# Supplementary material for: An integrated resource for ischemic heart disease defines hallmarks and heterogeneity across time and space
Source: Acta Pharm Sin B. 2025 Nov 14;16(1):642–6. doi: 10.1016/j.apsb.2025.11.020 (PMC12828080; doi:10.1016/j.apsb.2025.11.020)
Supplement: Multimedia component 2 [file mmc2.csv]

GSE	GSM	title	species	strain	sex	age	genotype	model	tissue	marker	count	modality	platform	sequencer	description	sample_name	aligned
E-MATB-7376	ERS2921927	Single-cell expression profiling reveals dynamic flux of cardiac stromal, vascular and immune cells in health and injury	mouse	C57BL/6J	male	8wks	Pdgfra(GFP/+)	MI:3d	ventricle	CD31-; GFP+	3306	RNA	sc 10x 3' v2	HiSeq 2500		-	mm10
E-MATB-7376	ERS2921928	Single-cell expression profiling reveals dynamic flux of cardiac stromal, vascular and immune cells in health and injury	mouse	C57BL/6J	male	8wks	Pdgfra(GFP/+)	sham:3d	ventricle	CD31-; GFP+	2181	RNA	sc 10x 3' v2	HiSeq 2500		-	mm10
E-MATB-7376	ERS2921929	Single-cell expression profiling reveals dynamic flux of cardiac stromal, vascular and immune cells in health and injury	mouse	C57BL/6J	male	8wks	Pdgfra(GFP/+)	MI:7d	ventricle	CD31-; GFP+	5312	RNA	sc 10x 3' v2	NextSeq 500		-	mm10
E-MATB-7376	ERS2921930	Single-cell expression profiling reveals dynamic flux of cardiac stromal, vascular and immune cells in health and injury	mouse	C57BL/6J	male	8wks	Pdgfra(GFP/+)	sham:7d	ventricle	CD31-; GFP+	5048	RNA	sc 10x 3' v2	NextSeq 500		-	mm10
E-MATB-7376	ERS2921931	Single-cell expression profiling reveals dynamic flux of cardiac stromal, vascular and immune cells in health and injury	mouse	C57BL/6J	male	8wks	Pdgfra(GFP/+)	MI:3d	ventricle	-	3639	RNA	sc 10x 3' v2	NextSeq 500		-	mm10
E-MATB-7376	ERS2921932	Single-cell expression profiling reveals dynamic flux of cardiac stromal, vascular and immune cells in health and injury	mouse	C57BL/6J	male	8wks	Pdgfra(GFP/+)	MI:7d	ventricle	-	3820	RNA	sc 10x 3' v2	NextSeq 500		-	mm10
E-MATB-7376	ERS2921933	Single-cell expression profiling reveals dynamic flux of cardiac stromal, vascular and immune cells in health and injury	mouse	C57BL/6J	male	8wks	Pdgfra(GFP/+)	sham:7d	ventricle	-	5628	RNA	sc 10x 3' v2	NextSeq 500		-	mm10
E-MTAB-9583	ERS5088342	Hif-1a suppresses ROS-induced proliferation of cardiac fibroblasts following myocardial infarction	mouse	C57BL/6J	male	8wks	Hif-1a(fl/-); Pdgfra(MCM/+)	healthy	heart	TdTomato+	3384	RNA	sc 10x 3' v2	NovaSeq 6000	Cardiac Fibroblasts	-	mm10
E-MTAB-9583	ERS5088343	Hif-1a suppresses ROS-induced proliferation of cardiac fibroblasts following myocardial infarction	mouse	C57BL/6J	male	8wks	Hif-1a(fl/-); Pdgfra(MCM/+)	MI:3d	heart	TdTomato+; CD31-; CD45-	4314	RNA	sc 10x 3' v2	NovaSeq 6000	Cardiac Fibroblasts	-	mm10
E-MTAB-9583	ERS5088344	Hif-1a suppresses ROS-induced proliferation of cardiac fibroblasts following myocardial infarction	mouse	C57BL/6J	male	8wks	Hif-1a(fl/-); Pdgfra(MCM/+)	sham	heart	TdTomato+; CD31-; CD45-	7641	RNA	sc 10x 3' v2	NovaSeq 6000	Cardiac Fibroblasts	-	mm10
E-MTAB-9583	ERS5088345	Hif-1a suppresses ROS-induced proliferation of cardiac fibroblasts following myocardial infarction	mouse	C57BL/6J	male	8wks	Hif-1a(fl/+); Pdgfra(MCM/+)	healthy	heart	TdTomato+	2832	RNA	sc 10x 3' v2	NovaSeq 6000	Cardiac Fibroblasts	-	mm10
E-MTAB-9583	ERS5088346	Hif-1a suppresses ROS-induced proliferation of cardiac fibroblasts following myocardial infarction	mouse	C57BL/6J	male	8wks	Hif-1a(fl/+); Pdgfra(MCM/+)	MI:3d	heart	TdTomato+; CD31-; CD45-	2950	RNA	sc 10x 3' v2	NovaSeq 6000	Cardiac Fibroblasts	-	mm10
E-MTAB-9583	ERS5088347	Hif-1a suppresses ROS-induced proliferation of cardiac fibroblasts following myocardial infarction	mouse	C57BL/6J	male	8wks	Hif-1a(fl/+); Pdgfra(MCM/+)	sham	heart	TdTomato+; CD31-; CD45-	5075	RNA	sc 10x 3' v2	NovaSeq 6000	Cardiac Fibroblasts	-	mm10
E-MTAB-9816	ERS5424013	Single cell sequencing reveals endothelial plasticity with transient mesenchymal activation after myocardial infarction	mouse	C57BL/6J	male	10-12wks	Cdh5(cre); mT/mG	sham	heart	-	1776	RNA	sc 10x 3' v3	NovaSeq 6000	Endothelial tracing	-	mm10
E-MTAB-9816	ERS5424014	Single cell sequencing reveals endothelial plasticity with transient mesenchymal activation after myocardial infarction	mouse	C57BL/6J	male	10-12wks	Cdh5(cre); mT/mG	MI:1d	heart	-	1226	RNA	sc 10x 3' v3	NovaSeq 6000		-	mm10
E-MTAB-9816	ERS5424015	Single cell sequencing reveals endothelial plasticity with transient mesenchymal activation after myocardial infarction	mouse	C57BL/6J	male	10-12wks	Cdh5(cre); mT/mG	MI:3d	heart	-	1503	RNA	sc 10x 3' v3	NovaSeq 6000		-	mm10
E-MTAB-9816	ERS5424016	Single cell sequencing reveals endothelial plasticity with transient mesenchymal activation after myocardial infarction	mouse	C57BL/6J	male	10-12wks	Cdh5(cre); mT/mG	MI:7d	heart	-	1015	RNA	sc 10x 3' v3	NovaSeq 6000		-	mm10
E-MTAB-9816	ERS5424017	Single cell sequencing reveals endothelial plasticity with transient mesenchymal activation after myocardial infarction	mouse	C57BL/6J	male	10-12wks	Cdh5(cre); mT/mG	MI:28d	heart	-	2810	RNA	sc 10x 3' v3	NovaSeq 6000		-	mm10
E-MTAB-9816	ERS5424018	Single cell sequencing reveals endothelial plasticity with transient mesenchymal activation after myocardial infarction	mouse	C57BL/6J	male	10-12wks	Cdh5(cre); mT/mG	sham	heart	-	2256	RNA	sc 10x 3' v3	NovaSeq 6000	Endothelial tracing	-	mm10
E-MTAB-9816	ERS5424019	Single cell sequencing reveals endothelial plasticity with transient mesenchymal activation after myocardial infarction	mouse	C57BL/6J	male	10-12wks	Cdh5(cre); mT/mG	MI:14d	heart	-	2073	RNA	sc 10x 3' v3	NovaSeq 6000		-	mm10
E-MTAB-9817	ERS5426872	Single cell sequencing reveals endothelial plasticity with transient mesenchymal activation after myocardial infarction	mouse	C57BL/6J	male	88-91wks	Col1a2(cre); mT/mG	MI:28d	heart	-	2149	RNA	sc 10x 3' v3	NovaSeq 6000		-	mm10
E-MTAB-9817	ERS5426873	Single cell sequencing reveals endothelial plasticity with transient mesenchymal activation after myocardial infarction	mouse	C57BL/6J	male	12wks	Col1a2(cre); mT/mG	MI:28d	heart	-	1887	RNA	sc 10x 3' v3	NovaSeq 6000		-	mm10
E-MTAB-9817	ERS5426874	Single cell sequencing reveals endothelial plasticity with transient mesenchymal activation after myocardial infarction	mouse	C57BL/6J	male	88-91wks	Col1a2(cre); mT/mG	sham:28d	heart	-	2904	RNA	sc 10x 3' v3	NovaSeq 6000		-	mm10
E-MTAB-9817	ERS5426875	Single cell sequencing reveals endothelial plasticity with transient mesenchymal activation after myocardial infarction	mouse	C57BL/6J	male	12wks	Col1a2(cre); mT/mG	sham:28d	heart	-	1701	RNA	sc 10x 3' v3	NovaSeq 6000		-	mm10
E-MTAB-9817	ERS5426876	Single cell sequencing reveals endothelial plasticity with transient mesenchymal activation after myocardial infarction	mouse	C57BL/6J	male	88-91wks	Col1a2(cre); mT/mG	MI:28d	heart	-	2756	RNA	sc 10x 3' v3	NovaSeq 6000		-	mm10
E-MTAB-9817	ERS5426877	Single cell sequencing reveals endothelial plasticity with transient mesenchymal activation after myocardial infarction	mouse	C57BL/6J	male	12wks	Col1a2(cre); mT/mG	MI:28d	heart	-	1246	RNA	sc 10x 3' v3	NovaSeq 6000		-	mm10
E-MTAB-9817	ERS5426878	Single cell sequencing reveals endothelial plasticity with transient mesenchymal activation after myocardial infarction	mouse	C57BL/6J	male	88-91wks	Col1a2(cre); mT/mG	sham:28d	heart	-	2788	RNA	sc 10x 3' v3	NovaSeq 6000		-	mm10
E-MTAB-9817	ERS5426879	Single cell sequencing reveals endothelial plasticity with transient mesenchymal activation after myocardial infarction	mouse	C57BL/6J	male	12wks	Col1a2(cre); mT/mG	sham:28d	heart	-	2506	RNA	sc 10x 3' v3	NovaSeq 6000		-	mm10
E-MTAB-13016	ERS15547360	Cell-intrinsic effects of clonal hematopoiesis in heart failure	human	-	male	80	-	stable chronic heart failure; MI > 3 months; statins; ARB/ACE-I/ARNI; beta-blocker;	blood	-	-	RNA	sc 10x 3' v3	NovaSeq 6000	mononuclear cells and plasma	HF1	hg38
E-MTAB-13016	ERS15547361	Cell-intrinsic effects of clonal hematopoiesis in heart failure	human	-	male	71	-	stable chronic heart failure; MI > 3 months	blood	-	-	RNA	sc 10x 3' v3	NovaSeq 6000	mononuclear cells and plasma	HF2	hg38
E-MTAB-13016	ERS15547362	Cell-intrinsic effects of clonal hematopoiesis in heart failure	human	-	male	57	-	stable chronic heart failure; MI > 3 months	blood	-	-	RNA	sc 10x 3' v3	NovaSeq 6000	mononuclear cells and plasma	HF3	hg38
E-MTAB-13016	ERS15547363	Cell-intrinsic effects of clonal hematopoiesis in heart failure	human	-	male	50	-	stable chronic heart failure; MI > 3 months	blood	-	-	RNA	sc 10x 3' v3	NovaSeq 6000	mononuclear cells and plasma	HF4	hg38
E-MTAB-13016	ERS15547364	Cell-intrinsic effects of clonal hematopoiesis in heart failure	human	-	male	88	-	stable chronic heart failure; MI > 3 months	blood	-	-	RNA	sc 10x 3' v3	NovaSeq 6000	mononuclear cells and plasma	HF5	hg38
GSE106472	GSM2840135	Role of IRF3 and type I interferons in myocardial infarction	mouse	C57BL/6J	male	12 wks	WT	MI:4d	myocardial infarction tissue	CD45+	1763	RNA	inDrop	HiSeq 2500	Leukocytes	-	mm10
GSE106472	GSM2840136	Role of IRF3 and type I interferons in myocardial infarction	mouse	C57BL/6J	male	12 wks	IRF3-/-	MI:4d	myocardial infarction tissue	CD45+	1569	RNA	inDrop	HiSeq 2500	Leukocytes	-	mm10
GSE106472	GSM2840137	Role of IRF3 and type I interferons in myocardial infarction	mouse	C57BL/6J	male	12 wks	WT	healthy	myocardial infarction tissue	CD45+	666	RNA	inDrop	HiSeq 2500	Leukocytes	-	mm10
GSE109816	GSM2970358	Dissecting cell composition and cell-cell interaction network of normal human tissue by singl;e-cell sequencing	human	-	female	33	-	healthy	left ventricle		-	RNA	iCell8	NextSeq 500		-	hg38
GSE109816	GSM2970359	Dissecting cell composition and cell-cell interaction network of normal human tissue by singl;e-cell sequencing	human	-	male	21	-	healthy	left artia		-	RNA	iCell8	NextSeq 500		-	hg38
GSE109816	GSM2970360	Dissecting cell composition and cell-cell interaction network of normal human tissue by singl;e-cell sequencing	human	-	male	43	-	healthy	left ventricle		-	RNA	iCell8	NextSeq 500		-	hg38
GSE109816	GSM2970361	Dissecting cell composition and cell-cell interaction network of normal human tissue by singl;e-cell sequencing	human	-	male	46	-	healthy	left ventricle		-	RNA	iCell8	NextSeq 500		-	hg38
GSE109816	GSM2970362	Dissecting cell composition and cell-cell interaction network of normal human tissue by singl;e-cell sequencing	human	-	male	51	-	healthy	left ventricle		-	RNA	iCell8	NextSeq 500		-	hg38
GSE109816	GSM2970363	Dissecting cell composition and cell-cell interaction network of normal human tissue by singl;e-cell sequencing	human	-	male	52	-	healthy	left artia		-	RNA	iCell8	NextSeq 500		-	hg38
GSE109816	GSM2970364	Dissecting cell composition and cell-cell interaction network of normal human tissue by singl;e-cell sequencing	human	-	male	48	-	healthy	left artia		-	RNA	iCell8	NextSeq 500		-	hg38
GSE109816	GSM2970365	Dissecting cell composition and cell-cell interaction network of normal human tissue by singl;e-cell sequencing	human	-	male	42	-	healthy	left artia		-	RNA	iCell8	NextSeq 500		-	hg38
GSE109816	GSM2970366	Dissecting cell composition and cell-cell interaction network of normal human tissue by singl;e-cell sequencing	human	-	male	46	-	healthy	left ventricle		-	RNA	iCell8	NextSeq 500		-	hg38
GSE109816	GSM2970367	Dissecting cell composition and cell-cell interaction network of normal human tissue by singl;e-cell sequencing	human	-	male	36	-	healthy	left artia		-	RNA	iCell8	NextSeq 500		-	hg38
GSE109816	GSM2970368	Dissecting cell composition and cell-cell interaction network of normal human tissue by singl;e-cell sequencing	human	-	female	46	-	healthy	left artia		-	RNA	iCell8	NextSeq 500		-	hg38
GSE109816	GSM2970369	Dissecting cell composition and cell-cell interaction network of normal human tissue by singl;e-cell sequencing	human	-	male	45	-	healthy	left artia		-	RNA	iCell8	NextSeq 500		-	hg38
GSE119355	GSM3371744	Self-renewing resident cardiac macrophages limit adverse remodeling following myocardial infarction	mouse	C57BL/6	-	8-12 wks	WT	steady state	heart	CD45+; CD11b+	1565	RNA	sc 10x 3' v2	NovaSeq 6000	Heart macrophages and dendrocytes	-	mm10
GSE119355	GSM3371745	Self-renewing resident cardiac macrophages limit adverse remodeling following myocardial infarction	mouse	C57BL/6	-	8-12 wks	Cx3cr1CreER-YFP/+Rosa26Td/+	MI:11d	heart ischemic zone	CD45+	3952	RNA	sc 10x 3' v2	NovaSeq 6000	Heart macrophages	-	mm10
GSE119355	GSM3371746	Self-renewing resident cardiac macrophages limit adverse remodeling following myocardial infarction	mouse	C57BL/6	-	8-12 wks	Cx3cr1CreER-YFP/+Rosa26Td/+	steady state	heart	CD45+; CD11b+	1610	RNA	sc 10x 3' v2	NovaSeq 6000	Heart macrophages	-	mm10
GSE121893	GSM3449613	Single-cell reconstruction of the adult human heart during heart failure and recovery reveals the cellular landscape underlying cardiac function	human	-	male	63	-	CAD	left ventricle and the left atrium	-	1034	RNA	SMART-seq	NextSeq 500	EC and SMC	C1	hg38
GSE121893	GSM3449614	Single-cell reconstruction of the adult human heart during heart failure and recovery reveals the cellular landscape underlying cardiac function	human	-	male	63	-	CAD	left ventricle and the left atrium	-	224	RNA	SMART-seq	NextSeq 500	EC	C2	hg38
GSE121893	GSM3449619	Single-cell reconstruction of the adult human heart during heart failure and recovery reveals the cellular landscape underlying cardiac function	human	-	female	49	-	normal	left ventricle and the left atrium	-	448	RNA	SMART-seq	NextSeq 500	EC	N13	hg38
GSE121893	GSM3449620	Single-cell reconstruction of the adult human heart during heart failure and recovery reveals the cellular landscape underlying cardiac function	human	-	female	42	-	normal	left ventricle and the left atrium	-	234	RNA	SMART-seq	NextSeq 500	EC	N14	hg38
GSE128509	GSM3678221	Single cell changes in postnatal P7 and in adult cardiac endothelium upon VEGF-B overexpression	mouse	C57Bl/6JCrl	-	P7	cardiomyocyte-specific overexpression of VEGFB	healthy	ventricle	-	2257	RNA	sc 10x 3' v3	NovaSeq 6000	Cardiac endothelial cells	-	mm10
GSE128509	GSM3678222	Single cell changes in postnatal P7 and in adult cardiac endothelium upon VEGF-B overexpression	mouse	C57Bl/6JCrl	-	P7	WT	healthy	ventricle	-	2452	RNA	sc 10x 3' v3	NovaSeq 6000	Cardiac endothelial cells	-	mm10
GSE128509	GSM3678223	VEGF-B Promotes Endocardium-Derived Coronary Vessel Development and Cardiac Regeneration	mouse	C57Bl/6JCrl	-	3-4 months	AAV9-Vegfb transduced animal	MI:7d	ventricle	-	2407	RNA	sc 10x 3' v3	NovaSeq 6000	Cardiac endothelial cells	-	mm10
GSE128509	GSM3678224	VEGF-B Promotes Endocardium-Derived Coronary Vessel Development and Cardiac Regeneration	mouse	C57Bl/6JCrl	-	3-4 months	Control (S2) AAV transduced animal	MI:7d	ventricle	-	2853	RNA	sc 10x 3' v3	NovaSeq 6000	Cardiac endothelial cells	-	mm10
GSE130699	GSM3747856	Single nucleus RNA-seq of cardiomyocytes from neonatal mouse hearts after injury	mouse	ICR/CD1	-	P1	WT	MI:1d	heart ischemic zone	PCM1+	2642	RNA	sc 10x 3' v2	NextSeq 500	cardiomyocytes	-	mm10
GSE130699	GSM3747857	Single nucleus RNA-seq of cardiomyocytes from neonatal mouse hearts after injury	mouse	ICR/CD1	-	P1	WT	sham:1d	heart ischemic zone	PCM1+	2255	RNA	sc 10x 3' v2	NextSeq 500	cardiomyocytes	-	mm10
GSE130699	GSM3747858	Single nucleus RNA-seq of cardiomyocytes from neonatal mouse hearts after injury	mouse	ICR/CD1	-	P1	WT	MI:3d	heart ischemic zone	PCM1+	2173	RNA	sc 10x 3' v2	NextSeq 500	cardiomyocytes	-	mm10
GSE130699	GSM3747859	Single nucleus RNA-seq of cardiomyocytes from neonatal mouse hearts after injury	mouse	ICR/CD1	-	P1	WT	sham:3d	heart ischemic zone	PCM1+	4052	RNA	sc 10x 3' v2	NextSeq 500	cardiomyocytes	-	mm10
GSE130699	GSM3747860	Single nucleus RNA-seq of cardiomyocytes from neonatal mouse hearts after injury	mouse	ICR/CD1	-	P8	WT	MI:1d	heart ischemic zone	PCM1+	2901	RNA	sc 10x 3' v2	NextSeq 500	cardiomyocytes	-	mm10
GSE130699	GSM3747861	Single nucleus RNA-seq of cardiomyocytes from neonatal mouse hearts after injury	mouse	ICR/CD1	-	P8	WT	sham:1d	heart ischemic zone	PCM1+	3671	RNA	sc 10x 3' v2	NextSeq 500	cardiomyocytes	-	mm10
GSE130699	GSM3747862	Single nucleus RNA-seq of cardiomyocytes from neonatal mouse hearts after injury	mouse	ICR/CD1	-	P8	WT	MI:3d	heart ischemic zone	PCM1+	3743	RNA	sc 10x 3' v2	NextSeq 500	cardiomyocytes	-	mm10
GSE130699	GSM3747863	Single nucleus RNA-seq of cardiomyocytes from neonatal mouse hearts after injury	mouse	ICR/CD1	-	P8	WT	sham:3d	heart ischemic zone	PCM1+	3127	RNA	sc 10x 3' v2	NextSeq 500	cardiomyocytes	-	mm10
GSE131776	GSM3819834	Single cell analysis of smooth muscle cell phenotypic modulation in vivo during disease in mice	mouse	C56BL/6	male	8 wks	Myh11(cre); Tcf21(fl/fl); Rosa(tdT/+); Apoe(-/-)	HFD:16wks	aortic root and ascending aorta (up to the level of the brachiocephalic artery)	tdT-	1148	RNA	sc 10x 3' v2	HiSeq 4000	non-SMC	ko_nonSMC_16wk_070218	mm10
GSE131776	GSM3819835	Single cell analysis of smooth muscle cell phenotypic modulation in vivo during disease in mice	mouse	C56BL/6	male	8 wks	Myh11(cre); Tcf21(fl/fl); Rosa(tdT/+); Apoe(-/-)	HFD:16wks	aortic root and ascending aorta (up to the level of the brachiocephalic artery)	tdT-	489	RNA	sc 10x 3' v2	HiSeq 4000	non-SMC	ko_nonSMC_16wk_070617	mm10
GSE131776	GSM3819836	Single cell analysis of smooth muscle cell phenotypic modulation in vivo during disease in mice	mouse	C56BL/6	male	8 wks	Myh11(cre); Tcf21(fl/fl); Rosa(tdT/+); Apoe(-/-)	HFD:8wks	aortic root and ascending aorta (up to the level of the brachiocephalic artery)	tdT-	541	RNA	sc 10x 3' v2	HiSeq 4000	non-SMC	ko_nonSMC_8wk_111417	mm10
GSE131776	GSM3819837	Single cell analysis of smooth muscle cell phenotypic modulation in vivo during disease in mice	mouse	C56BL/6	male	8 wks	Myh11(cre); Tcf21(fl/fl); Rosa(tdT/+); Apoe(-/-)	HFD:16wks	aortic root and ascending aorta (up to the level of the brachiocephalic artery)	tdT+	1453	RNA	sc 10x 3' v2	HiSeq 4000	SMC lineage tracing	ko_SMC_16wk_070218	mm10
GSE131776	GSM3819838	Single cell analysis of smooth muscle cell phenotypic modulation in vivo during disease in mice	mouse	C56BL/6	male	8 wks	Myh11(cre); Tcf21(fl/fl); Rosa(tdT/+); Apoe(-/-)	HFD:16wks	aortic root and ascending aorta (up to the level of the brachiocephalic artery)	tdT+	583	RNA	sc 10x 3' v2	HiSeq 4000	SMC lineage tracing	ko_SMC_16wk_070617	mm10
GSE131776	GSM3819839	Single cell analysis of smooth muscle cell phenotypic modulation in vivo during disease in mice	mouse	C56BL/6	male	8 wks	Myh11(cre); Tcf21(fl/fl); Rosa(tdT/+); Apoe(-/-)	HFD:16wks	aortic root and ascending aorta (up to the level of the brachiocephalic artery)	tdT+	1965	RNA	sc 10x 3' v2	HiSeq 4000	SMC lineage tracing	ko_SMC_16wk_121217	mm10
GSE131776	GSM3819840	Single cell analysis of smooth muscle cell phenotypic modulation in vivo during disease in mice	mouse	C56BL/6	male	8 wks	Myh11(cre); Tcf21(fl/fl); Rosa(tdT/+); Apoe(-/-)	HFD:8wks	aortic root and ascending aorta (up to the level of the brachiocephalic artery)	tdT+	1965	RNA	sc 10x 3' v2	HiSeq 4000	SMC lineage tracing	ko_SMC_8wk_111417	mm10
GSE131776	GSM3819841	Single cell analysis of smooth muscle cell phenotypic modulation in vivo during disease in mice	mouse	C56BL/6	male	8 wks	Myh11(cre); Rosa(tdT/+); Apoe(-/-)	HFD:16wks	aortic root and ascending aorta (up to the level of the brachiocephalic artery)	tdT-	1259	RNA	sc 10x 3' v2	HiSeq 4000	non-SMC	wt_nonSMC_16wk_061417	mm10
GSE131776	GSM3819842	Single cell analysis of smooth muscle cell phenotypic modulation in vivo during disease in mice	mouse	C56BL/6	male	8 wks	Myh11(cre); Rosa(tdT/+); Apoe(-/-)	HFD:8wks	aortic root and ascending aorta (up to the level of the brachiocephalic artery)	tdT-	1686	RNA	sc 10x 3' v2	HiSeq 4000	non-SMC	wt_nonSMC_8wk_051717	mm10
GSE131776	GSM3819843	Single cell analysis of smooth muscle cell phenotypic modulation in vivo during disease in mice	mouse	C56BL/6	male	8 wks	Myh11(cre); Rosa(tdT/+); Apoe(-/-)	HFD:8wks	aortic root and ascending aorta (up to the level of the brachiocephalic artery)	tdT-	1903	RNA	sc 10x 3' v2	HiSeq 4000	non-SMC	wt_nonSMC_8wk_112717	mm10
GSE131776	GSM3819844	Single cell analysis of smooth muscle cell phenotypic modulation in vivo during disease in mice	mouse	C56BL/6	male	8 wks	Myh11(cre); Rosa(tdT/+); Apoe(-/-)	baseline	aortic root and ascending aorta (up to the level of the brachiocephalic artery)	tdT-	716	RNA	sc 10x 3' v2	HiSeq 4000	non-SMC	wt_nonSMC_baseline_031617	mm10
GSE131776	GSM3819845	Single cell analysis of smooth muscle cell phenotypic modulation in vivo during disease in mice	mouse	C56BL/6	male	8 wks	Myh11(cre); Rosa(tdT/+); Apoe(-/-)	baseline	aortic root and ascending aorta (up to the level of the brachiocephalic artery)	tdT-	2078	RNA	sc 10x 3' v2	HiSeq 4000	non-SMC	wt_nonSMC_baseline_120518	mm10
GSE131776	GSM3819846	Single cell analysis of smooth muscle cell phenotypic modulation in vivo during disease in mice	mouse	C56BL/6	male	8 wks	Myh11(cre); Rosa(tdT/+); Apoe(-/-)	HFD:16wks	aortic root and ascending aorta (up to the level of the brachiocephalic artery)	tdT+	1188	RNA	sc 10x 3' v2	HiSeq 4000	SMC lineage tracing	wt_SMC_16wk_061417	mm10
GSE131776	GSM3819847	Single cell analysis of smooth muscle cell phenotypic modulation in vivo during disease in mice	mouse	C56BL/6	male	8 wks	Myh11(cre); Rosa(tdT/+); Apoe(-/-)	HFD:16wks	aortic root and ascending aorta (up to the level of the brachiocephalic artery)	tdT+	999	RNA	sc 10x 3' v2	HiSeq 4000	SMC lineage tracing	wt_SMC_16wk_121217	mm10
GSE131776	GSM3819848	Single cell analysis of smooth muscle cell phenotypic modulation in vivo during disease in mice	mouse	C56BL/6	male	8 wks	Myh11(cre); Rosa(tdT/+); Apoe(-/-)	HFD:8wks	aortic root and ascending aorta (up to the level of the brachiocephalic artery)	tdT+	1246	RNA	sc 10x 3' v2	HiSeq 4000	SMC lineage tracing	wt_SMC_8wk_051717	mm10
GSE131776	GSM3819849	Single cell analysis of smooth muscle cell phenotypic modulation in vivo during disease in mice	mouse	C56BL/6	male	8 wks	Myh11(cre); Rosa(tdT/+); Apoe(-/-)	HFD:8wks	aortic root and ascending aorta (up to the level of the brachiocephalic artery)	tdT+	1829	RNA	sc 10x 3' v2	HiSeq 4000	SMC lineage tracing	wt_SMC_8wk_112717	mm10
GSE131776	GSM3819850	Single cell analysis of smooth muscle cell phenotypic modulation in vivo during disease in mice	mouse	C56BL/6	male	8 wks	Myh11(cre); Rosa(tdT/+); Apoe(-/-)	baseline	aortic root and ascending aorta (up to the level of the brachiocephalic artery)	tdT+	1181	RNA	sc 10x 3' v2	HiSeq 4000	SMC lineage tracing	wt_SMC_baseline_031617	mm10
GSE131776	GSM3819851	Single cell analysis of smooth muscle cell phenotypic modulation in vivo during disease in mice	mouse	C56BL/6	male	8 wks	Myh11(cre); Rosa(tdT/+); Apoe(-/-)	baseline	aortic root and ascending aorta (up to the level of the brachiocephalic artery)	tdT+	2317	RNA	sc 10x 3' v2	HiSeq 4000	SMC lineage tracing	wt_SMC_baseline_12051	mm10
GSE131778	GSM3819856	Single-cell RNAseq of cells from atherosclerotic human coronary arteries	human	-	male	65 yrs	-	CAD; T2DM; impaired fasting glucose	proximal-to-mid right coronary artery	-	305	RNA	10x v2	HiSeq 4000	-	rca1-1	hg38
GSE131778	GSM3819857	Single-cell RNAseq of cells from atherosclerotic human coronary arteries	human	-	male	65 yrs	-	CAD; T2DM; impaired fasting glucose	proximal-to-mid right coronary artery	-	165	RNA	10x v2	HiSeq 4000	-	rca1-2	hg38
GSE131778	GSM3819858	Single-cell RNAseq of cells from atherosclerotic human coronary arteries	human	-	male	54 yrs	-	complete heart block; interstitial lung disease; artrial fibrillation on anti-coagulation; non-ischemic cardiomyopathy	proximal-to-mid right coronary artery	-	1417	RNA	10x v2	HiSeq 4000	-	rca2-1	hg38
GSE131778	GSM3819859	Single-cell RNAseq of cells from atherosclerotic human coronary arteries	human	-	male	54 yrs	-	complete heart block; interstitial lung disease; artrial fibrillation on anti-coagulation; non-ischemic cardiomyopathy	proximal-to-mid right coronary artery	-	1317	RNA	10x v2	HiSeq 4000	-	rca2-2	hg38
GSE131778	GSM3819860	Single-cell RNAseq of cells from atherosclerotic human coronary arteries	human	-	male	65 yrs	-	STEMI; hypertension; familial hypercholesterolemia; cardiogenic shock;	proximal-to-mid right coronary artery	-	1651	RNA	10x v2	HiSeq 4000	-	rca3-1	hg38
GSE131778	GSM3819861	Single-cell RNAseq of cells from atherosclerotic human coronary arteries	human	-	male	65 yrs	-	STEMI; hypertension; familial hypercholesterolemia; cardiogenic shock;	proximal-to-mid right coronary artery	-	2181	RNA	10x v2	HiSeq 4000	-	rca3-2	hg38
GSE131778	GSM3819862	Single-cell RNAseq of cells from atherosclerotic human coronary arteries	human	-	male	65 yrs	-	STEMI; hypertension; familial hypercholesterolemia; cardiogenic shock;	proximal-to-mid right coronary artery	-	1895	RNA	10x v2	HiSeq 4000	-	rca3-3	hg38
GSE131778	GSM3819863	Single-cell RNAseq of cells from atherosclerotic human coronary arteries	human	-	female	58 yrs	-	dextrocardia; ventricular arrhythmias	proximal-to-mid right coronary artery	-	1556	RNA	10x v2	HiSeq 4000	-	rca4-1	hg38
GSE132144	GSM3847600	Single-Cell RNA Sequencing Analysis Reveals a Crucial Role for CTHRC1 (Collagen Triple Helix Repeat Containing 1) Cardiac Fibroblasts After Myocardial Infarction	mouse	C57BL/6	-	8-10 wks	WT	healthy	myocardium	GFP+; CD31-; CD45-	6192	RNA	sc 10x 3' v2	NextSeq 500	Cardiac Fibroblasts	-	mm10
GSE132144	GSM3847601	Single-Cell RNA Sequencing Analysis Reveals a Crucial Role for CTHRC1 (Collagen Triple Helix Repeat Containing 1) Cardiac Fibroblasts After Myocardial Infarction	mouse	C57BL/6	-	8-10 wks	WT	MI:7d	myocardium	GFP+; CD31-; CD45-	8837	RNA	sc 10x 3' v2	NextSeq 500	Cardiac Fibroblasts	-	mm10
GSE132144	GSM3847602	Single-Cell RNA Sequencing Analysis Reveals a Crucial Role for CTHRC1 (Collagen Triple Helix Repeat Containing 1) Cardiac Fibroblasts After Myocardial Infarction	mouse	C57BL/6	-	8-10 wks	WT	MI:14d	myocardium	GFP+; CD31-; CD45-	7099	RNA	sc 10x 3' v2	NextSeq 500	Cardiac Fibroblasts	-	mm10
GSE132144	GSM3847603	Single-Cell RNA Sequencing Analysis Reveals a Crucial Role for CTHRC1 (Collagen Triple Helix Repeat Containing 1) Cardiac Fibroblasts After Myocardial Infarction	mouse	C57BL/6	-	8-10 wks	WT	MI:30d	myocardium	GFP+; CD31-; CD45-	5919	RNA	sc 10x 3' v2	NextSeq 500	Cardiac Fibroblasts	-	mm10
GSE132144	GSM3847604	Single-Cell RNA Sequencing Analysis Reveals a Crucial Role for CTHRC1 (Collagen Triple Helix Repeat Containing 1) Cardiac Fibroblasts After Myocardial Infarction	mouse	C57BL/6	-	8-10 wks	Cthrc1(-/-)	MI:7d	myocardium	mEFSK4+; CD31-; CD45-	4232	RNA	sc 10x 3' v2	NextSeq 500	Cardiac Fibroblasts	-	mm10
GSE135296	GSM4002945	Hippo pathway deletion in adult resting cardiac fibroblasts initiates a cell state transition with spontaneous and self-sustaining fibrosis	mouse	C57BL/6; 129SV	-	6-8 wks	Tcf21(cre); Rosa(mTmG)	sham	whole heart	-	4119	RNA	Drop-seq	NextSeq 500	From the file GSE135296_Sham_CF_DropSeq	Ctrl_Sham_Dropseq_1	mm10
GSE135296	GSM4002946	Hippo pathway deletion in adult resting cardiac fibroblasts initiates a cell state transition with spontaneous and self-sustaining fibrosis	mouse	C57BL/6; 129SV	-	6-8 wks	Tcf21(cre); Rosa(mTmG)	sham	whole heart	-	4494	RNA	Drop-seq	NextSeq 500	From the file GSE135296_Sham_CF_DropSeq	Ctrl_Sham_Dropseq_2	mm10
GSE135296	GSM4002947	Hippo pathway deletion in adult resting cardiac fibroblasts initiates a cell state transition with spontaneous and self-sustaining fibrosis	mouse	C57BL/6; 129SV	-	6-8 wks	Tcf21(cre); Rosa(mTmG)	MI:7d	whole heart	-	1209	RNA	Drop-seq	NextSeq 500	From the file GSE135296_MI_CF_DropSeq; performed later than the sham experiment	Ctrl_MI_Dropseq	mm10
GSE135296	GSM4002948	Hippo pathway deletion in adult resting cardiac fibroblasts initiates a cell state transition with spontaneous and self-sustaining fibrosis	mouse	C57BL/6; 129SV	-	6-8 wks	Tcf21(cre); Lats1(fl/fl); Lats2(fl/fl); Rosa(mTmG)	sham	whole heart	-	17409	RNA	Drop-seq	NextSeq 500	From the file GSE135296_Sham_CF_DropSeq	LatsCKO_Sham_Dropseq	mm10
GSE135296	GSM4002949	Hippo pathway deletion in adult resting cardiac fibroblasts initiates a cell state transition with spontaneous and self-sustaining fibrosis	mouse	C57BL/6; 129SV	-	6-8 wks	Tcf21(cre); Lats1(fl/fl); Lats2(fl/fl); Rosa(mTmG)	MI:7d	whole heart	-	1289	RNA	Drop-seq	NextSeq 500	From the file GSE135296_MI_CF_DropSeq; performed later than the sham experiment	LatsCKO_MI_Dropseq	mm10
GSE135310	GSM4005123	Dynamics of Cardiac Neutrophil Diversity in Murine Myocardial Infarction	mouse	C57BL/6J	male	-	WT	steady state	infarcted/non-infarcted area	CD45+	586	RNA	sc 10x 3' v2	NovaSeq 6000	-	F8	mm10
GSE135310	GSM4005124	Dynamics of Cardiac Neutrophil Diversity in Murine Myocardial Infarction	mouse	C57BL/6J	male	-	WT	MI:7d	infarcted/non-infarcted area	CD45+	1640	RNA	sc 10x 3' v2	NovaSeq 6000	-	F9	mm10
GSE135310	GSM4005125	Dynamics of Cardiac Neutrophil Diversity in Murine Myocardial Infarction	mouse	C57BL/6J	male	-	WT	MI:1d	infarcted/non-infarcted area	CD45+	494	RNA	sc 10x 3' v2	NovaSeq 6000	-	F11	mm10
GSE135310	GSM4005126	Dynamics of Cardiac Neutrophil Diversity in Murine Myocardial Infarction	mouse	C57BL/6J	male	-	WT	MI:3d	infarcted/non-infarcted area	CD45+	715	RNA	sc 10x 3' v2	NovaSeq 6000	-	F12	mm10
GSE135310	GSM4005127	Dynamics of Cardiac Neutrophil Diversity in Murine Myocardial Infarction	mouse	C57BL/6J	male	-	WT	MI:5d	infarcted/non-infarcted area	CD45+	839	RNA	sc 10x 3' v2	NovaSeq 6000	-	G1	mm10
GSE135310	GSM4005128	Dynamics of Cardiac Neutrophil Diversity in Murine Myocardial Infarction	mouse	C57BL/6J	male	-	WT	MI:1d; MI:3d; MI:5d	infarcted area; border zone and the adjacent viable myocardium	CD11b+	5430	RNA	sc 10x 3' v2	NovaSeq 6000	multiplexed sample; CD11b+ myeloid cells	H10	mm10
GSE135310	GSM4200846	Dynamics of Cardiac Neutrophil Diversity in Murine Myocardial Infarction	mouse	C57BL/6J	mix	8-10 wks	WT	healthy; sham; MI:1d; MI:3d	blood; cardiac tissue	CD11b+	10184	RNA	sc 10x 3' v3	NovaSeq 6000	multiplexed sample	C11_2	mm10
GSE145154	GSM4307515	Resolving the intertwining of inflammation and fibrosis in human heart failure at single-cell level	human	-	male	50 yrs	-	Normal	left ventricle	CD45+	6573	RNA	10x	HiSeq X	-	N-1-LVP	hg38
GSE145154	GSM4307516	Resolving the intertwining of inflammation and fibrosis in human heart failure at single-cell level	human	-	male	50 yrs	-	Normal	left ventricle	CD45-	5941	RNA	10x	HiSeq X	-	N-1-LVN	hg38
GSE145154	GSM4307517	Resolving the intertwining of inflammation and fibrosis in human heart failure at single-cell level	human	-	male	50 yrs	-	Normal	right ventricle	CD45+	5265	RNA	10x	HiSeq X	-	N-1-RVP	hg38
GSE145154	GSM4307518	Resolving the intertwining of inflammation and fibrosis in human heart failure at single-cell level	human	-	male	50 yrs	-	Normal	right ventricle	CD45-	3345	RNA	10x	HiSeq X	-	N-1-RVN	hg38
GSE145154	GSM4307519	Resolving the intertwining of inflammation and fibrosis in human heart failure at single-cell level	human	-	male	50 yrs	-	Normal	blood	CD45+	1985	RNA	10x	HiSeq X	-	N-1-Bld	hg38
GSE145154	GSM4307530	Resolving the intertwining of inflammation and fibrosis in human heart failure at single-cell level	human	-	male	40 yrs	-	ICM	left ventricle; infarcted area	CD45+	4671	RNA	10x	HiSeq X	-	ICM-1-MIP	hg38
GSE145154	GSM4307531	Resolving the intertwining of inflammation and fibrosis in human heart failure at single-cell level	human	-	male	40 yrs	-	ICM	left ventricle; infarcted area	CD45-	2504	RNA	10x	HiSeq X	-	ICM-1-MIN	hg38
GSE145154	GSM4307532	Resolving the intertwining of inflammation and fibrosis in human heart failure at single-cell level	human	-	male	40 yrs	-	ICM	left ventricle; non-infarcted area	CD45+	4183	RNA	10x	HiSeq X	-	ICM-1-NMIP	hg38
GSE145154	GSM4307533	Resolving the intertwining of inflammation and fibrosis in human heart failure at single-cell level	human	-	male	40 yrs	-	ICM	left ventricle; non-infarcted area	CD45-	607	RNA	10x	HiSeq X	-	ICM-1-NMIN	hg38
GSE145154	GSM4307534	Resolving the intertwining of inflammation and fibrosis in human heart failure at single-cell level	human	-	male	40 yrs	-	ICM	blood	CD45+	4979	RNA	10x	HiSeq X	-	ICM-1-Bld?	hg38
GSE145154	GSM4307535	Resolving the intertwining of inflammation and fibrosis in human heart failure at single-cell level	human	-	male	54 yrs	-	ICM	left ventricle; infarcted area	CD45+	4642	RNA	10x	HiSeq X	-	ICM-2-LVP	hg38
GSE145154	GSM4307536	Resolving the intertwining of inflammation and fibrosis in human heart failure at single-cell level	human	-	male	54 yrs	-	ICM	left ventricle; infarcted area	CD45-	2390	RNA	10x	HiSeq X	-	ICM-2-LVN	hg38
GSE145154	GSM4307537	Resolving the intertwining of inflammation and fibrosis in human heart failure at single-cell level	human	-	male	54 yrs	-	ICM	left ventricle; non-infarcted area	CD45+	3791	RNA	10x	HiSeq X	-	ICM-2-RVP	hg38
GSE145154	GSM4307538	Resolving the intertwining of inflammation and fibrosis in human heart failure at single-cell level	human	-	male	54 yrs	-	ICM	left ventricle; non-infarcted area	CD45-	3014	RNA	10x	HiSeq X	-	ICM-2-RVN	hg38
GSE145154	GSM4307539	Resolving the intertwining of inflammation and fibrosis in human heart failure at single-cell level	human	-	male	54 yrs	-	ICM	blood	CD45+	5002	RNA	10x	HiSeq X	-	ICM-2-Bld?	hg38
GSE145154	GSM4307540	Resolving the intertwining of inflammation and fibrosis in human heart failure at single-cell level	human	-	male	45 yrs	-	ICM	left ventricle; infarcted area	CD45+	4882	RNA	10x	HiSeq X	-	ICM-3-LVP	hg38
GSE145154	GSM4307541	Resolving the intertwining of inflammation and fibrosis in human heart failure at single-cell level	human	-	male	45 yrs	-	ICM	left ventricle; infarcted area	CD45-	3822	RNA	10x	HiSeq X	-	ICM-3-LVN	hg38
GSE145154	GSM4307542	Resolving the intertwining of inflammation and fibrosis in human heart failure at single-cell level	human	-	male	45 yrs	-	ICM	left ventricle; non-infarcted area	CD45+	4086	RNA	10x	HiSeq X	-	ICM-3-RVP	hg38
GSE145154	GSM4307543	Resolving the intertwining of inflammation and fibrosis in human heart failure at single-cell level	human	-	male	45 yrs	-	ICM	left ventricle; non-infarcted area	CD45-	1948	RNA	10x	HiSeq X	-	ICM-3-RVN	hg38
GSE145154	GSM4307544	Resolving the intertwining of inflammation and fibrosis in human heart failure at single-cell level	human	-	male	45 yrs	-	ICM	blood	CD45+	6831	RNA	10x	HiSeq X	-	ICM-3-Bld?	hg38
GSE145154	GSM4307551	Resolving the intertwining of inflammation and fibrosis in human heart failure at single-cell level	human	-	female	64 yrs	-	ICM	left ventricle	CD3+	5391	RNA	10x 5'	HiSeq X	-	RM-44	hg38
GSE145154	GSM4307552	Resolving the intertwining of inflammation and fibrosis in human heart failure at single-cell level	human	-	female	64 yrs	-	ICM	blood	CD3+	5716	RNA	10x 5'	HiSeq X	-	RM-46	hg38
GSE146285	GSM4376680	Single-cell transcriptomics during different phases post cardiac ischemia	mouse	C57BL/6	male	8 wks	WT	sham:1d	IZ	-	189	RNA	SORT-seq	NextSeq 500	-	Sham 1D rep 1	mm10
GSE146285	GSM4376681	Single-cell transcriptomics during different phases post cardiac ischemia	mouse	C57BL/6	male	8 wks	WT	sham:1d	IZ	-	194	RNA	SORT-seq	NextSeq 500	-	Sham 1D rep 2	mm10
GSE146285	GSM4376682	Single-cell transcriptomics during different phases post cardiac ischemia	mouse	C57BL/6	male	8 wks	WT	sham:1d	IZ	-	219	RNA	SORT-seq	NextSeq 500	-	Sham 1D rep 3	mm10
GSE146285	GSM4376683	Single-cell transcriptomics during different phases post cardiac ischemia	mouse	C57BL/6	male	8 wks	WT	sham:1d	IZ	-	140	RNA	SORT-seq	NextSeq 500	-	Sham 1D rep 4	mm10
GSE146285	GSM4376684	Single-cell transcriptomics during different phases post cardiac ischemia	mouse	C57BL/6	male	8 wks	WT	sham:14d	IZ	-	181	RNA	SORT-seq	NextSeq 500	-	Sham 14D rep 1	mm10
GSE146285	GSM4376685	Single-cell transcriptomics during different phases post cardiac ischemia	mouse	C57BL/6	male	8 wks	WT	sham:14d	IZ	-	100	RNA	SORT-seq	NextSeq 500	-	Sham 14D rep 2	mm10
GSE146285	GSM4376686	Single-cell transcriptomics during different phases post cardiac ischemia	mouse	C57BL/6	male	8 wks	WT	sham:14d	IZ	-	14	RNA	SORT-seq	NextSeq 500	-	Sham 14D rep 3	mm10
GSE146285	GSM4376687	Single-cell transcriptomics during different phases post cardiac ischemia	mouse	C57BL/6	male	8 wks	WT	sham:14d	IZ	-	9	RNA	SORT-seq	NextSeq 500	-	Sham 14D rep 4	mm10
GSE146285	GSM4376688	Single-cell transcriptomics during different phases post cardiac ischemia	mouse	C57BL/6	male	8 wks	WT	sham:14d	IZ	-	134	RNA	SORT-seq	NextSeq 500	-	Sham 14D rep 5	mm10
GSE146285	GSM4376689	Single-cell transcriptomics during different phases post cardiac ischemia	mouse	C57BL/6	male	8 wks	WT	sham:14d	IZ	-	21	RNA	SORT-seq	NextSeq 500	-	Sham 14D rep 6	mm10
GSE146285	GSM4376690	Single-cell transcriptomics during different phases post cardiac ischemia	mouse	C57BL/6	male	8 wks	WT	sham:14d	IZ	-	84	RNA	SORT-seq	NextSeq 500	-	Sham 14D rep 7	mm10
GSE146285	GSM4376691	Single-cell transcriptomics during different phases post cardiac ischemia	mouse	C57BL/6	male	8 wks	WT	sham:14d	IZ	-	150	RNA	SORT-seq	NextSeq 500	-	Sham 14D rep 8	mm10
GSE146285	GSM4376692	Single-cell transcriptomics during different phases post cardiac ischemia	mouse	C57BL/6	male	8 wks	WT	IR:1d	infarcted region	-	111	RNA	SORT-seq	NextSeq 500	-	IR 1D rep 1	mm10
GSE146285	GSM4376693	Single-cell transcriptomics during different phases post cardiac ischemia	mouse	C57BL/6	male	8 wks	WT	IR:1d	infarcted region	-	78	RNA	SORT-seq	NextSeq 500	-	IR 1D rep 2	mm10
GSE146285	GSM4376694	Single-cell transcriptomics during different phases post cardiac ischemia	mouse	C57BL/6	male	8 wks	WT	IR:1d	infarcted region	-	184	RNA	SORT-seq	NextSeq 500	-	IR 1D rep 3	mm10
GSE146285	GSM4376695	Single-cell transcriptomics during different phases post cardiac ischemia	mouse	C57BL/6	male	8 wks	WT	IR:1d	infarcted region	-	71	RNA	SORT-seq	NextSeq 500	-	IR 1D rep 4	mm10
GSE146285	GSM4376696	Single-cell transcriptomics during different phases post cardiac ischemia	mouse	C57BL/6	male	8 wks	WT	IR:1d	infarcted region	-	78	RNA	SORT-seq	NextSeq 500	-	IR 1D rep 5	mm10
GSE146285	GSM4376697	Single-cell transcriptomics during different phases post cardiac ischemia	mouse	C57BL/6	male	8 wks	WT	IR:1d	infarcted region	-	104	RNA	SORT-seq	NextSeq 500	-	IR 1D rep 6	mm10
GSE146285	GSM4376698	Single-cell transcriptomics during different phases post cardiac ischemia	mouse	C57BL/6	male	8 wks	WT	IR:1d	infarcted region	-	75	RNA	SORT-seq	NextSeq 500	-	IR 1D rep 7	mm10
GSE146285	GSM4376699	Single-cell transcriptomics during different phases post cardiac ischemia	mouse	C57BL/6	male	8 wks	WT	IR:1d	infarcted region	-	94	RNA	SORT-seq	NextSeq 500	-	IR 1D rep 8	mm10
GSE146285	GSM4376700	Single-cell transcriptomics during different phases post cardiac ischemia	mouse	C57BL/6	male	8 wks	WT	IR:1d	infarcted region	-	131	RNA	SORT-seq	NextSeq 500	-	IR 1D rep 9	mm10
GSE146285	GSM4376701	Single-cell transcriptomics during different phases post cardiac ischemia	mouse	C57BL/6	male	8 wks	WT	IR:3d	infarcted region	-	37	RNA	SORT-seq	NextSeq 500	-	IR 3D rep 1	mm10
GSE146285	GSM4376702	Single-cell transcriptomics during different phases post cardiac ischemia	mouse	C57BL/6	male	8 wks	WT	IR:3d	infarcted region	-	14	RNA	SORT-seq	NextSeq 500	-	IR 3D rep 2	mm10
GSE146285	GSM4376703	Single-cell transcriptomics during different phases post cardiac ischemia	mouse	C57BL/6	male	8 wks	WT	IR:3d	infarcted region	-	89	RNA	SORT-seq	NextSeq 500	-	IR 3D rep 3	mm10
GSE146285	GSM4376704	Single-cell transcriptomics during different phases post cardiac ischemia	mouse	C57BL/6	male	8 wks	WT	IR:3d	infarcted region	-	332	RNA	SORT-seq	NextSeq 500	-	IR 3D rep 4	mm10
GSE146285	GSM4376705	Single-cell transcriptomics during different phases post cardiac ischemia	mouse	C57BL/6	male	8 wks	WT	IR:3d	infarcted region	-	82	RNA	SORT-seq	NextSeq 500	-	IR 3D rep 5	mm10
GSE146285	GSM4376706	Single-cell transcriptomics during different phases post cardiac ischemia	mouse	C57BL/6	male	8 wks	WT	IR:3d	infarcted region	-	86	RNA	SORT-seq	NextSeq 500	-	IR 3D rep 6	mm10
GSE146285	GSM4376707	Single-cell transcriptomics during different phases post cardiac ischemia	mouse	C57BL/6	male	8 wks	WT	IR:3d	infarcted region	-	264	RNA	SORT-seq	NextSeq 500	-	IR 3D rep 7	mm10
GSE146285	GSM4376708	Single-cell transcriptomics during different phases post cardiac ischemia	mouse	C57BL/6	male	8 wks	WT	IR:14d	infarcted region	-	283	RNA	SORT-seq	NextSeq 500	-	IR 14D rep 1	mm10
GSE146285	GSM4376709	Single-cell transcriptomics during different phases post cardiac ischemia	mouse	C57BL/6	male	8 wks	WT	IR:14d	infarcted region	-	220	RNA	SORT-seq	NextSeq 500	-	IR 14D rep 2	mm10
GSE146285	GSM4376710	Single-cell transcriptomics during different phases post cardiac ischemia	mouse	C57BL/6	male	8 wks	WT	IR:14d	infarcted region	-	231	RNA	SORT-seq	NextSeq 500	-	IR 14D rep 3	mm10
GSE146285	GSM4614787	Single-cell transcriptomics during different phases post cardiac ischemia	mouse	C57BL/6	male	8 wks	WT	MI:3d	infarcted region	-	269	RNA	SORT-seq	NextSeq 500	-	MI 3 day rep 1	mm10
GSE146285	GSM4614788	Single-cell transcriptomics during different phases post cardiac ischemia	mouse	C57BL/6	male	8 wks	WT	MI:3d	infarcted region	-	289	RNA	SORT-seq	NextSeq 500	-	MI 3 day rep 2	mm10
GSE146285	GSM4614789	Single-cell transcriptomics during different phases post cardiac ischemia	mouse	C57BL/6	male	8 wks	WT	MI:3d	infarcted region	-	313	RNA	SORT-seq	NextSeq 500	-	MI 3 day rep 3	mm10
GSE146285	GSM4614790	Single-cell transcriptomics during different phases post cardiac ischemia	mouse	C57BL/6	male	8 wks	WT	MI:3d	infarcted region	-	293	RNA	SORT-seq	NextSeq 500	-	MI 3 day rep 4	mm10
GSE146285	GSM4614791	Single-cell transcriptomics during different phases post cardiac ischemia	mouse	C57BL/6	male	8 wks	WT	MI:3d	infarcted region	-	255	RNA	SORT-seq	NextSeq 500	-	MI 3 day rep 5	mm10
GSE150140	GSM4524179	The healing myocardium mobilizes a distinct B-cell subset through a CXCL13-CXCR5-dependent mechanism	mouse	C57BL/6	male	7-8wks	WT	MI:5d	heart and mediastinal lymph nodes	CD45+; B220+	7294	RNA	sc 10x 5' v1.1	NovaSeq 6000	B lymphocytes	B lymphocytes (D7_2 + VDJ_D4_2)	mm10
GSE153480	GSM4644949	Single cell RNA-seq of neonatal heart regeneration	mouse	ICR/CD-1	-	P1	WT	MI:1d	ventricle	-	1926	RNA	sc 10x 3' v2	NextSeq 500	-	P1_1MI	mm10
GSE153480	GSM4644950	Single cell RNA-seq of neonatal heart regeneration	mouse	ICR/CD-1	-	P1	WT	sham:1d	ventricle	-	2465	RNA	sc 10x 3' v2	NextSeq 500	-	P1_1Sham	mm10
GSE153480	GSM4644951	Single cell RNA-seq of neonatal heart regeneration	mouse	ICR/CD-1	-	P1	WT	MI:3d	ventricle	-	2945	RNA	sc 10x 3' v2	NextSeq 500	-	P1_3MI	mm10
GSE153480	GSM4644952	Single cell RNA-seq of neonatal heart regeneration	mouse	ICR/CD-1	-	P1	WT	sham:3d	ventricle	-	2419	RNA	sc 10x 3' v2	NextSeq 500	-	P1_3Sham	mm10
GSE153480	GSM4644953	Single cell RNA-seq of neonatal heart regeneration	mouse	ICR/CD-1	-	P8	WT	MI:1d	ventricle	-	1087	RNA	sc 10x 3' v2	NextSeq 500	-	P8_1MI	mm10
GSE153480	GSM4644954	Single cell RNA-seq of neonatal heart regeneration	mouse	ICR/CD-1	-	P8	WT	sham:1d	ventricle	-	1745	RNA	sc 10x 3' v2	NextSeq 500	-	P8_1Sham	mm10
GSE153480	GSM4644955	Single cell RNA-seq of neonatal heart regeneration	mouse	ICR/CD-1	-	P8	WT	MI:3d	ventricle	-	1475	RNA	sc 10x 3' v2	NextSeq 500	-	P8_3MI	mm10
GSE153480	GSM4644956	Single cell RNA-seq of neonatal heart regeneration	mouse	ICR/CD-1	-	P8	WT	sham:3d	ventricle	-	1182	RNA	sc 10x 3' v2	NextSeq 500	-	P8_3Sham	mm10
GSE155512	GSM4705589	Novel cell state during smooth muscle cell phenotypic switching and potential therapeutic targets for atherosclerosis	human	Caucasion	male	83 yrs	-	symptomatic	carotid artery from endarterectomy	-	2349	RNA	10x v3	NovaSeq 6000	-	-	hg38
GSE155512	GSM4705590	Novel cell state during smooth muscle cell phenotypic switching and potential therapeutic targets for atherosclerosis	human	Caucasion	male	67 yrs	-	asympotomatic	carotid artery from endarterectomy	-	3260	RNA	10x v3	NovaSeq 6000	-	-	hg38
GSE155512	GSM4705591	Novel cell state during smooth muscle cell phenotypic switching and potential therapeutic targets for atherosclerosis	human	Caucasion	female	76 yrs	-	asympotomatic	carotid artery from endarterectomy	-	2454	RNA	10x v3	NovaSeq 6000	-	-	hg38
GSE155513	GSM4705592	Novel cell state during smooth muscle cell phenotypic switching and potential therapeutic targets for atherosclerosis	mouse	C57BL/6J	male	8 wks	Ldlr(-/-); Myh11(cre); Rosa(ZsGreen1/+)	HFD:0wks	thoracic aorta	ZsGreen1+	2839	RNA	sc 10x 3' v2	NovaSeq 6000	-	-	mm10
GSE155513	GSM4705593	Novel cell state during smooth muscle cell phenotypic switching and potential therapeutic targets for atherosclerosis	mouse	C57BL/6J	male	8 wks	Ldlr(-/-); Myh11(cre); Rosa(ZsGreen1/+)	HFD:0wks	thoracic aorta	ZsGreen1-	3144	RNA	sc 10x 3' v2	NovaSeq 6000	-	-	mm10
GSE155513	GSM4705594	Novel cell state during smooth muscle cell phenotypic switching and potential therapeutic targets for atherosclerosis	mouse	C57BL/6J	male	8 wks	Ldlr(-/-); Myh11(cre); Rosa(ZsGreen1/+)	HFD:8wks	thoracic aorta	ZsGreen1+	2234	RNA	sc 10x 3' v2	NovaSeq 6000	-	-	mm10
GSE155513	GSM4705595	Novel cell state during smooth muscle cell phenotypic switching and potential therapeutic targets for atherosclerosis	mouse	C57BL/6J	male	8 wks	Ldlr(-/-); Myh11(cre); Rosa(ZsGreen1/+)	HFD:8wks	thoracic aorta	ZsGreen1-	1514	RNA	sc 10x 3' v2	NovaSeq 6000	-	-	mm10
GSE155513	GSM4705596	Novel cell state during smooth muscle cell phenotypic switching and potential therapeutic targets for atherosclerosis	mouse	C57BL/6J	male	8 wks	Ldlr(-/-); Myh11(cre); Rosa(ZsGreen1/+)	HFD:16wks	thoracic aorta	ZsGreen1+	3641	RNA	sc 10x 3' v2	NovaSeq 6000	-	-	mm10
GSE155513	GSM4705597	Novel cell state during smooth muscle cell phenotypic switching and potential therapeutic targets for atherosclerosis	mouse	C57BL/6J	male	8 wks	Ldlr(-/-); Myh11(cre); Rosa(ZsGreen1/+)	HFD:16wks	thoracic aorta	ZsGreen1-	2316	RNA	sc 10x 3' v2	NovaSeq 6000	-	-	mm10
GSE155513	GSM4705598	Novel cell state during smooth muscle cell phenotypic switching and potential therapeutic targets for atherosclerosis	mouse	C57BL/6J	male	8 wks	Ldlr(-/-); Myh11(cre); Rosa(ZsGreen1/+)	HFD:26wks	thoracic aorta	ZsGreen1+	5332	RNA	sc 10x 3' v2	NovaSeq 6000	-	-	mm10
GSE155513	GSM4705599	Novel cell state during smooth muscle cell phenotypic switching and potential therapeutic targets for atherosclerosis	mouse	C57BL/6J	male	8 wks	Ldlr(-/-); Myh11(cre); Rosa(ZsGreen1/+)	HFD:26wks	thoracic aorta	ZsGreen1-	2973	RNA	sc 10x 3' v2	NovaSeq 6000	-	-	mm10
GSE155513	GSM4705600	Novel cell state during smooth muscle cell phenotypic switching and potential therapeutic targets for atherosclerosis	mouse	C57BL/6J	male	8 wks	Apoe(-/-); Myh11(cre); Rosa(ZsGreen1/+)	HFD:8wks	thoracic aorta	ZsGreen1+	2697	RNA	sc 10x 3' v2	NovaSeq 6000	-	-	mm10
GSE155513	GSM4705601	Novel cell state during smooth muscle cell phenotypic switching and potential therapeutic targets for atherosclerosis	mouse	C57BL/6J	male	8 wks	Apoe(-/-); Myh11(cre); Rosa(ZsGreen1/+)	HFD:8wks	thoracic aorta	ZsGreen1-	1807	RNA	sc 10x 3' v2	NovaSeq 6000	-	-	mm10
GSE155513	GSM4705602	Novel cell state during smooth muscle cell phenotypic switching and potential therapeutic targets for atherosclerosis	mouse	C57BL/6J	male	8 wks	Apoe(-/-); Myh11(cre); Rosa(ZsGreen1/+)	HFD:16wks	thoracic aorta	ZsGreen1+	2825	RNA	sc 10x 3' v2	NovaSeq 6000	-	-	mm10
GSE155513	GSM4705603	Novel cell state during smooth muscle cell phenotypic switching and potential therapeutic targets for atherosclerosis	mouse	C57BL/6J	male	8 wks	Apoe(-/-); Myh11(cre); Rosa(ZsGreen1/+)	HFD:16wks	thoracic aorta	ZsGreen1-	1420	RNA	sc 10x 3' v2	NovaSeq 6000	-	-	mm10
GSE155513	GSM4705604	Novel cell state during smooth muscle cell phenotypic switching and potential therapeutic targets for atherosclerosis	mouse	C57BL/6J	male	8 wks	Apoe(-/-); Myh11(cre); Rosa(ZsGreen1/+)	HFD:22wks	thoracic aorta	ZsGreen1+	3065	RNA	sc 10x 3' v2	NovaSeq 6000	-	-	mm10
GSE155513	GSM4705605	Novel cell state during smooth muscle cell phenotypic switching and potential therapeutic targets for atherosclerosis	mouse	C57BL/6J	male	8 wks	Apoe(-/-); Myh11(cre); Rosa(ZsGreen1/+)	HFD:22wks	thoracic aorta	ZsGreen1-	1844	RNA	sc 10x 3' v2	NovaSeq 6000	-	-	mm10
GSE157244	GSM4762807	The myeloid type I interferon response to myocardial infarction begins in bone marrow and is regulated by Nrf2-activated macrophages	mouse	C57BL/6	male	10-14 wks	WT	MI:4d	heart	Ly6G+; SiglecFHI	8421	RNA	sc 10x 3'	HiSeq 2500	-	-	mm10
GSE157244	GSM4762810	The myeloid type I interferon response to myocardial infarction begins in bone marrow and is regulated by Nrf2-activated macrophages	mouse	C57BL/6	male	10-14 wks	Ifnar-Ab treated	MI:4d	heart	Ly6G+; SiglecFHI	3105	RNA	sc 10x 3'	HiSeq 2500	-	-	mm10
GSE157244	GSM4762812	The myeloid type I interferon response to myocardial infarction begins in bone marrow and is regulated by Nrf2-activated macrophages	mouse	C57BL/6	male	10-14 wks	Ifnar-Ab treated	MI:4d	heart	Ly6G+; SiglecFHI	4331	RNA	sc 10x 3'	HiSeq 2500	-	-	mm10
GSE157244	GSM4762813	The myeloid type I interferon response to myocardial infarction begins in bone marrow and is regulated by Nrf2-activated macrophages	mouse	C57BL/6	male	10-14 wks	Nrf2-/-	MI:4d	heart	Ly6G+; SiglecFHI	5613	RNA	sc 10x 3'	HiSeq 2500	-	-	mm10
GSE157244	GSM4762816	The myeloid type I interferon response to myocardial infarction begins in bone marrow and is regulated by Nrf2-activated macrophages	mouse	C57BL/6	male	10-14 wks	Nrf2-/-	MI:4d	heart	Ly6G+; SiglecFHI	5244	RNA	sc 10x 3'	HiSeq 2500	-	-	mm10
GSE157244	GSM4762818	The myeloid type I interferon response to myocardial infarction begins in bone marrow and is regulated by Nrf2-activated macrophages	mouse	C57BL/6	male	10-14 wks	WT	MI:0d	heart	Ly6G+; SiglecFHI	5646	RNA	sc 10x 3'	HiSeq 2500	-	-	mm10
GSE157244	GSM4762820	The myeloid type I interferon response to myocardial infarction begins in bone marrow and is regulated by Nrf3-activated macrophages	mouse	C57BL/6	male	10-14 wks	WT	MI:0d	blood	-	3716	RNA	sc 10x 3'	HiSeq 2500	-	-	mm10
GSE157244	GSM4762821	The myeloid type I interferon response to myocardial infarction begins in bone marrow and is regulated by Nrf4-activated macrophages	mouse	C57BL/6	male	10-14 wks	WT	MI:1d	blood	-	2553	RNA	sc 10x 3'	HiSeq 2500	-	-	mm10
GSE157244	GSM4762823	The myeloid type I interferon response to myocardial infarction begins in bone marrow and is regulated by Nrf5-activated macrophages	mouse	C57BL/6	male	10-14 wks	WT	MI:2d	blood	-	1599	RNA	sc 10x 3'	HiSeq 2500	-	-	mm10
GSE157244	GSM4762825	The myeloid type I interferon response to myocardial infarction begins in bone marrow and is regulated by Nrf6-activated macrophages	mouse	C57BL/6	male	10-14 wks	WT	MI:4d	blood	-	2185	RNA	sc 10x 3'	HiSeq 2500	-	-	mm10
GSE157244	GSM4762827	The myeloid type I interferon response to myocardial infarction begins in bone marrow and is regulated by Nrf7-activated macrophages	mouse	C57BL/6	male	10-14 wks	Irf3-/-	MI:0d	blood	-	9142	RNA	sc 10x 3'	HiSeq 2500	-	-	mm10
GSE157244	GSM4762829	The myeloid type I interferon response to myocardial infarction begins in bone marrow and is regulated by Nrf8-activated macrophages	mouse	C57BL/6	male	10-14 wks	Irf3-/-	MI:2d	blood	-	8292	RNA	sc 10x 3'	HiSeq 2500	-	-	mm10
GSE157244	GSM4762832	The myeloid type I interferon response to myocardial infarction begins in bone marrow and is regulated by Nrf9-activated macrophages	mouse	C57BL/6	male	10-14 wks	WT	MI:0d	bone marrow	-	3507	RNA	sc 10x 3'	HiSeq 2500	-	-	mm10
GSE157244	GSM4762834	The myeloid type I interferon response to myocardial infarction begins in bone marrow and is regulated by Nrf10-activated macrophages	mouse	C57BL/6	male	10-14 wks	WT	MI:1d	bone marrow	-	1733	RNA	sc 10x 3'	HiSeq 2500	-	-	mm10
GSE157244	GSM4762836	The myeloid type I interferon response to myocardial infarction begins in bone marrow and is regulated by Nrf11-activated macrophages	mouse	C57BL/6	male	10-14 wks	WT	MI:2d	bone marrow	-	1560	RNA	sc 10x 3'	HiSeq 2500	-	-	mm10
GSE157244	GSM4762838	The myeloid type I interferon response to myocardial infarction begins in bone marrow and is regulated by Nrf12-activated macrophages	mouse	C57BL/6	male	10-14 wks	Irf3-/-	MI:0d	bone marrow	-	6490	RNA	sc 10x 3'	HiSeq 2500	-	-	mm10
GSE157244	GSM4762840	The myeloid type I interferon response to myocardial infarction begins in bone marrow and is regulated by Nrf13-activated macrophages	mouse	C57BL/6	male	10-14 wks	Irf3-/-	MI:2d	bone marrow	-	10483	RNA	sc 10x 3'	HiSeq 2500	-	-	mm10
GSE157244	GSM4762842	The myeloid type I interferon response to myocardial infarction begins in bone marrow and is regulated by Nrf14-activated macrophages	mouse	C57BL/6	male	10-14 wks	WT	MI:0d	bone marrow	-	4008	RNA	sc 10x 3'	HiSeq 2500	-	-	mm10
GSE157244	GSM4762845	The myeloid type I interferon response to myocardial infarction begins in bone marrow and is regulated by Nrf15-activated macrophages	mouse	C57BL/6	male	10-14 wks	WT	MI:1d	bone marrow	-	6471	RNA	sc 10x 3'	HiSeq 2500	-	-	mm10
GSE157244	GSM4762846	The myeloid type I interferon response to myocardial infarction begins in bone marrow and is regulated by Nrf16-activated macrophages	mouse	C57BL/6	male	10-14 wks	Tet2-/-	MI:0d	bone marrow	-	12505	RNA	sc 10x 3'	HiSeq 2500	-	-	mm10
GSE157244	GSM4762848	The myeloid type I interferon response to myocardial infarction begins in bone marrow and is regulated by Nrf17-activated macrophages	mouse	C57BL/6	male	10-14 wks	Tet2-/-	MI:1d	bone marrow	-	10950	RNA	sc 10x 3'	HiSeq 2500	-	-	mm10
GSE159677	GSM4837523	Decoding the transcriptome of calcified atherosclerotic plaque at single-cell resolution	human	-	-	82	-	smoker; diabetes; hypertension; dyslipidemia; statin; type VII calcified	calcified atherosclerotic core	-	8915	RNA	10x 3'	NextSeq 500	-	Patient 1 AC	hg38
GSE159677	GSM4837524	Decoding the transcriptome of calcified atherosclerotic plaque at single-cell resolution	human	-	-	82	-	smoker; diabetes; hypertension; dyslipidemia; statin; type VII calcified	core proximal vessel wall	-	2920	RNA	10x 3'	NextSeq 500	-	Patient 1 PA	hg38
GSE159677	GSM4837525	Decoding the transcriptome of calcified atherosclerotic plaque at single-cell resolution	human	-	-	87	-	diabetes; hypertension; dyslipidemia; statin; type VII calcified	calcified atherosclerotic core	-	12145	RNA	10x 3'	NextSeq 500	-	Patient 2 AC	hg38
GSE159677	GSM4837526	Decoding the transcriptome of calcified atherosclerotic plaque at single-cell resolution	human	-	-	87	-	diabetes; hypertension; dyslipidemia; statin; type VII calcified	core proximal vessel wall	-	4552	RNA	10x 3'	NextSeq 500	-	Patient 2 PA	hg38
GSE159677	GSM4837527	Decoding the transcriptome of calcified atherosclerotic plaque at single-cell resolution	human	-	-	65	-	smoker; hypertension; dyslipidemia; statin; type VII calcified	calcified atherosclerotic core	-	9903	RNA	10x 3'	NextSeq 500	-	Patient 3 AC	hg38
GSE159677	GSM4837528	Decoding the transcriptome of calcified atherosclerotic plaque at single-cell resolution	human	-	-	65	-	smoker; hypertension; dyslipidemia; statin; type VII calcified	core proximal vessel wall	-	2686	RNA	10x 3'	NextSeq 500	-	Patient 3 PA	hg38
GSE163129	GSM4972357	Spatiotemporal dynamics of macrophage heterogeneity and a potential function of Trem2hi macrophages in infarcted hearts	mouse	C57BL/6J	male	7-8 wks	WT	steady state	heart	CD45+	7847	RNA	sc 10x 3' v3	HiSeq 2500	sorted CD45+ leukocytes	-	mm10
GSE163129	GSM4972358	Spatiotemporal dynamics of macrophage heterogeneity and a potential function of Trem2hi macrophages in infarcted hearts	mouse	C57BL/6J	male	7-8 wks	WT	MI:1d	heart	CD45+	7439	RNA	sc 10x 3' v3	HiSeq 2500	-	-	mm10
GSE163129	GSM4972359	Spatiotemporal dynamics of macrophage heterogeneity and a potential function of Trem2hi macrophages in infarcted hearts	mouse	C57BL/6J	male	7-8 wks	WT	MI:3d	heart	CD45+	4640	RNA	sc 10x 3' v3	HiSeq 2500	-	-	mm10
GSE163129	GSM4972360	Spatiotemporal dynamics of macrophage heterogeneity and a potential function of Trem2hi macrophages in infarcted hearts	mouse	C57BL/6J	male	7-8 wks	WT	MI:5d	heart	CD45+	7459	RNA	sc 10x 3' v3	HiSeq 2500	-	-	mm10
GSE163129	GSM4972361	Spatiotemporal dynamics of macrophage heterogeneity and a potential function of Trem2hi macrophages in infarcted hearts	mouse	C57BL/6J	male	7-8 wks	WT	MI:7d	heart	CD45+	8147	RNA	sc 10x 3' v3	HiSeq 2500	-	-	mm10
GSE163465	GSM4985022	Temporal Diversity and Dynamics of Cardiac Immunity after Myocardial Infarction	mouse	C57/BL	male	7-8 wks	-	sham	Cardiac immune cells	CD45+	2257	RNA	sc 10x 3' v2	NovaSeq 6000	-	CD45+ Sham	mm10
GSE163465	GSM4985023	Temporal Diversity and Dynamics of Cardiac Immunity after Myocardial Infarction	mouse	C57/BL	male	7-8 wks	-	MI:3d	Cardiac immune cells	CD45+	5641	RNA	sc 10x 3' v2	NovaSeq 6000	-	CD45+ Day_3	mm10
GSE163465	GSM4985024	Temporal Diversity and Dynamics of Cardiac Immunity after Myocardial Infarction	mouse	C57/BL	male	7-8 wks	-	MI:7d	Cardiac immune cells	CD45+	4203	RNA	sc 10x 3' v2	NovaSeq 6000	-	CD45+ Day_7	mm10
GSE163465	GSM4985025	Temporal Diversity and Dynamics of Cardiac Immunity after Myocardial Infarction	mouse	C57/BL	male	7-8 wks	-	MI:14d	Cardiac immune cells	CD45+	2904	RNA	sc 10x 3' v2	NovaSeq 6000	-	CD45+ Day_14	mm10
GSE163465	GSM5513773	Temporal Diversity and Dynamics of Cardiac Immunity after Myocardial Infarction	mouse	C57/BL	male	7-8 wks	tanshinone IIA-treated	MI:3d	Cardiac immune cells	CD45+	3223	RNA	sc 10x 3' v2	NovaSeq 6000	-	Cd45+ Day_3_T	mm10
GSE163465	GSM5513774	Temporal Diversity and Dynamics of Cardiac Immunity after Myocardial Infarction	mouse	C57/BL	male	7-8 wks	tanshinone IIA-treated	MI:7d	Cardiac immune cells	CD45+	4789	RNA	sc 10x 3' v2	NovaSeq 6000	-	Cd45+ Day_7_T	mm10
GSE163465	GSM5513775	Temporal Diversity and Dynamics of Cardiac Immunity after Myocardial Infarction	mouse	C57/BL	male	7-8 wks	tanshinone IIA-treated	MI:14d	Cardiac immune cells	CD45+	5447	RNA	sc 10x 3' v2	NovaSeq 6000	-	Cd45+ Day_14_T	mm10
GSE169332	GSM5195926	Single cell RNA-seq analysis of endothelial cells during diabetic atherosclerosis	mouse	C57BL/6J	male	8 wks	Ldlr-/-	Chow:12wks	aorta and heart	CD31-	945	RNA	sc 10x 3' v2	NovaSeq 6000	mouse endothelial cells from aorta and heart	-	mm10
GSE169332	GSM5195927	Single cell RNA-seq analysis of endothelial cells during diabetic atherosclerosis	mouse	C57BL/6J	male	8 wks	Ldlr-/-	HFD:12wks	aorta and heart	CD31-	729	RNA	sc 10x 3' v2	NovaSeq 6000	mouse endothelial cells from aorta and heart	-	mm10
GSE178469	GSM5392187	Heart and Brain Pericytes Exhibit a Pro-Fibrotic Response After Vascular Injury	mouse	-	male	2-3mths	Tbx18(cre); Rosa(tdT/+)	sham	ventricle	tdTomato+	15612	RNA	sc 10x 3' v3	NovaSeq 6000	lineage tracing	Tbx18 Sham (Heart)	mm10
GSE178469	GSM5392188	Heart and Brain Pericytes Exhibit a Pro-Fibrotic Response After Vascular Injury	mouse	-	male	2-3mths	Tbx18(cre); Rosa(tdT/+)	MI:7d	infarcted area	tdTomato+	7694	RNA	sc 10x 3' v3	NovaSeq 6000		Tbx18 MI Infarct	mm10
GSE178469	GSM5392189	Heart and Brain Pericytes Exhibit a Pro-Fibrotic Response After Vascular Injury	mouse	-	male	2-3mths	Tbx18(cre); Rosa(tdT/+)	MI:7d	peri-infarcted area	tdTomato+	8008	RNA	sc 10x 3' v3	NovaSeq 6000		Tbx18 MI Peri-Infarct	mm10
GSE179159	GSM5410851		human		male	59	-	severe obstruction	coronary artery	CD45+	6256	RNA	10x 3' v3	NovaSeq 6000	-	fresh	hg38
GSE179159	GSM5410853		human		male	74	-	moderate obstruction	carotid artery	CD45+	2268	RNA	10x 3' v3	NovaSeq 6001	-	fresh	hg38
GSE179159	GSM5410854		human		male	74	-	moderate obstruction	carotid artery	CD45+	365	RNA	10x 3' v3	NovaSeq 6002	-	frozen	hg38
GSE179159	GSM5410855		human		male	77	-	moderate obstruction	carotid artery	CD45+	1458	RNA	10x 3' v3	NovaSeq 6003	-	fresh	hg38
GSE179159	GSM5410856		human		male	77	-	moderate obstruction	carotid artery	CD45+	963	RNA	10x 3' v3	NovaSeq 6004	-	frozen	hg38
GSE179159	GSM6976304		human		male	70	-	moderate obstruction; diabetes	coronary artery	CD45+	5123	RNA	10x 3' v3	NovaSeq 6005	-	fresh	hg38
GSE179159	GSM6976305		human		male	70	-	moderate obstruction; diabetes	coronary artery	CD45+	4031	RNA	10x 3' v3	NovaSeq 6006	-	frozen	hg38
GSE179159	GSM6976306		human		male	59	-	severe obstruction	coronary artery	CD45+	6298	RNA	10x 3' v3	NovaSeq 6007	-	fresh	hg38
GSE179159	GSM6976307		human		male	59	-	severe obstruction	coronary artery	CD45+	3043	RNA	10x 3' v3	NovaSeq 6008	-	frozen	hg38
GSE179159	GSM6976308		human		male	47	-	moderate obstruction; diabetes	coronary artery	CD45+	2266	RNA	10x 3' v3	NovaSeq 6009	-	fresh	hg38
GSE179159	GSM6976309		human		male	47	-	moderate obstruction; diabetes	coronary artery	CD45+	1660	RNA	10x 3' v3	NovaSeq 6010	-	frozen	hg38
GSE179159	GSM6976310		human		male	74	-	moderate obstruction; diabetes	carotid artery	CD45+	3745	RNA	10x 3' v3	NovaSeq 6011	-	fresh	hg38
GSE179159	GSM6976311		human		male	74	-	moderate obstruction; diabetes	carotid artery	CD45+	816	RNA	10x 3' v3	NovaSeq 6012	-	frozen	hg38
GSE179159	GSM6976312		human		male	77	-	moderate obstruction; diabetes	carotid artery	CD45+	1477	RNA	10x 3' v3	NovaSeq 6013	-	fresh	hg38
GSE179159	GSM6976313		human		male	77	-	moderate obstruction; diabetes	carotid artery	CD45+	979	RNA	10x 3' v3	NovaSeq 6014	-	frozen	hg38
GSE180678	GSM5467651		human		male	57	-	ICM;heart failture	left ventricle	-	-	RNA	sc 10x 5'	HiSeq 4000	-	-	hg38
GSE184073	GSM5577199	How immune cells affect the vulnerability of coronary plaques	human	-	-	-	-	stable angina pectoris	coronary plaques	CD45+	759	RNA	10x 3' v3	NovaSeq 6000	-	-	hg38
GSE184073	GSM5577200	How immune cells affect the vulnerability of coronary plaques	human	-	-	-	-	acute coronary syndrome	coronary plaques	CD45+	1364	RNA	10x 3' v3	NovaSeq 6000	-	-	hg38
GSE185265	GSM5609416	Direct Reprogramming Improves Cardiac Function and Reverses Fibrosis in Chronic Myocardial Infarction	mouse	-	male	8wks	Tcf21iCre/Tomato	sham:3mth	ventricular myocardium	-	4994	RNA	sc 10x 3' v3	NovaSeq 6000		non-CMs; Sham	mm10
GSE185265	GSM5609417	Direct Reprogramming Improves Cardiac Function and Reverses Fibrosis in Chronic Myocardial Infarction	mouse	-	male	8wks	Tcf21iCre/Tomato	MI:3mth	ventricle	-	9961	RNA	sc 10x 3' v3	NovaSeq 6000		non-CMs; Ctrl-MI	mm10
GSE185265	GSM5609418	Direct Reprogramming Improves Cardiac Function and Reverses Fibrosis in Chronic Myocardial Infarction	mouse	-	male	8wks	Tcf21iCre/Tomato/MGTH2A	MI:3mth	ventricle	-	6046	RNA	sc 10x 3' v3	NovaSeq 6000		non-CMs; TTg-MI	mm10
GSE185265	GSM6607334	Direct Reprogramming Improves Cardiac Function and Reverses Fibrosis in Chronic Myocardial Infarction	mouse	-	male	8wks	Tcf21iCre/Tomato	sham:3mth	ventricular myocardium	-	8833	RNA	sc 10x 3' v3	NovaSeq 6000		non-CMs; Sham2	mm10
GSE193426	GSM5792018	Bone marrow naive B lymphocytes improve heart function after myocardial infarction	mouse	C57BL/6J	male	8-10 wks	WT	sham	Bone marrow	-	17400	RNA	sc 10x 3' v3	NovaSeq 6000	-	-	mm10
GSE193426	GSM5792019	Bone marrow naive B lymphocytes improve heart function after myocardial infarction	mouse	C57BL/6J	male	8-10 wks	WT	MI:1d	Bone marrow	-	15610	RNA	sc 10x 3' v3	NovaSeq 6000	-	-	mm10
GSE193426	GSM5792020	Bone marrow naive B lymphocytes improve heart function after myocardial infarction	mouse	C57BL/6J	male	8-10 wks	WT	MI:1d; empagliflozin	Bone marrow	-	14463	RNA	sc 10x 3' v3	NovaSeq 6000	-	-	mm10
GSE196943	GSM5905363	Human coronary plaque T cells are clonally expanded and display cross-reacting viral/self-antigen specificities	human	-	-	-	-	ICM/NICM	coronary artery plaques	-	3667	RNA	10x 3' v3	HiSeq 4000	plaque T cells	A_plaque	hg38
GSE196943	GSM5905364	Human coronary plaque T cells are clonally expanded and display cross-reacting viral/self-antigen specificities	human	-	-	-	-	ICM/NICM	coronary artery plaques	-	4831	RNA	10x 3' v3	HiSeq 4000	plaque T cells	B_plaque	hg38
GSE196943	GSM5905365	Human coronary plaque T cells are clonally expanded and display cross-reacting viral/self-antigen specificities	human	-	-	-	-	ICM/NICM	coronary artery plaques	-	1058	RNA	10x 3' v3	HiSeq 4000	plaque T cells	C_plaque	hg38
GSE196943	GSM5905366	Human coronary plaque T cells are clonally expanded and display cross-reacting viral/self-antigen specificities	human	-	-	-	-	ICM/NICM	coronary artery plaques	-	1464	RNA	10x 3' v3	HiSeq 4000	plaque T cells	D_plaque	hg38
GSE196943	GSM5905367	Human coronary plaque T cells are clonally expanded and display cross-reacting viral/self-antigen specificities	human	-	-	-	-	ICM/NICM	coronary artery plaques	-	3191	RNA	10x 3' v3	HiSeq 4000	plaque T cells	E_plaque	hg38
GSE196943	GSM5905368	Human coronary plaque T cells are clonally expanded and display cross-reacting viral/self-antigen specificities	human	-	-	-	-	ICM/NICM	coronary artery plaques & blood	-	856	RNA	10x 3' v2	HiSeq 4000	blood T cells	F_blood	hg38
GSE196943	GSM5905369	Human coronary plaque T cells are clonally expanded and display cross-reacting viral/self-antigen specificities	human	-	-	-	-	ICM/NICM	coronary artery plaques	-	3030	RNA	10x 3' v3	HiSeq 4000	plaque T cells	F_plaque	hg38
GSE196943	GSM5905370	Human coronary plaque T cells are clonally expanded and display cross-reacting viral/self-antigen specificities	human	-	-	-	-	ICM/NICM	coronary artery plaques	-	134	RNA	10x 3' v3	HiSeq 4000	plaque T cells	G_plaque	hg38
GSE196943	GSM5905371	Human coronary plaque T cells are clonally expanded and display cross-reacting viral/self-antigen specificities	human	-	-	-	-	ICM/NICM	coronary artery plaques	-	486	RNA	10x 3' v3	HiSeq 4000	plaque T cells	H_plaque	hg38
GSE196943	GSM5905372	Human coronary plaque T cells are clonally expanded and display cross-reacting viral/self-antigen specificities	human	-	-	-	-	ICM/NICM	coronary artery plaques & blood	-	373	RNA	10x 3' v3	HiSeq 4000	plaque&blood T cells	I_plaque	hg38
GSE196943	GSM5905373	Human coronary plaque T cells are clonally expanded and display cross-reacting viral/self-antigen specificities	human	-	-	-	-	ICM/NICM	coronary artery plaques & blood	-	980	RNA	10x 3' v2	HiSeq 4000	plaque&blood T cells	J_blood	hg38
GSE196943	GSM5905374	Human coronary plaque T cells are clonally expanded and display cross-reacting viral/self-antigen specificities	human	-	-	-	-	ICM/NICM	coronary artery plaques & blood	-	577	RNA	10x 3' v3	HiSeq 4000	plaque&blood T cells	J_plaque	hg38
GSE196943	GSM5905375	Human coronary plaque T cells are clonally expanded and display cross-reacting viral/self-antigen specificities	human	-	-	-	-	ICM/NICM	coronary artery plaques & blood	-	773	RNA	10x 3' v2	HiSeq 4000	plaque&blood T cells	K_blood	hg38
GSE196943	GSM5905376	Human coronary plaque T cells are clonally expanded and display cross-reacting viral/self-antigen specificities	human	-	-	-	-	ICM/NICM	coronary artery plaques & blood	-	489	RNA	10x 3' v3	HiSeq 4000	plaque&blood T cells	K_plaque	hg38
GSE196943	GSM5905377	Human coronary plaque T cells are clonally expanded and display cross-reacting viral/self-antigen specificities	human	-	-	-	-	ICM/NICM	coronary artery plaques	-	1684	RNA	10x 3' v3	HiSeq 4000	plaque T cells	L_plaque	hg38
GSE197441	GSM5931391	Dynamics of monocyte-derived macrophage diversity in experimental myocardial infarction	mouse	C57BL/6J	male	8-10wks	mix	mix	heart	CD45+	8375	RNA	sc 10x 3' v3	NovaSeq 6000	hashtagged		mm10
GSE197441	GSM5931392	Dynamics of monocyte-derived macrophage diversity in experimental myocardial infarction	mouse	C57BL/6J	male	8-10wks	mix	mix	heart	CD45+	6909	RNA	sc 10x 3' v3	NovaSeq 6000	hashtagged		mm10
GSE197853	GSM5917426	Dynamics of monocyte-derived macrophage diversity in experimental myocardial infarction	mouse	C57BL/6J	male	8-10wks	mix	mix	heart	CD45+	5433	RNA	sc 10x 3' v3	NovaSeq 6000	hashtagged		mm10
GSE197853	GSM5917427	Dynamics of monocyte-derived macrophage diversity in experimental myocardial infarction	mouse	C57BL/6J	male	8-10wks	mix	mix	heart	CD45+	5597	RNA	sc 10x 3' v3	NovaSeq 6000	hashtagged		mm10
GSE198339	GSM5945252	Single-cell RNA sequencing of peripheral blood mononuclear cells reveals immune signaling dysregulations in people living with HIV and atherosclerosis	human	-	-	-	-	HIV	blood	CD45+		RNA	sc 10x 3'	NovaSeq 6000	-		hg38
GSE198339	GSM5945253	Single-cell RNA sequencing of peripheral blood mononuclear cells reveals immune signaling dysregulations in people living with HIV and atherosclerosis	human	-	-	-	-	HIV	blood	CD45+		RNA	sc 10x 3'	NovaSeq 6000	-		hg38
GSE198339	GSM5945254	Single-cell RNA sequencing of peripheral blood mononuclear cells reveals immune signaling dysregulations in people living with HIV and atherosclerosis	human	-	-	-	-	HIV	blood	CD45+		RNA	sc 10x 3'	NovaSeq 6000	-		hg38
GSE198339	GSM5945255	Single-cell RNA sequencing of peripheral blood mononuclear cells reveals immune signaling dysregulations in people living with HIV and atherosclerosis	human	-	-	-	-	HIV	blood	CD45+		RNA	sc 10x 3'	NovaSeq 6000	-		hg38
GSE198339	GSM5945256	Single-cell RNA sequencing of peripheral blood mononuclear cells reveals immune signaling dysregulations in people living with HIV and atherosclerosis	human	-	-	-	-	HIV; AS	blood	CD45+		RNA	sc 10x 3'	NovaSeq 6000	-		hg38
GSE198339	GSM5945257	Single-cell RNA sequencing of peripheral blood mononuclear cells reveals immune signaling dysregulations in people living with HIV and atherosclerosis	human	-	-	-	-	HIV; AS	blood	CD45+		RNA	sc 10x 3'	NovaSeq 6000	-		hg38
GSE198339	GSM5945258	Single-cell RNA sequencing of peripheral blood mononuclear cells reveals immune signaling dysregulations in people living with HIV and atherosclerosis	human	-	-	-	-	HIV; AS	blood	CD45+		RNA	sc 10x 3'	NovaSeq 6000	-		hg38
GSE198339	GSM5945259	Single-cell RNA sequencing of peripheral blood mononuclear cells reveals immune signaling dysregulations in people living with HIV and atherosclerosis	human	-	-	-	-	HIV; AS	blood	CD45+		RNA	sc 10x 3'	NovaSeq 6000	-		hg38
GSE201947	GSM6084380	Cardiac pericytes mediate the remodeling response to myocardial infarction	mouse	C57BL/6J	mix	8-12wks	Cspg4(cre); Rosa(tdT/+)	sham	whole heart	tdTomato+	3283	RNA	sc 10x 3' v3	NovaSeq 6000	pericyte	SHAM	mm10
GSE201947	GSM6084381	Cardiac pericytes mediate the remodeling response to myocardial infarction	mouse	C57BL/6J	mix	8-12wks	Cspg4(cre); Rosa(tdT/+)	MI:4d	whole heart	tdTomato+	1619	RNA	sc 10x 3' v3	NovaSeq 6000	pericyte	4DMI	mm10
GSE201947	GSM6084382	Cardiac pericytes mediate the remodeling response to myocardial infarction	mouse	C57BL/6J	mix	8-12wks	Cspg4(cre); Rosa(tdT/+)	MI:7d	whole heart	tdTomato+	1079	RNA	sc 10x 3' v3	NovaSeq 6000	pericyte	7DMI	mm10
GSE201947	GSM6084383	Cardiac pericytes mediate the remodeling response to myocardial infarction	mouse	C57BL/6J	mix	8-12wks	Cspg4(cre); Rosa(tdT/+)	MI:14d	whole heart	tdTomato+	1513	RNA	sc 10x 3' v3	NovaSeq 6000	pericyte	14DMI	mm10
GSE205930	GSM6235810	Dissecting the polygenic basis of atherosclerosis via disease-associated cell state signatures	mouse	C57BL/6J	male	8mths	WT	chow	thoracic aorta	-	8965	RNA	sc 10x 3' v2	NovaSeq 6000		aorta; wild type; chow diet	mm10
GSE205930	GSM6235811	Dissecting the polygenic basis of atherosclerosis via disease-associated cell state signatures	mouse	C57BL/6J	male	8mths	Ldlr(-/-); Apob(100/100)	chow	thoracic aorta	-	5183	RNA	sc 10x 3' v2	NovaSeq 6000		aorta; LDLR-/- ApoB100/100; chow diet	mm10
GSE205930	GSM6235812	Dissecting the polygenic basis of atherosclerosis via disease-associated cell state signatures	mouse	C57BL/6J	male	8mths	Ldlr(-/-); Apob(100/100)	HFD:1mth	thoracic aorta	-	5139	RNA	sc 10x 3' v2	NovaSeq 6000		aorta; LDLR-/- ApoB100/100; 1 month high-fat diet	mm10
GSE205930	GSM6235813	Dissecting the polygenic basis of atherosclerosis via disease-associated cell state signatures	mouse	C57BL/6J	male	8mths	Ldlr(-/-); Apob(100/100)	HFD:1mth; LPS injection (100ng; one time; intraperitoneal; 2 weeks before sacrifice)	thoracic aorta	-	6929	RNA	sc 10x 3' v2	NovaSeq 6000		aorta; LDLR-/- ApoB100/100; 1 month high-fat diet; LPS injection	mm10
GSE205930	GSM6235814	Dissecting the polygenic basis of atherosclerosis via disease-associated cell state signatures	mouse	C57BL/6J	male	8mths	Ldlr(-/-); Apob(100/100)	HFD:3mth	thoracic aorta	-	7821	RNA	sc 10x 3' v2	NovaSeq 6000		aorta; LDLR-/- ApoB100/100; 3 months high-fat diet	mm10
GSE206787	GSM7898089	Spatiotemporal signaling underlies progressive vascular rarefaction in myocardial infarction	mouse	C57BL/6	mix	2-6mths	Hic1-CT2/tdTomato	healthy	ventricle	tdTomato+	11105	RNA	sc 10x 3'	NextSeq 500	-	Hashed_HIC1_tdTomato_undamaged	mm10
GSE206787	GSM7898090	Spatiotemporal signaling underlies progressive vascular rarefaction in myocardial infarction	mouse	C57BL/6	mix	2-6mths	Hic1-CT2/tdTomato	MI:7d	ventricle	tdTomato+	4338	RNA	sc 10x 3'	NextSeq 500	-	HIC1_tdTomato_7dPI	mm10
GSE206787	GSM7898091	Spatiotemporal signaling underlies progressive vascular rarefaction in myocardial infarction	mouse	C57BL/6	mix	2-6mths	Hic1-CT2/YFP	healthy	ventricle	CD146+	3336	RNA	sc 10x 3'	NextSeq 500	-	CD146_HIC1_YFP_undamaged	mm10
GSE206787	GSM7898092	Spatiotemporal signaling underlies progressive vascular rarefaction in myocardial infarction	mouse	C57BL/6	mix	2-6mths	Hic1-CT2/YFP/Cspg4-DsRed	MI:3d	ventricle	CD146+	7598	RNA	sc 10x 3'	NextSeq 500	-	Hashed_CD146_HIC1_YFP_CSPG4_DSRED_3dPI	mm10
GSE206787	GSM7898093	Spatiotemporal signaling underlies progressive vascular rarefaction in myocardial infarction	mouse	C57BL/6	mix	2-6mths	Hic1-CT2/YFP	MI:7d	ventricle	CD146+	2369	RNA	sc 10x 3'	NextSeq 500	-	CD146_HIC1_YFP_7dPI	mm10
GSE206787	GSM7898094	Spatiotemporal signaling underlies progressive vascular rarefaction in myocardial infarction	mouse	C57BL/6	mix	2-6mths	Hic1-CT2/YFP/Cspg4-DsRed	MI:42d	ventricle	CD146+	2492	RNA	sc 10x 3'	NextSeq 500	-	CD146_HIC1_YFP_CSPG4_DSRED_42dPI	mm10
GSE206787	GSM7898095	Spatiotemporal signaling underlies progressive vascular rarefaction in myocardial infarction	mouse	C57BL/6	mix	2-6mths	Cspg4-CT2/tdTomato	MI:7d	ventricle	CD146+	12304	RNA	sc 10x 3'	NextSeq 500	-	CD146_CSPG4_tdTomato_7dPI	mm10
GSE207275	GSM6283570	scRNA-seq of Jag-KO endothelial cells in atherosclerosis	mouse	C57BL/6	male	1.5-3 months	Jag1ECKO	HFD:6wks	aorta	-	245	RNA	SORT-seq	NextSeq 500	-	SHE-BT-s001-1	mm10
GSE207275	GSM6283571	scRNA-seq of Jag-KO endothelial cells in atherosclerosis	mouse	C57BL/6	male	1.5-3 months	Jag1ECKO	HFD:6wks	aorta	-	248	RNA	SORT-seq	NextSeq 500	-	SHE-BT-s002-1	mm10
GSE207275	GSM6283572	scRNA-seq of Jag-KO endothelial cells in atherosclerosis	mouse	C57BL/6	male	1.5-3 months	WT	HFD:6wks	aorta	-	150	RNA	SORT-seq	NextSeq 500	-	SHE-BT-s003-1	mm10
GSE207275	GSM6283573	scRNA-seq of Jag-KO endothelial cells in atherosclerosis	mouse	C57BL/6	male	1.5-3 months	WT	HFD:6wks	aorta	-	251	RNA	SORT-seq	NextSeq 500	-	SHE-BT-s004-1	mm10
GSE210152	GSM6422822	Lipid-associated macrophages transition to an inflammatory state in human atherosclerosis increasing the risk of cerebrovascular complications	human	-	-	-	-	-	carotid plaque	CD45+	3759	RNA	sc; 10x 3' v2	HiSeq 4000	-	-	hg38
GSE210152	GSM6422823	Lipid-associated macrophages transition to an inflammatory state in human atherosclerosis increasing the risk of cerebrovascular complications	human	-	-	-	-	-	carotid plaque	CD45+	4281	RNA	sc; 10x 3' v2	HiSeq 4000	-	-	hg38
GSE210152	GSM6422824	Lipid-associated macrophages transition to an inflammatory state in human atherosclerosis increasing the risk of cerebrovascular complications	human	-	-	-	-	-	carotid plaque	CD45+	3056	RNA	sc; 10x 3' v2	HiSeq 4000	-	-	hg38
GSE210152	GSM6422825	Lipid-associated macrophages transition to an inflammatory state in human atherosclerosis increasing the risk of cerebrovascular complications	human	-	-	-	-	-	carotid plaque	CD45+	4285	RNA	sc; 10x 3' v2	HiSeq 4000	-	-	hg38
GSE210152	GSM6422826	Lipid-associated macrophages transition to an inflammatory state in human atherosclerosis increasing the risk of cerebrovascular complications	human	-	-	-	-	-	carotid plaque	CD45+	5297	RNA	sc; 10x 3' v2	HiSeq 4000	-	-	hg38
GSE210152	GSM6422827	Lipid-associated macrophages transition to an inflammatory state in human atherosclerosis increasing the risk of cerebrovascular complications	human	-	-	-	-	-	carotid plaque	CD45+	5651	RNA	sc; 10x 3' v2	HiSeq 4000	-	-	hg38
GSE210159	GSM6422864	Multiomics uncover the proinflammatory role of Trpm4 deletion after myocardial infarction in mice	mouse	C57BL/6JRj	male	8-12wks	WT	sham	ventricle	-	4994	RNA	sc 10x 3' v3	NovaSeq 6000	non-CMs	WTSHAM_24H	mm10
GSE210159	GSM6422865	Multiomics uncover the proinflammatory role of Trpm4 deletion after myocardial infarction in mice	mouse	B6.Cg-Trpm4tm1.2-PG	male	8-12wks	Trpm4-/-	Sham	ventricle	-	5419	RNA	sc 10x 3' v3	NovaSeq 6000	non-CMs	KOSHAM_24H	mm10
GSE210159	GSM6422866	Multiomics uncover the proinflammatory role of Trpm4 deletion after myocardial infarction in mice	mouse	C57BL/6JRj	male	8-12wks	WT	MI:1d	ventricle	-	3015	RNA	sc 10x 3' v3	NovaSeq 6000	non-CMs	WTMI_24H	mm10
GSE210159	GSM6422867	Multiomics uncover the proinflammatory role of Trpm4 deletion after myocardial infarction in mice	mouse	B6.Cg-Trpm4tm1.2-PG	male	8-12wks	Trpm4-/-	MI:1d	ventricle	-	5549	RNA	sc 10x 3' v3	NovaSeq 6000	non-CMs	KOMI_24H	mm10
GSE210159	GSM6422868	Multiomics uncover the proinflammatory role of Trpm4 deletion after myocardial infarction in mice	mouse	C57BL/6JRj	male	8-12wks	WT	MI:3d	ventricle	-	3787	RNA	sc 10x 3' v3	NovaSeq 6000	non-CMs	WTMI_72H	mm10
GSE210159	GSM6422869	Multiomics uncover the proinflammatory role of Trpm4 deletion after myocardial infarction in mice	mouse	B6.Cg-Trpm4tm1.2-PG	male	8-12wks	Trpm4-/-	MI:3d	ventricle	-	6008	RNA	sc 10x 3' v3	NovaSeq 6000	non-CMs	KOMI_72H	mm10
GSE214611	GSM6613059	Single Cell Transcriptomics Redefines the Borderzone induced by Myocardial Infarction	mouse	C57BL/6J	male	8-12wks	WT	MI:0h	ventricular myocardium	-	9339	RNA	sn 10x 3'	NovaSeq 6000	-	Single nuclei; Day0 MI; biol rep 1	mm10
GSE214611	GSM6613060	Single Cell Transcriptomics Redefines the Borderzone induced by Myocardial Infarction	mouse	C57BL/6J	male	8-12wks	WT	MI:0h	ventricular myocardium	-	14932	RNA	sn 10x 3'	NovaSeq 6000	-	Single nuclei; Day0 MI; biol rep 2	mm10
GSE214611	GSM6613061	Single Cell Transcriptomics Redefines the Borderzone induced by Myocardial Infarction	mouse	C57BL/6J	male	8-12wks	WT	MI:0h	ventricular myocardium	-	2569	RNA	sn 10x 3'	NovaSeq 6000	-	Single nuclei; Day0 MI; biol rep 3	mm10
GSE214611	GSM6613062	Single Cell Transcriptomics Redefines the Borderzone induced by Myocardial Infarction	mouse	C57BL/6J	male	8-12wks	WT	MI:1h	ventricle	-	7228	RNA	sn 10x 3'	NovaSeq 6000	-	Single nuclei; 1HR MI; biol rep 1	mm10
GSE214611	GSM6613063	Single Cell Transcriptomics Redefines the Borderzone induced by Myocardial Infarction	mouse	C57BL/6J	male	8-12wks	WT	MI:1h	ventricle	-	13182	RNA	sn 10x 3'	NovaSeq 6000	-	Single nuclei; 1HR MI; biol rep 2	mm10
GSE214611	GSM6613064	Single Cell Transcriptomics Redefines the Borderzone induced by Myocardial Infarction	mouse	C57BL/6J	male	8-12wks	WT	IR:4h	ventricular myocardium	-	8179	RNA	sn 10x 3'	NovaSeq 6000	-	Single nuclei; 4HR MI	mm10
GSE214611	GSM6613065	Single Cell Transcriptomics Redefines the Borderzone induced by Myocardial Infarction	mouse	C57BL/6J	male	8-12wks	WT	IR:1d	ventricular myocardium	-	1977	RNA	sn 10x 3'	NovaSeq 6000	-	Single nuclei; Day1 MI; biol rep 1	mm10
GSE214611	GSM6613066	Single Cell Transcriptomics Redefines the Borderzone induced by Myocardial Infarction	mouse	C57BL/6J	male	8-12wks	WT	MI:1d	ventricle	-	43	RNA	sn 10x 3'	NovaSeq 6000	-	Single nuclei; Day1 MI; biol rep 2	mm10
GSE214611	GSM6613067	Single Cell Transcriptomics Redefines the Borderzone induced by Myocardial Infarction	mouse	C57BL/6J	male	8-12wks	WT	IR:1d	ventricular myocardium	-	3524	RNA	sn 10x 3'	NovaSeq 6000	-	Single nuclei; Day1 MI; biol rep 3	mm10
GSE214611	GSM6613068	Single Cell Transcriptomics Redefines the Borderzone induced by Myocardial Infarction	mouse	C57BL/6J	male	8-12wks	WT	MI:1d	ventricle	-	4973	RNA	sn 10x 3'	NovaSeq 6000	-	Single nuclei; Day1 MI; biol rep 4	mm10
GSE214611	GSM6613069	Single Cell Transcriptomics Redefines the Borderzone induced by Myocardial Infarction	mouse	C57BL/6J	male	8-12wks	WT	MI:1d	ventricle	-	3700	RNA	sn 10x 3'	NovaSeq 6000	-	Single nuclei; Day1 MI; biol rep 5	mm10
GSE214611	GSM6613070	Single Cell Transcriptomics Redefines the Borderzone induced by Myocardial Infarction	mouse	C57BL/6J	male	8-12wks	WT	IR:1d	ventricular myocardium	-	9104	RNA	sn 10x 3'	NovaSeq 6000	-	Single nuclei; Day1 MI; biol rep 6	mm10
GSE214611	GSM6613071	Single Cell Transcriptomics Redefines the Borderzone induced by Myocardial Infarction	mouse	C57BL/6J	male	8-12wks	WT	IR:3d	ventricular myocardium	-	2002	RNA	sn 10x 3'	NovaSeq 6000	-	Single nuclei; Day3 MI; biol rep 1	mm10
GSE214611	GSM6613072	Single Cell Transcriptomics Redefines the Borderzone induced by Myocardial Infarction	mouse	C57BL/6J	male	8-12wks	WT	MI:3d	ventricle	-	3749	RNA	sn 10x 3'	NovaSeq 6000	-	Single nuclei; Day3 MI; biol rep 2	mm10
GSE214611	GSM6613073	Single Cell Transcriptomics Redefines the Borderzone induced by Myocardial Infarction	mouse	C57BL/6J	male	8-12wks	WT	MI:3d	ventricle	-	1377	RNA	sn 10x 3'	NovaSeq 6000	-	Single nuclei; Day3 MI; biol rep 3	mm10
GSE214611	GSM6613074	Single Cell Transcriptomics Redefines the Borderzone induced by Myocardial Infarction	mouse	C57BL/6J	male	8-12wks	WT	MI:7d	ventricle	-	22360	RNA	sn 10x 3'	NovaSeq 6000	-	Single nuclei; Day7 MI; biol rep 1	mm10
GSE214611	GSM6613075	Single Cell Transcriptomics Redefines the Borderzone induced by Myocardial Infarction	mouse	C57BL/6J	male	8-12wks	WT	MI:7d	ventricle	-	22332	RNA	sn 10x 3'	NovaSeq 6000	-	Single nuclei; Day7 MI; biol rep 2	mm10
GSE214611	GSM6613076	Single Cell Transcriptomics Redefines the Borderzone induced by Myocardial Infarction	mouse	C57BL/6J	male	8-12wks	WT	MI:7d	ventricle	-	4159	RNA	sn 10x 3'	NovaSeq 6000	-	Single nuclei; Day7 MI; biol rep 3	mm10
GSE216211	GSM6661562	A transient wave of Bhlhe41(+) resident macrophages enables remodeling of the developing infarcted myocardium	mouse	C57BL/6J	male	8-10wks	WT	sham	heart	CD45+	9191	RNA	sc 10x 3' v3	NovaSeq 6000	immune cells	Sham	mm10
GSE216211	GSM6661563	A transient wave of Bhlhe41(+) resident macrophages enables remodeling of the developing infarcted myocardium	mouse	C57BL/6J	male	8-10wks	WT	MI:3d	heart	CD45+	6870	RNA	sc 10x 3' v3	NovaSeq 6000	immune cells	MI	mm10
GSE216211	GSM6661564	A transient wave of Bhlhe41(+) resident macrophages enables remodeling of the developing infarcted myocardium	mouse	C57BL/6J	male	8-10wks	WT	MI:3d; empagliflozin	heart	CD45+	9715	RNA	sc 10x 3' v3	NovaSeq 6000	immune cells	MI-E	mm10
GSE217494	GSM6720563	Targeting Immune-Fibroblast Crosstalk in Myocardial Infarction and Cardiac Fibrosis	human	white	male	53	-	ICM	heart	-	-	RNA	sc 10x 3' v3.1	NovaSeq 6000	-	-	hg38
GSE217494	GSM6720564	Targeting Immune-Fibroblast Crosstalk in Myocardial Infarction and Cardiac Fibrosis	human	white	male	67	-	ICM	heart	-	-	RNA	sc 10x 3' v3.1	NovaSeq 6000	-	-	hg38
GSE217494	GSM6720565	Targeting Immune-Fibroblast Crosstalk in Myocardial Infarction and Cardiac Fibrosis	human	white	male	69	-	AMI	heart	-	-	RNA	sc 10x 3' v3.1	NovaSeq 6000	-	-	hg38
GSE217494	GSM6720566	Targeting Immune-Fibroblast Crosstalk in Myocardial Infarction and Cardiac Fibrosis	human	white	male	62	-	AMI	heart	-	-	RNA	sc 10x 3' v3.1	NovaSeq 6000	-	-	hg38
GSE217494	GSM6720567	Targeting Immune-Fibroblast Crosstalk in Myocardial Infarction and Cardiac Fibrosis	human	AA	male	57	-	NICM	heart	-	-	RNA	sc 10x 3' v3.1	NovaSeq 6000	-	-	hg38
GSE217494	GSM6720568	Targeting Immune-Fibroblast Crosstalk in Myocardial Infarction and Cardiac Fibrosis	human	white	female	69	-	NICM	heart	-	-	RNA	sc 10x 3' v3.1	NovaSeq 6000	-	-	hg38
GSE217494	GSM6720569	Targeting Immune-Fibroblast Crosstalk in Myocardial Infarction and Cardiac Fibrosis	human	white	male	64	-	AMI	heart	-	-	RNA	sc 10x 3' v3.1	NovaSeq 6000	-	-	hg38
GSE217494	GSM6720570	Targeting Immune-Fibroblast Crosstalk in Myocardial Infarction and Cardiac Fibrosis	human	white	male	65	-	NICM	heart	-	-	RNA	sc 10x 3' v3.1	NovaSeq 6000	-	-	hg38
GSE217494	GSM6720571	Targeting Immune-Fibroblast Crosstalk in Myocardial Infarction and Cardiac Fibrosis	human	white	male	47	-	ICM	heart	-	-	RNA	sc 10x 3' v3.1	NovaSeq 6000	-	-	hg38
GSE217494	GSM6720572	Targeting Immune-Fibroblast Crosstalk in Myocardial Infarction and Cardiac Fibrosis	human	AA	male	56	-	healthy	heart	-	-	RNA	sc 10x 3' v3.1	NovaSeq 6000	-	-	hg38
GSE217494	GSM6720573	Targeting Immune-Fibroblast Crosstalk in Myocardial Infarction and Cardiac Fibrosis	human	white	male	52	-	NICM	heart	-	-	RNA	sc 10x 3' v3.1	NovaSeq 6000	-	-	hg38
GSE217494	GSM6720574	Targeting Immune-Fibroblast Crosstalk in Myocardial Infarction and Cardiac Fibrosis	human	white	male	59	-	ICM	heart	-	-	RNA	sc 10x 3' v3.1	NovaSeq 6000	-	-	hg38
GSE217494	GSM6720575	Targeting Immune-Fibroblast Crosstalk in Myocardial Infarction and Cardiac Fibrosis	human	white	male	63	-	ICM	heart	-	-	RNA	sc 10x 3' v3.1	NovaSeq 6000	-	-	hg38
GSE217494	GSM6720576	Targeting Immune-Fibroblast Crosstalk in Myocardial Infarction and Cardiac Fibrosis	human	white	female	41	-	ICM	heart	-	-	RNA	sc 10x 3' v3.1	NovaSeq 6000	-	-	hg38
GSE217494	GSM6720577	Targeting Immune-Fibroblast Crosstalk in Myocardial Infarction and Cardiac Fibrosis	human	white	male	59	-	NICM	heart	-	-	RNA	sc 10x 3' v3.1	NovaSeq 6000	-	-	hg38
GSE217494	GSM6720578	Targeting Immune-Fibroblast Crosstalk in Myocardial Infarction and Cardiac Fibrosis	human	AA	male	53	-	NICM	heart	-	-	RNA	sc 10x 3' v3.1	NovaSeq 6000	-	-	hg38
GSE217494	GSM6720579	Targeting Immune-Fibroblast Crosstalk in Myocardial Infarction and Cardiac Fibrosis	human	white	female	38	-	healthy	heart	-	-	RNA	sc 10x 3' v3.1	NovaSeq 6000	-	-	hg38
GSE217494	GSM6720580	Targeting Immune-Fibroblast Crosstalk in Myocardial Infarction and Cardiac Fibrosis	human	AA	female	53	-	healthy	heart	-	-	RNA	sc 10x 3' v3.1	NovaSeq 6000	-	-	hg38
GSE217494	GSM6720581	Targeting Immune-Fibroblast Crosstalk in Myocardial Infarction and Cardiac Fibrosis	human	AA	female	54	-	healthy	heart	-	-	RNA	sc 10x 3' v3.1	NovaSeq 6000	-	-	hg38
GSE217494	GSM6720582	Targeting Immune-Fibroblast Crosstalk in Myocardial Infarction and Cardiac Fibrosis	human	W	female	65	-	healthy	heart	-	-	RNA	sc 10x 3' v3.1	NovaSeq 6000	-	-	hg38
GSE217494	GSM6720583	Targeting Immune-Fibroblast Crosstalk in Myocardial Infarction and Cardiac Fibrosis	human	AA	male	62	-	healthy	heart	-	-	RNA	sc 10x 3' v3.1	NovaSeq 6000	-	-	hg38
GSE217494	GSM6720584	Targeting Immune-Fibroblast Crosstalk in Myocardial Infarction and Cardiac Fibrosis	human	AA	female	65	-	AMI	heart	-	-	RNA	sc 10x 3' v3.1	NovaSeq 6000	-	-	hg38
GSE224273	GSM7018579	Single-cell immune landscape of human atherosclerotic plaques	human	white	male	83	-	carotid atherosclerosis; symptomatic; non-hispanic; statins; Asprin; stroke <6 months; hyperlipidemia; hypertension	plaques	-	-	RNA	sc 10x 3' v2	HiSeq 4000	-	-	hg38
GSE224273	GSM7018580	Single-cell immune landscape of human atherosclerotic plaques	human	-	male	-	-	carotid atherosclerosis; asymptomatic; non-hispanic; statins; hyperlipidemia; hypertension	plaques	-	-	RNA	sc 10x 3' v2	HiSeq 4000	-	-	hg38
GSE224273	GSM7018581	Single-cell immune landscape of human atherosclerotic plaques	human	-	male	-	-	carotid atherosclerosis; asymptomatic; non-hispanic; statins; hyperlipidemia; hypertension	plaques	-	-	RNA	sc 10x 3' v2	HiSeq 4000	-	-	hg38
GSE224273	GSM7018582	Single-cell immune landscape of human atherosclerotic plaques	human	-	male	-	-	carotid atherosclerosis; asymptomatic; non-hispanic; statins; hyperlipidemia; hypertension	plaques	-	-	RNA	sc 10x 3' v2	HiSeq 4000	-	-	hg38
GSE224273	GSM7018583	Single-cell immune landscape of human atherosclerotic plaques	human	-	male	-	-	carotid atherosclerosis; asymptomatic; non-hispanic; statins; hyperlipidemia; hypertension	plaques	-	-	RNA	sc 10x 3' v2	HiSeq 4000	-	-	hg38
GSE224273	GSM7018584	Single-cell immune landscape of human atherosclerotic plaques	human	-	male	-	-	carotid atherosclerosis; asymptomatic; non-hispanic; statins; hyperlipidemia; hypertension	plaques	-	-	RNA	sc 10x 3' v2	HiSeq 4000	-	-	hg38
GSE224273	GSM7018585	Single-cell immune landscape of human atherosclerotic plaques	human	-	male	-	-	carotid atherosclerosis; symptomatic; non-hispanic; statins; stroke <6 months	plaques	-	-	CITE	sc 10x 3' v2	HiSeq 4000	-	-	hg38
GSE224273	GSM7018586	Single-cell immune landscape of human atherosclerotic plaques	human	white	male	67	-	carotid atherosclerosis; symptomatic; non-hispanic; statins; stroke <6 months	blood	-	-	CITE	sc 10x 3' v2	HiSeq 4000	-	-	hg38
GSE227088	GSM7091453	Single-nucleus ribonucleic acid-sequencing and spatial transcriptomics reveal the cardioprotection of Shexiang Baoxin Pill (SBP) in mice with myocardial ischemia-reperfusion injury	mouse	C57BL/6	-	8wks	WT	sham	heart	-	4428	RNA	sn 10x 3' v3	NovaSeq 6000	-	sham; replicate 1	mm10
GSE227088	GSM7091454	Single-nucleus ribonucleic acid-sequencing and spatial transcriptomics reveal the cardioprotection of Shexiang Baoxin Pill (SBP) in mice with myocardial ischemia-reperfusion injury	mouse	C57BL/6	-	8wks	WT	sham	heart	-	5770	RNA	sn 10x 3' v3	NovaSeq 6000	-	sham; replicate 2	mm10
GSE227088	GSM7091455	Single-nucleus ribonucleic acid-sequencing and spatial transcriptomics reveal the cardioprotection of Shexiang Baoxin Pill (SBP) in mice with myocardial ischemia-reperfusion injury	mouse	C57BL/6	-	8wks	WT	sham	heart	-	5420	RNA	sn 10x 3' v3	NovaSeq 6000	-	sham; replicate 3	mm10
GSE227088	GSM7091456	Single-nucleus ribonucleic acid-sequencing and spatial transcriptomics reveal the cardioprotection of Shexiang Baoxin Pill (SBP) in mice with myocardial ischemia-reperfusion injury	mouse	C57BL/6	-	8wks	WT	IR:1d	heart	-	6282	RNA	sn 10x 3' v3	NovaSeq 6000	-	I/R; replicate 1	mm10
GSE227088	GSM7091457	Single-nucleus ribonucleic acid-sequencing and spatial transcriptomics reveal the cardioprotection of Shexiang Baoxin Pill (SBP) in mice with myocardial ischemia-reperfusion injury	mouse	C57BL/6	-	8wks	WT	IR:1d	heart	-	5121	RNA	sn 10x 3' v3	NovaSeq 6000	-	I/R; replicate 2	mm10
GSE227088	GSM7091458	Single-nucleus ribonucleic acid-sequencing and spatial transcriptomics reveal the cardioprotection of Shexiang Baoxin Pill (SBP) in mice with myocardial ischemia-reperfusion injury	mouse	C57BL/6	-	8wks	WT	IR:1d	heart	-	5574	RNA	sn 10x 3' v3	NovaSeq 6000	-	I/R; replicate 3	mm10
GSE227088	GSM7091459	Single-nucleus ribonucleic acid-sequencing and spatial transcriptomics reveal the cardioprotection of Shexiang Baoxin Pill (SBP) in mice with myocardial ischemia-reperfusion injury	mouse	C57BL/6	-	8wks	WT	I/R:1d; MUSKARDIA	heart	-	4937	RNA	sn 10x 3' v3	NovaSeq 6000	-	MUSKARDIA; replicate 1	mm10
GSE227088	GSM7091460	Single-nucleus ribonucleic acid-sequencing and spatial transcriptomics reveal the cardioprotection of Shexiang Baoxin Pill (SBP) in mice with myocardial ischemia-reperfusion injury	mouse	C57BL/6	-	8wks	WT	I/R:1d; MUSKARDIA	heart	-	5571	RNA	sn 10x 3' v3	NovaSeq 6000	-	MUSKARDIA; replicate 2	mm10
GSE227088	GSM7091461	Single-nucleus ribonucleic acid-sequencing and spatial transcriptomics reveal the cardioprotection of Shexiang Baoxin Pill (SBP) in mice with myocardial ischemia-reperfusion injury	mouse	C57BL/6	-	8wks	WT	I/R:1d; MUSKARDIA	heart	-	5049	RNA	sn 10x 3' v3	NovaSeq 6000	-	MUSKARDIA; replicate 3	mm10
GSE233870	GSM7438357	Single-cell RNA sequencing of coronary perivascular adipose tissue	human	-	male	48	-	advanced atherosclerosis; ICM; MI; smoking	perivascular adipose tissue	-	-	RNA	sc 10x 3' v3.1	NovaSeq 6000	-	-	hg38
GSE233870	GSM7438358	Single-cell RNA sequencing of coronary perivascular adipose tissue	human	-	male	49	-	advanced atherosclerosis; ICM; MI	perivascular adipose tissue	-	-	RNA	sc 10x 3' v3.1	NovaSeq 6000	-	-	hg38
GSE233870	GSM7438359	Single-cell RNA sequencing of coronary perivascular adipose tissue	human	-	male	56	-	advanced atherosclerosis; ICM; MI; smoking (quit)	perivascular adipose tissue	-	-	RNA	sc 10x 3' v3.1	NovaSeq 6000	-	-	hg38
GSE233870	GSM7438360	Single-cell RNA sequencing of coronary perivascular adipose tissue	human	-	male	62	-	early atherosclerosis; DCM; smoking (quit)	perivascular adipose tissue	-	-	RNA	sc 10x 3' v3.1	NovaSeq 6000	-	-	hg38
GSE233870	GSM7438361	Single-cell RNA sequencing of coronary perivascular adipose tissue	human	-	male	44	-	early atherosclerosis; DCM	perivascular adipose tissue	-	-	RNA	sc 10x 3' v3.1	NovaSeq 6000	-	-	hg38
GSE233870	GSM7438362	Single-cell RNA sequencing of coronary perivascular adipose tissue	human	-	male	45	-	early atherosclerosis; DCM; smoking	perivascular adipose tissue	-	-	RNA	sc 10x 3' v3.1	NovaSeq 6000	-	-	hg38
GSE233870	GSM7438363	Single-cell RNA sequencing of coronary perivascular adipose tissue	human	-	male	52	-	non-atherosclerosis; DCM; smoking (quit)	perivascular adipose tissue	-	-	RNA	sc 10x 3' v3.1	NovaSeq 6000	-	-	hg38
GSE233870	GSM7438364	Single-cell RNA sequencing of coronary perivascular adipose tissue	human	-	male	46	-	non-atherosclerosis; DCM; smoking (quit)	perivascular adipose tissue	-	-	RNA	sc 10x 3' v3.1	NovaSeq 6000	-	-	hg38
GSE233870	GSM7438365	Single-cell RNA sequencing of coronary perivascular adipose tissue	human	-	male	56	-	non-atherosclerosis; DCM	perivascular adipose tissue	-	-	RNA	sc 10x 3' v3.1	NovaSeq 6000	-	-	hg38
GSE233870	GSM7438366	Single-cell RNA sequencing of coronary perivascular adipose tissue	human	-	male	40	-	non-atherosclerosis; DCM	perivascular adipose tissue	-	-	RNA	sc 10x 3' v3.1	NovaSeq 6000	-	-	hg38
GSE235436	GSM7502472	SARS-CoV-2 infection triggers pro-atherogenic inflammatory responses in human coronary	human	-	-	-	-	-	carotid plaque		-	RNA	sc 10x 3' v2	HiSeq 4000	-	-	hg38
GSE235436	GSM7502473	SARS-CoV-2 infection triggers pro-atherogenic inflammatory responses in human coronary	human	-	-	-	-	-	carotid plaque		-	RNA	sc 10x 3' v2	HiSeq 4000	-	-	hg38
GSE235436	GSM7502474	SARS-CoV-2 infection triggers pro-atherogenic inflammatory responses in human coronary	human	-	-	-	-	-	carotid plaque		-	RNA	sc 10x 3' v2	HiSeq 4000	-	-	hg38
GSE235436	GSM7502475	SARS-CoV-2 infection triggers pro-atherogenic inflammatory responses in human coronary	human	-	-	-	-	-	carotid plaque		-	RNA	sc 10x 3' v2	HiSeq 4000	-	-	hg38
GSE235275	GSM7498214	Single-cell multiomic analysis identifies macrophage subpopulations in promoting cardiac repair	mouse	C57BL/6	mix	P10	WT	sham:3d	IZ and BZ	CD45+; F4/80+	2774	RNA	BMKGENE DG1000	NovaSeq 6000	macrophage; monocyte	P13-Sham-vehicle	mm10
GSE235275	GSM7498215	Single-cell multiomic analysis identifies macrophage subpopulations in promoting cardiac repair	mouse	C57BL/6	mix	P10	WT	MI:3d	IZ and BZ	CD45+; F4/80+	3682	RNA	BMKGENE DG1000	NovaSeq 6000	macrophage; monocyte	P13-MI-vehicle	mm10
GSE235275	GSM7498216	Single-cell multiomic analysis identifies macrophage subpopulations in promoting cardiac repair	mouse	C57BL/6	mix	P10	WT	MI:3d; SB225002	IZ and BZ	CD45+; F4/80+	4568	RNA	BMKGENE DG1000	NovaSeq 6000	macrophage; monocyte	P13-MI-SB225002	mm10
GSE236609	GSM7565701	Serine protease inhibitor, SerpinA3n, regulates cardiac remodelling after myocardial infarction	mouse	C57BL/6J	mix	10-14wks	WT	MI:7d	whole heart	-	8136	RNA	sc 10x 3' v3	NovaSeq 6000	non-CMs	Cre-minus-4034-1	mm10
GSE236609	GSM7565702	Serine protease inhibitor, SerpinA3n, regulates cardiac remodelling after myocardial infarction	mouse	C57BL/6J	mix	10-14wks	WT	MI:7d	whole heart	-	10662	RNA	sc 10x 3' v3	NovaSeq 6000	non-CMs	Cre-minus-4034-L	mm10
GSE236609	GSM7565703	Serine protease inhibitor, SerpinA3n, regulates cardiac remodelling after myocardial infarction	mouse	C57BL/6J	mix	10-14wks	WT	MI:7d	whole heart	-	7576	RNA	sc 10x 3' v3	NovaSeq 6000	non-CMs	Cre-minus-4034-R	mm10
GSE236609	GSM7565704	Serine protease inhibitor, SerpinA3n, regulates cardiac remodelling after myocardial infarction	mouse	C57BL/6J	mix	10-14wks	Serpina3n CKO	MI:7d	whole heart	-	7313	RNA	sc 10x 3' v3	NovaSeq 6000	non-CMs	Cre-plus-4032-1	mm10
GSE236609	GSM7565706	Serine protease inhibitor, SerpinA3n, regulates cardiac remodelling after myocardial infarction	mouse	C57BL/6J	mix	10-14wks	Serpina3n CKO	MI:7d	whole heart	-	8299	RNA	sc 10x 3' v3	NovaSeq 6000	non-CMs	Cre-plus-4032-r	mm10
GSE236609	GSM7565707	Serine protease inhibitor, SerpinA3n, regulates cardiac remodelling after myocardial infarction	mouse	C57BL/6J	mix	10-14wks	Serpina3n CKO	MI:7d	whole heart	-	6757	RNA	sc 10x 3' v3	NovaSeq 6000	non-CMs	Cre-plus-4032-R	mm10
GSE236609	GSM7565708	Serine protease inhibitor, SerpinA3n, regulates cardiac remodelling after myocardial infarction	mouse	C57BL/6J	mix	10-14wks	WT	MI:7d	whole heart	-	7352	RNA	sn 10x 3' v3	NovaSeq 6000	non-CMs	cre_minus_4020_L	mm10
GSE236609	GSM7565709	Serine protease inhibitor, SerpinA3n, regulates cardiac remodelling after myocardial infarction	mouse	C57BL/6J	mix	10-14wks	WT	MI:7d	whole heart	-	11425	RNA	sn 10x 3' v3	NovaSeq 6000	non-CMs	cre_minus_4020_na	mm10
GSE236609	GSM7565711	Serine protease inhibitor, SerpinA3n, regulates cardiac remodelling after myocardial infarction	mouse	C57BL/6J	mix	10-14wks	WT	MI:7d	whole heart	-	10813	RNA	sn 10x 3' v3	NovaSeq 6000	non-CMs	cre_minus_4020_r	mm10
GSE236609	GSM7565712	Serine protease inhibitor, SerpinA3n, regulates cardiac remodelling after myocardial infarction	mouse	C57BL/6J	mix	10-14wks	Serpina3n CKO	MI:7d	whole heart	-	8735	RNA	sn 10x 3' v3	NovaSeq 6000	non-CMs	cre_plus_4021_na	mm10
GSE236609	GSM7565713	Serine protease inhibitor, SerpinA3n, regulates cardiac remodelling after myocardial infarction	mouse	C57BL/6J	mix	10-14wks	Serpina3n CKO	MI:7d	whole heart	-	4463	RNA	sn 10x 3' v3	NovaSeq 6000	non-CMs	cre_plus_4021_L	mm10
GSE236609	GSM7565714	Serine protease inhibitor, SerpinA3n, regulates cardiac remodelling after myocardial infarction	mouse	C57BL/6J	mix	10-14wks	Serpina3n CKO	MI:7d	whole heart	-	6645	RNA	sn 10x 3' v3	NovaSeq 6000	non-CMs	cre_plus_4021_l	mm10
GSE245373	GSM7841477	-	human	-	-	-	-	-	carotid plaque		-	-	-	-	-	-	hg38
GSE245373	GSM7841478	-	human	-	-	-	-	-	carotid plaque		-	-	-	-	-	-	hg38
GSE245373	GSM7841479	-	human	-	-	-	-	-	carotid plaque		-	-	-	-	-	-	hg38
GSE245373	GSM7841480	-	human	-	-	-	-	-	carotid plaque		-	-	-	-	-	-	hg38
GSE245373	GSM7841481	-	human	-	-	-	-	-	carotid plaque		-	-	-	-	-	-	hg38
GSE245373	GSM7841482	-	human	-	-	-	-	-	carotid plaque		-	-	-	-	-	-	hg38
GSE245373	GSM7841483	-	human	-	-	-	-	-	carotid plaque		-	-	-	-	-	-	hg38
GSE245373	GSM7841484	-	human	-	-	-	-	-	carotid plaque		-	-	-	-	-	-	hg38
GSE246315	GSM8393425	-	human	-	-	-	-	-	carotid plaque		-	-	-	-	-	-	hg38
GSE246315	GSM8393425	-	human	-	-	-	-	-	carotid plaque		-	-	-	-	-	-	hg38
GSE246315	GSM8393425	-	human	-	-	-	-	-	carotid plaque		-	-	-	-	-	-	hg38
GSE246315	GSM8393425	-	human	-	-	-	-	-	carotid plaque		-	-	-	-	-	-	hg38
GSE246315	GSM8393425	-	human	-	-	-	-	-	carotid plaque		-	-	-	-	-	-	hg38
GSE246315	GSM8393425	-	human	-	-	-	-	-	carotid plaque		-	-	-	-	-	-	hg38
GSE246315	GSM8393425	-	human	-	-	-	-	-	carotid plaque		-	-	-	-	-	-	hg38
GSE246315	GSM8393425	-	human	-	-	-	-	-	carotid plaque		-	-	-	-	-	-	hg38
GSE246315	GSM8393425	-	human	-	-	-	-	-	carotid plaque		-	-	-	-	-	-	hg38
GSE246315	GSM8393425	-	human	-	-	-	-	-	carotid plaque		-	-	-	-	-	-	hg38
GSE246315	GSM8393425	-	human	-	-	-	-	-	carotid plaque		-	-	-	-	-	-	hg38
GSE246315	GSM8393425	-	human	-	-	-	-	-	carotid plaque		-	-	-	-	-	-	hg38
GSE246779	GSM7876627	Single-Cell Multimodal Profiling of Atherosclerosis Identifies CD200 as a Cell Surface Lineage Marker of Vascular Smooth Muscle Cells and Their Derived Cells	mouse	C57BL/6J	male	-	Myh11(Cre); Rosa(ZsGreen1/+); Ldlr(-/-)	HFD:8wk	aorta	ZsGreen+	2436	RNA; protein	sc 10x 3' v3	HiSeq 2000	SMC lineage	-	mm10
GSE246779	GSM7876628	Single-Cell Multimodal Profiling of Atherosclerosis Identifies CD200 as a Cell Surface Lineage Marker of Vascular Smooth Muscle Cells and Their Derived Cells	mouse	C57BL/6J	male	-	Myh11(Cre); Rosa(ZsGreen1/+); Ldlr(-/-)	HFD:8wk	aorta	ZsGreen+	2449	RNA; protein	sc 10x 3' v3	HiSeq 2000	SMC lineage	-	mm10
GSE246779	GSM7876629	Single-Cell Multimodal Profiling of Atherosclerosis Identifies CD200 as a Cell Surface Lineage Marker of Vascular Smooth Muscle Cells and Their Derived Cells	mouse	C57BL/6J	male	-	Myh11(Cre); Rosa(ZsGreen1/+); Ldlr(-/-)	HFD:8wk	aorta	ZsGreen+	2552	RNA; protein	sc 10x 3' v3	HiSeq 2000	SMC lineage	-	mm10
GSE246779	GSM7876630	Single-Cell Multimodal Profiling of Atherosclerosis Identifies CD200 as a Cell Surface Lineage Marker of Vascular Smooth Muscle Cells and Their Derived Cells	mouse	C57BL/6J	male	-	Myh11(Cre); Rosa(ZsGreen1/+); Ldlr(-/-)	HFD:8wk	aorta	ZsGreen-	2172	RNA; protein	sc 10x 3' v3	HiSeq 2000	non-SMC lineage	-	mm10
GSE246779	GSM7876631	Single-Cell Multimodal Profiling of Atherosclerosis Identifies CD200 as a Cell Surface Lineage Marker of Vascular Smooth Muscle Cells and Their Derived Cells	mouse	C57BL/6J	male	-	Myh11(Cre); Rosa(ZsGreen1/+); Ldlr(-/-)	HFD:8wk	aorta	ZsGreen-	2329	RNA; protein	sc 10x 3' v3	HiSeq 2000	non-SMC lineage	-	mm10
GSE246779	GSM7876632	Single-Cell Multimodal Profiling of Atherosclerosis Identifies CD200 as a Cell Surface Lineage Marker of Vascular Smooth Muscle Cells and Their Derived Cells	mouse	C57BL/6J	male	-	Myh11(Cre); Rosa(ZsGreen1/+); Ldlr(-/-)	HFD:8wk	aorta	ZsGreen-	1547	RNA; protein	sc 10x 3' v3	HiSeq 2000	non-SMC lineage	-	mm10
GSE246779	GSM7876633	Single-Cell Multimodal Profiling of Atherosclerosis Identifies CD200 as a Cell Surface Lineage Marker of Vascular Smooth Muscle Cells and Their Derived Cells	mouse	C57BL/6J	male	-	Myh11(Cre); Rosa(ZsGreen1/+); Ldlr(-/-)	HFD:16wk	aorta	ZsGreen+	1473	RNA; protein	sc 10x 3' v3	HiSeq 2000	SMC lineage	-	mm10
GSE246779	GSM7876634	Single-Cell Multimodal Profiling of Atherosclerosis Identifies CD200 as a Cell Surface Lineage Marker of Vascular Smooth Muscle Cells and Their Derived Cells	mouse	C57BL/6J	male	-	Myh11(Cre); Rosa(ZsGreen1/+); Ldlr(-/-)	HFD:16wk	aorta	ZsGreen+	1407	RNA; protein	sc 10x 3' v3	HiSeq 2000	SMC lineage	-	mm10
GSE246779	GSM7876635	Single-Cell Multimodal Profiling of Atherosclerosis Identifies CD200 as a Cell Surface Lineage Marker of Vascular Smooth Muscle Cells and Their Derived Cells	mouse	C57BL/6J	male	-	Myh11(Cre); Rosa(ZsGreen1/+); Ldlr(-/-)	HFD:16wk	aorta	ZsGreen+	1932	RNA; protein	sc 10x 3' v3	HiSeq 2000	SMC lineage	-	mm10
GSE246779	GSM7876636	Single-Cell Multimodal Profiling of Atherosclerosis Identifies CD200 as a Cell Surface Lineage Marker of Vascular Smooth Muscle Cells and Their Derived Cells	mouse	C57BL/6J	male	-	Myh11(Cre); Rosa(ZsGreen1/+); Ldlr(-/-)	HFD:16wk	aorta	ZsGreen-	2292	RNA; protein	sc 10x 3' v3	HiSeq 2000	non-SMC lineage	-	mm10
GSE246779	GSM7876637	Single-Cell Multimodal Profiling of Atherosclerosis Identifies CD200 as a Cell Surface Lineage Marker of Vascular Smooth Muscle Cells and Their Derived Cells	mouse	C57BL/6J	male	-	Myh11(Cre); Rosa(ZsGreen1/+); Ldlr(-/-)	HFD:16wk	aorta	ZsGreen-	1287	RNA; protein	sc 10x 3' v3	HiSeq 2000	non-SMC lineage	-	mm10
GSE246779	GSM7876638	Single-Cell Multimodal Profiling of Atherosclerosis Identifies CD200 as a Cell Surface Lineage Marker of Vascular Smooth Muscle Cells and Their Derived Cells	mouse	C57BL/6J	male	-	Myh11(Cre); Rosa(ZsGreen1/+); Ldlr(-/-)	HFD:16wk	aorta	ZsGreen-	2145	RNA; protein	sc 10x 3' v3	HiSeq 2000	non-SMC lineage	-	mm10
GSE246779	GSM7876639	Single-Cell Multimodal Profiling of Atherosclerosis Identifies CD200 as a Cell Surface Lineage Marker of Vascular Smooth Muscle Cells and Their Derived Cells	mouse	C57BL/6J	male	-	Myh11(Cre); Rosa(ZsGreen1/+); Ldlr(-/-)	HFD:26wk	aorta	ZsGreen+	3253	RNA; protein	sc 10x 3' v3	HiSeq 2000	SMC lineage	-	mm10
GSE246779	GSM7876640	Single-Cell Multimodal Profiling of Atherosclerosis Identifies CD200 as a Cell Surface Lineage Marker of Vascular Smooth Muscle Cells and Their Derived Cells	mouse	C57BL/6J	male	-	Myh11(Cre); Rosa(ZsGreen1/+); Ldlr(-/-)	HFD:26wk	aorta	ZsGreen+	3102	RNA; protein	sc 10x 3' v3	HiSeq 2000	SMC lineage	-	mm10
GSE246779	GSM7876641	Single-Cell Multimodal Profiling of Atherosclerosis Identifies CD200 as a Cell Surface Lineage Marker of Vascular Smooth Muscle Cells and Their Derived Cells	mouse	C57BL/6J	male	-	Myh11(Cre); Rosa(ZsGreen1/+); Ldlr(-/-)	HFD:26wk	aorta	ZsGreen+	3748	RNA; protein	sc 10x 3' v3	HiSeq 2000	SMC lineage	-	mm10
GSE246779	GSM7876642	Single-Cell Multimodal Profiling of Atherosclerosis Identifies CD200 as a Cell Surface Lineage Marker of Vascular Smooth Muscle Cells and Their Derived Cells	mouse	C57BL/6J	male	-	Myh11(Cre); Rosa(ZsGreen1/+); Ldlr(-/-)	HFD:26wk	aorta	ZsGreen-	1310	RNA; protein	sc 10x 3' v3	HiSeq 2000	non-SMC lineage	-	mm10
GSE246779	GSM7876643	Single-Cell Multimodal Profiling of Atherosclerosis Identifies CD200 as a Cell Surface Lineage Marker of Vascular Smooth Muscle Cells and Their Derived Cells	mouse	C57BL/6J	male	-	Myh11(Cre); Rosa(ZsGreen1/+); Ldlr(-/-)	HFD:26wk	aorta	ZsGreen-	3162	RNA; protein	sc 10x 3' v3	HiSeq 2000	non-SMC lineage	-	mm10
GSE246779	GSM7876644	Single-Cell Multimodal Profiling of Atherosclerosis Identifies CD200 as a Cell Surface Lineage Marker of Vascular Smooth Muscle Cells and Their Derived Cells	mouse	C57BL/6J	male	-	Myh11(Cre); Rosa(ZsGreen1/+); Ldlr(-/-)	HFD:26wk	aorta	ZsGreen-	1687	RNA; protein	sc 10x 3' v3	HiSeq 2000	non-SMC lineage	-	mm10
GSE246779	GSM7876645	Single-Cell Multimodal Profiling of Atherosclerosis Identifies CD200 as a Cell Surface Lineage Marker of Vascular Smooth Muscle Cells and Their Derived Cells	mouse	C57BL/6J	male	-	Myh11(Cre); Rosa(ZsGreen1/+); Ldlr(-/-)	HFD:0wk	aorta	ZsGreen+	2196	RNA; protein	sc 10x 3' v3	HiSeq 2000	SMC lineage	-	mm10
GSE246779	GSM7876646	Single-Cell Multimodal Profiling of Atherosclerosis Identifies CD200 as a Cell Surface Lineage Marker of Vascular Smooth Muscle Cells and Their Derived Cells	mouse	C57BL/6J	male	-	Myh11(Cre); Rosa(ZsGreen1/+); Ldlr(-/-)	HFD:0wk	aorta	ZsGreen+	2681	RNA; protein	sc 10x 3' v3	HiSeq 2000	SMC lineage	-	mm10
GSE246779	GSM7876647	Single-Cell Multimodal Profiling of Atherosclerosis Identifies CD200 as a Cell Surface Lineage Marker of Vascular Smooth Muscle Cells and Their Derived Cells	mouse	C57BL/6J	male	-	Myh11(Cre); Rosa(ZsGreen1/+); Ldlr(-/-)	HFD:0wk	aorta	ZsGreen+	3068	RNA; protein	sc 10x 3' v3	HiSeq 2000	SMC lineage	-	mm10
GSE246779	GSM7876648	Single-Cell Multimodal Profiling of Atherosclerosis Identifies CD200 as a Cell Surface Lineage Marker of Vascular Smooth Muscle Cells and Their Derived Cells	mouse	C57BL/6J	male	-	Myh11(Cre); Rosa(ZsGreen1/+); Ldlr(-/-)	HFD:0wk	aorta	ZsGreen-	2416	RNA; protein	sc 10x 3' v3	HiSeq 2000	non-SMC lineage	-	mm10
GSE246779	GSM7876649	Single-Cell Multimodal Profiling of Atherosclerosis Identifies CD200 as a Cell Surface Lineage Marker of Vascular Smooth Muscle Cells and Their Derived Cells	mouse	C57BL/6J	male	-	Myh11(Cre); Rosa(ZsGreen1/+); Ldlr(-/-)	HFD:0wk	aorta	ZsGreen-	2751	RNA; protein	sc 10x 3' v3	HiSeq 2000	non-SMC lineage	-	mm10
GSE246779	GSM7876650	Single-Cell Multimodal Profiling of Atherosclerosis Identifies CD200 as a Cell Surface Lineage Marker of Vascular Smooth Muscle Cells and Their Derived Cells	mouse	C57BL/6J	male	-	Myh11(Cre); Rosa(ZsGreen1/+); Ldlr(-/-)	HFD:0wk	aorta	ZsGreen-	1984	RNA; protein	sc 10x 3' v3	HiSeq 2000	non-SMC lineage	-	mm10
GSE253902	GSM8029950	High-Dimensional Single-Cell Multimodal Landscape of Human Carotid Atherosclerosis	human	Caucacion	male	79	-	symptomatic	carotid artery	-	1795	RNA	10x 3' v3	NovaSeq 6000		carotid_5; GEX	hg38
GSE253902	GSM8029952	High-Dimensional Single-Cell Multimodal Landscape of Human Carotid Atherosclerosis	human	Caucacion	male	71	-	asymptomatic	carotid artery	-	3577	RNA	10x 3' v3	NovaSeq 6000		carotid_7; GEX	hg38
GSE253902	GSM8029954	High-Dimensional Single-Cell Multimodal Landscape of Human Carotid Atherosclerosis	human	African American	male	75	-	symptomatic	carotid artery	-	4925	RNA	10x 3' v3	NovaSeq 6000		carotid_8; GEX	hg38
GSE253902	GSM8029956	High-Dimensional Single-Cell Multimodal Landscape of Human Carotid Atherosclerosis	human	Caucacion	female	78	-	symptomatic	carotid artery	-	3553	RNA	10x 3' v3	NovaSeq 6000		carotid_10; GEX	hg38
GSE253902	GSM8029958	High-Dimensional Single-Cell Multimodal Landscape of Human Carotid Atherosclerosis	human	Caucacion	male	80	-	symptomatic	carotid artery	-	3677	RNA	10x 3' v3	NovaSeq 6000		carotid_11; GEX	hg38
GSE253902	GSM8029960	High-Dimensional Single-Cell Multimodal Landscape of Human Carotid Atherosclerosis	human	Caucacion	male	81	-	symptomatic	carotid artery	-	3568	RNA	10x 3' v3	NovaSeq 6000		carotid_12; GEX	hg38
GSE253903	GSM8029962	High-Dimensional Single-Cell Multimodal Landscape of Human Carotid Atherosclerosis	human	Caucacion	male	89	-	symptomatic	carotid artery	-	2255	RNA	10x 3' v3	NovaSeq 6000		carotid_4	hg38
GSE253903	GSM8029963	High-Dimensional Single-Cell Multimodal Landscape of Human Carotid Atherosclerosis	human	Caucacion	male	67	-	asymptomatic	carotid artery	-	5174	RNA	10x 3' v3	NovaSeq 6000		carotid_6	hg38
GSE253903	GSM8029964	High-Dimensional Single-Cell Multimodal Landscape of Human Carotid Atherosclerosis	human	Caucacion	male	64	-	symptomatic	carotid artery	-	3979	RNA	10x 3' v3	NovaSeq 6000		carotid_9	hg38
GSE253903	GSM8029965	High-Dimensional Single-Cell Multimodal Landscape of Human Carotid Atherosclerosis	human	-	female	66	-	symptomatic	carotid artery	-	2853	RNA	10x 3' v3	NovaSeq 6000		carotid_13	hg38
GSE253903	GSM8029966	High-Dimensional Single-Cell Multimodal Landscape of Human Carotid Atherosclerosis	human	Caucacion	male	46	-	symptomatic	carotid artery	-	3329	RNA	10x 3' v3	NovaSeq 6000		carotid_14	hg38
GSE253903	GSM8029967	High-Dimensional Single-Cell Multimodal Landscape of Human Carotid Atherosclerosis	human	Caucacion	female	76	-	asymptomatic	carotid artery	-	4455	RNA	10x 3' v3	NovaSeq 6000		carotid_15	hg38
GSE253903	GSM8029968	High-Dimensional Single-Cell Multimodal Landscape of Human Carotid Atherosclerosis	human	Caucacion	male	62	-	asymptomatic	carotid artery	-	4765	RNA	10x 3' v3	NovaSeq 6000		carotid_16	hg38
GSE253903	GSM8029969	High-Dimensional Single-Cell Multimodal Landscape of Human Carotid Atherosclerosis	human	Caucacion	male	64	-	asymptomatic	carotid artery	-	5143	RNA	10x 3' v3	NovaSeq 6000		carotid_17	hg38
GSE253903	GSM8029970	High-Dimensional Single-Cell Multimodal Landscape of Human Carotid Atherosclerosis	human	-	male	66	-	symptomatic	carotid artery	-	3783	RNA	10x 3' v3	NovaSeq 6000		carotid_18	hg38
GSE253903	GSM8029971	High-Dimensional Single-Cell Multimodal Landscape of Human Carotid Atherosclerosis	human	Caucacion	male	75	-	asymptomatic	carotid artery	-	3961	RNA	10x 3' v3	NovaSeq 6000		carotid_19	hg38
GSE253903	GSM8029972	High-Dimensional Single-Cell Multimodal Landscape of Human Carotid Atherosclerosis	human	Caucacion	male	58	-	asymptomatic	carotid artery	-	1906	RNA	10x 3' v3	NovaSeq 6000		carotid_20	hg38
GSE253903	GSM8029973	High-Dimensional Single-Cell Multimodal Landscape of Human Carotid Atherosclerosis	human	-	male	59	-	symptomatic	carotid artery	-	2993	RNA	10x 3' v3	NovaSeq 6000		carotid_21	hg38
GSE260656	GSM8121871	A smooth muscle cell gene-regulatory network critical for the development of advanced-stage and symptomatic atherosclerosis	mouse	C57BL/6J	mix	10wks	WT	baseline (10wks)	aortic arch	-	429	RNA	Smart-seq2	HiSeq 3000	baseline	athero_mouse_1	mm10
GSE260656	GSM8121872	A smooth muscle cell gene-regulatory network critical for the development of advanced-stage and symptomatic atherosclerosis	mouse	C57BL/6J	mix	10wks	WT	baseline (10wks)	aortic arch	-	316	RNA	Smart-seq2	HiSeq 3000	baseline	athero_mouse_2	mm10
GSE260656	GSM8121873	A smooth muscle cell gene-regulatory network critical for the development of advanced-stage and symptomatic atherosclerosis	mouse	C57BL/6J	mix	10wks	WT	baseline (10wks)	aortic arch	-	362	RNA	Smart-seq2	HiSeq 3000	baseline	athero_mouse_3	mm10
GSE260656	GSM8121874	A smooth muscle cell gene-regulatory network critical for the development of advanced-stage and symptomatic atherosclerosis	mouse	C57BL/6J	mix	10wks	WT	baseline (10wks)	aortic arch	-	156	RNA	Smart-seq2	HiSeq 3000	baseline	athero_mouse_4	mm10
GSE260656	GSM8121875	A smooth muscle cell gene-regulatory network critical for the development of advanced-stage and symptomatic atherosclerosis	mouse	C57BL/6J	mix	30wks	Ldlr(-/-); Apob(100/100)	early stage (30 wks)	aortic arch	-	890	RNA	Smart-seq2	HiSeq 3000	early stage plaques	athero_mouse_5	mm10
GSE260656	GSM8121876	A smooth muscle cell gene-regulatory network critical for the development of advanced-stage and symptomatic atherosclerosis	mouse	C57BL/6J	mix	30wks	Ldlr(-/-); Apob(100/100)	early stage (30 wks)	aortic arch	-	566	RNA	Smart-seq2	HiSeq 3000	early stage plaques	athero_mouse_6	mm10
GSE260656	GSM8121877	A smooth muscle cell gene-regulatory network critical for the development of advanced-stage and symptomatic atherosclerosis	mouse	C57BL/6J	mix	30wks	Ldlr(-/-); Apob(100/100)	early stage (30 wks)	aortic arch	-	79	RNA	Smart-seq2	HiSeq 3000	early stage plaques	athero_mouse_7	mm10
GSE260656	GSM8121878	A smooth muscle cell gene-regulatory network critical for the development of advanced-stage and symptomatic atherosclerosis	mouse	C57BL/6J	mix	30wks	Ldlr(-/-); Apob(100/100)	early stage (30 wks)	aortic arch	-	91	RNA	Smart-seq2	HiSeq 3000	early stage plaques	athero_mouse_8	mm10
GSE260656	GSM8121879	A smooth muscle cell gene-regulatory network critical for the development of advanced-stage and symptomatic atherosclerosis	mouse	C57BL/6J	mix	45wks	Ldlr(-/-); Apob(100/100)	advanced stage (45 wks)	aortic arch	-	606	RNA	Smart-seq2	HiSeq 3000	advanced stage plaques	athero_mouse_9	mm10
GSE260656	GSM8121880	A smooth muscle cell gene-regulatory network critical for the development of advanced-stage and symptomatic atherosclerosis	mouse	C57BL/6J	mix	45wks	Ldlr(-/-); Apob(100/100)	advanced stage (45 wks)	aortic arch	-	318	RNA	Smart-seq2	HiSeq 3000	advanced stage plaques	athero_mouse_10	mm10
GSE260656	GSM8121881	A smooth muscle cell gene-regulatory network critical for the development of advanced-stage and symptomatic atherosclerosis	mouse	C57BL/6J	mix	45wks	Ldlr(-/-); Apob(100/100)	advanced stage (45 wks)	aortic arch	-	597	RNA	Smart-seq2	HiSeq 3000	advanced stage plaques	athero_mouse_11	mm10
GSE260656	GSM8121882	A smooth muscle cell gene-regulatory network critical for the development of advanced-stage and symptomatic atherosclerosis	mouse	C57BL/6J	mix	45wks	Ldlr(-/-); Apob(100/100)	advanced stage (45 wks)	aortic arch	-	78	RNA	Smart-seq2	HiSeq 3000	advanced stage plaques	athero_mouse_12	mm10
GSE260656	GSM8121883	A smooth muscle cell gene-regulatory network critical for the development of advanced-stage and symptomatic atherosclerosis	mouse	C57BL/6J	mix	45wks	Ldlr(-/-); Apob(100/100)	advanced stage (45 wks)	aortic arch	-	196	RNA	Smart-seq2	HiSeq 3000	advanced stage plaques	athero_mouse_13	mm10
GSE260656	GSM8121884	A smooth muscle cell gene-regulatory network critical for the development of advanced-stage and symptomatic atherosclerosis	mouse	C57BL/6J	mix	60wks	Ldlr(-/-); Apob(100/100)	advanced stage (60 wks)	aortic arch	-	268	RNA	Smart-seq2	HiSeq 3000	advanced stage plaques	athero_mouse_14	mm10
GSE260656	GSM8121885	A smooth muscle cell gene-regulatory network critical for the development of advanced-stage and symptomatic atherosclerosis	mouse	C57BL/6J	mix	60wks	Ldlr(-/-); Apob(100/100)	advanced stage (60 wks)	aortic arch	-	695	RNA	Smart-seq2	HiSeq 3000	advanced stage plaques	athero_mouse_15	mm10
GSE260656	GSM8121886	A smooth muscle cell gene-regulatory network critical for the development of advanced-stage and symptomatic atherosclerosis	mouse	C57BL/6J	mix	60wks	Ldlr(-/-); Apob(100/100)	advanced stage (60 wks)	aortic arch	-	241	RNA	Smart-seq2	HiSeq 3000	advanced stage plaques	athero_mouse_16	mm10
GSE260656	GSM8121887	A smooth muscle cell gene-regulatory network critical for the development of advanced-stage and symptomatic atherosclerosis	mouse	C57BL/6J	mix	60wks	Ldlr(-/-); Apob(100/100)	advanced stage (60 wks)	aortic arch	-	251	RNA	Smart-seq2	HiSeq 3000	advanced stage plaques	athero_mouse_17	mm10
GSE260656	GSM8121888	A smooth muscle cell gene-regulatory network critical for the development of advanced-stage and symptomatic atherosclerosis	mouse	C57BL/6J	mix	60wks	Ldlr(-/-); Apob(100/100)	advanced stage (60 wks)	aortic arch	-	288	RNA	Smart-seq2	HiSeq 3000	advanced stage plaques	athero_mouse_18	mm10
GSE260656	GSM8121889	A smooth muscle cell gene-regulatory network critical for the development of advanced-stage and symptomatic atherosclerosis	mouse	C57BL/6J	mix	20wks	Ldlr(-/-); Apob(100/100)	early stage (20 wks)	aortic arch	-	266	RNA	Smart-seq2	HiSeq 3000	early stage plaques	athero_mouse_19	mm10
GSE260656	GSM8121890	A smooth muscle cell gene-regulatory network critical for the development of advanced-stage and symptomatic atherosclerosis	mouse	C57BL/6J	mix	20wks	Ldlr(-/-); Apob(100/100)	early stage (20 wks)	aortic arch	-	107	RNA	Smart-seq2	HiSeq 3000	early stage plaques	athero_mouse_20	mm10
GSE260656	GSM8121891	A smooth muscle cell gene-regulatory network critical for the development of advanced-stage and symptomatic atherosclerosis	mouse	C57BL/6J	mix	20wks	Ldlr(-/-); Apob(100/100)	early stage (20 wks)	aortic arch	-	289	RNA	Smart-seq2	HiSeq 3000	early stage plaques	athero_mouse_21	mm10
GSE260656	GSM8121892	A smooth muscle cell gene-regulatory network critical for the development of advanced-stage and symptomatic atherosclerosis	mouse	C57BL/6J	mix	20wks	Ldlr(-/-); Apob(100/100)	early stage (20 wks)	aortic arch	-	160	RNA	Smart-seq2	HiSeq 3000	early stage plaques	athero_mouse_22	mm10
GSE260656	GSM8121893	A smooth muscle cell gene-regulatory network critical for the development of advanced-stage and symptomatic atherosclerosis	mouse	C57BL/6J	mix	20wks	Ldlr(-/-); Apob(100/100)	early stage (20 wks)	aortic arch	-	340	RNA	Smart-seq2	HiSeq 3000	early stage plaques	athero_mouse_23	mm10
GSE260657	GSM8121894	Single-Cell Gene-Regulatory Networks of Advanced Symptomatic Atherosclerosis	human	-	-	-	-	carotid atherosclerosis; asymptomatic	carotid plaque	-	631	RNA	Smart-seq2	HiSeq 3000		athero_human_1	hg38
GSE260657	GSM8121895	Single-Cell Gene-Regulatory Networks of Advanced Symptomatic Atherosclerosis	human	-	-	-	-	carotid atherosclerosis; asymptomatic	carotid plaque	-	384	RNA	Smart-seq2	HiSeq 3000		athero_human_2	hg38
GSE260657	GSM8121896	Single-Cell Gene-Regulatory Networks of Advanced Symptomatic Atherosclerosis	human	-	-	-	-	carotid atherosclerosis; asymptomatic	carotid plaque	-	424	RNA	Smart-seq2	HiSeq 3000		athero_human_3	hg38
GSE260657	GSM8121897	Single-Cell Gene-Regulatory Networks of Advanced Symptomatic Atherosclerosis	human	-	-	-	-	carotid atherosclerosis; symptomatic	carotid plaque	-	351	RNA	Smart-seq2	HiSeq 3000		athero_human_4	hg38
GSE260657	GSM8121898	Single-Cell Gene-Regulatory Networks of Advanced Symptomatic Atherosclerosis	human	-	-	-	-	carotid atherosclerosis; asymptomatic	carotid plaque	-	209	RNA	Smart-seq2	HiSeq 3000		athero_human_5	hg38
GSE260657	GSM8121899	Single-Cell Gene-Regulatory Networks of Advanced Symptomatic Atherosclerosis	human	-	-	-	-	carotid atherosclerosis; symptomatic	carotid plaque	-	238	RNA	Smart-seq2	HiSeq 3000		athero_human_6	hg38
GSE260657	GSM8121900	Single-Cell Gene-Regulatory Networks of Advanced Symptomatic Atherosclerosis	human	-	-	-	-	carotid atherosclerosis; symptomatic	carotid plaque	-	589	RNA	Smart-seq2	HiSeq 3000		athero_human_7	hg38
GSE260657	GSM8121901	Single-Cell Gene-Regulatory Networks of Advanced Symptomatic Atherosclerosis	human	-	-	-	-	carotid atherosclerosis; symptomatic	carotid plaque	-	212	RNA	Smart-seq2	HiSeq 3000		athero_human_8	hg38
GSE260657	GSM8121902	Single-Cell Gene-Regulatory Networks of Advanced Symptomatic Atherosclerosis	human	-	-	-	-	carotid atherosclerosis; asymptomatic	carotid plaque	-	696	RNA	Smart-seq2	HiSeq 3000		athero_human_9	hg38
GSE260657	GSM8121903	Single-Cell Gene-Regulatory Networks of Advanced Symptomatic Atherosclerosis	human	-	-	-	-	carotid atherosclerosis; symptomatic	carotid plaque	-	392	RNA	Smart-seq2	HiSeq 3000		athero_human_10	hg38
GSE260657	GSM8121904	Single-Cell Gene-Regulatory Networks of Advanced Symptomatic Atherosclerosis	human	-	-	-	-	carotid atherosclerosis; symptomatic	carotid plaque	-	558	RNA	Smart-seq2	HiSeq 3000		athero_human_11	hg38
GSE260657	GSM8121905	Single-Cell Gene-Regulatory Networks of Advanced Symptomatic Atherosclerosis	human	-	-	-	-	carotid atherosclerosis; symptomatic	carotid plaque	-	524	RNA	Smart-seq2	HiSeq 3000		athero_human_12	hg38
GSE260657	GSM8121906	Single-Cell Gene-Regulatory Networks of Advanced Symptomatic Atherosclerosis	human	-	-	-	-	carotid atherosclerosis; asymptomatic	carotid plaque	-	779	RNA	Smart-seq2	HiSeq 3000		athero_human_13	hg38
GSE260657	GSM8121907	Single-Cell Gene-Regulatory Networks of Advanced Symptomatic Atherosclerosis	human	-	-	-	-	carotid atherosclerosis; asymptomatic	carotid plaque	-	712	RNA	Smart-seq2	HiSeq 3000		athero_human_14	hg38
GSE260657	GSM8121908	Single-Cell Gene-Regulatory Networks of Advanced Symptomatic Atherosclerosis	human	-	-	-	-	carotid atherosclerosis; symptomatic	carotid plaque	-	199	RNA	Smart-seq2	HiSeq 3000		athero_human_15	hg38
GSE264666	GSM8395208	Decoding the immune checkpoint signatures in human atherosclerosis: implications of type 2 diabetes and lipid-lowering intervention	human	-	-	-	-	coronary plaque	coronary plaque	-	-	RNA	10x 3' v3	NovaSeq 6000		-	hg38
GSE264666	GSM8395209	Decoding the immune checkpoint signatures in human atherosclerosis: implications of type 2 diabetes and lipid-lowering intervention	human	-	-	-	-	coronary plaque	coronary plaque	-	-	RNA	10x 3' v3	NovaSeq 6000		-	hg38
GSE264666	GSM8395210	Decoding the immune checkpoint signatures in human atherosclerosis: implications of type 2 diabetes and lipid-lowering intervention	human	-	-	-	-	coronary plaque	coronary plaque	-	-	RNA	10x 3' v3	NovaSeq 6000		-	hg38
GSE267644	GSM8271495	-	human	-	-	-	-	-	blood	-	-	RNA	-	-	-	-	hg38
GSE267644	GSM8271496	-	human	-	-	-	-	-	blood	-	-	RNA	-	-	-	-	hg38
GSE267644	GSM8271497	-	human	-	-	-	-	-	blood	-	-	RNA	-	-	-	-	hg38
GSE267644	GSM8271498	-	human	-	-	-	-	-	blood	-	-	RNA	-	-	-	-	hg38
GSE267644	GSM8271499	-	human	-	-	-	-	-	blood	-	-	RNA	-	-	-	-	hg38
GSE267644	GSM8271500	-	human	-	-	-	-	-	blood	-	-	RNA	-	-	-	-	hg38
GSE267644	GSM8271501	-	human	-	-	-	-	-	blood	-	-	RNA	-	-	-	-	hg38
GSE267644	GSM8271502	-	human	-	-	-	-	-	blood	-	-	RNA	-	-	-	-	hg38
GSE267644	GSM8271503	-	human	-	-	-	-	-	blood	-	-	RNA	-	-	-	-	hg38
GSE267644	GSM8271504	-	human	-	-	-	-	-	blood	-	-	RNA	-	-	-	-	hg38
GSE267644	GSM8271505	-	human	-	-	-	-	-	blood	-	-	RNA	-	-	-	-	hg38
GSE269269	GSM8311198	-	human	-	-	-	-	-	blood	-	-	RNA	-	-	-	-	hg38
GSE269269	GSM8311199	-	human	-	-	-	-	-	blood	-	-	RNA	-	-	-	-	hg38
GSE269269	GSM8311200	-	human	-	-	-	-	-	blood	-	-	RNA	-	-	-	-	hg38
GSE269269	GSM8311201	-	human	-	-	-	-	-	blood	-	-	RNA	-	-	-	-	hg38
GSE269269	GSM8311202	-	human	-	-	-	-	-	blood	-	-	RNA	-	-	-	-	hg38
GSE269269	GSM8311203	-	human	-	-	-	-	-	blood	-	-	RNA	-	-	-	-	hg38
GSE269269	GSM8311204	-	human	-	-	-	-	-	blood	-	-	RNA	-	-	-	-	hg38
GSE269269	GSM8311205	-	human	-	-	-	-	-	blood	-	-	RNA	-	-	-	-	hg38
GSE269269	GSM8311206	-	human	-	-	-	-	-	blood	-	-	RNA	-	-	-	-	hg38
GSE269269	GSM8311207	-	human	-	-	-	-	-	blood	-	-	RNA	-	-	-	-	hg38
GSE270788	GSM8352048	-	human	-	-	-	-	-	heart	-	-	RNA	sc 10x Multiome	NovaSeq 6000		-	hg38
GSE270788	GSM8352049	-	human	-	-	-	-	-	heart	-	-	RNA	sc 10x Multiome	NovaSeq 6000		-	hg38
GSE270788	GSM8352050	-	human	-	-	-	-	-	heart	-	-	RNA	sc 10x Multiome	NovaSeq 6000		-	hg38
GSE270788	GSM8352051	-	human	-	-	-	-	-	heart	-	-	RNA	sc 10x Multiome	NovaSeq 6000		-	hg38
GSE270788	GSM8352052	-	human	-	-	-	-	-	heart	-	-	RNA	sc 10x Multiome	NovaSeq 6000		-	hg38
GSE270788	GSM8352053	-	human	-	-	-	-	-	heart	-	-	RNA	sc 10x Multiome	NovaSeq 6000		-	hg38
GSE270788	GSM8352054	-	human	-	-	-	-	-	heart	-	-	RNA	sc 10x Multiome	NovaSeq 6000		-	hg38
GSE270788	GSM8352055	-	human	-	-	-	-	-	heart	-	-	RNA	sc 10x Multiome	NovaSeq 6000		-	hg38
GSE270788	GSM8352056	-	human	-	-	-	-	-	heart	-	-	RNA	sc 10x Multiome	NovaSeq 6000		-	hg38
GSE270788	GSM8352057	-	human	-	-	-	-	-	heart	-	-	RNA	sc 10x Multiome	NovaSeq 6000		-	hg38
GSE270788	GSM8352058	-	human	-	-	-	-	-	heart	-	-	RNA	sc 10x Multiome	NovaSeq 6000		-	hg38
GSE270788	GSM8352059	-	human	-	-	-	-	-	heart	-	-	RNA	sc 10x Multiome	NovaSeq 6000		-	hg38
GSE270788	GSM8352060	-	human	-	-	-	-	-	heart	-	-	RNA	sc 10x Multiome	NovaSeq 6000		-	hg38
GSE270788	GSM8352061	-	human	-	-	-	-	-	heart	-	-	RNA	sc 10x Multiome	NovaSeq 6000		-	hg38
GSE270788	GSM8352062	-	human	-	-	-	-	-	heart	-	-	RNA	sc 10x Multiome	NovaSeq 6000		-	hg38
GSE270788	GSM8352063	-	human	-	-	-	-	-	heart	-	-	RNA	sc 10x Multiome	NovaSeq 6000		-	hg38
GSE270788	GSM8352064	-	human	-	-	-	-	-	heart	-	-	RNA	sc 10x Multiome	NovaSeq 6000		-	hg38
GSE270788	GSM8352065	-	human	-	-	-	-	-	heart	-	-	RNA	sc 10x Multiome	NovaSeq 6000		-	hg38
GSE270788	GSM8352066	-	human	-	-	-	-	-	heart	-	-	RNA	sc 10x Multiome	NovaSeq 6000		-	hg38
GSE270788	GSM8352067	-	human	-	-	-	-	-	heart	-	-	RNA	sc 10x Multiome	NovaSeq 6000		-	hg38
GSE270788	GSM8352068	-	human	-	-	-	-	-	heart	-	-	RNA	sc 10x Multiome	NovaSeq 6000		-	hg38
GSE270788	GSM8352069	-	human	-	-	-	-	-	heart	-	-	RNA	sc 10x Multiome	NovaSeq 6000		-	hg38
GSE270788	GSM8352070	-	human	-	-	-	-	-	heart	-	-	RNA	sc 10x Multiome	NovaSeq 6000		-	hg38
GSE272294	GSM8397940	-	human					T2DM baseline	blood	-	-	RNA	-	-	-	-	hg38
GSE272294	GSM8397941	-	human					T2DM lipid lowing treatment	blood	-	-	RNA	-	-	-	-	hg38
GSE272294	GSM8397942	-	human					T2DM baseline	blood	-	-	RNA	-	-	-	-	hg38
GSE272294	GSM8397943	-	human					T2DM lipid lowing treatment	blood	-	-	RNA	-	-	-	-	hg38
GSE272294	GSM8397944	-	human					T2DM baseline	blood	-	-	RNA	-	-	-	-	hg38
GSE272294	GSM8397945	-	human					T2DM lipid lowing treatment	blood	-	-	RNA	-	-	-	-	hg38
GSE272294	GSM8397946	-	human					T2DM baseline	blood	-	-	RNA	-	-	-	-	hg38
GSE272294	GSM8397947	-	human					T2DM lipid lowing treatment	blood	-	-	RNA	-	-	-	-	hg38
GSE272294	GSM8397948	-	human					T2DM baseline	blood	-	-	RNA	-	-	-	-	hg38
GSE272294	GSM8397949	-	human					T2DM lipid lowing treatment	blood	-	-	RNA	-	-	-	-	hg38
GSE272294	GSM8397950	-	human					T2DM baseline	blood	-	-	RNA	-	-	-	-	hg38
GSE272294	GSM8397951	-	human					T2DM lipid lowing treatment	blood	-	-	RNA	-	-	-	-	hg38
GSE272294	GSM8397952	-	human					T2DM baseline	blood	-	-	RNA	-	-	-	-	hg38
GSE272294	GSM8397953	-	human					T2DM lipid lowing treatment	blood	-	-	RNA	-	-	-	-	hg38
GSE272294	GSM8397954	-	human					T2DM baseline	blood	-	-	RNA	-	-	-	-	hg38
GSE272294	GSM8397955	-	human					T2DM lipid lowing treatment	blood	-	-	RNA	-	-	-	-	hg38
GSE272294	GSM8397956	-	human					T2DM baseline	blood	-	-	RNA	-	-	-	-	hg38
GSE272294	GSM8397957	-	human					T2DM lipid lowing treatment	blood	-	-	RNA	-	-	-	-	hg38
GSE272294	GSM8397958	-	human					T2DM baseline	blood	-	-	RNA	-	-	-	-	hg38
GSE272294	GSM8397959	-	human					T2DM lipid lowing treatment	blood	-	-	RNA	-	-	-	-	hg38
GSE272294	GSM8397960	-	human					T2DM baseline	blood	-	-	RNA	-	-	-	-	hg38
GSE272294	GSM8397961	-	human					T2DM lipid lowing treatment	blood	-	-	RNA	-	-	-	-	hg38
GSE272294	GSM8397962	-	human					T2DM baseline	blood	-	-	RNA	-	-	-	-	hg38
GSE272294	GSM8397963	-	human					T2DM lipid lowing treatment	blood	-	-	RNA	-	-	-	-	hg38
GSE285775	GSM8708862	-	human	-	-	-	-	-	coronary plaque	-	-	RNA	-	-	-	-	hg38
GSE285775	GSM8708863	-	human	-	-	-	-	-	coronary plaque	-	-	RNA	-	-	-	-	hg38
GSE285775	GSM8708864	-	human	-	-	-	-	-	coronary plaque	-	-	RNA	-	-	-	-	hg38
GSE285775	GSM8708865	-	human	-	-	-	-	-	coronary plaque	-	-	RNA	-	-	-	-	hg38
SCP1849	SCP1849s1364	-	human	-	-	-	-	-	heart	-	-	RNA	-	-	-	-	hg38
SCP1849	SCP1849s1452	-	human	-	-	-	-	-	heart	-	-	RNA	-	-	-	-	hg38
SCP1849	SCP1849s1579	-	human	-	-	-	-	-	heart	-	-	RNA	-	-	-	-	hg38
SCP1849	SCP1849s1650	-	human	-	-	-	-	-	heart	-	-	RNA	-	-	-	-	hg38
SCP1849	SCP1849s1690	-	human	-	-	-	-	-	heart	-	-	RNA	-	-	-	-	hg38
SCP1849	SCP1849s1693	-	human	-	-	-	-	-	heart	-	-	RNA	-	-	-	-	hg38
SCP1849	SCP1849s1703	-	human	-	-	-	-	-	heart	-	-	RNA	-	-	-	-	hg38
SCP1849	SCP1849s1716	-	human	-	-	-	-	-	heart	-	-	RNA	-	-	-	-	hg38
SCP1849	SCP1849s1733	-	human	-	-	-	-	-	heart	-	-	RNA	-	-	-	-	hg38
SCP1849	SCP1849s1739	-	human	-	-	-	-	-	heart	-	-	RNA	-	-	-	-	hg38
SCP1849	SCP1849s1763	-	human	-	-	-	-	-	heart	-	-	RNA	-	-	-	-	hg38
SCP1849	SCP1849s1773	-	human	-	-	-	-	-	heart	-	-	RNA	-	-	-	-	hg38
SCP1849	SCP1849s1785	-	human	-	-	-	-	-	heart	-	-	RNA	-	-	-	-	hg38
SCP1849	SCP1849s1800	-	human	-	-	-	-	-	heart	-	-	RNA	-	-	-	-	hg38
SCP1849	SCP1849s1801	-	human	-	-	-	-	-	heart	-	-	RNA	-	-	-	-	hg38
zenodo6032099	zenodo6032099s1	Single-Cell Transcriptomic Atlas of Human Cardiac Arteries	human	-	-	-	-	-	cardiac artery	-	-	RNA	-	-	-	-	hg38
zenodo6032099	zenodo6032099s2	Single-Cell Transcriptomic Atlas of Human Cardiac Arteries	human	-	-	-	-	-	cardiac artery	-	-	RNA	-	-	-	-	hg38
zenodo6032099	zenodo6032099s3	Single-Cell Transcriptomic Atlas of Human Cardiac Arteries	human	-	-	-	-	-	cardiac artery	-	-	RNA	-	-	-	-	hg38
zenodo6032099	zenodo6032099s4	Single-Cell Transcriptomic Atlas of Human Cardiac Arteries	human	-	-	-	-	-	cardiac artery	-	-	RNA	-	-	-	-	hg38
zenodo6032099	zenodo6032099s5	Single-Cell Transcriptomic Atlas of Human Cardiac Arteries	human	-	-	-	-	-	cardiac artery	-	-	RNA	-	-	-	-	hg38
zenodo6032099	zenodo6032099s6	Single-Cell Transcriptomic Atlas of Human Cardiac Arteries	human	-	-	-	-	-	cardiac artery	-	-	RNA	-	-	-	-	hg38
zenodo6032099	zenodo6032099s7	Single-Cell Transcriptomic Atlas of Human Cardiac Arteries	human	-	-	-	-	-	cardiac artery	-	-	RNA	-	-	-	-	hg38
zenodo6032099	zenodo6032099s8	Single-Cell Transcriptomic Atlas of Human Cardiac Arteries	human	-	-	-	-	-	cardiac artery	-	-	RNA	-	-	-	-	hg38
zenodo6032099	zenodo6032099s9	Single-Cell Transcriptomic Atlas of Human Cardiac Arteries	human	-	-	-	-	-	cardiac artery	-	-	RNA	-	-	-	-	hg38
zenodo6032099	zenodo6032099s10	Single-Cell Transcriptomic Atlas of Human Cardiac Arteries	human	-	-	-	-	-	cardiac artery	-	-	RNA	-	-	-	-	hg38
zenodo6032099	zenodo6032099s11	Single-Cell Transcriptomic Atlas of Human Cardiac Arteries	human	-	-	-	-	-	cardiac artery	-	-	RNA	-	-	-	-	hg38
