# Supplementary material for: An integrated resource for ischemic heart disease defines hallmarks and heterogeneity across time and space
Source: Acta Pharm Sin B. 2025 Nov 14;16(1):642–6. doi: 10.1016/j.apsb.2025.11.020 (PMC12828080; doi:10.1016/j.apsb.2025.11.020)
Supplement: Multimedia component 3 [file mmc3.csv]

GSE	GSM	title	species	strain	sex	age	genotype	model	tissue	marker	count	modality	platform	sequencer	description	sample_name	aligned	other	batch	fiducial_diameter_fullres	spot_diameter_fullres	tissue_hires_scalef	width	height
GSE176092	GSM5355663	Spatiotemporal transcriptome analysis reveals critical roles for mechano-sensing genes at the border zone in remodeling after myocardial infarction	mouse	C57BL/6N	male	-	wt	Sham	heart	-		RNA	Visium	NovaSeq 6000	-	-	mm10	-	-	300	25	1	3674	3410
GSE176092	GSM5355666	Spatiotemporal transcriptome analysis reveals critical roles for mechano-sensing genes at the border zone in remodeling after myocardial infarction	mouse	C57BL/6N	male	-	wt	MI:7d	heart	-		RNA	Visium	NovaSeq 6000	-	-	mm10	-	-	300	25	1	3511	3569
GSE176092	GSM5355668	Spatiotemporal transcriptome analysis reveals critical roles for mechano-sensing genes at the border zone in remodeling after myocardial infarction	mouse	C57BL/6N	male	-	wt	MI:14d	heart	-		RNA	Visium	NovaSeq 6000	-	-	mm10	-	-	288.5354011	26.79257296	1.003700094	3674	3411
GSE176092	GSM5943189	Spatiotemporal transcriptome analysis reveals critical roles for mechano-sensing genes at the border zone in remodeling after myocardial infarction	mouse	C57BL/6N	male	-	wt	MI:1d	heart	-		RNA	Visium	NovaSeq 6000	-	-	mm10	-	-	300	25	1	3712	3375
GSE176092	GSM5943190	Spatiotemporal transcriptome analysis reveals critical roles for mechano-sensing genes at the border zone in remodeling after myocardial infarction	mouse	C57BL/6N	male	-	wt	MI:1d	heart	-		RNA	Visium	NovaSeq 6000	-	-	mm10	-	-	300	25	1	3712	3376
GSE176092	GSM5943191	Spatiotemporal transcriptome analysis reveals critical roles for mechano-sensing genes at the border zone in remodeling after myocardial infarction	mouse	C57BL/6N	male	-	wt	MI:1d	heart	-		RNA	Visium	NovaSeq 6000	-	-	mm10	-	-	300	25	1	3712	3375
GSE176092	GSM5943192	Spatiotemporal transcriptome analysis reveals critical roles for mechano-sensing genes at the border zone in remodeling after myocardial infarction	mouse	C57BL/6N	male	-	wt	MI:7d	heart	-		RNA	Visium	NovaSeq 6000	-	-	mm10	-	-	300	25	1	3712	3375
GSE176092	GSM5943193	Spatiotemporal transcriptome analysis reveals critical roles for mechano-sensing genes at the border zone in remodeling after myocardial infarction	mouse	C57BL/6N	male	-	wt	MI:7d	heart	-		RNA	Visium	NovaSeq 6000	-	-	mm10	-	-	300	25	1	3712	3375
GSE176092	GSM5943194	Spatiotemporal transcriptome analysis reveals critical roles for mechano-sensing genes at the border zone in remodeling after myocardial infarction	mouse	C57BL/6N	male	-	wt	MI:14d	heart	-		RNA	Visium	NovaSeq 6000	-	-	mm10	-	-	300	25	1	3712	3375
GSE176092	GSM5943195	Spatiotemporal transcriptome analysis reveals critical roles for mechano-sensing genes at the border zone in remodeling after myocardial infarction	mouse	C57BL/6N	male	-	wt	MI:14d	heart	-		RNA	Visium	NovaSeq 6000	-	-	mm10	-	-	300	25	1	3712	3376
GSE176092	GSM5943196	Spatiotemporal transcriptome analysis reveals critical roles for mechano-sensing genes at the border zone in remodeling after myocardial infarction	mouse	C57BL/6N	male	-	shCsrp3OE	MI:1d	heart	-		RNA	Visium	NovaSeq 6000	-	-	mm10	-	-	300	25	1	3712	3375
GSE176092	GSM5943197	Spatiotemporal transcriptome analysis reveals critical roles for mechano-sensing genes at the border zone in remodeling after myocardial infarction	mouse	C57BL/6N	male	-	shCsrp3	MI:14d	heart	-		RNA	Visium	NovaSeq 6000	-	-	mm10	-	-	300	25	1	3713	3375
GSE176092	GSM5943198	Spatiotemporal transcriptome analysis reveals critical roles for mechano-sensing genes at the border zone in remodeling after myocardial infarction	mouse	C57BL/6N	male	-	Csrp3OE	MI:1d	heart	-		RNA	Visium	NovaSeq 6000	-	-	mm10	-	-	300	25	1	3713	3375
GSE176092	GSM5943199	Spatiotemporal transcriptome analysis reveals critical roles for mechano-sensing genes at the border zone in remodeling after myocardial infarction	mouse	C57BL/6N	male	-	Csrp3OE	MI:14d	heart	-		RNA	Visium	NovaSeq 6000	-	-	mm10	-	-	300	25	1	3712	3375
GSE214611	GSM6613077	Single-cell and spatial transcriptomics of the infarcted heart define the dynamic onset of the border zone in response to mechanical destabilization	mouse	C57BL/6J	-	10-14wks	wt	ISO:3d	heart	-		RNA	Visium	NovaSeq	-	-	mm10	-	-	288.7169117	178.7295168	0.08505933	2000	2000
GSE214611	GSM6613078	Single-cell and spatial transcriptomics of the infarcted heart define the dynamic onset of the border zone in response to mechanical destabilization	mouse	C57BL/6J	-	10-14wks	wt	Needle_pass:1h/4h/3d	heart	-		RNA	Visium	NovaSeq	-	-	mm10	-	-	279.4343634	172.9831774	0.09538344	1804	2000
GSE214611	GSM6613079	Single-cell and spatial transcriptomics of the infarcted heart define the dynamic onset of the border zone in response to mechanical destabilization	mouse	C57BL/6J	-	10-14wks	wt	TAC/Needle_pass:3d	heart	-		RNA	Visium	NovaSeq	-	-	mm10	-	-	288.0774768	178.3336761	0.08159935	2000	1868
GSE214611	GSM6613080	Single-cell and spatial transcriptomics of the infarcted heart define the dynamic onset of the border zone in response to mechanical destabilization	mouse	C57BL/6J	-	10-14wks	wt	Sham/Needle_pass:3d	heart	-		RNA	Visium	NovaSeq	-	-	mm10	-	-	291.5288738	180.4702552	0.08505933	2000	2000
GSE214611	GSM6613081	Single-cell and spatial transcriptomics of the infarcted heart define the dynamic onset of the border zone in response to mechanical destabilization	mouse	C57BL/6J	-	10-14wks	wt	Sham/Needle_pass:3d	heart	-		RNA	Visium	NovaSeq	-	-	mm10	-	-	288.5414769	178.6209143	0.08505933	2000	2000
GSE214611	GSM6613082	Single-cell and spatial transcriptomics of the infarcted heart define the dynamic onset of the border zone in response to mechanical destabilization	mouse	C57BL/6J	-	10-14wks	wt	MI:1h	heart	-		RNA	Visium	NovaSeq	-	-	mm10	-	-	288.0852288	178.338475	0.08159935	2000	2000
GSE214611	GSM6613083	Single-cell and spatial transcriptomics of the infarcted heart define the dynamic onset of the border zone in response to mechanical destabilization	mouse	C57BL/6J	-	10-14wks	wt	MI:4h	heart	-		RNA	Visium	NovaSeq	-	-	mm10	-	-	288.1420935	178.3736769	0.087355316	2000	2000
GSE214611	GSM6613084	Single-cell and spatial transcriptomics of the infarcted heart define the dynamic onset of the border zone in response to mechanical destabilization	mouse	C57BL/6J	-	10-14wks	wt	MI:3d	heart	-		RNA	Visium	NovaSeq	-	-	mm10	-	-	288.1519772	178.3797954	0.087355316	2000	2000
GSE214611	GSM6613085	Single-cell and spatial transcriptomics of the infarcted heart define the dynamic onset of the border zone in response to mechanical destabilization	mouse	C57BL/6J	-	10-14wks	wt	MI:3d	heart	-		RNA	Visium	NovaSeq	-	-	mm10	-	-	288.7039933	178.7215197	0.08505933	2000	2000
GSE214611	GSM6613086	Single-cell and spatial transcriptomics of the infarcted heart define the dynamic onset of the border zone in response to mechanical destabilization	mouse	C57BL/6J	-	10-14wks	wt	MI:3d	heart	-		RNA	Visium	NovaSeq	-	-	mm10	-	-	288.6885434	178.7119555	0.08505933	2000	2000
GSE214611	GSM6613087	Single-cell and spatial transcriptomics of the infarcted heart define the dynamic onset of the border zone in response to mechanical destabilization	mouse	C57BL/6J	-	10-14wks	wt	MI:7d	heart	-		RNA	Visium	NovaSeq	-	-	mm10	-	-	288.7175776	178.729929	0.08685079	2000	2000
GSE214611	GSM6613088	Single-cell and spatial transcriptomics of the infarcted heart define the dynamic onset of the border zone in response to mechanical destabilization	mouse	C57BL/6J	-	10-14wks	wt	MI:7d	heart	-		RNA	Visium	NovaSeq	-	-	mm10	-	-	288.6399641	178.6818826	0.08505933	2000	2000
GSE214611	GSM6613089	Single-cell and spatial transcriptomics of the infarcted heart define the dynamic onset of the border zone in response to mechanical destabilization	mouse	C57BL/6J	-	10-14wks	wt	MI:7d	heart	-		RNA	Visium	NovaSeq	-	-	mm10	-	-	288.6323723	178.6771828	0.08505933	2000	2000
GSE269054	GSM8305629	Spatially clustered type I interferon responses at injury borderzones	mouse	C57BL/6J	-	12-14 weeks	wt	MI:1d	heart	-		RNA	Visium	NovaSeq 6000	-	-	mm10	-	-	288.5354011	178.6171531	0.08505933	2000	2000
GSE269054	GSM8305630	Spatially clustered type I interferon responses at injury borderzones	mouse	C57BL/6J	-	12-14 weeks	wt	MI:3d	heart	-		RNA	Visium	NovaSeq 6000	-	-	mm10	-	-	288.1519772	178.3797954	0.087355316	2000	2000
GSE269054	GSM8305633	Spatially clustered type I interferon responses at injury borderzones	mouse	C57BL/6J	-	12-14 weeks	wt	IR:3d	heart	-		RNA	Visium	NovaSeq 6000	-	-	mm10	-	-	288.1218383	178.361138	0.08159935	2000	1868
GSE269054	GSM8305634	Spatially clustered type I interferon responses at injury borderzones	mouse	C57BL/6J	female	12-14 weeks	wt	MI:3d	heart	-		RNA	Visium	NovaSeq 6000	-	-	mm10	-	-	288.5258665	178.6112507	0.08505933	1821	2000
GSE269054	GSM8305635	Spatially clustered type I interferon responses at injury borderzones	mouse	C57BL/6J	female	12-14 weeks	wt	MI:3d	heart	-		RNA	Visium	NovaSeq 6000	-	-	mm10	-	-	288.6895213	178.7125608	0.08505933	2000	2000
GSE269054	GSM8305639	Spatially clustered type I interferon responses at injury borderzones	mouse	C57BL/6J	-	12-14 weeks	wt	MI:28d	heart	-		RNA	Visium	NovaSeq 6000	-	-	mm10	-	-	290.7207213	179.9699704	0.08505933	2000	2000
GSE269054	GSM8305640	Spatially clustered type I interferon responses at injury borderzones	mouse	C57BL/6J	-	12-14 weeks	Ccr2-/-	MI:3d	heart	-		RNA	Visium	NovaSeq 6000	-	-	mm10	-	-	288.6072905	178.661656	0.08685079	1821	2000
GSE269054	GSM8305641	Spatially clustered type I interferon responses at injury borderzones	mouse	C57BL/6J	-	12-14 weeks	Ccr2-/-	MI:3d	heart	-		RNA	Visium	NovaSeq 6000	-	-	mm10	-	-	288.6300365	178.6757369	0.08685079	2000	2000
GSE269054	GSM8305642	Spatially clustered type I interferon responses at injury borderzones	mouse	C57BL/6J	-	12-14 weeks	Irf3-/-	MI:3d	heart	-		RNA	Visium	NovaSeq 6000	-	-	mm10	-	-	288.1660881	178.3885307	0.08159935	2000	1868
GSE269054	GSM8305643	Spatially clustered type I interferon responses at injury borderzones	mouse	C57BL/6J	-	12-14 weeks	Irf3-/-	MI:3d	heart	-		RNA	Visium	NovaSeq 6000	-	-	mm10	-	-	288.4952836	178.5923184	0.08505933	2000	2000
GSE269054	GSM8305644	Spatially clustered type I interferon responses at injury borderzones	mouse	C57BL/6J	-	12-14 weeks	Irf3-/-	IR:3d	heart	-		RNA	Visium	NovaSeq 6000	-	-	mm10	-	-	288.2343409	178.4307825	0.07655502	2000	1753
GSE269054	GSM8305645	Spatially clustered type I interferon responses at injury borderzones	mouse	C57BL/6J	-	12-14 weeks	Ifnar-/-	MI:3d	heart	-		RNA	Visium	NovaSeq 6000	-	-	mm10	-	-	288.2218139	178.4230277	0.08852299	2000	2000
GSE269054	GSM8305646	Spatially clustered type I interferon responses at injury borderzones	mouse	C57BL/6J	-	12-14 weeks	Ifnar-/-	MI:3d	heart	-		RNA	Visium	NovaSeq 6000	-	-	mm10	-	-	288.3643024	178.5112348	0.08852299	1876	2000
GSE269054	GSM8305647	Spatially clustered type I interferon responses at injury borderzones	mouse	C57BL/6J	-	12-14 weeks	anti-Ifnar-ab	MI:3d	heart	-		RNA	Visium	NovaSeq 6000	-	-	mm10	-	-	288.6177884	178.6681548	0.08505933	2000	2000
GSE269054	GSM8305648	Spatially clustered type I interferon responses at injury borderzones	mouse	C57BL/6J	-	12-14 weeks	Cgas-/-	MI:3d	heart	-		RNA	Visium	NovaSeq 6000	-	-	mm10	-	-	288.6113316	178.6641577	0.08505933	2000	2000
GSE269054	GSM8305649	Spatially clustered type I interferon responses at injury borderzones	mouse	C57BL/6J	-	12-14 weeks	Sting-/-	MI:3d	heart	-		RNA	Visium	NovaSeq 6000	-	-	mm10	-	-	288.6437346	178.6842167	0.08505933	2000	2000
GSE269054	GSM8305650	Spatially clustered type I interferon responses at injury borderzones	mouse	C57BL/6J	-	12-14 weeks	-	Ruptured MI	heart	-		RNA	Visium	NovaSeq 6000	-	-	mm10	-	-	288.25742	178.4450695	0.087355316	2000	2000
GSE269054	GSM8305651	Spatially clustered type I interferon responses at injury borderzones	mouse	C57BL/6J	-	12-14 weeks	-	Ruptured MI	heart	-		RNA	Visium	NovaSeq 6000	-	-	mm10	-	-	288.5351723	178.6170114	0.08505933	2000	2000
GSE269054	GSM8305652	Spatially clustered type I interferon responses at injury borderzones	mouse	C57BL/6J	-	12-14 weeks	-	Ruptured MI	heart	-		RNA	Visium	NovaSeq 6000	-	-	mm10	-	-	288.5606592	178.632789	0.08505933	2000	2000
GSE269054	GSM8305653	Spatially clustered type I interferon responses at injury borderzones	mouse	C57BL/6J	-	12-14 weeks	Irf3Cm	MI:3d;Ruptured MI	heart	-		RNA	Visium	NovaSeq 6000	-	-	mm10	-	-	303.248931	187.7255287	0.07863799	1993	2000
GSE269054	GSM8305655	Spatially clustered type I interferon responses at injury borderzones	mouse	C57BL/6J	-	12-14 weeks	Irf3FB	MI:3d	heart	-		RNA	Visium	NovaSeq 6000	-	-	mm10	-	-	303.2114851	187.7023479	0.07832693	1985	2000
GSE269054	GSM8305656	Spatially clustered type I interferon responses at injury borderzones	mouse	C57BL/6J	-	12-14 weeks	Irf3FB	MI:3d	heart	-		RNA	Visium	NovaSeq 6000	-	-	mm10	-	-	287.7597328	178.1369775	0.08852299	1876	2000
GSE269054	GSM8305657	Spatially clustered type I interferon responses at injury borderzones	mouse	C57BL/6J	-	12-14 weeks	Irf3Mac	MI:3d	heart	-		RNA	Visium	NovaSeq 6000	-	-	mm10	-	-	287.2962439	177.8500558	0.08852299	2000	2000
GSE269054	GSM8305659	Spatially clustered type I interferon responses at injury borderzones	mouse	C57BL/6J	-	12-14 weeks	Irf3Neut	MI:3d	heart	-		RNA	Visium	NovaSeq 6000	-	-	mm10	-	-	303.2594091	187.7320151	0.079236165	1977	2000
GSE269054	GSM8305660	Spatially clustered type I interferon responses at injury borderzones	mouse	C57BL/6J	-	12-14 weeks	Irf3Neut	MI:3d	heart	-		RNA	Visium	NovaSeq 6000	-	-	mm10	-	-	288.1051461	178.3508047	0.08852299	2000	2000
GSE269054	GSM8305661	Spatially clustered type I interferon responses at injury borderzones	mouse	C57BL/6J	-	12-14 weeks	Irf3EC	MI:3d	heart	-		RNA	Visium	NovaSeq 6000	-	-	mm10	-	-	303.2080259	187.7002065	0.077408366	1976	2000
GSE269054	GSM8305662	Spatially clustered type I interferon responses at injury borderzones	mouse	C57BL/6J	-	12-14 weeks	Irf3EC	MI:3d	heart	-		RNA	Visium	NovaSeq 6000	-	-	mm10	-	-	288.093364	178.3435111	0.08852299	1876	2000
