# Supplementary material for: An integrated resource for ischemic heart disease defines hallmarks and heterogeneity across time and space
Source: Acta Pharm Sin B. 2025 Nov 14;16(1):642–6. doi: 10.1016/j.apsb.2025.11.020 (PMC12828080; doi:10.1016/j.apsb.2025.11.020)
Supplement: Multimedia component 4 [file mmc4.csv]

	p_val	avg_log2FC	pct.1	pct.2	p_val_adj	cluster	gene
1	0	3.06117438968085	0.795	0.171	0	MFB Cilp-hi	Ddah1
2	0	2.46152669961557	0.847	0.228	0	MFB Cilp-hi	Cthrc1
3	0	2.8083665869294	0.851	0.266	0	MFB Cilp-hi	Ltbp2
4	0	3.20318975151511	0.767	0.236	0	MFB Cilp-hi	Cilp
5	0	2.5211255604962	0.712	0.193	0	MFB Cilp-hi	Palld
6	0	2.27386607664689	0.862	0.35	0	MFB Cilp-hi	Lox
7	0	2.19554121796287	0.698	0.187	0	MFB Cilp-hi	Xist
8	0	3.66790588105742	0.632	0.128	0	MFB Cilp-hi	Rflnb
9	0	2.62251340053752	0.982	0.479	0	MFB Cilp-hi	Postn
10	0	3.1185635591384	0.65	0.168	0	MFB Cilp-hi	Col12a1
11	0	2.61662475400499	0.699	0.217	0	MFB Cilp-hi	Enpp1
12	0	2.6102684881936	0.649	0.171	0	MFB Cilp-hi	Runx1
13	0	2.05644254744749	0.792	0.332	0	MFB Cilp-hi	Col16a1
14	0	2.21419207960902	0.959	0.514	0	MFB Cilp-hi	Fn1
15	0	2.79006615909458	0.595	0.158	0	MFB Cilp-hi	Crlf1
16	0	2.31681299508815	0.522	0.121	0	MFB Cilp-hi	Col8a2
17	0	2.26914463675508	0.772	0.372	0	MFB Cilp-hi	Plod2
18	0	2.12178544550799	0.707	0.315	0	MFB Cilp-hi	Fat1
19	0	2.21365764501254	0.734	0.349	0	MFB Cilp-hi	Thbs1
20	0	2.04157465210402	0.547	0.163	0	MFB Cilp-hi	Fmod
21	0	4.70384018941247	0.421	0.047	0	MFB Cilp-hi	Thbs4
22	0	2.27289974952602	0.47	0.106	0	MFB Cilp-hi	Wisp1
23	0	2.38431632265853	0.728	0.37	0	MFB Cilp-hi	Ctgf
24	0	2.24738985948607	0.516	0.162	0	MFB Cilp-hi	Nkd2
25	0	2.51544075433845	0.487	0.135	0	MFB Cilp-hi	Gm15867
26	0	2.7914962237986	0.425	0.085	0	MFB Cilp-hi	Piezo2
27	0	2.0242509417029	0.948	0.61	0	MFB Cilp-hi	Col8a1
28	0	3.90827469926458	0.383	0.048	0	MFB Cilp-hi	Scx
29	0	2.05587387026804	0.621	0.299	0	MFB Cilp-hi	Tspan6
30	0	2.55136583669411	0.429	0.109	0	MFB Cilp-hi	Ptprb
31	0	2.13184334879871	0.416	0.098	0	MFB Cilp-hi	Tnc
32	0	2.0278888117245	0.466	0.149	0	MFB Cilp-hi	Ttll5
33	0	2.41167080773582	0.477	0.162	0	MFB Cilp-hi	Rnf149
34	0	2.23240839956289	0.93	0.616	0	MFB Cilp-hi	Col4a2
35	0	2.63178207205091	0.408	0.094	0	MFB Cilp-hi	Col11a1
36	0	2.11715532089631	0.428	0.121	0	MFB Cilp-hi	Rai14
37	0	2.11526113325967	0.414	0.121	0	MFB Cilp-hi	Fmnl3
38	0	2.22312037081094	0.398	0.115	0	MFB Cilp-hi	Sipa1l1
39	0	3.06872053292806	0.334	0.058	0	MFB Cilp-hi	Col9a2
40	0	2.08842185986816	0.338	0.07	0	MFB Cilp-hi	Kif26b
41	0	2.04381309013655	0.959	0.696	0	MFB Cilp-hi	Aspn
42	0	2.55491807058434	0.327	0.066	0	MFB Cilp-hi	Rgs4
43	0	2.52279003274102	0.973	0.716	0	MFB Cilp-hi	Col5a2
44	0	2.16534096537935	0.356	0.101	0	MFB Cilp-hi	Bdnf
45	0	2.07272058777554	0.335	0.087	0	MFB Cilp-hi	Kcnj15
46	0	1.97782956177568	0.353	0.106	0	MFB Cilp-hi	Cx3cl1
47	0	2.08788247055164	0.336	0.102	0	MFB Cilp-hi	Strbp
48	0	2.6011867972703	0.338	0.109	0	MFB Cilp-hi	Slc20a1
49	0	2.33008927843337	0.301	0.073	0	MFB Cilp-hi	Egr3
50	0	2.04801378965817	0.94	0.756	0	MFB Cilp-hi	Col4a1
51	0	2.47766663580852	0.484	0.006	0	FB Gm19951-hi	mt-Rnr2
52	0	2.48044316201826	0.435	0.006	0	FB Gm19951-hi	mt-Rnr1
53	0	4.44969254828233	0.355	0.004	0	FB Gm19951-hi	Mir6236
54	0	5.74348621388914	0.306	0.003	0	FB Gm19951-hi	Gm19951
55	9.92805079853477e-20	3.26509954003301	0.323	0.057	3.40988832726475e-15	FB Gm19951-hi	AI506816
56	1.30920794052609e-15	3.29559715939472	0.387	0.106	4.49660559253091e-11	FB Gm19951-hi	Cmss1
57	4.42921164987484e-13	2.302973994522	0.306	0.072	1.52125703326601e-08	FB Gm19951-hi	Olfr1033
58	2.4890340058893e-08	-0.596452153280727	0.5	0.853	0.000854883619662741	FB Gm19951-hi	Col6a2
59	2.52397610421612e-08	-0.600573168670202	0.177	0.554	0.000866884832754068	FB Gm19951-hi	Hnrnph1
60	1.24304995295196e-07	-0.368292850049289	0.806	0.959	0.00426937936840879	FB Gm19951-hi	Myl12a
61	2.81104644112456e-07	-0.589653575658286	0.21	0.614	0.00965482010668641	FB Gm19951-hi	Ctnnb1
62	7.53606666445186e-07	-0.538088843024252	0.129	0.488	0.0258833745657264	FB Gm19951-hi	Strap
63	3.59644436930512e-06	-0.623660728301246	0.048	0.353	0.123523478308154	FB Gm19951-hi	Srp54b
64	5.89852596304403e-06	-0.579432402864037	0.145	0.439	0.20259077272671	FB Gm19951-hi	Sdhd
65	5.91437373752652e-06	-0.595885774663921	0.129	0.443	0.203135080389086	FB Gm19951-hi	Aida
66	6.87999842391961e-06	-0.274057887799281	0.839	0.547	0.236300425867943	FB Gm19951-hi	Fn1
67	2.0879820043023e-05	-0.112789906556029	0.484	0.739	0.717138299197669	FB Gm19951-hi	Eif4g2
68	4.69852570215697e-05	-0.301506473711595	0.274	0.577	1	FB Gm19951-hi	Scarb2
69	4.78931378236505e-05	-0.244809317948312	0.597	0.833	1	FB Gm19951-hi	Tpm4
70	0.000104573593163045	-0.29866421132985	0.258	0.534	1	FB Gm19951-hi	Cct3
71	0.000105375196664017	-0.282302337346889	0.548	0.827	1	FB Gm19951-hi	Gapdh
72	0.000113232183393289	-0.55564633907984	0.081	0.327	1	FB Gm19951-hi	Slc25a17
73	0.000120554446911133	1.21028541232109	0.565	0.339	1	FB Gm19951-hi	Acta2
74	0.000161837539964324	-0.596969046537219	0.306	0.563	1	FB Gm19951-hi	Pls3
75	0.000163942053806306	-0.456564350631875	0.097	0.339	1	FB Gm19951-hi	Aldh7a1
76	0.000259847022711868	-0.463282511010392	0.871	0.517	1	FB Gm19951-hi	Postn
77	0.000265353825866289	1.3057166179764	0.403	0.222	1	FB Gm19951-hi	Aldh1a2
78	0.000275533723804441	-0.495323250628462	0.387	0.635	1	FB Gm19951-hi	Cyb5r3
79	0.000287320600713688	-0.570539468364253	0.306	0.542	1	FB Gm19951-hi	Ppp1cb
80	0.000293904059668556	-0.625176603577873	0.226	0.484	1	FB Gm19951-hi	Ddb1
81	0.000302114486455488	-0.529785551236309	0.145	0.383	1	FB Gm19951-hi	Rad23b
82	0.000559818489385793	-0.639805636764072	0.113	0.324	1	FB Gm19951-hi	Blmh
83	0.000563178176214835	0.503054802458404	0.129	0.345	1	FB Gm19951-hi	Srsf1
84	0.000775201647518795	-0.427048026211762	0.113	0.328	1	FB Gm19951-hi	Ogdh
85	0.000989749738518855	-0.195585223717583	0.161	0.365	1	FB Gm19951-hi	Aco2
86	0.00111914204406832	-0.428062852598703	0.29	0.508	1	FB Gm19951-hi	Actn4
87	0.00136919265100351	-0.551742632577751	0.113	0.306	1	FB Gm19951-hi	Ube2e2
88	0.00171930500259743	-0.579527317916753	0.323	0.512	1	FB Gm19951-hi	Hnrnpm
89	0.00177899865426092	-0.476184532195677	0.339	0.553	1	FB Gm19951-hi	Sec31a
90	0.00225762462348364	-0.460927065766226	0.113	0.309	1	FB Gm19951-hi	Mob1a
91	0.0026608848016169	-0.431686518430932	0.565	0.759	1	FB Gm19951-hi	P4hb
92	0.00321473327205486	0.531113308677398	0.113	0.304	1	FB Gm19951-hi	Lrrc17
93	0.00366569834335079	-0.579860650541715	0.161	0.338	1	FB Gm19951-hi	U2af2
94	0.0043917941838293	-0.62329648254913	0.145	0.316	1	FB Gm19951-hi	Mapkap1
95	0.00498635283767574	-0.505417400626441	0.403	0.581	1	FB Gm19951-hi	Sept11
96	0.0050165604730316	0.142057586426115	0.194	0.365	1	FB Gm19951-hi	Cenpb
97	0.00519239364505001	-0.543305024444441	0.129	0.3	1	FB Gm19951-hi	Trim28
98	0.00610489416813389	-0.229555067942219	0.194	0.391	1	FB Gm19951-hi	Plod3
99	0.00617244717217436	-0.330254856599467	0.129	0.3	1	FB Gm19951-hi	Wsb2
100	0.00847198365942035	-0.495271894829333	0.242	0.408	1	FB Gm19951-hi	Uba1
101	5.27677378419751e-61	1.2427729211619	0.378	0.134	1.81236072392048e-56	FB Timp-hi deactivated	Stmn1
102	2.57698428365395e-58	1.25742177909234	0.625	0.338	8.85091022063785e-54	FB Timp-hi deactivated	Acta2
103	7.39952959837835e-51	2.00265768588058	0.349	0.129	2.54144243585903e-46	FB Timp-hi deactivated	Spp1
104	7.44157769586461e-45	0.912793348621323	0.55	0.282	2.55588427542166e-40	FB Timp-hi deactivated	Tagln
105	9.57991801607879e-41	1.24099438471559	0.669	0.455	3.29031864180242e-36	FB Timp-hi deactivated	Tpm2
106	2.65352246421462e-27	1.83123012460668	0.333	0.164	9.11378825559152e-23	FB Timp-hi deactivated	Lyz2
107	3.90904215474641e-23	1.79392991707664	0.663	0.55	1.3425996184692e-18	FB Timp-hi deactivated	Timp1
108	8.32907406388523e-22	1.1785811669375	0.781	0.716	2.86070377798202e-17	FB Timp-hi deactivated	Mif
109	1.6149057484635e-20	0.831692505398488	0.97	0.958	5.54655528367275e-16	FB Timp-hi deactivated	Rps26
110	1.95474903798571e-17	0.53760805323639	0.875	0.707	6.71378104586573e-13	FB Timp-hi deactivated	Rps12
111	3.68872384564009e-14	0.227806210575904	0.604	0.462	1.26692909202355e-09	FB Timp-hi deactivated	AY036118
112	4.4073449447308e-13	1.20226031798245	0.432	0.306	1.51374669471724e-08	FB Timp-hi deactivated	S100a4
113	5.07495799404443e-12	0.94406748172822	0.398	0.275	1.7430450726345e-07	FB Timp-hi deactivated	Pgk1
114	1.13770711423671e-11	0.888556933879718	0.631	0.525	3.9075688545574e-07	FB Timp-hi deactivated	Uba52
115	1.47595469343372e-11	0.773651434210074	0.442	0.295	5.06931399006746e-07	FB Timp-hi deactivated	Nme2
116	9.94547955344522e-11	0.906244205508672	0.691	0.617	3.4158744074263e-06	FB Timp-hi deactivated	Gm10076
117	9.07566805358725e-10	0.808837477769651	0.416	0.305	3.11712894968508e-05	FB Timp-hi deactivated	Fabp5
118	1.00203444471764e-09	0.338352413662878	0.922	0.901	3.44158750382721e-05	FB Timp-hi deactivated	Eef1b2
119	2.79100222665208e-08	0.396942593241267	0.992	0.981	0.000958597624765922	FB Timp-hi deactivated	Rpsa
120	4.11635040002484e-08	0.270092345890963	0.982	0.965	0.00141380170839253	FB Timp-hi deactivated	Rpl12
121	5.51626965385541e-08	0.267402303828868	0.289	0.464	0.00189461797531318	FB Timp-hi deactivated	Rps12-ps3
122	1.06905173437912e-07	0.777808252783619	0.667	0.648	0.00367176508689851	FB Timp-hi deactivated	Nme1
123	1.3093719869455e-07	0.694855611855535	0.751	0.741	0.004497169026363	FB Timp-hi deactivated	Rbm3
124	7.34540013725507e-07	0.887415306015711	0.845	0.827	0.0252285113114163	FB Timp-hi deactivated	Gapdh
125	1.02842957961386e-06	0.616838583858814	0.43	0.346	0.0353224423414177	FB Timp-hi deactivated	Snhg6
126	1.41222210433457e-06	0.3868991550645	0.994	0.996	0.0485041803954751	FB Timp-hi deactivated	Rplp1
127	2.51664863409803e-06	0.645205231209154	0.795	0.687	0.086436813986731	FB Timp-hi deactivated	Rpl27
128	6.13580199932287e-06	0.214876645953454	0.671	0.813	0.210740255468743	FB Timp-hi deactivated	Ldha
129	4.19823654861478e-05	0.530662587285864	0.303	0.229	1	FB Timp-hi deactivated	Acot7
130	9.777079527551e-05	0.832262483860345	0.418	0.373	1	FB Timp-hi deactivated	Hmgn2
131	0.000111121296995873	0.595080931737718	0.992	0.992	1	FB Timp-hi deactivated	Lgals1
132	0.000128755872798563	0.743031772872207	0.934	0.957	1	FB Timp-hi deactivated	Rps2
133	0.000170392855561043	0.255189825363875	0.916	0.844	1	FB Timp-hi deactivated	Rpl9
134	0.000211017257333111	0.203671062284252	0.604	0.713	1	FB Timp-hi deactivated	Esd
135	0.000236622112580596	0.80045957271098	0.337	0.277	1	FB Timp-hi deactivated	Dut
136	0.000353521857162638	0.521219153029002	0.992	0.996	1	FB Timp-hi deactivated	Rpl41
137	0.000403510069391758	0.444982259654211	0.96	0.965	1	FB Timp-hi deactivated	Rpl35
138	0.00094215116923946	0.24365648068891	0.986	0.987	1	FB Timp-hi deactivated	Rps20
139	0.000972292546393119	0.237015310647325	0.743	0.854	1	FB Timp-hi deactivated	Rpl36al
140	0.00100264618561231	0.263396242308037	0.568	0.703	1	FB Timp-hi deactivated	Mdh2
141	0.00179003637872371	0.336487418558935	0.835	0.948	1	FB Timp-hi deactivated	Pfn1
142	0.00218049074304529	0.859448905220109	0.542	0.534	1	FB Timp-hi deactivated	Cycs
143	0.00220401234768723	0.275370214631052	0.968	0.989	1	FB Timp-hi deactivated	S100a6
144	0.00289392471764827	0.456723839520527	0.616	0.594	1	FB Timp-hi deactivated	Hnrnpa1
145	0.00308240937650414	0.49063867570256	0.335	0.288	1	FB Timp-hi deactivated	Fkbp11
146	0.00342706322811025	0.73308377950587	0.671	0.684	1	FB Timp-hi deactivated	Slc25a5
147	0.00373743474094254	0.754193680193065	0.705	0.752	1	FB Timp-hi deactivated	Ran
148	0.00463997236196232	0.311828335267398	0.424	0.352	1	FB Timp-hi deactivated	Cops9
149	0.00850980489588932	0.770281355804948	0.357	0.328	1	FB Timp-hi deactivated	Cks1b
150	0.00865211272087064	0.390992748765691	0.432	0.545	1	FB Timp-hi deactivated	Wdr89
151	0	3.48139401452524	0.64	0.114	0	FB Efhd1-hi	Efhd1
152	0	2.40300478280143	0.761	0.295	0	FB Efhd1-hi	Cd248
153	0	2.63568004674757	0.626	0.182	0	FB Efhd1-hi	Tmem100
154	0	2.26313785546476	0.673	0.236	0	FB Efhd1-hi	Ly6c1
155	0	2.14011359594452	0.746	0.326	0	FB Efhd1-hi	Ackr3
156	0	1.87384781890971	0.708	0.297	0	FB Efhd1-hi	Scara5
157	0	1.86232371102375	0.743	0.338	0	FB Efhd1-hi	Pla1a
158	0	2.2595811544563	0.836	0.436	0	FB Efhd1-hi	Gfpt2
159	0	2.04385210713487	0.822	0.434	0	FB Efhd1-hi	Cd55
160	0	1.99275536942037	0.622	0.246	0	FB Efhd1-hi	Zfp385a
161	0	2.6387731242226	0.503	0.13	0	FB Efhd1-hi	Lrrn4cl
162	0	2.59674759167153	0.511	0.158	0	FB Efhd1-hi	Sema3c
163	0	2.16371312978455	0.523	0.176	0	FB Efhd1-hi	Lims2
164	0	1.97798838974918	0.547	0.203	0	FB Efhd1-hi	Pgf
165	0	2.24851477859761	0.866	0.524	0	FB Efhd1-hi	Uap1
166	0	1.86690636259541	0.935	0.598	0	FB Efhd1-hi	Ly6a
167	0	1.54595396595423	0.812	0.475	0	FB Efhd1-hi	Tppp3
168	0	2.57760733132541	0.473	0.156	0	FB Efhd1-hi	Adgrd1
169	0	2.37231775774514	0.435	0.121	0	FB Efhd1-hi	Emilin2
170	0	1.86231311003943	0.794	0.49	0	FB Efhd1-hi	Ugdh
171	0	1.44337536349053	0.855	0.551	0	FB Efhd1-hi	Pcsk6
172	0	1.91358828647059	0.47	0.173	0	FB Efhd1-hi	Hs3st1
173	0	1.44622824772888	0.616	0.332	0	FB Efhd1-hi	Creb5
174	0	2.13838907107051	0.372	0.105	0	FB Efhd1-hi	1700019D03Rik
175	0	1.45010687355573	0.515	0.254	0	FB Efhd1-hi	Slco3a1
176	0	2.08264933273223	0.376	0.116	0	FB Efhd1-hi	Limch1
177	0	1.56014910324884	0.557	0.303	0	FB Efhd1-hi	Hn1
178	0	2.03430274064696	0.438	0.186	0	FB Efhd1-hi	Efemp1
179	0	1.24923523885099	0.459	0.216	0	FB Efhd1-hi	Gda
180	0	1.29427052339936	0.826	0.583	0	FB Efhd1-hi	Igfbp6
181	0	1.26860331226131	0.476	0.248	0	FB Efhd1-hi	Thy1
182	0	1.44980066841106	0.475	0.248	0	FB Efhd1-hi	Thbd
183	0	1.28658534335921	0.5	0.275	0	FB Efhd1-hi	Gas7
184	0	1.40107470170143	0.955	0.731	0	FB Efhd1-hi	Clec3b
185	0	1.28154954292959	0.427	0.207	0	FB Efhd1-hi	Mgll
186	0	1.22819411230647	0.76	0.543	0	FB Efhd1-hi	Nbl1
187	0	1.51857987279963	0.953	0.738	0	FB Efhd1-hi	Axl
188	0	1.35355128719948	0.874	0.659	0	FB Efhd1-hi	Ugp2
189	0	2.00460171647764	0.977	0.763	0	FB Efhd1-hi	Pi16
190	0	1.51551678565216	0.36	0.148	0	FB Efhd1-hi	Myoc
191	0	1.47065146247881	0.962	0.762	0	FB Efhd1-hi	Ifi27l2a
192	0	1.32165126229763	0.354	0.163	0	FB Efhd1-hi	Hspb8
193	0	1.22876218132831	0.414	0.225	0	FB Efhd1-hi	Plekho2
194	0	1.26919672682087	0.409	0.22	0	FB Efhd1-hi	Tek
195	0	1.53834753063928	0.328	0.143	0	FB Efhd1-hi	Mustn1
196	0	1.28909988879245	0.32	0.14	0	FB Efhd1-hi	Ces1d
197	0	1.49905768102951	0.327	0.159	0	FB Efhd1-hi	Adamtsl4
198	0	1.242515274497	0.329	0.165	0	FB Efhd1-hi	Mrgprf
199	0	1.44398791844	0.988	0.855	0	FB Efhd1-hi	Cd34
200	1.42580028323352e-253	1.25028312990446	0.301	0.17	4.89705365279385e-249	FB Efhd1-hi	Ntn4
201	0	6.77875794643278	0.909	0.048	0	FB S100a9-hi	S100a9
202	0	6.91210656602809	0.898	0.043	0	FB S100a9-hi	S100a8
203	0	6.0214395790333	0.901	0.049	0	FB S100a9-hi	Myl2
204	0	6.6929774706584	0.864	0.029	0	FB S100a9-hi	Ccl4
205	0	5.74041163478329	0.875	0.046	0	FB S100a9-hi	Myl3
206	0	6.1860180951199	0.856	0.03	0	FB S100a9-hi	Actc1
207	0	5.77136932646299	0.94	0.115	0	FB S100a9-hi	Cxcl2
208	0	6.9427877646929	0.843	0.019	0	FB S100a9-hi	Ccl3
209	0	6.41705420353457	0.841	0.032	0	FB S100a9-hi	Wfdc17
210	0	6.33294762938895	0.841	0.036	0	FB S100a9-hi	Tnnc1
211	0	7.18760550959242	0.804	0.012	0	FB S100a9-hi	Retnlg
212	0	6.41502360625204	0.762	0.018	0	FB S100a9-hi	Nppa
213	0	5.40146401518524	0.762	0.031	0	FB S100a9-hi	Tnni3
214	0	6.72149009113193	0.713	0.011	0	FB S100a9-hi	Clec4d
215	0	7.5713793902017	0.705	0.007	0	FB S100a9-hi	Gm5483
216	0	5.84456261019628	0.718	0.022	0	FB S100a9-hi	Ccl6
217	0	5.82097818252972	0.655	0.016	0	FB S100a9-hi	Tnni1
218	0	5.34096956689106	0.65	0.02	0	FB S100a9-hi	Rbp7
219	0	6.29864480335057	0.637	0.013	0	FB S100a9-hi	Csrp3
220	0	5.41376112965353	0.64	0.02	0	FB S100a9-hi	Gm5900
221	0	6.6515105917599	0.54	0.007	0	FB S100a9-hi	Clec4e
222	0	6.5519547730248	0.527	0.008	0	FB S100a9-hi	Msln
223	0	5.7690279563586	0.53	0.014	0	FB S100a9-hi	Dusp2
224	0	7.7284628299785	0.512	0.004	0	FB S100a9-hi	BC100530
225	0	6.82220749621288	0.496	0.005	0	FB S100a9-hi	Wfdc21
226	0	6.0361946626499	0.478	0.007	0	FB S100a9-hi	Krt19
227	0	5.82132118376547	0.478	0.009	0	FB S100a9-hi	Slpi
228	0	6.32072972775137	0.47	0.007	0	FB S100a9-hi	Ngp
229	0	6.01658600461588	0.473	0.01	0	FB S100a9-hi	Tnf
230	0	7.18445758113228	0.449	0.004	0	FB S100a9-hi	Krt8
231	0	5.59746173584364	0.454	0.011	0	FB S100a9-hi	Ckm
232	0	6.67086722348465	0.436	0.005	0	FB S100a9-hi	Ccl24
233	0	6.5264402565127	0.436	0.006	0	FB S100a9-hi	Smpx
234	0	8.01870873915353	0.42	0.002	0	FB S100a9-hi	Gm5416
235	0	5.35388967367613	0.428	0.012	0	FB S100a9-hi	Rac2
236	0	6.82787981240144	0.418	0.003	0	FB S100a9-hi	Stfa3
237	0	6.71915549045712	0.399	0.004	0	FB S100a9-hi	Arg2
238	0	5.4592834151315	0.397	0.007	0	FB S100a9-hi	Arg1
239	0	5.99910253912037	0.394	0.008	0	FB S100a9-hi	Clec4n
240	0	7.4166904606922	0.379	0.002	0	FB S100a9-hi	Il1a
241	0	5.24182652342759	0.379	0.011	0	FB S100a9-hi	Cd24a
242	0	5.68631169766818	0.368	0.008	0	FB S100a9-hi	C5ar1
243	0	6.41460161615612	0.363	0.005	0	FB S100a9-hi	Il1rn
244	0	5.35320722047126	0.36	0.01	0	FB S100a9-hi	Gmfg
245	0	6.6231562104611	0.342	0.004	0	FB S100a9-hi	Krt18
246	0	5.31856547955377	0.329	0.01	0	FB S100a9-hi	Acta1
247	0	7.13406662202351	0.308	0.002	0	FB S100a9-hi	Hcar2
248	0	6.09029086995776	0.311	0.005	0	FB S100a9-hi	Lilrb4a
249	0	7.49318665183845	0.303	0.002	0	FB S100a9-hi	Stfa2
250	0	5.98105659297978	0.305	0.006	0	FB S100a9-hi	Upk3b
251	0	2.04150471654893	0.744	0.242	0	FB Gsta3-hi	Gsta3
252	0	1.90667960350476	0.754	0.276	0	FB Gsta3-hi	Hsd11b1
253	0	1.3206292333187	0.864	0.457	0	FB Gsta3-hi	Ms4a4d
254	0	1.29228672312646	0.736	0.355	0	FB Gsta3-hi	Vwa1
255	0	1.67125431264698	0.874	0.496	0	FB Gsta3-hi	G0s2
256	0	1.1491268203462	0.924	0.594	0	FB Gsta3-hi	Dpep1
257	0	1.35291737098132	0.511	0.204	0	FB Gsta3-hi	Enpp2
258	0	0.719409981662481	0.623	0.322	0	FB Gsta3-hi	Pla1a
259	0	1.54447500733157	0.501	0.208	0	FB Gsta3-hi	Ifi205
260	0	0.722590064953607	0.974	0.7	0	FB Gsta3-hi	Clec3b
261	0	2.52354978540574	0.353	0.095	0	FB Gsta3-hi	Nmb
262	0	1.06408982069505	0.97	0.717	0	FB Gsta3-hi	Smoc2
263	0	1.4243672407215	0.424	0.176	0	FB Gsta3-hi	AW112010
264	0	0.957585513562492	0.943	0.695	0	FB Gsta3-hi	Lpl
265	0	0.668177271450157	0.615	0.367	0	FB Gsta3-hi	Spon2
266	0	0.755450415003289	0.945	0.699	0	FB Gsta3-hi	Crispld2
267	0	0.889490568093265	0.719	0.476	0	FB Gsta3-hi	Selenbp1
268	0	1.08946791562245	0.486	0.245	0	FB Gsta3-hi	Cyp27a1
269	0	0.628582391671008	0.727	0.49	0	FB Gsta3-hi	Aldh1a1
270	0	0.655778184992338	0.545	0.312	0	FB Gsta3-hi	Spon1
271	0	1.55023916667099	0.357	0.126	0	FB Gsta3-hi	Ggt5
272	0	0.710512103402976	0.672	0.443	0	FB Gsta3-hi	Sepp1
273	0	0.706252190244611	0.733	0.508	0	FB Gsta3-hi	Spry1
274	0	1.49216089066139	0.387	0.167	0	FB Gsta3-hi	Cxcl14
275	0	0.859838625416599	0.801	0.588	0	FB Gsta3-hi	Tsc22d3
276	0	1.24109279364877	0.418	0.206	0	FB Gsta3-hi	Adm
277	0	0.592120394684995	0.626	0.416	0	FB Gsta3-hi	Atp1a2
278	0	0.769745433913834	0.364	0.155	0	FB Gsta3-hi	Penk
279	0	0.986551693137202	0.429	0.22	0	FB Gsta3-hi	Sept4
280	0	0.868599060800646	0.976	0.767	0	FB Gsta3-hi	Gstm1
281	0	1.40379549721896	0.318	0.12	0	FB Gsta3-hi	Ces1d
282	0	1.33853000025635	0.329	0.131	0	FB Gsta3-hi	Rgs17
283	0	0.686209277141368	0.874	0.679	0	FB Gsta3-hi	Ifngr1
284	0	0.967900890644992	0.412	0.229	0	FB Gsta3-hi	Apod
285	0	0.627388960002344	0.537	0.36	0	FB Gsta3-hi	Ppp1r14a
286	0	0.761515713978704	0.402	0.232	0	FB Gsta3-hi	Rem1
287	0	1.16834784111412	0.317	0.152	0	FB Gsta3-hi	Rogdi
288	0	0.850428355288239	0.401	0.237	0	FB Gsta3-hi	Gadd45a
289	0	0.721531840818815	0.34	0.182	0	FB Gsta3-hi	Nrxn2
290	0	1.37419070027063	0.521	0.375	0	FB Gsta3-hi	Hspa1a
291	0	0.753310013453407	0.988	0.848	0	FB Gsta3-hi	Gpx3
292	0	0.778134007084975	0.985	0.85	0	FB Gsta3-hi	Htra3
293	0	0.624022768596492	0.943	0.811	0	FB Gsta3-hi	Aldh2
294	0	0.805506715644258	0.3	0.172	0	FB Gsta3-hi	Msc
295	0	0.676856294095622	0.672	0.551	0	FB Gsta3-hi	Socs3
296	0	0.916469339654157	1	0.988	0	FB Gsta3-hi	Gsn
297	0	0.586340963651391	1	0.995	0	FB Gsta3-hi	Dcn
298	1.89045953140253e-247	0.584147420277776	0.345	0.226	6.49297230655512e-243	FB Gsta3-hi	Gm10263
299	5.98114390312002e-130	0.615996833834964	0.278	0.422	2.0542836849656e-125	FB Gsta3-hi	Cebpd
300	1.26138916557277e-113	0.788984738312437	0.497	0.436	4.33236722807623e-109	FB Gsta3-hi	Dnajb1
301	0	4.35907282512807	0.647	0.117	0	FB Gdf10-hi	Rbp4
302	0	4.53456557273414	0.503	0.038	0	FB Gdf10-hi	Gdf10
303	0	2.0351512171106	0.727	0.297	0	FB Gdf10-hi	Cpe
304	0	1.64373993009168	0.678	0.289	0	FB Gdf10-hi	Fmo2
305	0	1.64518063810479	0.749	0.361	0	FB Gdf10-hi	Cd200
306	0	3.30893396695596	0.445	0.06	0	FB Gdf10-hi	Abcc9
307	0	3.34396102504563	0.64	0.262	0	FB Gdf10-hi	F3
308	0	2.9898337407631	0.456	0.105	0	FB Gdf10-hi	Dbp
309	0	1.92752247551569	0.59	0.246	0	FB Gdf10-hi	Clec11a
310	0	3.308052471626	0.395	0.059	0	FB Gdf10-hi	Kcnj8
311	0	3.94230700473494	0.373	0.039	0	FB Gdf10-hi	Smoc1
312	0	2.57401740913455	0.478	0.147	0	FB Gdf10-hi	Wfdc1
313	0	3.23993910575939	0.404	0.081	0	FB Gdf10-hi	Fbln7
314	0	2.89807199331692	0.416	0.094	0	FB Gdf10-hi	Cpxm2
315	0	3.88221616218661	0.351	0.033	0	FB Gdf10-hi	Tspan11
316	0	1.47500730023505	0.704	0.398	0	FB Gdf10-hi	Selenop
317	0	3.89817763152906	0.338	0.043	0	FB Gdf10-hi	Sfrp4
318	0	2.47335235201803	0.424	0.131	0	FB Gdf10-hi	Inmt
319	0	4.37367692003711	0.303	0.012	0	FB Gdf10-hi	Atp5o.1
320	0	3.69537500575541	0.316	0.043	0	FB Gdf10-hi	Ntf3
321	0	1.57598271337281	0.438	0.167	0	FB Gdf10-hi	Fmod
322	0	1.55941550136726	0.645	0.397	0	FB Gdf10-hi	Ctsh
323	0	2.07661131946328	0.601	0.378	0	FB Gdf10-hi	Tgfbi
324	0	1.372864354885	0.414	0.196	0	FB Gdf10-hi	Igfbp5
325	0	1.57600949193511	0.44	0.227	0	FB Gdf10-hi	Nr2f2
326	0	2.31666206728506	0.332	0.122	0	FB Gdf10-hi	Mmp3
327	0	1.52768055324945	0.668	0.472	0	FB Gdf10-hi	Cxcl12
328	0	1.43092815157979	0.322	0.129	0	FB Gdf10-hi	Ccl19
329	0	1.41053770111387	0.491	0.299	0	FB Gdf10-hi	Kazald1
330	0	0.958401947326464	0.401	0.226	0	FB Gdf10-hi	Rnaset2b
331	0	1.00192451947984	0.885	0.738	0	FB Gdf10-hi	Il11ra1
332	0	0.984791279941118	0.853	0.762	0	FB Gdf10-hi	Aebp1
333	1.45851296965266e-291	1.15907488600854	0.789	0.657	5.00940864556903e-287	FB Gdf10-hi	Gas6
334	1.46023453218684e-284	0.932002583155261	0.418	0.248	5.01532152424892e-280	FB Gdf10-hi	Rnaset2a
335	8.85855178017128e-279	1.95942822726742	0.314	0.16	3.04255819441763e-274	FB Gdf10-hi	Nr1d1
336	7.56649360303189e-274	1.08656152091381	0.318	0.165	2.59878789289733e-269	FB Gdf10-hi	Prrx2
337	4.28865515577058e-240	1.3253044516244	0.447	0.296	1.47298149980096e-235	FB Gdf10-hi	Bace2
338	3.08640142059442e-236	1.18237000325459	0.523	0.376	1.06005543191736e-231	FB Gdf10-hi	Sfrp2
339	2.9403376873735e-233	1.03271972687448	0.468	0.302	1.0098883821053e-228	FB Gdf10-hi	Myl9
340	7.97216214563676e-212	0.990412684856099	0.667	0.528	2.7381188105404e-207	FB Gdf10-hi	Htra1
341	4.4966450341709e-209	1.4651002322648	0.446	0.306	1.54441770343634e-204	FB Gdf10-hi	Pltp
342	3.41504389976426e-185	1.18434951488339	0.407	0.267	1.17293097781303e-180	FB Gdf10-hi	Osr1
343	3.59290208960067e-178	1.30853834797841	0.308	0.188	1.23401815169425e-173	FB Gdf10-hi	Slc6a6
344	5.15738611646728e-147	0.916559466679424	0.544	0.404	1.77135583556185e-142	FB Gdf10-hi	Cped1
345	3.06412203775255e-95	1.21429261999287	0.382	0.282	1.05240335508649e-90	FB Gdf10-hi	Ntn1
346	4.99793179411269e-81	1.10291480010607	0.799	0.739	1.71658965400594e-76	FB Gdf10-hi	Sod3
347	1.12143589698734e-75	1.21153422371576	0.324	0.239	3.85168373179271e-71	FB Gdf10-hi	Fmo1
348	1.6613183022437e-63	0.901724282084806	0.37	0.284	5.7059638408862e-59	FB Gdf10-hi	Podn
349	1.14823962632462e-45	0.895994696716195	0.463	0.404	3.94374382057453e-41	FB Gdf10-hi	Slc48a1
350	6.81915341710041e-07	1.03779949749827	0.362	0.389	0.0234210643263731	FB Gdf10-hi	Ltbp1
351	0	1.40644637579038	0.659	0.337	0	FB Fgl2-hi	Fgl2
352	0	1.46799412626187	0.421	0.166	0	FB Fgl2-hi	Vit
353	0	0.98018933030105	0.717	0.467	0	FB Fgl2-hi	Sepp1
354	0	0.588001654771535	0.529	0.28	0	FB Fgl2-hi	Pdlim3
355	0	0.584254090444667	0.712	0.471	0	FB Fgl2-hi	Selm
356	0	1.45185670722108	0.389	0.152	0	FB Fgl2-hi	Lsamp
357	0	0.616202183315088	0.719	0.482	0	FB Fgl2-hi	Sepw1
358	0	0.868229839291698	0.71	0.508	0	FB Fgl2-hi	Nr4a1
359	0	0.630044875008384	0.739	0.537	0	FB Fgl2-hi	Qpct
360	0	0.696931173048398	0.753	0.555	0	FB Fgl2-hi	Ndrg2
361	0	0.576376325552508	0.695	0.498	0	FB Fgl2-hi	Gstt1
362	0	1.03293267865225	0.601	0.406	0	FB Fgl2-hi	Srpx
363	0	1.14813930760318	0.455	0.262	0	FB Fgl2-hi	Osr1
364	0	0.68857451757191	0.881	0.693	0	FB Fgl2-hi	Mgst1
365	0	1.26083275182856	0.315	0.132	0	FB Fgl2-hi	Bdh2
366	0	0.90945162191168	0.761	0.586	0	FB Fgl2-hi	Gstm5
367	0	0.566742630782734	0.968	0.794	0	FB Fgl2-hi	Gstm1
368	0	1.20257262427174	0.304	0.131	0	FB Fgl2-hi	Ccl19
369	0	1.84694630161687	0.921	0.799	0	FB Fgl2-hi	Apoe
370	0	0.796678922196258	0.921	0.8	0	FB Fgl2-hi	Ier2
371	0	0.953194659517996	0.99	0.872	0	FB Fgl2-hi	Fbln1
372	0	0.562862627527182	0.916	0.817	0	FB Fgl2-hi	Ecm1
373	0	0.795850631956891	0.901	0.805	0	FB Fgl2-hi	Mt1
374	0	0.608797047544513	0.985	0.92	0	FB Fgl2-hi	Ccdc80
375	0	0.611160461440978	0.963	0.903	0	FB Fgl2-hi	Junb
376	0	1.2967951902465	1	0.989	0	FB Fgl2-hi	Gsn
377	7.02315011999634e-299	0.778542867809446	0.668	0.488	2.41217114021394e-294	FB Fgl2-hi	Gadd45g
378	3.21348031950236e-289	0.984044576580303	0.406	0.236	1.10370195053628e-284	FB Fgl2-hi	Bambi
379	2.28037498009868e-276	0.504978405369592	0.512	0.313	7.83217590664693e-272	FB Fgl2-hi	Hn1
380	4.849674701651e-265	0.481811379128913	0.614	0.419	1.66566927302905e-260	FB Fgl2-hi	Olfml2b
381	5.23760783408068e-247	0.936182832638579	0.312	0.167	1.79890878669335e-242	FB Fgl2-hi	Sqrdl
382	2.14382702989782e-207	0.496242147891825	0.568	0.385	7.36318831688706e-203	FB Fgl2-hi	Gltscr2
383	3.54221262862905e-196	0.628511102366027	0.415	0.261	1.21660834942893e-191	FB Fgl2-hi	1110001J03Rik
384	1.0525454280419e-195	0.621280237227464	0.452	0.303	3.6150725271527e-191	FB Fgl2-hi	Kazald1
385	2.6243043406523e-189	0.516664414703579	0.593	0.439	9.01343568840438e-185	FB Fgl2-hi	Atf3
386	3.99340139634497e-173	0.60055630390627	0.692	0.565	1.37157364358864e-168	FB Fgl2-hi	Id2
387	2.01375400978756e-172	0.499178439385853	0.702	0.563	6.91643952201636e-168	FB Fgl2-hi	Socs3
388	7.70915003105125e-171	0.69836227777357	0.346	0.213	2.64778466966486e-166	FB Fgl2-hi	Cxx1a
389	1.77091542987703e-170	0.705366406022116	0.412	0.278	6.08238613545566e-166	FB Fgl2-hi	Ldhb
390	2.87239440939747e-170	0.495378778148972	0.658	0.518	9.86552583851656e-166	FB Fgl2-hi	Gem
391	1.01930982054323e-160	0.676331162561336	0.358	0.229	3.50092150963778e-156	FB Fgl2-hi	Cystm1
392	6.95487494292658e-140	0.482105666065711	0.724	0.597	2.38872134789756e-135	FB Fgl2-hi	Tcf21
393	3.11260384625236e-138	0.515905900491525	0.412	0.282	1.06905491703383e-133	FB Fgl2-hi	Cyp27a1
394	3.02593688635961e-136	0.632095872078515	0.31	0.195	1.03928828298907e-131	FB Fgl2-hi	Toporsos
395	1.06910667185808e-130	0.628271164429731	0.384	0.264	3.67195377516375e-126	FB Fgl2-hi	Cdc42ep3
396	4.62597592999433e-128	0.488268870924457	0.342	0.223	1.58883769291585e-123	FB Fgl2-hi	Stra13
397	3.89877873202498e-125	0.532546835952549	0.359	0.239	1.3390745433013e-120	FB Fgl2-hi	Carkd
398	1.58631044374579e-123	0.679802483193895	0.409	0.298	5.44834185008927e-119	FB Fgl2-hi	Gm12840
399	9.27008756754924e-106	0.83780356985223	0.402	0.301	3.18390427595046e-101	FB Fgl2-hi	Trf
400	6.47543669112438e-66	0.481839560481366	0.331	0.249	2.22405348593358e-61	FB Fgl2-hi	Ccng2
401	0	9.36085535561707	0.643	0.009	0	FB Wif1-hi	Wif1
402	0	4.85322828163078	0.635	0.1	0	FB Wif1-hi	Clu
403	0	2.75863323933124	0.892	0.379	0	FB Wif1-hi	Dkk3
404	0	1.82455889632175	0.808	0.317	0	FB Wif1-hi	Cpe
405	0	5.16175094317904	0.498	0.025	0	FB Wif1-hi	Cadm1
406	0	2.63439629832495	0.574	0.114	0	FB Wif1-hi	Lmcd1
407	0	2.85509170013074	0.595	0.153	0	FB Wif1-hi	Smim3
408	0	2.13354965033488	0.726	0.285	0	FB Wif1-hi	Pdlim3
409	0	2.39471427594517	0.63	0.193	0	FB Wif1-hi	Scara3
410	0	2.92545399740244	0.666	0.235	0	FB Wif1-hi	1500015O10Rik
411	0	3.18403574776233	0.543	0.141	0	FB Wif1-hi	Prg4
412	0	3.01703715619767	0.508	0.111	0	FB Wif1-hi	Cox4i2
413	0	3.94656206760156	0.424	0.051	0	FB Wif1-hi	Aqp1
414	0	2.75704379989498	0.461	0.092	0	FB Wif1-hi	Tspan7
415	0	2.90901999531162	0.454	0.089	0	FB Wif1-hi	Atp1b1
416	0	1.68800153555355	0.594	0.25	0	FB Wif1-hi	Shisa4
417	0	4.50193086550322	0.345	0.016	0	FB Wif1-hi	Rspo3
418	0	1.9015896573871	0.461	0.133	0	FB Wif1-hi	Ptx3
419	0	2.06918714959711	0.625	0.297	0	FB Wif1-hi	Trf
420	0	1.73533265981367	0.562	0.238	0	FB Wif1-hi	Bambi
421	0	1.48629218558009	0.632	0.327	0	FB Wif1-hi	Nudt4
422	0	3.33803886974904	0.362	0.057	0	FB Wif1-hi	S100b
423	0	1.51377554949831	0.564	0.261	0	FB Wif1-hi	2010111I01Rik
424	0	1.87983697626646	0.45	0.169	0	FB Wif1-hi	Msx1
425	0	2.81283853763584	0.349	0.068	0	FB Wif1-hi	Paqr6
426	0	2.51986676704961	0.349	0.075	0	FB Wif1-hi	Fam19a5
427	0	3.22054975815047	0.36	0.087	0	FB Wif1-hi	Cytl1
428	0	2.28565986036555	0.345	0.078	0	FB Wif1-hi	Npr1
429	0	2.22317327913964	0.441	0.181	0	FB Wif1-hi	Fmod
430	0	1.99546225590257	0.394	0.136	0	FB Wif1-hi	Ccl19
431	0	1.76144522322522	0.429	0.173	0	FB Wif1-hi	Nr4a2
432	0	1.70675998613363	0.385	0.135	0	FB Wif1-hi	Limch1
433	0	1.56698171190442	0.522	0.273	0	FB Wif1-hi	Ninj1
434	0	2.90638315619614	0.301	0.055	0	FB Wif1-hi	6330403K07Rik
435	0	1.93227399017814	0.322	0.083	0	FB Wif1-hi	Gnai1
436	0	2.54961138719334	0.314	0.087	0	FB Wif1-hi	Rgs5
437	0	1.70623070344254	0.366	0.145	0	FB Wif1-hi	Stk17b
438	0	1.65572604991808	0.348	0.134	0	FB Wif1-hi	Hbegf
439	0	2.12177039693485	0.334	0.125	0	FB Wif1-hi	Tst
440	0	1.55459114921102	0.773	0.577	0	FB Wif1-hi	Abi3bp
441	0	1.48803779483241	0.905	0.8	0	FB Wif1-hi	Prelp
442	0	1.77518991912926	0.964	0.865	0	FB Wif1-hi	Dbi
443	1.32993983100057e-267	1.44125662628204	0.365	0.159	4.56781134355454e-263	FB Wif1-hi	Cd59a
444	4.2389719632363e-262	1.3387402332343	0.498	0.265	1.45591731049314e-257	FB Wif1-hi	Cdc42ep3
445	3.50745271773894e-256	1.33258530175255	0.401	0.189	1.20466971043462e-251	FB Wif1-hi	Pim3
446	2.06525781136524e-193	1.48017176321072	0.623	0.444	7.09333447891505e-189	FB Wif1-hi	Itih5
447	7.20152093312897e-159	1.35013546082929	0.352	0.189	2.47343437969247e-154	FB Wif1-hi	Ndrg1
448	6.74093914278132e-158	1.46349150883801	0.481	0.32	2.31524295797967e-153	FB Wif1-hi	Bok
449	8.87364023274053e-151	1.55790535743826	0.427	0.256	3.04774047433706e-146	FB Wif1-hi	Comp
450	2.00592405127926e-49	1.26333097129663	0.588	0.549	6.88954674652376e-45	FB Wif1-hi	Vcam1
451	5.62319094545889e-173	-0.241026571408579	0.999	0.998	1.93134116212731e-168	FB Sepp1-hi	Fth1
452	1.96297693983262e-139	0.38836035898358	0.682	0.478	6.74204059754913e-135	FB Sepp1-hi	Sepp1
453	3.66700217270739e-138	0.469994536948975	0.698	0.491	1.25946856623808e-133	FB Sepp1-hi	Sepw1
454	2.27581442758569e-104	0.527531330472641	0.456	0.311	7.81651223298582e-100	FB Sepp1-hi	Ptrf
455	9.07678233926164e-90	0.18468988146553	0.71	0.562	3.1175116622428e-85	FB Sepp1-hi	Cxcl1
456	3.71072893284532e-84	0.220939023998051	0.321	0.205	1.27448695927505e-79	FB Sepp1-hi	Cxcl14
457	5.34461226217236e-83	0.289814552184605	0.667	0.482	1.83566052756572e-78	FB Sepp1-hi	Selm
458	1.50725168766249e-74	0.184340660199569	0.623	0.448	5.17680664644558e-70	FB Sepp1-hi	Rpl23a-ps3
459	3.83454550900225e-73	0.277219045642559	0.693	0.569	1.31701300052191e-68	FB Sepp1-hi	Socs3
460	6.62130656452047e-71	0.3587826998734	0.53	0.394	2.2741539526502e-66	FB Sepp1-hi	Gltscr2
461	1.80931286751059e-66	0.344979515348768	0.422	0.304	6.21426597475189e-62	FB Sepp1-hi	Zfos1
462	8.5711744015059e-52	0.164015577120224	0.588	0.444	2.94385555994122e-47	FB Sepp1-hi	Prkcdbp
463	1.89017070619713e-41	0.115762744763275	0.49	0.376	6.49198030750465e-37	FB Sepp1-hi	Rpl6l
464	1.89872074987163e-37	0.178220294999142	0.617	0.524	6.5213462875091e-33	FB Sepp1-hi	C3
465	2.428576056355e-29	0.133662277703639	0.942	0.873	8.34118732315687e-25	FB Sepp1-hi	Gpx3
466	1.52534580049657e-27	-0.177898350724503	0.746	0.629	5.23895268638552e-23	FB Sepp1-hi	Ly6a
467	6.87460415772116e-26	0.174400563918608	0.443	0.358	2.36115154401091e-21	FB Sepp1-hi	Fam195b
468	1.29265984305235e-25	0.165416349030606	0.409	0.344	4.43976949694759e-21	FB Sepp1-hi	Sept2
469	3.39729191975588e-24	0.564087644707536	0.541	0.487	1.16683388275936e-19	FB Sepp1-hi	Cxcl12
470	4.24188350069883e-24	-0.24458133643544	0.666	0.707	1.45691730715002e-19	FB Sepp1-hi	Use1
471	8.15533129989059e-22	0.110873725832516	0.471	0.386	2.80103008826042e-17	FB Sepp1-hi	Myeov2
472	1.44427316212944e-18	-0.179806027480692	0.748	0.782	4.96050060264979e-14	FB Sepp1-hi	Ypel3
473	3.61050478756975e-18	0.56537588256532	0.563	0.547	1.24006397433871e-13	FB Sepp1-hi	Mt2
474	2.39443969051259e-17	0.288165033009794	0.827	0.813	8.22394256103454e-13	FB Sepp1-hi	Mt1
475	3.47356965884276e-16	-0.252754510208315	0.745	0.784	1.19303223502614e-11	FB Sepp1-hi	Sat1
476	1.28407384658288e-15	0.104865597533617	0.631	0.57	4.41028003347357e-11	FB Sepp1-hi	G0s2
477	1.08679366765084e-13	-0.232860069155325	0.4	0.449	3.73270153091357e-09	FB Sepp1-hi	March2
478	1.38935582285066e-12	-0.223411429573927	0.485	0.527	4.77188150916287e-08	FB Sepp1-hi	Oaz2
479	1.07043383914503e-11	-0.189483415228693	0.545	0.587	3.67651206392752e-07	FB Sepp1-hi	Prr13
480	3.7638001349496e-11	0.773775506611682	0.333	0.306	1.29271479434979e-06	FB Sepp1-hi	Gm12840
481	7.06082232560948e-11	-0.169989382738206	0.521	0.429	2.42511003595383e-06	FB Sepp1-hi	Wbp5
482	6.46458998087645e-10	-0.235369856764385	0.447	0.394	2.22032807483182e-05	FB Sepp1-hi	Serpina3n
483	1.06181045390276e-09	0.135981729938498	0.321	0.368	3.64689418497442e-05	FB Sepp1-hi	Tnfaip6
484	4.95472146103293e-09	-0.244281101474942	0.623	0.653	0.000170174863300637	FB Sepp1-hi	Ramp2
485	5.74483974097651e-09	-0.175895679925736	0.632	0.659	0.000197312265743579	FB Sepp1-hi	Ppp1r2
486	7.8176391362261e-09	0.153811496093443	0.398	0.355	0.000268504633772822	FB Sepp1-hi	Ngf
487	8.45974624136776e-09	-0.229851915431974	0.405	0.44	0.000290558444406017	FB Sepp1-hi	Tmem9b
488	2.53958409159835e-06	-0.245119783320947	0.52	0.537	0.087224555210037	FB Sepp1-hi	Ppp1r15a
489	1.80731679637362e-05	-0.195449975238355	0.341	0.365	0.620741026882483	FB Sepp1-hi	Lrrc8a
490	1.857317154027e-05	-0.203314639529533	0.621	0.628	0.637914149722113	FB Sepp1-hi	Phlda1
491	3.99863059298011e-05	-0.169586176882048	0.41	0.431	1	FB Sepp1-hi	Cxcl16
492	6.78258336728666e-05	-0.117722545008076	0.428	0.456	1	FB Sepp1-hi	Ptp4a1
493	0.000543333619372896	-0.152109044202331	0.551	0.51	1	FB Sepp1-hi	Tppp3
494	0.00104721692008592	-0.220003978844006	0.518	0.525	1	FB Sepp1-hi	Glul
495	0.00211001949156481	-0.179250972738658	0.318	0.334	1	FB Sepp1-hi	Fam220a
496	0.00239381397614931	-0.192118450536792	0.375	0.337	1	FB Sepp1-hi	Tceb1
497	0.00290658961423441	-0.211607666247966	0.303	0.322	1	FB Sepp1-hi	Irf1
498	0.00293091114939308	-0.172612313453273	0.608	0.536	1	FB Sepp1-hi	Ms4a4d
499	0.00346925760682169	-0.251524351993994	0.285	0.301	1	FB Sepp1-hi	Gas7
500	0.00535509577373602	-0.230487861380498	0.383	0.391	1	FB Sepp1-hi	Gm2000
501	0	3.25614947855531	0.929	0.27	0	FB Ly6c1-hi	Ly6c1
502	0	2.17514481106822	0.768	0.219	0	FB Ly6c1-hi	Tmem100
503	0	2.46007888332186	0.704	0.185	0	FB Ly6c1-hi	Sema3c
504	0	3.42410834044685	0.722	0.204	0	FB Ly6c1-hi	Igfbp5
505	0	5.88748593619724	0.536	0.019	0	FB Ly6c1-hi	Smpd3
506	0	1.71785797479838	0.84	0.331	0	FB Ly6c1-hi	Scara5
507	0	2.05365840564164	0.836	0.336	0	FB Ly6c1-hi	Cd248
508	0	2.14320749609215	0.861	0.362	0	FB Ly6c1-hi	Ackr3
509	0	3.32281540583084	0.544	0.059	0	FB Ly6c1-hi	Sfrp4
510	0	2.31280427496899	0.687	0.203	0	FB Ly6c1-hi	Efemp1
511	0	2.46280272855169	0.621	0.153	0	FB Ly6c1-hi	Mustn1
512	0	2.30213704780473	0.537	0.08	0	FB Ly6c1-hi	Ccl11
513	0	2.72619871964376	0.548	0.098	0	FB Ly6c1-hi	Fez1
514	0	1.86308272422473	0.708	0.263	0	FB Ly6c1-hi	Thbd
515	0	1.79592422060545	0.625	0.181	0	FB Ly6c1-hi	Adgrd1
516	0	2.12863576665461	0.603	0.162	0	FB Ly6c1-hi	Lrrn4cl
517	0	2.14644993635988	0.584	0.145	0	FB Ly6c1-hi	Emilin2
518	0	2.3905010883339	0.544	0.11	0	FB Ly6c1-hi	Plac8
519	0	3.00599845761076	0.519	0.09	0	FB Ly6c1-hi	Lurap1l
520	0	3.23732383323684	0.456	0.041	0	FB Ly6c1-hi	Tmeff2
521	0	1.7704125884919	0.568	0.163	0	FB Ly6c1-hi	Efhd1
522	0	2.93311154003332	0.468	0.066	0	FB Ly6c1-hi	Cadm3
523	0	1.69543244369106	0.911	0.52	0	FB Ly6c1-hi	C3
524	0	4.02789978656013	0.381	0.014	0	FB Ly6c1-hi	Opcml
525	0	2.03829169963911	0.644	0.28	0	FB Ly6c1-hi	Metrnl
526	0	1.5978530965619	0.627	0.268	0	FB Ly6c1-hi	Jpt1
527	0	1.831443400666	0.984	0.627	0	FB Ly6c1-hi	Ly6a
528	0	3.63018220638084	0.397	0.043	0	FB Ly6c1-hi	Procr
529	0	4.02574784476069	0.374	0.023	0	FB Ly6c1-hi	Ptgs1
530	0	1.5860805431367	0.55	0.203	0	FB Ly6c1-hi	Scara3
531	0	3.21801093166852	0.405	0.082	0	FB Ly6c1-hi	Has1
532	0	1.81926618691114	0.589	0.266	0	FB Ly6c1-hi	Thy1
533	0	3.98489431170727	0.34	0.033	0	FB Ly6c1-hi	Dact2
534	0	3.07901626044389	0.345	0.039	0	FB Ly6c1-hi	Dpp4
535	0	3.28571759263374	0.323	0.025	0	FB Ly6c1-hi	Cmah
536	0	1.87395177719727	0.803	0.517	0	FB Ly6c1-hi	Ugdh
537	0	1.94165329078726	0.332	0.056	0	FB Ly6c1-hi	Cfb
538	0	2.17396664953279	0.345	0.075	0	FB Ly6c1-hi	Lgi2
539	0	3.39563855739327	0.309	0.04	0	FB Ly6c1-hi	Gngt2
540	0	2.38532538888636	0.321	0.065	0	FB Ly6c1-hi	Car8
541	0	2.1913197878666	0.317	0.07	0	FB Ly6c1-hi	Aldh1a3
542	0	1.90007772569891	0.328	0.084	0	FB Ly6c1-hi	Npr1
543	0	1.93287257535982	0.976	0.783	0	FB Ly6c1-hi	Pi16
544	1.24718525153753e-307	1.95366465115199	0.819	0.541	4.2835824649308e-303	FB Ly6c1-hi	Mt2
545	5.19701487017552e-304	1.72622948565199	0.435	0.152	1.78496672731048e-299	FB Ly6c1-hi	Flrt2
546	3.74853374689074e-298	1.52940144335269	0.78	0.509	1.28747140070709e-293	FB Ly6c1-hi	Prss23
547	1.47583099788391e-264	1.55556557910746	0.372	0.125	5.06888914533209e-260	FB Ly6c1-hi	Fst
548	4.45654686512591e-224	1.50311710083633	0.414	0.166	1.53064558629614e-219	FB Ly6c1-hi	Gpc3
549	3.22499186337726e-210	1.8638513892456	0.437	0.2	1.10765570539555e-205	FB Ly6c1-hi	C4b
550	3.42583243259276e-170	1.53785542600108	0.449	0.208	1.17663640729831e-165	FB Ly6c1-hi	Pamr1
551	0	2.28512429897193	0.9	0.483	0	FB Gdf15-hi	Cdkn1a
552	0	4.29256001096301	0.417	0.044	0	FB Gdf15-hi	Trib3
553	0	4.20684969653831	0.406	0.042	0	FB Gdf15-hi	Gdf15
554	0	3.02384474856397	0.456	0.114	0	FB Gdf15-hi	Cyb5r1
555	0	3.04261787972944	0.365	0.064	0	FB Gdf15-hi	Asns
556	0	4.84349465273066	0.331	0.033	0	FB Gdf15-hi	Chchd10
557	5.03838683574717e-298	1.95368241051989	0.883	0.595	1.73048434260572e-293	FB Gdf15-hi	Atf5
558	2.42731157744316e-277	2.33475306541759	0.524	0.165	8.33684434388628e-273	FB Gdf15-hi	Mthfd2
559	7.29201567364024e-231	1.98033437707071	0.778	0.454	2.50451570326848e-226	FB Gdf15-hi	Hspa9
560	1.83727407569691e-227	1.99420235364681	0.73	0.381	6.3103015403886e-223	FB Gdf15-hi	Ddit3
561	5.03793993355477e-210	2.26075894538659	0.604	0.267	1.73033084957872e-205	FB Gdf15-hi	Gadd45a
562	1.67825904852796e-193	1.93800302688913	0.501	0.187	5.76414852807413e-189	FB Gdf15-hi	Aen
563	1.5818662867631e-187	2.31627438762369	0.654	0.338	5.43307794851653e-183	FB Gdf15-hi	Snhg12
564	9.5650399503464e-179	1.6722462063833	0.754	0.479	3.28520862134598e-174	FB Gdf15-hi	Slc3a2
565	5.96891109267131e-162	1.56411721140047	0.703	0.407	2.05008220388889e-157	FB Gdf15-hi	Sars
566	1.18624637936707e-155	1.26914487141555	0.868	0.674	4.07428181457412e-151	FB Gdf15-hi	Atf4
567	1.77257242529176e-151	1.19483022875063	0.859	0.635	6.08807725190708e-147	FB Gdf15-hi	Bax
568	9.85491031649707e-139	1.47945543586509	0.853	0.673	3.38476749730408e-134	FB Gdf15-hi	Sqstm1
569	2.88496773816387e-114	1.48692822245748	0.435	0.189	9.90871019349762e-110	FB Gdf15-hi	Mrps18b
570	9.68828625781888e-114	1.22862158845765	0.751	0.528	3.32753879811047e-109	FB Gdf15-hi	Eif4ebp1
571	7.02209374568348e-102	1.37585832320179	0.61	0.364	2.41180831789245e-97	FB Gdf15-hi	Cebpg
572	1.4981379841711e-97	1.37533960687764	0.479	0.245	5.14550472043406e-93	FB Gdf15-hi	Aars
573	4.83128958570964e-97	1.37792974007491	0.557	0.309	1.65935472110783e-92	FB Gdf15-hi	Gnl3
574	2.02901234633099e-96	1.41145371945972	0.585	0.343	6.96884580470841e-92	FB Gdf15-hi	Snhg6
575	1.01966735088357e-88	1.1766169409597	0.694	0.476	3.50214948334471e-84	FB Gdf15-hi	Nars
576	1.37390038484834e-86	1.49807828364563	0.387	0.182	4.71879826180012e-82	FB Gdf15-hi	Hspb8
577	1.59446950303522e-84	1.23222883225341	0.708	0.506	5.47636495512476e-80	FB Gdf15-hi	Eprs
578	8.19192335670403e-83	1.2716358356544	0.534	0.309	2.81359799609357e-78	FB Gdf15-hi	Arhgef2
579	6.02733174384672e-81	1.44729138731526	0.565	0.342	2.0701473607416e-76	FB Gdf15-hi	Gsta3
580	2.36917773745618e-80	1.27014541834646	0.447	0.232	8.13717785706699e-76	FB Gdf15-hi	Timm10
581	1.61980319199352e-77	1.43860036544891	0.317	0.137	5.56337604322095e-73	FB Gdf15-hi	Wdr74
582	1.77899355059723e-75	1.38111297066975	0.369	0.178	6.11013124888124e-71	FB Gdf15-hi	Yars
583	5.25394799565522e-73	1.19636500372287	0.379	0.183	1.80452097858774e-68	FB Gdf15-hi	Eef1e1
584	2.16452159617581e-71	1.38580458980552	0.355	0.169	7.43426587422544e-67	FB Gdf15-hi	Got1
585	4.26662533695018e-69	1.40945329351842	0.422	0.224	1.46541513822891e-64	FB Gdf15-hi	Phgdh
586	4.26228736016623e-68	1.74826218397646	0.407	0.215	1.46392521672269e-63	FB Gdf15-hi	Mdm2
587	1.15264315518056e-67	1.40204317902033	0.334	0.159	3.95886818078317e-63	FB Gdf15-hi	Wars
588	4.63802771997904e-67	1.25653563618105	0.337	0.159	1.592977000704e-62	FB Gdf15-hi	Cars
589	1.9666287491634e-66	1.71921494351974	0.301	0.137	6.75458310187662e-62	FB Gdf15-hi	Mmp11
590	4.18791302513913e-66	1.47237730103362	0.356	0.176	1.43838060761429e-61	FB Gdf15-hi	Epb41l4aos
591	1.63478510094588e-65	1.55368686500268	0.326	0.157	5.61483290770871e-61	FB Gdf15-hi	Lonp1
592	1.13648068932818e-61	1.27062988904242	0.321	0.153	3.90335657556657e-57	FB Gdf15-hi	Pno1
593	1.61180944148846e-57	1.16530733359629	0.341	0.172	5.53592070773625e-53	FB Gdf15-hi	Mars
594	4.09052233713685e-56	1.22436662440663	0.395	0.219	1.40493080191302e-51	FB Gdf15-hi	Tbpl1
595	5.47191102655611e-55	1.31966682410439	0.306	0.15	1.87938256118096e-50	FB Gdf15-hi	Rcc2
596	9.24876854432367e-53	1.34997728693619	0.364	0.202	3.17658204423341e-48	FB Gdf15-hi	Pck2
597	9.00616831780473e-40	1.18114289026232	0.456	0.309	3.09325857043321e-35	FB Gdf15-hi	Zfos1
598	1.88362376460891e-38	1.17205702724762	0.456	0.312	6.46949418192577e-34	FB Gdf15-hi	Gm10116
599	2.58325959266263e-30	1.54798220408623	0.358	0.238	8.87246339695907e-26	FB Gdf15-hi	Gclm
600	1.66324341687697e-28	1.41162584661007	0.386	0.263	5.71257583960566e-24	FB Gdf15-hi	Hist1h1c
601	0	2.96057200818361	0.707	0.159	0	MFB Tnxb-hi	Gucy1a1
602	0	2.16267828120099	0.944	0.436	0	MFB Tnxb-hi	C1qtnf6
603	0	2.06609132671269	0.823	0.355	0	MFB Tnxb-hi	Ptn
604	0	2.06894409265999	0.893	0.439	0	MFB Tnxb-hi	Sulf2
605	0	2.16074546697045	0.607	0.162	0	MFB Tnxb-hi	Gucy1b1
606	0	2.21633775317692	0.633	0.206	0	MFB Tnxb-hi	Rhou
607	0	1.90024954210541	0.779	0.364	0	MFB Tnxb-hi	Dhrs3
608	0	2.11246486330677	0.944	0.534	0	MFB Tnxb-hi	Sfrp1
609	0	2.3170997104116	0.596	0.197	0	MFB Tnxb-hi	Mpp6
610	0	1.87123101022511	0.864	0.465	0	MFB Tnxb-hi	Thbs2
611	0	1.9250488322541	0.541	0.144	0	MFB Tnxb-hi	Cdh2
612	0	2.33361586955887	0.543	0.147	0	MFB Tnxb-hi	Ncam1
613	0	2.11056390808346	0.676	0.292	0	MFB Tnxb-hi	Il1r1
614	0	2.01517294386966	0.509	0.132	0	MFB Tnxb-hi	P4ha3
615	0	1.87091578817405	0.985	0.613	0	MFB Tnxb-hi	Col14a1
616	0	2.76541499231219	0.76	0.39	0	MFB Tnxb-hi	Serpina3n
617	0	2.9764353342232	0.444	0.075	0	MFB Tnxb-hi	Lgi2
618	0	2.042174288163	0.858	0.5	0	MFB Tnxb-hi	Cpxm1
619	0	1.93637030227558	0.485	0.143	0	MFB Tnxb-hi	Fbn2
620	0	1.87113405536217	0.478	0.149	0	MFB Tnxb-hi	Aaed1
621	0	2.68622332632091	0.39	0.071	0	MFB Tnxb-hi	Adam12
622	0	2.72843775474473	0.426	0.115	0	MFB Tnxb-hi	Plac8
623	0	2.1086467324108	0.425	0.118	0	MFB Tnxb-hi	Epha7
624	0	2.69355414843367	0.384	0.077	0	MFB Tnxb-hi	Gm266
625	0	2.40726240830135	0.383	0.081	0	MFB Tnxb-hi	Aoc3
626	0	2.30280422617775	0.409	0.111	0	MFB Tnxb-hi	Fdxr
627	0	3.89770549236226	0.352	0.059	0	MFB Tnxb-hi	Hp
628	0	3.2337323438154	0.322	0.056	0	MFB Tnxb-hi	Clca3a1
629	0	2.50610592404488	0.309	0.064	0	MFB Tnxb-hi	Megf6
630	0	1.91638411672667	0.999	0.965	0	MFB Tnxb-hi	Col1a1
631	0	2.36644856316886	1	0.976	0	MFB Tnxb-hi	Col3a1
632	1.11679205838404e-301	1.92840448616306	0.656	0.291	3.83573400372583e-297	MFB Tnxb-hi	Fam46a
633	2.08938095607833e-289	2.21509784762842	0.341	0.088	7.17618783174665e-285	MFB Tnxb-hi	Plxna4
634	2.42323865865732e-289	1.92618136729184	0.447	0.141	8.32285549702442e-285	MFB Tnxb-hi	Tanc2
635	1.03322339176658e-282	1.85365318143286	0.778	0.462	3.54870906136149e-278	MFB Tnxb-hi	Tmem176b
636	5.91535493053206e-272	2.16835798067838	0.651	0.324	2.03168780444054e-267	MFB Tnxb-hi	Tmem176a
637	1.37043682187324e-265	1.91618475756856	0.807	0.524	4.70690230840583e-261	MFB Tnxb-hi	C3
638	1.80704094705277e-264	1.85401550466776	0.444	0.147	6.20646283674743e-260	MFB Tnxb-hi	Fam208a
639	6.77356341501152e-248	1.92191814271228	0.586	0.266	2.32644809051986e-243	MFB Tnxb-hi	Il33
640	9.95897721295842e-247	1.90835605156181	0.466	0.167	3.4205103135627e-242	MFB Tnxb-hi	Slc39a14
641	1.13370104280999e-235	1.94948361394597	0.308	0.082	3.89380960163518e-231	MFB Tnxb-hi	Myo7a
642	2.39951776502174e-217	1.91533319899297	0.311	0.088	8.24138371574366e-213	MFB Tnxb-hi	Srgap1
643	2.93634905833789e-174	1.89679309532853	0.566	0.276	1.00851844757673e-169	MFB Tnxb-hi	Sidt2
644	4.3975483486981e-146	1.87788390268661	0.697	0.486	1.51038195584385e-141	MFB Tnxb-hi	Cxcl12
645	8.70662638332804e-134	2.68349821173465	0.311	0.116	2.99037789761785e-129	MFB Tnxb-hi	Cd276
646	2.47466508197311e-100	2.15108770566876	0.354	0.162	8.49948469054484e-96	MFB Tnxb-hi	Spsb1
647	3.19982242480501e-88	2.26440772832128	0.371	0.18	1.09901101002353e-83	MFB Tnxb-hi	Afdn
648	5.66198450663566e-61	1.92917615487828	0.417	0.246	1.94466519864908e-56	MFB Tnxb-hi	Rere
649	9.40414599928611e-45	2.07741858862676	0.332	0.198	3.22994798491481e-40	MFB Tnxb-hi	Mfsd5
650	9.36301909094155e-19	1.88528846178863	0.312	0.223	3.21582253697479e-14	MFB Tnxb-hi	Dnajc14
651	0	2.70706315349625	0.707	0.105	0	FB Col4a4-hi	Tle5
652	0	2.69965914151748	0.688	0.117	0	FB Col4a4-hi	Rnasek
653	0	4.39384506281793	0.578	0.027	0	FB Col4a4-hi	Pakap.1
654	0	3.11967745205137	0.625	0.079	0	FB Col4a4-hi	Ccn2
655	0	3.12329279267275	0.602	0.076	0	FB Col4a4-hi	Gask1b
656	0	3.20478363572125	0.591	0.073	0	FB Col4a4-hi	Prxl2c
657	0	2.96718810581227	0.679	0.179	0	FB Col4a4-hi	Abca9
658	0	2.70758384222216	0.576	0.079	0	FB Col4a4-hi	Cct6a
659	0	3.30976043990847	0.556	0.066	0	FB Col4a4-hi	Oip5os1
660	0	3.17078538067454	0.554	0.066	0	FB Col4a4-hi	Tent5a
661	0	3.11784703127742	0.557	0.071	0	FB Col4a4-hi	Mir99ahg
662	0	2.92431091648364	0.722	0.244	0	FB Col4a4-hi	Abca8b
663	0	2.61805063462591	0.66	0.209	0	FB Col4a4-hi	Thsd7a
664	0	2.56478340394286	0.528	0.08	0	FB Col4a4-hi	Rbis
665	0	2.64150678458114	0.671	0.236	0	FB Col4a4-hi	Col4a4
666	0	3.19958717761591	0.485	0.057	0	FB Col4a4-hi	Poglut3
667	0	2.59874463868338	0.495	0.069	0	FB Col4a4-hi	Rab5if
668	0	2.76222398809806	0.544	0.128	0	FB Col4a4-hi	Cwc22
669	0	2.99528206946638	0.474	0.061	0	FB Col4a4-hi	Tut7
670	0	2.83414780051043	0.484	0.073	0	FB Col4a4-hi	Hist1h4d
671	0	2.99366791694958	0.473	0.063	0	FB Col4a4-hi	Aopep
672	0	3.24373707692421	0.46	0.052	0	FB Col4a4-hi	Tasor
673	0	3.03308348531256	0.455	0.055	0	FB Col4a4-hi	Galnt2
674	0	2.97710286729731	0.442	0.055	0	FB Col4a4-hi	Tut4
675	0	3.23543605155869	0.438	0.053	0	FB Col4a4-hi	Mir100hg
676	0	3.02327323447441	0.452	0.068	0	FB Col4a4-hi	Adnp
677	0	3.18479845420456	0.427	0.048	0	FB Col4a4-hi	Ecpas
678	0	2.64514273077052	0.443	0.066	0	FB Col4a4-hi	Rxylt1
679	0	3.17523475615588	0.422	0.048	0	FB Col4a4-hi	Itprid2
680	0	3.43365163884401	0.411	0.044	0	FB Col4a4-hi	Ro60
681	0	2.97917578599834	0.408	0.051	0	FB Col4a4-hi	Resf1
682	0	2.80062589428997	0.388	0.054	0	FB Col4a4-hi	Odr4
683	0	2.71270613266471	0.415	0.082	0	FB Col4a4-hi	Ptar1
684	0	3.17116367630824	0.353	0.035	0	FB Col4a4-hi	Ilrun
685	0	2.56527453005464	0.393	0.076	0	FB Col4a4-hi	Ifi207
686	0	2.73568630378592	0.364	0.048	0	FB Col4a4-hi	Ccn5
687	0	2.61299905032361	0.376	0.061	0	FB Col4a4-hi	Tmem223
688	0	2.568048011357	0.48	0.17	0	FB Col4a4-hi	Hmcn2
689	0	2.81810021947986	0.359	0.052	0	FB Col4a4-hi	4632427E13Rik
690	0	3.11504063239945	0.344	0.038	0	FB Col4a4-hi	Oga
691	0	2.8640183345942	0.4	0.097	0	FB Col4a4-hi	Mme
692	0	2.77721028543067	0.355	0.059	0	FB Col4a4-hi	Smim41
693	0	2.82935901338867	0.354	0.06	0	FB Col4a4-hi	Slc8a1
694	0	2.67084949097515	0.34	0.051	0	FB Col4a4-hi	Mtln
695	0	3.32958209028965	0.301	0.03	0	FB Col4a4-hi	Mmut
696	0	2.6791089576103	0.311	0.04	0	FB Col4a4-hi	Slc49a4
697	0	3.04476811149262	0.3	0.036	0	FB Col4a4-hi	Cpne1
698	0	2.74870758683236	0.307	0.045	0	FB Col4a4-hi	B3gnt2
699	0	2.81602634831939	0.307	0.06	0	FB Col4a4-hi	C7
700	0	2.61309534056319	0.309	0.08	0	FB Col4a4-hi	Srcap
701	0	2.8964706392611	0.957	0.241	0	MFB Matn4-hi	Cthrc1
702	0	3.83701594210842	0.833	0.136	0	MFB Matn4-hi	Gucy1a1
703	0	2.58218521032623	0.853	0.187	0	MFB Matn4-hi	Ddah1
704	0	2.62228315207121	0.859	0.202	0	MFB Matn4-hi	Palld
705	0	3.10787309534425	0.982	0.359	0	MFB Matn4-hi	Lox
706	0	3.14204301696964	0.72	0.123	0	MFB Matn4-hi	Col8a2
707	0	2.43089170454783	0.735	0.14	0	MFB Matn4-hi	Atp5o-1
708	0	3.00211181084175	0.73	0.142	0	MFB Matn4-hi	Gucy1b1
709	0	2.68684366051801	0.943	0.363	0	MFB Matn4-hi	Sfrp2
710	0	2.82643422394529	0.915	0.336	0	MFB Matn4-hi	Ptn
711	0	2.64424869301969	0.769	0.198	0	MFB Matn4-hi	Phldb2
712	0	2.62472308480796	0.834	0.264	0	MFB Matn4-hi	4931406P16Rik
713	0	2.84411896699137	0.684	0.125	0	MFB Matn4-hi	Cdh2
714	0	2.747970836366	0.751	0.194	0	MFB Matn4-hi	Nbea
715	0	2.74266893835632	0.655	0.113	0	MFB Matn4-hi	P4ha3
716	0	3.02982609327387	0.628	0.093	0	MFB Matn4-hi	Col11a1
717	0	2.76004013595155	0.839	0.312	0	MFB Matn4-hi	Wisp2
718	0	3.29724470508939	0.577	0.066	0	MFB Matn4-hi	Kif26b
719	0	3.00520847412204	0.644	0.135	0	MFB Matn4-hi	Fbxl7
720	0	2.9392256872386	0.636	0.13	0	MFB Matn4-hi	Ncam1
721	0	2.7180149844122	0.953	0.449	0	MFB Matn4-hi	Thbs2
722	0	3.4048732134257	0.562	0.07	0	MFB Matn4-hi	Gm26771
723	0	3.32262165445843	0.563	0.083	0	MFB Matn4-hi	Kcnj15
724	0	2.91728510326413	0.995	0.525	0	MFB Matn4-hi	Fn1
725	0	2.6438780636098	0.844	0.375	0	MFB Matn4-hi	Ctgf
726	0	2.86501188028853	0.591	0.128	0	MFB Matn4-hi	Fbn2
727	0	3.03905897575994	0.978	0.52	0	MFB Matn4-hi	Sfrp1
728	0	3.44484086428465	0.544	0.091	0	MFB Matn4-hi	Matn4
729	0	2.96449358283868	0.553	0.102	0	MFB Matn4-hi	Epha7
730	0	2.7298346207318	0.569	0.118	0	MFB Matn4-hi	Myo10
731	0	2.51306734868152	0.517	0.087	0	MFB Matn4-hi	Vegfd
732	0	2.66737759753403	0.538	0.111	0	MFB Matn4-hi	Fgfrl1
733	0	2.85874271963866	0.517	0.106	0	MFB Matn4-hi	Nuak1
734	0	3.15217396727152	0.483	0.073	0	MFB Matn4-hi	Plxna4
735	0	4.05946074871676	0.45	0.05	0	MFB Matn4-hi	Megf6
736	0	2.76352799542345	0.5	0.102	0	MFB Matn4-hi	Pkdcc
737	0	2.89823655332369	0.485	0.092	0	MFB Matn4-hi	Grb14
738	0	3.3129010871314	0.437	0.068	0	MFB Matn4-hi	Ada
739	0	2.89280508255177	0.434	0.075	0	MFB Matn4-hi	St3gal5
740	0	2.95093345838798	0.419	0.064	0	MFB Matn4-hi	Hs6st2
741	0	3.44551718567979	0.399	0.045	0	MFB Matn4-hi	Clca3a1
742	0	2.62092861958755	0.399	0.076	0	MFB Matn4-hi	Specc1
743	0	2.52432141764662	0.379	0.072	0	MFB Matn4-hi	Myo7a
744	0	2.45457405120216	0.386	0.079	0	MFB Matn4-hi	Tbxa2r
745	0	3.24766144219413	0.983	0.692	0	MFB Matn4-hi	Eln
746	0	2.54805053820439	0.36	0.07	0	MFB Matn4-hi	Gdf6
747	0	3.0586048085986	0.327	0.045	0	MFB Matn4-hi	Ephx2
748	0	2.64781456106469	0.338	0.062	0	MFB Matn4-hi	Arsi
749	0	2.60821455438307	0.327	0.06	0	MFB Matn4-hi	Olfr1033
750	0	2.5321406588704	0.331	0.066	0	MFB Matn4-hi	Kalrn
751	0	3.05560724752373	0.933	0.236	0	Matrifibrocyte	Comp
752	0	3.25094752430958	0.93	0.368	0	Matrifibrocyte	Sfrp2
753	0	2.44725685370088	0.785	0.231	0	Matrifibrocyte	1500015O10Rik
754	0	2.20308745362064	0.865	0.315	0	Matrifibrocyte	Wisp2
755	0	1.88900841928921	0.655	0.19	0	Matrifibrocyte	Lipe
756	0	2.98111119094715	0.623	0.158	0	Matrifibrocyte	Angptl7
757	0	1.4465408231686	0.744	0.296	0	Matrifibrocyte	Gm10116
758	0	3.88601056406655	0.519	0.075	0	Matrifibrocyte	Fam101b
759	0	1.49411052268214	0.778	0.335	0	Matrifibrocyte	Srp54b
760	0	1.32315521393007	0.913	0.473	0	Matrifibrocyte	Sepp1
761	0	1.37526583532426	0.803	0.365	0	Matrifibrocyte	Vimp
762	0	2.58327738986808	0.934	0.5	0	Matrifibrocyte	Cyr61
763	0	1.63387328885701	0.628	0.209	0	Matrifibrocyte	Rpl13a-ps1
764	0	1.38666763499696	0.93	0.515	0	Matrifibrocyte	Itgbl1
765	0	1.5460107675395	0.682	0.288	0	Matrifibrocyte	Pdlim3
766	0	1.92029798538484	0.529	0.135	0	Matrifibrocyte	Grip2
767	0	1.69526350608522	0.559	0.177	0	Matrifibrocyte	Fmod
768	0	1.38517595769529	0.937	0.565	0	Matrifibrocyte	Pdgfrl
769	0	1.69481027021113	0.841	0.47	0	Matrifibrocyte	Frzb
770	0	2.74568754143715	0.45	0.09	0	Matrifibrocyte	Gucy1b3
771	0	1.36297874751758	0.786	0.448	0	Matrifibrocyte	Ctsk
772	0	1.40331895645847	0.579	0.244	0	Matrifibrocyte	Fam177a
773	0	1.63254270686953	0.547	0.216	0	Matrifibrocyte	Gng8
774	0	1.85762863495667	0.439	0.112	0	Matrifibrocyte	Cpxm2
775	0	1.33600151906632	0.601	0.274	0	Matrifibrocyte	Dok1
776	0	2.63526764462167	0.399	0.077	0	Matrifibrocyte	Gucy1a3
777	0	1.46002265614504	0.517	0.201	0	Matrifibrocyte	Pamr1
778	0	1.33789589310031	0.449	0.139	0	Matrifibrocyte	Col8a2
779	0	1.59202005910755	0.44	0.133	0	Matrifibrocyte	Gm17430
780	0	1.3688876251146	0.567	0.263	0	Matrifibrocyte	Cdc42ep3
781	0	1.58181813833953	0.987	0.701	0	Matrifibrocyte	Fxyd6
782	0	1.74460283058474	0.47	0.187	0	Matrifibrocyte	Stc2
783	0	1.44219447517596	0.846	0.566	0	Matrifibrocyte	Id2
784	0	1.37750671878947	0.474	0.194	0	Matrifibrocyte	Toporsos
785	0	1.67582811691034	0.993	0.728	0	Matrifibrocyte	Mfap4
786	0	2.35405602925501	0.34	0.075	0	Matrifibrocyte	Rgs4
787	0	1.34473703523864	0.434	0.17	0	Matrifibrocyte	Ifi30
788	0	1.45348454145926	0.416	0.153	0	Matrifibrocyte	Gm10250
789	0	1.35091322956962	0.968	0.706	0	Matrifibrocyte	Aspn
790	0	1.315447841889	0.453	0.192	0	Matrifibrocyte	2210013O21Rik
791	0	1.99820595778025	0.384	0.123	0	Matrifibrocyte	Lmcd1
792	0	1.74170481120701	0.338	0.103	0	Matrifibrocyte	Matn4
793	0	2.19354873714107	0.304	0.077	0	Matrifibrocyte	Fam19a5
794	0	1.53429950683311	0.906	0.697	0	Matrifibrocyte	Eln
795	0	1.83620235615164	0.956	0.779	0	Matrifibrocyte	Dusp1
796	0	1.46896417832129	0.987	0.843	0	Matrifibrocyte	Fos
797	0	1.51634878060906	1	0.994	0	Matrifibrocyte	Cst3
798	6.84023252168181e-296	1.53326697667657	0.311	0.112	2.34934626189683e-291	Matrifibrocyte	Gm561
799	3.72625681484546e-233	1.31943872285783	0.317	0.129	1.27982016562682e-228	Matrifibrocyte	Ndnl2
800	2.03876744552613e-220	1.3910883406533	0.348	0.153	7.00235066840406e-216	Matrifibrocyte	Il6
801	0	5.25639577846589	0.952	0.125	0	FB cycling	Stmn1
802	0	5.93114316619556	0.669	0.025	0	FB cycling	Top2a
803	0	5.34716616324698	0.657	0.029	0	FB cycling	Cdca8
804	0	5.2456196095517	0.654	0.045	0	FB cycling	Cdk1
805	0	5.22536740026568	0.637	0.028	0	FB cycling	Racgap1
806	0	5.40328690480286	0.623	0.023	0	FB cycling	Tpx2
807	0	5.15686053937027	0.591	0.023	0	FB cycling	Tk1
808	0	5.71982433646556	0.587	0.02	0	FB cycling	Mki67
809	0	6.08024016759586	0.588	0.025	0	FB cycling	Prc1
810	0	5.3821167182613	0.572	0.017	0	FB cycling	Ccna2
811	0	5.82331667997541	0.573	0.026	0	FB cycling	Ube2c
812	0	6.17579908220928	0.562	0.019	0	FB cycling	Cenpf
813	0	6.19429838555874	0.555	0.013	0	FB cycling	Pbk
814	0	5.8434577768823	0.557	0.019	0	FB cycling	Spc25
815	0	5.28872546768071	0.555	0.029	0	FB cycling	Cdc20
816	0	5.50001703862954	0.508	0.014	0	FB cycling	Hmmr
817	0	5.36954889180342	0.507	0.015	0	FB cycling	Cenpe
818	0	5.49452748041836	0.5	0.014	0	FB cycling	Nuf2
819	0	5.45343014330001	0.505	0.021	0	FB cycling	Ckap2
820	0	5.57184684125676	0.49	0.015	0	FB cycling	Ckap2l
821	0	5.48882313162254	0.487	0.015	0	FB cycling	Mxd3
822	0	5.24344849584539	0.483	0.02	0	FB cycling	2810417H13Rik
823	0	5.51438056047804	0.477	0.017	0	FB cycling	Kif23
824	0	5.53351410445541	0.467	0.016	0	FB cycling	Ccnb1
825	0	5.40204062656996	0.457	0.015	0	FB cycling	Asf1b
826	0	5.3385969896886	0.452	0.016	0	FB cycling	Kif22
827	0	5.75583538817189	0.438	0.015	0	FB cycling	Nusap1
828	0	5.74756431825573	0.432	0.01	0	FB cycling	Ndc80
829	0	5.66171900171817	0.422	0.011	0	FB cycling	Aurkb
830	0	5.47655057526684	0.411	0.013	0	FB cycling	Shcbp1
831	0	5.44594837098434	0.412	0.015	0	FB cycling	Kif20b
832	0	5.64121511936584	0.395	0.009	0	FB cycling	Depdc1a
833	0	5.48211250113761	0.39	0.011	0	FB cycling	Rad51ap1
834	0	5.51150833271219	0.378	0.01	0	FB cycling	Ska1
835	0	6.33115701851528	0.366	0.006	0	FB cycling	Neil3
836	0	5.16617070131597	0.372	0.013	0	FB cycling	C330027C09Rik
837	0	5.55042406589428	0.367	0.009	0	FB cycling	Melk
838	0	5.74365177648109	0.366	0.009	0	FB cycling	Kif11
839	0	5.62746797616601	0.358	0.009	0	FB cycling	Ect2
840	0	5.46376232918614	0.355	0.009	0	FB cycling	Ncapg
841	0	5.60056726375093	0.346	0.008	0	FB cycling	Kif2c
842	0	5.56430086488983	0.336	0.008	0	FB cycling	Cep55
843	0	5.87522354976177	0.335	0.008	0	FB cycling	Mis18bp1
844	0	6.09927117624734	0.332	0.006	0	FB cycling	Esco2
845	0	5.41730301809348	0.332	0.008	0	FB cycling	Kif4
846	0	5.28817104231724	0.331	0.008	0	FB cycling	Bub1
847	0	5.26608844453037	0.323	0.009	0	FB cycling	Dlgap5
848	0	5.34207175559693	0.32	0.01	0	FB cycling	Aurka
849	0	5.68449296421907	0.315	0.01	0	FB cycling	Aspm
850	0	5.26529992464843	0.307	0.008	0	FB cycling	Kif15
851	0	3.75262335834968	0.852	0.091	0	FB Mest-hi	Hbb-bs
852	0	4.59059482824931	0.798	0.041	0	FB Mest-hi	Gm10709
853	0	4.62181250871332	0.825	0.082	0	FB Mest-hi	Mest
854	0	4.24753523098935	0.795	0.066	0	FB Mest-hi	H19
855	0	3.71477641063182	0.973	0.247	0	FB Mest-hi	Gm10260
856	0	3.4978931228122	0.941	0.22	0	FB Mest-hi	Rps18-ps3
857	0	3.39680679625802	0.771	0.136	0	FB Mest-hi	Fabp4
858	0	3.58871153160977	0.651	0.059	0	FB Mest-hi	Hba-a1
859	0	2.65764227457988	0.741	0.169	0	FB Mest-hi	Gm10020
860	0	2.35669126761866	0.761	0.207	0	FB Mest-hi	Rpl13a-ps1
861	0	2.03242208519596	0.842	0.292	0	FB Mest-hi	Zfos1
862	0	3.14628038283803	0.968	0.419	0	FB Mest-hi	Gm8730
863	0	5.02118546198925	0.563	0.021	0	FB Mest-hi	Igf2
864	0	4.46358214148752	0.58	0.04	0	FB Mest-hi	Col26a1
865	0	4.28856727695113	0.587	0.048	0	FB Mest-hi	Nrk
866	0	4.1947022181316	0.572	0.035	0	FB Mest-hi	Myl2
867	0	2.00556900978693	0.764	0.238	0	FB Mest-hi	Marcksl1
868	0	2.02110017715487	0.949	0.436	0	FB Mest-hi	Mdk
869	0	2.01192086662297	0.862	0.353	0	FB Mest-hi	Gm8797
870	0	2.47479832122152	0.61	0.102	0	FB Mest-hi	Cxcl2
871	0	1.98368011951104	0.778	0.275	0	FB Mest-hi	Gm10036
872	0	2.49996729179413	0.654	0.155	0	FB Mest-hi	Gm15013
873	0	5.76682141603185	0.503	0.011	0	FB Mest-hi	Dlk1
874	0	2.17417955410282	0.766	0.29	0	FB Mest-hi	Fabp5
875	0	2.40686855012154	0.742	0.291	0	FB Mest-hi	Cdkn1c
876	0	4.02290176767248	0.47	0.035	0	FB Mest-hi	Myl3
877	0	2.77001222859641	0.517	0.096	0	FB Mest-hi	Sdpr
878	0	2.45355818923447	0.546	0.126	0	FB Mest-hi	Gm10269
879	0	2.87340572321776	0.506	0.091	0	FB Mest-hi	Gm10320
880	0	3.4129710363747	0.451	0.038	0	FB Mest-hi	S100a9
881	0	2.13786068652275	0.543	0.138	0	FB Mest-hi	Grip2
882	0	3.51052137599343	0.429	0.033	0	FB Mest-hi	S100a8
883	0	2.02709534672916	0.525	0.132	0	FB Mest-hi	Gm17430
884	0	2.93664587661435	0.453	0.066	0	FB Mest-hi	Gm6576
885	0	2.97124376696937	0.443	0.057	0	FB Mest-hi	Tnnt2
886	0	2.05680277891687	0.605	0.233	0	FB Mest-hi	Hmox1
887	0	3.85097075742494	0.379	0.028	0	FB Mest-hi	Tnnc1
888	0	3.70185461013796	0.366	0.027	0	FB Mest-hi	Hbb-bt
889	0	3.27158383962602	0.381	0.045	0	FB Mest-hi	Gm7808
890	0	2.63623517543714	0.386	0.058	0	FB Mest-hi	Erdr1
891	0	3.74154905802317	0.335	0.023	0	FB Mest-hi	Actc1
892	0	2.55187057819405	0.97	0.662	0	FB Mest-hi	Itm2a
893	0	2.6014053628588	0.372	0.066	0	FB Mest-hi	Hmcn1
894	0	3.80169186243755	0.318	0.025	0	FB Mest-hi	Tnni3
895	0	2.89902907105375	0.342	0.05	0	FB Mest-hi	Gm5093
896	0	3.3601990834423	0.316	0.032	0	FB Mest-hi	Gm5611
897	0	3.44441568761829	0.3	0.023	0	FB Mest-hi	Ccl4
898	0	2.03463008726232	0.362	0.101	0	FB Mest-hi	Podxl2
899	0	2.06857866158643	0.41	0.157	0	FB Mest-hi	Lyz2
900	0	3.42463734935388	0.31	0.073	0	FB Mest-hi	Nov
901	0	5.3086987878306	0.72	0.027	0	FB Timp-hi Ccnb2-hi Thbs4-hi	Tpx2
902	0	5.6955787355794	0.715	0.024	0	FB Timp-hi Ccnb2-hi Thbs4-hi	Mki67
903	0	5.09063406289972	0.71	0.034	0	FB Timp-hi Ccnb2-hi Thbs4-hi	Cdca8
904	0	5.6247287188098	0.652	0.023	0	FB Timp-hi Ccnb2-hi Thbs4-hi	Cenpf
905	0	5.28990765266925	0.649	0.034	0	FB Timp-hi Ccnb2-hi Thbs4-hi	Anln
906	0	5.11368494389478	0.641	0.031	0	FB Timp-hi Ccnb2-hi Thbs4-hi	Diaph3
907	0	5.53482350573926	0.616	0.017	0	FB Timp-hi Ccnb2-hi Thbs4-hi	Hmmr
908	0	5.11849674602716	0.601	0.022	0	FB Timp-hi Ccnb2-hi Thbs4-hi	Ccna2
909	0	5.47192660432279	0.598	0.03	0	FB Timp-hi Ccnb2-hi Thbs4-hi	Top2a
910	0	5.33090052175036	0.586	0.031	0	FB Timp-hi Ccnb2-hi Thbs4-hi	Ube2c
911	0	5.47958790399867	0.583	0.03	0	FB Timp-hi Ccnb2-hi Thbs4-hi	Prc1
912	0	5.52495580879736	0.561	0.019	0	FB Timp-hi Ccnb2-hi Thbs4-hi	Cenpe
913	0	5.33125856386373	0.553	0.018	0	FB Timp-hi Ccnb2-hi Thbs4-hi	Ckap2l
914	0	5.24110406782193	0.551	0.018	0	FB Timp-hi Ccnb2-hi Thbs4-hi	Pbk
915	0	5.24605171924767	0.543	0.018	0	FB Timp-hi Ccnb2-hi Thbs4-hi	Nuf2
916	0	5.5662984601657	0.538	0.016	0	FB Timp-hi Ccnb2-hi Thbs4-hi	Pclaf
917	0	5.34348174349665	0.535	0.02	0	FB Timp-hi Ccnb2-hi Thbs4-hi	Kif23
918	0	5.14130633012811	0.518	0.025	0	FB Timp-hi Ccnb2-hi Thbs4-hi	Ckap2
919	0	5.19875055391659	0.513	0.023	0	FB Timp-hi Ccnb2-hi Thbs4-hi	Spc25
920	0	5.52427953629607	0.482	0.019	0	FB Timp-hi Ccnb2-hi Thbs4-hi	Kif20b
921	0	5.10515308234632	0.424	0.016	0	FB Timp-hi Ccnb2-hi Thbs4-hi	C330027C09Rik
922	0	5.51881719296224	0.419	0.012	0	FB Timp-hi Ccnb2-hi Thbs4-hi	Ect2
923	0	6.07439574470586	0.407	0.006	0	FB Timp-hi Ccnb2-hi Thbs4-hi	Pimreg
924	0	5.28849437604779	0.409	0.015	0	FB Timp-hi Ccnb2-hi Thbs4-hi	Arhgap11a
925	0	5.08097449564272	0.407	0.013	0	FB Timp-hi Ccnb2-hi Thbs4-hi	Ska1
926	0	5.58690920511065	0.399	0.012	0	FB Timp-hi Ccnb2-hi Thbs4-hi	Depdc1a
927	0	5.53270967847018	0.399	0.012	0	FB Timp-hi Ccnb2-hi Thbs4-hi	Kif11
928	0	5.11017580727029	0.399	0.016	0	FB Timp-hi Ccnb2-hi Thbs4-hi	Bub1b
929	0	5.3914056487874	0.394	0.012	0	FB Timp-hi Ccnb2-hi Thbs4-hi	Dlgap5
930	0	5.21932410226563	0.389	0.013	0	FB Timp-hi Ccnb2-hi Thbs4-hi	Ndc80
931	0	5.10633825247488	0.389	0.014	0	FB Timp-hi Ccnb2-hi Thbs4-hi	Plk1
932	0	5.51802806689248	0.379	0.011	0	FB Timp-hi Ccnb2-hi Thbs4-hi	Kif2c
933	0	5.4305261034673	0.384	0.019	0	FB Timp-hi Ccnb2-hi Thbs4-hi	Nusap1
934	0	5.51305998492266	0.366	0.012	0	FB Timp-hi Ccnb2-hi Thbs4-hi	Aspm
935	0	6.03935938986627	0.361	0.007	0	FB Timp-hi Ccnb2-hi Thbs4-hi	Knl1
936	0	5.426220430786	0.361	0.011	0	FB Timp-hi Ccnb2-hi Thbs4-hi	Kif4
937	0	5.2939113193826	0.359	0.011	0	FB Timp-hi Ccnb2-hi Thbs4-hi	Bub1
938	0	5.60965789785366	0.356	0.01	0	FB Timp-hi Ccnb2-hi Thbs4-hi	Cep55
939	0	5.31520252044297	0.351	0.011	0	FB Timp-hi Ccnb2-hi Thbs4-hi	Kif15
940	0	5.17337810124666	0.346	0.012	0	FB Timp-hi Ccnb2-hi Thbs4-hi	Aurka
941	0	5.12451083895712	0.343	0.012	0	FB Timp-hi Ccnb2-hi Thbs4-hi	Ncapg
942	0	5.39606857201864	0.341	0.011	0	FB Timp-hi Ccnb2-hi Thbs4-hi	Mis18bp1
943	0	5.67141214438906	0.336	0.008	0	FB Timp-hi Ccnb2-hi Thbs4-hi	Iqgap3
944	0	5.79167840166127	0.336	0.009	0	FB Timp-hi Ccnb2-hi Thbs4-hi	Sgo2a
945	0	5.41473007411714	0.316	0.009	0	FB Timp-hi Ccnb2-hi Thbs4-hi	Neil3
946	0	5.11151785173278	0.308	0.01	0	FB Timp-hi Ccnb2-hi Thbs4-hi	Cdca2
947	0	5.54021533810671	0.306	0.009	0	FB Timp-hi Ccnb2-hi Thbs4-hi	Esco2
948	0	5.12052988505338	0.306	0.01	0	FB Timp-hi Ccnb2-hi Thbs4-hi	Spdl1
949	0	5.25434043482163	0.306	0.012	0	FB Timp-hi Ccnb2-hi Thbs4-hi	Gas2l3
950	0	5.09235306389591	0.301	0.009	0	FB Timp-hi Ccnb2-hi Thbs4-hi	Spag5
951	0	3.58677803707234	0.846	0.126	0	MFB Spp1-hi	P4ha3
952	0	3.10183407670128	0.975	0.262	0	MFB Spp1-hi	Cthrc1
953	0	3.75327895544107	0.812	0.121	0	MFB Spp1-hi	Wisp1
954	0	3.66146437034862	0.827	0.139	0	MFB Spp1-hi	Cdh2
955	0	3.98430147214443	0.943	0.271	0	MFB Spp1-hi	Tagln
956	0	3.24142953354149	0.89	0.22	0	MFB Spp1-hi	Palld
957	0	3.90875750939156	0.746	0.078	0	MFB Spp1-hi	Kif26b
958	0	3.34663661254002	0.853	0.196	0	MFB Spp1-hi	Runx1
959	0	4.22056657686704	0.981	0.328	0	MFB Spp1-hi	Acta2
960	0	3.20496249507702	0.907	0.277	0	MFB Spp1-hi	Fkbp11
961	0	3.76845800402393	0.708	0.107	0	MFB Spp1-hi	Col11a1
962	0	3.50019791480602	0.69	0.103	0	MFB Spp1-hi	Ecscr
963	0	3.30922035663151	0.89	0.307	0	MFB Spp1-hi	Myl9
964	0	3.84701075310361	0.648	0.066	0	MFB Spp1-hi	Adam12
965	0	3.37865328200321	0.738	0.174	0	MFB Spp1-hi	Basp1
966	0	3.17236114111534	0.71	0.158	0	MFB Spp1-hi	Atp5o-1
967	0	3.7299837239331	0.992	0.446	0	MFB Spp1-hi	Tpm2
968	0	3.72068664248274	0.595	0.071	0	MFB Spp1-hi	Hs6st2
969	0	3.07719454739466	0.635	0.112	0	MFB Spp1-hi	Tnc
970	0	4.28662569398297	0.553	0.054	0	MFB Spp1-hi	Glipr1
971	0	3.64213266420362	0.605	0.112	0	MFB Spp1-hi	Plac8
972	0	3.50053457894286	0.57	0.077	0	MFB Spp1-hi	Aoc3
973	0	4.62314508741541	0.532	0.04	0	MFB Spp1-hi	Ddit4l
974	0	3.85289426729547	0.562	0.076	0	MFB Spp1-hi	Ada
975	0	3.41404255798507	0.564	0.082	0	MFB Spp1-hi	Specc1
976	0	3.23029766134283	0.999	0.539	0	MFB Spp1-hi	Fn1
977	0	3.24750486328926	0.535	0.078	0	MFB Spp1-hi	Myo7a
978	0	3.11063529034211	0.512	0.072	0	MFB Spp1-hi	Uck2
979	0	3.34700321574698	0.494	0.071	0	MFB Spp1-hi	Kalrn
980	0	3.83180755364216	0.476	0.054	0	MFB Spp1-hi	Clca3a1
981	0	3.65380930037021	0.467	0.048	0	MFB Spp1-hi	Gpr176
982	0	3.45667084028281	0.474	0.064	0	MFB Spp1-hi	Ctsc
983	0	3.05934527485434	0.475	0.077	0	MFB Spp1-hi	Cd109
984	0	4.36520197226741	0.412	0.026	0	MFB Spp1-hi	Cdh3
985	0	3.17403250321483	0.436	0.06	0	MFB Spp1-hi	Frrs1
986	0	3.14980785777192	0.403	0.055	0	MFB Spp1-hi	Gm14005
987	0	4.647739027586	0.361	0.024	0	MFB Spp1-hi	Cemip
988	0	3.44585078130949	0.378	0.043	0	MFB Spp1-hi	Zfp469
989	0	3.01178989466314	0.999	0.669	0	MFB Spp1-hi	Csrp2
990	0	4.07400170963126	0.358	0.033	0	MFB Spp1-hi	Serpina3g
991	0	3.15678104305617	0.359	0.052	0	MFB Spp1-hi	Guca1a
992	0	3.26784188921408	0.349	0.045	0	MFB Spp1-hi	Plekho1
993	0	3.20093062345879	0.343	0.046	0	MFB Spp1-hi	Fzd5
994	0	3.85565457425519	0.319	0.023	0	MFB Spp1-hi	Ptprn
995	0	3.91107574623449	0.335	0.043	0	MFB Spp1-hi	Ccl9
996	0	3.23053865939781	0.326	0.044	0	MFB Spp1-hi	Ctxn1
997	0	3.62133141536064	0.311	0.029	0	MFB Spp1-hi	Prag1
998	0	3.28872752601578	0.32	0.041	0	MFB Spp1-hi	Nectin2
999	0	3.09591709449649	0.302	0.038	0	MFB Spp1-hi	Jpt2
1000	0	3.16470196218774	0.306	0.045	0	MFB Spp1-hi	Cyp7b1
1001	0	4.30866182540221	0.896	0.129	0	FB Timp-hi Ccnb2-hi Thbs4-lo	Stmn1
1002	0	5.63048723421631	0.758	0.034	0	FB Timp-hi Ccnb2-hi Thbs4-lo	Ccnb2
1003	0	5.58858591219994	0.769	0.057	0	FB Timp-hi Ccnb2-hi Thbs4-lo	Cenpa
1004	0	4.68899736405654	0.743	0.044	0	FB Timp-hi Ccnb2-hi Thbs4-lo	Spc24
1005	0	4.68822996735851	0.796	0.115	0	FB Timp-hi Ccnb2-hi Thbs4-lo	Cks2
1006	0	5.67691355073008	0.695	0.026	0	FB Timp-hi Ccnb2-hi Thbs4-lo	Cdca3
1007	0	5.25404654497854	0.687	0.039	0	FB Timp-hi Ccnb2-hi Thbs4-lo	Birc5
1008	0	5.84593941130144	0.641	0.021	0	FB Timp-hi Ccnb2-hi Thbs4-lo	Cdkn3
1009	0	4.23761990780783	0.693	0.081	0	FB Timp-hi Ccnb2-hi Thbs4-lo	Hmgb3
1010	0	4.28652631375267	0.727	0.116	0	FB Timp-hi Ccnb2-hi Thbs4-lo	Tnc
1011	0	4.40505467628699	0.662	0.061	0	FB Timp-hi Ccnb2-hi Thbs4-lo	Cenpw
1012	0	4.48262007596352	0.631	0.032	0	FB Timp-hi Ccnb2-hi Thbs4-lo	Cenpm
1013	0	4.16016726304821	0.659	0.076	0	FB Timp-hi Ccnb2-hi Thbs4-lo	Lockd
1014	0	5.47834300737184	0.598	0.026	0	FB Timp-hi Ccnb2-hi Thbs4-lo	Knstrn
1015	0	5.00673142779564	0.605	0.039	0	FB Timp-hi Ccnb2-hi Thbs4-lo	Tacc3
1016	0	4.15897521039643	0.61	0.078	0	FB Timp-hi Ccnb2-hi Thbs4-lo	Lmnb1
1017	0	4.88681089445086	0.542	0.032	0	FB Timp-hi Ccnb2-hi Thbs4-lo	Cdca8
1018	0	4.87486941537863	0.539	0.031	0	FB Timp-hi Ccnb2-hi Thbs4-lo	Racgap1
1019	0	5.57788700455801	0.522	0.017	0	FB Timp-hi Ccnb2-hi Thbs4-lo	Kif20a
1020	0	5.19122328460573	0.529	0.026	0	FB Timp-hi Ccnb2-hi Thbs4-lo	Tpx2
1021	0	5.35190106637818	0.53	0.031	0	FB Timp-hi Ccnb2-hi Thbs4-lo	Cdc20
1022	0	5.47159334227109	0.507	0.015	0	FB Timp-hi Ccnb2-hi Thbs4-lo	Hmmr
1023	0	4.69295005432632	0.487	0.023	0	FB Timp-hi Ccnb2-hi Thbs4-lo	Mki67
1024	0	4.58638924584254	0.481	0.022	0	FB Timp-hi Ccnb2-hi Thbs4-lo	Cenpf
1025	0	4.38133510719367	0.501	0.044	0	FB Timp-hi Ccnb2-hi Thbs4-lo	Ccl9
1026	0	4.59240180138434	0.486	0.029	0	FB Timp-hi Ccnb2-hi Thbs4-lo	Ube2c
1027	0	5.31694621220684	0.473	0.018	0	FB Timp-hi Ccnb2-hi Thbs4-lo	Ccnb1
1028	0	5.10110256114507	0.464	0.016	0	FB Timp-hi Ccnb2-hi Thbs4-lo	Nuf2
1029	0	5.07904731960708	0.461	0.02	0	FB Timp-hi Ccnb2-hi Thbs4-lo	Ccna2
1030	0	4.42257232610413	0.468	0.03	0	FB Timp-hi Ccnb2-hi Thbs4-lo	Diaph3
1031	0	4.6453578667724	0.461	0.033	0	FB Timp-hi Ccnb2-hi Thbs4-lo	Anln
1032	0	4.18435541776273	0.956	0.547	0	FB Timp-hi Ccnb2-hi Thbs4-lo	Timp1
1033	0	4.71860648082355	0.432	0.024	0	FB Timp-hi Ccnb2-hi Thbs4-lo	Ptprn
1034	0	4.68333892040272	0.43	0.023	0	FB Timp-hi Ccnb2-hi Thbs4-lo	Ckap2
1035	0	5.38308803695345	0.421	0.017	0	FB Timp-hi Ccnb2-hi Thbs4-lo	Cenpe
1036	0	4.99348724554869	0.417	0.019	0	FB Timp-hi Ccnb2-hi Thbs4-lo	Kif23
1037	0	4.75719874356123	0.405	0.022	0	FB Timp-hi Ccnb2-hi Thbs4-lo	Steap1
1038	0	5.57001329370231	0.387	0.012	0	FB Timp-hi Ccnb2-hi Thbs4-lo	Plk1
1039	0	4.85965796389662	0.372	0.017	0	FB Timp-hi Ccnb2-hi Thbs4-lo	Ckap2l
1040	0	4.97053311386571	0.356	0.015	0	FB Timp-hi Ccnb2-hi Thbs4-lo	C330027C09Rik
1041	0	4.42870553424359	0.339	0.018	0	FB Timp-hi Ccnb2-hi Thbs4-lo	Cenpp
1042	0	4.68150172770962	0.335	0.019	0	FB Timp-hi Ccnb2-hi Thbs4-lo	Kif22
1043	0	4.17027658473535	0.348	0.034	0	FB Timp-hi Ccnb2-hi Thbs4-lo	Dbf4
1044	0	5.07569121005964	0.326	0.014	0	FB Timp-hi Ccnb2-hi Thbs4-lo	Bub1b
1045	0	4.59503996494117	0.326	0.015	0	FB Timp-hi Ccnb2-hi Thbs4-lo	Shcbp1
1046	0	4.45329355331305	0.325	0.015	0	FB Timp-hi Ccnb2-hi Thbs4-lo	Pclaf
1047	0	5.22087802598676	0.315	0.009	0	FB Timp-hi Ccnb2-hi Thbs4-lo	Bub1
1048	0	5.30290133893962	0.308	0.01	0	FB Timp-hi Ccnb2-hi Thbs4-lo	Dlgap5
1049	0	4.27196123386063	0.301	0.02	0	FB Timp-hi Ccnb2-hi Thbs4-lo	Trip13
1050	7.80772239783429e-202	4.19009641155329	0.502	0.178	2.68164033476017e-197	FB Timp-hi Ccnb2-hi Thbs4-lo	2700094K13Rik
1051	0	6.65277915676954	0.507	0.054	0	FB Cxcl5-hi	Cxcl5
1052	0	6.1345689919	0.381	0.013	0	FB Cxcl5-hi	Hmga1
1053	0	4.71759731776238	0.389	0.024	0	FB Cxcl5-hi	Steap1
1054	0	5.60956296980532	0.347	0.014	0	FB Cxcl5-hi	Fosl1
1055	9.48607094332507e-291	4.44837045584568	0.807	0.16	3.25808592619443e-286	FB Cxcl5-hi	Ccl2
1056	1.21818853521392e-282	4.15928996294374	0.706	0.119	4.18399034304572e-278	FB Cxcl5-hi	Tnc
1057	1.29772053933054e-269	3.94562937374325	0.521	0.066	4.45715096438468e-265	FB Cxcl5-hi	Asns
1058	1.82549908628143e-262	4.29585875521911	0.571	0.084	6.26985916174221e-258	FB Cxcl5-hi	Plaur
1059	5.02739636182544e-254	4.04900905173836	0.417	0.045	1.72670955443256e-249	FB Cxcl5-hi	Slc7a5
1060	4.82431284056171e-229	3.82869043606522	0.731	0.164	1.65695848821933e-224	FB Cxcl5-hi	Tuba1c
1061	2.44881198930092e-214	3.37120383207667	0.745	0.183	8.41068965845293e-210	FB Cxcl5-hi	Eef1e1
1062	1.09298185903935e-210	3.54568691690441	0.625	0.122	3.75395549305656e-206	FB Cxcl5-hi	Rrp9
1063	7.00596894763382e-200	3.37677330690969	0.681	0.154	2.40627009475431e-195	FB Cxcl5-hi	Pno1
1064	1.92332033860354e-195	3.38373332526951	0.437	0.061	6.60583603496771e-191	FB Cxcl5-hi	Ptrh1
1065	7.25176770479299e-193	3.40237497181807	0.482	0.076	2.4906921358882e-188	FB Cxcl5-hi	Grwd1
1066	8.1127155664862e-190	3.8639740729879	0.465	0.073	2.78639328846535e-185	FB Cxcl5-hi	Slc2a1
1067	8.80564055671962e-187	3.30491892672181	0.728	0.192	3.02438530561092e-182	FB Cxcl5-hi	Ddx39
1068	2.57828620766762e-177	3.72304705284379	0.336	0.04	8.85538180885521e-173	FB Cxcl5-hi	Cdca7
1069	1.13679313134115e-171	3.27565028086194	0.98	0.715	3.9044296889043e-167	FB Cxcl5-hi	Mif
1070	1.55150030302073e-169	3.36017642881004	0.499	0.091	5.32878294075499e-165	FB Cxcl5-hi	Nop2
1071	8.34026412647911e-168	3.65410188818866	0.686	0.175	2.86454711688052e-163	FB Cxcl5-hi	Ccl7
1072	2.34086997804922e-166	4.92539986338806	0.347	0.046	8.03995202660787e-162	FB Cxcl5-hi	Ch25h
1073	2.25135640992235e-162	3.4062734417549	0.448	0.075	7.73250872551932e-158	FB Cxcl5-hi	Adam12
1074	6.99861081014976e-159	3.3276825427455	0.364	0.051	2.40374286885404e-154	FB Cxcl5-hi	S100a9
1075	7.45768022701752e-155	4.31031666072701	0.487	0.094	2.56141485077144e-150	FB Cxcl5-hi	Pf4
1076	3.56952736722373e-152	3.74867890207317	0.742	0.249	1.22598986954666e-147	FB Cxcl5-hi	Ddx21
1077	1.40726667761827e-151	3.25874929356922	0.7	0.205	4.8333981309477e-147	FB Cxcl5-hi	Mybbp1a
1078	7.75643542846982e-148	3.59079719391025	0.339	0.048	2.66402531226225e-143	FB Cxcl5-hi	Gm10053
1079	6.99256508665588e-147	3.24431105329646	0.924	0.558	2.40166640466283e-142	FB Cxcl5-hi	Hspd1
1080	2.4737937392435e-144	3.63915374065923	0.714	0.22	8.49649197680573e-140	FB Cxcl5-hi	Aldh1a2
1081	3.49807339774269e-143	3.62303418894227	0.7	0.224	1.2014482891887e-138	FB Cxcl5-hi	Angptl4
1082	5.75967422580257e-141	4.08402819364705	0.919	0.55	1.97821770959415e-136	FB Cxcl5-hi	Timp1
1083	6.76667391713274e-140	3.37760119423591	0.412	0.073	2.32408182357841e-135	FB Cxcl5-hi	Psat1
1084	3.28955887716043e-139	3.27429736884535	0.711	0.238	1.12983189194952e-134	FB Cxcl5-hi	Itga5
1085	8.58924945449418e-137	3.3250865336518	0.317	0.045	2.95006361764057e-132	FB Cxcl5-hi	Polr1e
1086	6.30019338053386e-128	3.38064186498231	0.924	0.546	2.16386441847816e-123	FB Cxcl5-hi	Mt2
1087	6.15216684661045e-125	4.24914504280877	0.459	0.104	2.11302322513682e-120	FB Cxcl5-hi	Rdh10
1088	5.32799074729869e-110	3.86200251122642	0.345	0.065	1.82995170206721e-105	FB Cxcl5-hi	Gm10709
1089	5.41793942655398e-107	3.72688100706247	0.429	0.1	1.86084547544423e-102	FB Cxcl5-hi	Timm8a1
1090	2.78121479867394e-103	4.1039233316048	0.303	0.052	9.55236034752552e-99	FB Cxcl5-hi	Ereg
1091	9.8809154000232e-92	3.79874260663891	0.37	0.082	3.39369920329197e-87	FB Cxcl5-hi	Tfpi2
1092	5.68713774559761e-86	3.45890129633776	0.345	0.076	1.95330433010296e-81	FB Cxcl5-hi	Chst11
1093	2.33787757844511e-65	3.29332159120049	0.706	0.422	8.02967433092756e-61	FB Cxcl5-hi	Pdpn
1094	1.87415777211211e-63	3.65822869012424	0.513	0.204	6.43698228409624e-59	FB Cxcl5-hi	Inhba
1095	5.35271631501734e-57	3.80657396587253	0.426	0.145	1.83844394555585e-52	FB Cxcl5-hi	Ptx3
1096	5.30107814868675e-52	3.37669621530049	0.44	0.165	1.82070830094795e-47	FB Cxcl5-hi	Vegfa
1097	1.19104665671245e-43	3.47305785849648	0.479	0.242	4.09076884714458e-39	FB Cxcl5-hi	Rps18-ps3
1098	1.27643607473016e-42	4.72185643249602	0.398	0.157	4.3840473422682e-38	FB Cxcl5-hi	Prg4
1099	2.38336194206915e-40	3.73268494326324	0.319	0.119	8.18589492623071e-36	FB Cxcl5-hi	Cct6a
1100	1.38141698007834e-37	3.26445114591772	0.35	0.142	4.74461475977707e-33	FB Cxcl5-hi	Timm23
1101	0	6.0100668503027	0.888	0.045	0	FB Aunip-hi	Gmnn
1102	0	6.1268352293753	0.872	0.035	0	FB Aunip-hi	Mcm5
1103	0	5.45056775074447	0.874	0.054	0	FB Aunip-hi	Gins2
1104	0	5.484734335176	0.862	0.048	0	FB Aunip-hi	Cdk1
1105	0	6.12759956702556	0.83	0.026	0	FB Aunip-hi	Tk1
1106	0	6.25262505949191	0.832	0.031	0	FB Aunip-hi	Hells
1107	0	5.92884313760208	0.844	0.045	0	FB Aunip-hi	Rrm2
1108	0	5.5754297503178	0.804	0.038	0	FB Aunip-hi	Mcm2
1109	0	6.26453420010155	0.781	0.023	0	FB Aunip-hi	Uhrf1
1110	0	5.44224792178443	0.739	0.042	0	FB Aunip-hi	Fen1
1111	0	5.49969161214658	0.695	0.026	0	FB Aunip-hi	Chaf1a
1112	0	6.07532537845461	0.685	0.022	0	FB Aunip-hi	Clspn
1113	0	6.04722154408009	0.664	0.017	0	FB Aunip-hi	Chaf1b
1114	0	6.2934069544466	0.643	0.014	0	FB Aunip-hi	Cenph
1115	0	5.77769153882493	0.639	0.018	0	FB Aunip-hi	Asf1b
1116	0	6.1677069487134	0.622	0.013	0	FB Aunip-hi	Rad51ap1
1117	0	5.98904119901344	0.627	0.023	0	FB Aunip-hi	Steap1
1118	0	5.72797355350881	0.618	0.019	0	FB Aunip-hi	Cdt1
1119	0	5.58511183476695	0.615	0.022	0	FB Aunip-hi	Rad51
1120	0	5.53353137639272	0.601	0.02	0	FB Aunip-hi	Trip13
1121	0	5.58500077153566	0.58	0.02	0	FB Aunip-hi	Mms22l
1122	0	5.7260364009757	0.58	0.026	0	FB Aunip-hi	Ung
1123	0	5.80555222903174	0.557	0.014	0	FB Aunip-hi	Aurkb
1124	0	5.82911036722041	0.559	0.016	0	FB Aunip-hi	Ccne1
1125	0	6.07643594159594	0.529	0.015	0	FB Aunip-hi	Ccne2
1126	0	6.55822961052762	0.522	0.008	0	FB Aunip-hi	Mybl2
1127	0	5.80129876218471	0.508	0.011	0	FB Aunip-hi	Melk
1128	0	6.05477616180512	0.503	0.013	0	FB Aunip-hi	Dscc1
1129	0	6.44187819967982	0.503	0.014	0	FB Aunip-hi	Hist1h2ap
1130	0	5.50835867859047	0.531	0.054	0	FB Aunip-hi	Cxcl5
1131	0	5.9993755816006	0.478	0.01	0	FB Aunip-hi	Fignl1
1132	0	6.42370419381688	0.462	0.007	0	FB Aunip-hi	Lrr1
1133	0	6.00895153888737	0.476	0.024	0	FB Aunip-hi	2810417H13Rik
1134	0	6.24067974943758	0.436	0.016	0	FB Aunip-hi	Hist1h2ae
1135	0	5.95985200026145	0.417	0.009	0	FB Aunip-hi	Dnph1
1136	0	7.20181134526426	0.415	0.008	0	FB Aunip-hi	Hist1h1b
1137	0	6.43909160864396	0.42	0.016	0	FB Aunip-hi	Pclaf
1138	0	5.52632650939638	0.42	0.018	0	FB Aunip-hi	Cdc6
1139	0	6.1442281580013	0.401	0.007	0	FB Aunip-hi	Cdca5
1140	0	6.09381352987117	0.394	0.007	0	FB Aunip-hi	Mcm10
1141	0	7.41338612980449	0.387	0.003	0	FB Aunip-hi	Aunip
1142	0	6.87792926140125	0.387	0.005	0	FB Aunip-hi	Exo1
1143	0	5.5815672580584	0.38	0.008	0	FB Aunip-hi	Esco2
1144	0	6.13699501239976	0.371	0.007	0	FB Aunip-hi	Brca1
1145	0	5.48789121836318	0.368	0.009	0	FB Aunip-hi	Ttk
1146	0	5.46148079316987	0.357	0.009	0	FB Aunip-hi	Pole
1147	0	5.85303265966541	0.35	0.011	0	FB Aunip-hi	Apitd1
1148	0	6.05523784700437	0.336	0.007	0	FB Aunip-hi	Cdca7l
1149	0	5.82734019929308	0.336	0.01	0	FB Aunip-hi	Cenps
1150	0	6.2171339916696	0.308	0.005	0	FB Aunip-hi	E2f8
