# Supplementary material for: An integrated resource for ischemic heart disease defines hallmarks and heterogeneity across time and space
Source: Acta Pharm Sin B. 2025 Nov 14;16(1):642–6. doi: 10.1016/j.apsb.2025.11.020 (PMC12828080; doi:10.1016/j.apsb.2025.11.020)
Supplement: Multimedia component 5 [file mmc5.xlsx]

## Sheet: markers_FB_Aunip
	ID	Description	GeneRatio	BgRatio	pvalue	p.adjust	qvalue	geneID	Count
GO:0006260	GO:0006260	DNA replication	23/44	282/28943	3.7045e-35	2.59315e-32	1.32192e-32	Gmnn/Mcm5/Gins2/Cdk1/Rrm2/Mcm2/Fen1/Chaf1a/Chaf1b/Cdt1/Rad51/Mms22l/Ccne1/Ccne2/Dscc1/Pclaf/Cdc6/Mcm10/Esco2/Brca1/Pole/Cenps/E2f8	23
GO:0006261	GO:0006261	DNA-templated DNA replication	15/44	153/28943	7.01386e-24	2.45485e-21	1.25142e-21	Mcm5/Gins2/Mcm2/Cdt1/Rad51/Mms22l/Ccne1/Ccne2/Dscc1/Cdc6/Mcm10/Brca1/Pole/Cenps/E2f8	15
GO:0007059	GO:0007059	chromosome segregation	14/44	369/28943	1.90626e-16	3.87012e-14	1.97289e-14	Fen1/Cenph/Cdt1/Trip13/Aurkb/Ccne1/Ccne2/Dscc1/Cdc6/Cdca5/Esco2/Brca1/Ttk/Cenps	14
GO:0000280	GO:0000280	nuclear division	15/44	478/28943	2.2115e-16	3.87012e-14	1.97289e-14	Rad51ap1/Cdt1/Rad51/Trip13/Aurkb/Ccne1/Ccne2/Mybl2/Dscc1/Fignl1/Cdc6/Cdca5/Esco2/Ttk/Cenps	15
GO:0006310	GO:0006310	DNA recombination	13/44	323/28943	1.24506e-15	1.74308e-13	8.88576e-14	Mcm5/Gins2/Mcm2/Rad51ap1/Rad51/Trip13/Mms22l/Ung/Fignl1/Aunip/Exo1/Brca1/Cenps	13
GO:0006302	GO:0006302	double-strand break repair	12/44	292/28943	1.40283e-14	1.63664e-12	8.34315e-13	Mcm5/Gins2/Mcm2/Rad51ap1/Rad51/Trip13/Mms22l/Fignl1/Cdca5/Aunip/Esco2/Brca1	12
GO:0098813	GO:0098813	nuclear chromosome segregation	12/44	306/28943	2.45144e-14	2.45144e-12	1.24968e-12	Fen1/Cdt1/Trip13/Aurkb/Ccne1/Ccne2/Dscc1/Cdc6/Cdca5/Esco2/Ttk/Cenps	12
GO:0006270	GO:0006270	DNA replication initiation	7/44	33/28943	4.71375e-14	4.12453e-12	2.10258e-12	Mcm5/Mcm2/Cdt1/Ccne1/Ccne2/Cdc6/Mcm10	7
GO:0044772	GO:0044772	mitotic cell cycle phase transition	13/44	451/28943	9.00303e-14	7.00235e-12	3.56962e-12	Cdk1/Rrm2/Clspn/Cdt1/Trip13/Aurkb/Ccne1/Ccne2/Cdc6/Cdca5/Brca1/Ttk/Pole	13
GO:0006275	GO:0006275	regulation of DNA replication	9/44	143/28943	8.32212e-13	5.82548e-11	2.96968e-11	Gmnn/Mcm5/Gins2/Cdk1/Mcm2/Cdt1/Dscc1/Esco2/E2f8	9
GO:0000724	GO:0000724	double-strand break repair via homologous recombination	9/44	160/28943	2.30832e-12	1.46893e-10	7.48823e-11	Mcm5/Gins2/Mcm2/Rad51ap1/Rad51/Mms22l/Fignl1/Aunip/Brca1	9
GO:0000725	GO:0000725	recombinational repair	9/44	164/28943	2.88657e-12	1.68383e-10	8.58376e-11	Mcm5/Gins2/Mcm2/Rad51ap1/Rad51/Mms22l/Fignl1/Aunip/Brca1	9
GO:0065004	GO:0065004	protein-DNA complex assembly	9/44	178/28943	6.04895e-12	3.25713e-10	1.6604e-10	Hells/Mcm2/Chaf1a/Chaf1b/Cenph/Asf1b/Cdt1/Rad51/Cenps	9
GO:0000075	GO:0000075	cell cycle checkpoint signaling	9/44	188/28943	9.89453e-12	4.83473e-10	2.46462e-10	Cdk1/Clspn/Cdt1/Rad51/Trip13/Aurkb/Cdc6/Brca1/Ttk	9
GO:0045786	GO:0045786	negative regulation of cell cycle	11/44	385/28943	1.03601e-11	4.83473e-10	2.46462e-10	Gmnn/Cdk1/Clspn/Cdt1/Rad51/Trip13/Aurkb/Cdc6/Brca1/Ttk/E2f8	11
GO:0010948	GO:0010948	negative regulation of cell cycle process	10/44	302/28943	2.39102e-11	1.04607e-09	5.33261e-10	Cdk1/Clspn/Cdt1/Rad51/Trip13/Aurkb/Cdc6/Brca1/Ttk/E2f8	10
GO:0071824	GO:0071824	protein-DNA complex subunit organization	9/44	212/28943	2.90597e-11	1.19658e-09	6.09984e-10	Hells/Mcm2/Chaf1a/Chaf1b/Cenph/Asf1b/Cdt1/Rad51/Cenps	9
GO:1901987	GO:1901987	regulation of cell cycle phase transition	11/44	434/28943	3.73537e-11	1.43122e-09	7.29598e-10	Cdk1/Rrm2/Clspn/Cdt1/Rad51/Trip13/Aurkb/Cdc6/Cdca5/Brca1/Ttk	11
GO:0000819	GO:0000819	sister chromatid segregation	9/44	219/28943	3.88474e-11	1.43122e-09	7.29598e-10	Fen1/Cdt1/Trip13/Aurkb/Dscc1/Cdc6/Cdca5/Esco2/Ttk	9
GO:0007093	GO:0007093	mitotic cell cycle checkpoint signaling	8/44	147/28943	5.54767e-11	1.94168e-09	9.89821e-10	Cdk1/Clspn/Cdt1/Trip13/Aurkb/Cdc6/Brca1/Ttk	8
GO:1901990	GO:1901990	regulation of mitotic cell cycle phase transition	10/44	342/28943	8.08719e-11	2.69573e-09	1.37421e-09	Cdk1/Rrm2/Clspn/Cdt1/Trip13/Aurkb/Cdc6/Cdca5/Brca1/Ttk	10
GO:0045787	GO:0045787	positive regulation of cell cycle	10/44	358/28943	1.26323e-10	4.01938e-09	2.04898e-09	Cdk1/Rrm2/Fen1/Rad51ap1/Cdt1/Aurkb/Cdc6/Cdca5/Brca1/E2f8	10
GO:1901988	GO:1901988	negative regulation of cell cycle phase transition	9/44	260/28943	1.7872e-10	5.43929e-09	2.77281e-09	Cdk1/Clspn/Cdt1/Rad51/Trip13/Aurkb/Cdc6/Brca1/Ttk	9
GO:0090068	GO:0090068	positive regulation of cell cycle process	9/44	269/28943	2.41523e-10	7.04443e-09	3.59107e-09	Cdk1/Rrm2/Fen1/Rad51ap1/Cdt1/Aurkb/Cdc6/Cdca5/E2f8	9
GO:1901991	GO:1901991	negative regulation of mitotic cell cycle phase transition	8/44	181/28943	2.92855e-10	7.97966e-09	4.06783e-09	Cdk1/Clspn/Cdt1/Trip13/Aurkb/Cdc6/Brca1/Ttk	8
GO:0090329	GO:0090329	regulation of DNA-templated DNA replication	6/44	57/28943	2.96387e-10	7.97966e-09	4.06783e-09	Mcm5/Gins2/Mcm2/Cdt1/Dscc1/E2f8	6
GO:0000070	GO:0000070	mitotic sister chromatid segregation	8/44	190/28943	4.30711e-10	1.11666e-08	5.69244e-09	Cdt1/Trip13/Aurkb/Dscc1/Cdc6/Cdca5/Esco2/Ttk	8
GO:0140013	GO:0140013	meiotic nuclear division	8/44	204/28943	7.56757e-10	1.89189e-08	9.64438e-09	Rad51ap1/Rad51/Trip13/Ccne1/Ccne2/Fignl1/Ttk/Cenps	8
GO:0140014	GO:0140014	mitotic nuclear division	9/44	309/28943	8.19334e-10	1.9777e-08	1.00818e-08	Cdt1/Trip13/Aurkb/Mybl2/Dscc1/Cdc6/Cdca5/Esco2/Ttk	9
GO:0051054	GO:0051054	positive regulation of DNA metabolic process	9/44	328/28943	1.38242e-09	3.22564e-08	1.64435e-08	Gins2/Cdk1/Rad51ap1/Cdt1/Rad51/Aurkb/Dscc1/Brca1/E2f8	9
GO:1903046	GO:1903046	meiotic cell cycle process	8/44	222/28943	1.47574e-09	3.33231e-08	1.69872e-08	Rad51ap1/Rad51/Trip13/Ccne1/Ccne2/Fignl1/Ttk/Cenps	8
GO:0051321	GO:0051321	meiotic cell cycle	9/44	336/28943	1.70676e-09	3.73355e-08	1.90327e-08	Rad51ap1/Rad51/Trip13/Ccne1/Ccne2/Fignl1/Exo1/Ttk/Cenps	9
GO:0033044	GO:0033044	regulation of chromosome organization	8/44	241/28943	2.81559e-09	5.79681e-08	2.95507e-08	Mcm2/Fen1/Cdt1/Trip13/Aurkb/Cdc6/Cdca5/Ttk	8
GO:0045930	GO:0045930	negative regulation of mitotic cell cycle	8/44	241/28943	2.81559e-09	5.79681e-08	2.95507e-08	Cdk1/Clspn/Cdt1/Trip13/Aurkb/Cdc6/Brca1/Ttk	8
GO:0034501	GO:0034501	protein localization to kinetochore	4/44	18/28943	1.39915e-08	2.72058e-07	1.38688e-07	Cdk1/Cdt1/Aurkb/Ttk	4
GO:1903083	GO:1903083	protein localization to condensed chromosome	4/44	18/28943	1.39915e-08	2.72058e-07	1.38688e-07	Cdk1/Cdt1/Aurkb/Ttk	4
GO:0034502	GO:0034502	protein localization to chromosome	6/44	108/28943	1.47563e-08	2.79173e-07	1.42315e-07	Cdk1/Cdt1/Aurkb/Cdca5/Esco2/Ttk	6
GO:0045005	GO:0045005	DNA-templated DNA replication maintenance of fidelity	5/44	52/28943	1.58238e-08	2.91491e-07	1.48595e-07	Rad51/Mms22l/Brca1/Pole/Cenps	5
GO:0006268	GO:0006268	DNA unwinding involved in DNA replication	4/44	21/28943	2.72751e-08	4.89554e-07	2.49562e-07	Mcm5/Gins2/Mcm2/Rad51	4
GO:0031570	GO:0031570	DNA integrity checkpoint signaling	6/44	121/28943	2.92066e-08	5.11115e-07	2.60553e-07	Cdk1/Clspn/Cdt1/Rad51/Cdc6/Brca1	6
GO:0035825	GO:0035825	homologous recombination	5/44	61/28943	3.5857e-08	6.12193e-07	3.1208e-07	Rad51ap1/Rad51/Trip13/Brca1/Cenps	5
GO:0051304	GO:0051304	chromosome separation	6/44	132/28943	4.91415e-08	8.19025e-07	4.17518e-07	Cdt1/Trip13/Aurkb/Cdc6/Ttk/Cenps	6
GO:0007127	GO:0007127	meiosis I	6/44	133/28943	5.14052e-08	8.36829e-07	4.26594e-07	Rad51ap1/Rad51/Trip13/Ccne1/Ccne2/Cenps	6
GO:0061982	GO:0061982	meiosis I cell cycle process	6/44	137/28943	6.13384e-08	9.75839e-07	4.97458e-07	Rad51ap1/Rad51/Trip13/Ccne1/Ccne2/Cenps	6
GO:0071459	GO:0071459	protein localization to chromosome, centromeric region	4/44	26/28943	6.77552e-08	1.05397e-06	5.37286e-07	Cdk1/Cdt1/Aurkb/Ttk	4
GO:0030071	GO:0030071	regulation of mitotic metaphase/anaphase transition	5/44	88/28943	2.29067e-07	3.4858e-06	1.77697e-06	Cdt1/Trip13/Aurkb/Cdc6/Ttk	5
GO:1902099	GO:1902099	regulation of metaphase/anaphase transition of cell cycle	5/44	91/28943	2.71004e-07	4.03623e-06	2.05757e-06	Cdt1/Trip13/Aurkb/Cdc6/Ttk	5
GO:0007091	GO:0007091	metaphase/anaphase transition of mitotic cell cycle	5/44	92/28943	2.86257e-07	4.17459e-06	2.1281e-06	Cdt1/Trip13/Aurkb/Cdc6/Ttk	5
GO:0010965	GO:0010965	regulation of mitotic sister chromatid separation	5/44	93/28943	3.02182e-07	4.31689e-06	2.20064e-06	Cdt1/Trip13/Aurkb/Cdc6/Ttk	5
GO:2001251	GO:2001251	negative regulation of chromosome organization	5/44	94/28943	3.188e-07	4.46321e-06	2.27523e-06	Mcm2/Cdt1/Trip13/Aurkb/Ttk	5
GO:0044786	GO:0044786	cell cycle DNA replication	4/44	38/28943	3.30128e-07	4.52488e-06	2.30667e-06	Mcm2/Cdt1/Rad51/E2f8	4
GO:0044784	GO:0044784	metaphase/anaphase transition of cell cycle	5/44	95/28943	3.36134e-07	4.52488e-06	2.30667e-06	Cdt1/Trip13/Aurkb/Cdc6/Ttk	5
GO:0051306	GO:0051306	mitotic sister chromatid separation	5/44	96/28943	3.54205e-07	4.67817e-06	2.38481e-06	Cdt1/Trip13/Aurkb/Cdc6/Ttk	5
GO:0071897	GO:0071897	DNA biosynthetic process	6/44	185/28943	3.6272e-07	4.70193e-06	2.39692e-06	Gins2/Tk1/Aurkb/Dscc1/Pclaf/Pole	6
GO:0033045	GO:0033045	regulation of sister chromatid segregation	5/44	102/28943	4.7942e-07	6.10171e-06	3.11049e-06	Cdt1/Trip13/Aurkb/Cdc6/Ttk	5
GO:0045132	GO:0045132	meiotic chromosome segregation	5/44	103/28943	5.03314e-07	6.29143e-06	3.20721e-06	Trip13/Ccne1/Ccne2/Ttk/Cenps	5
GO:0032508	GO:0032508	DNA duplex unwinding	4/44	44/28943	6.03115e-07	7.34367e-06	3.74362e-06	Mcm5/Gins2/Mcm2/Rad51	4
GO:1905818	GO:1905818	regulation of chromosome separation	5/44	107/28943	6.08476e-07	7.34367e-06	3.74362e-06	Cdt1/Trip13/Aurkb/Cdc6/Ttk	5
GO:0031297	GO:0031297	replication fork processing	4/44	45/28943	6.61224e-07	7.84503e-06	3.99919e-06	Rad51/Mms22l/Brca1/Cenps	4
GO:0000727	GO:0000727	double-strand break repair via break-induced replication	3/44	12/28943	7.14254e-07	8.03775e-06	4.09744e-06	Mcm5/Gins2/Mcm2	3
GO:0006335	GO:0006335	DNA replication-dependent chromatin assembly	3/44	12/28943	7.14254e-07	8.03775e-06	4.09744e-06	Chaf1a/Chaf1b/Asf1b	3
GO:0007094	GO:0007094	mitotic spindle assembly checkpoint signaling	4/44	46/28943	7.23397e-07	8.03775e-06	4.09744e-06	Cdt1/Trip13/Aurkb/Ttk	4
GO:0071173	GO:0071173	spindle assembly checkpoint signaling	4/44	46/28943	7.23397e-07	8.03775e-06	4.09744e-06	Cdt1/Trip13/Aurkb/Ttk	4
GO:0045841	GO:0045841	negative regulation of mitotic metaphase/anaphase transition	4/44	48/28943	8.60666e-07	9.26871e-06	4.72495e-06	Cdt1/Trip13/Aurkb/Ttk	4
GO:0071174	GO:0071174	mitotic spindle checkpoint signaling	4/44	48/28943	8.60666e-07	9.26871e-06	4.72495e-06	Cdt1/Trip13/Aurkb/Ttk	4
GO:0030174	GO:0030174	regulation of DNA-templated DNA replication initiation	3/44	13/28943	9.27544e-07	9.49701e-06	4.84133e-06	Mcm5/Mcm2/Cdt1	3
GO:0033046	GO:0033046	negative regulation of sister chromatid segregation	4/44	49/28943	9.36134e-07	9.49701e-06	4.84133e-06	Cdt1/Trip13/Aurkb/Ttk	4
GO:0033048	GO:0033048	negative regulation of mitotic sister chromatid segregation	4/44	49/28943	9.36134e-07	9.49701e-06	4.84133e-06	Cdt1/Trip13/Aurkb/Ttk	4
GO:2000816	GO:2000816	negative regulation of mitotic sister chromatid separation	4/44	49/28943	9.36134e-07	9.49701e-06	4.84133e-06	Cdt1/Trip13/Aurkb/Ttk	4
GO:1901976	GO:1901976	regulation of cell cycle checkpoint	4/44	50/28943	1.01641e-06	1.0021e-05	5.10843e-06	Cdt1/Rad51/Aurkb/Brca1	4
GO:1902100	GO:1902100	negative regulation of metaphase/anaphase transition of cell cycle	4/44	50/28943	1.01641e-06	1.0021e-05	5.10843e-06	Cdt1/Trip13/Aurkb/Ttk	4
GO:0031577	GO:0031577	spindle checkpoint signaling	4/44	51/28943	1.1017e-06	1.04215e-05	5.31259e-06	Cdt1/Trip13/Aurkb/Ttk	4
GO:0032392	GO:0032392	DNA geometric change	4/44	51/28943	1.1017e-06	1.04215e-05	5.31259e-06	Mcm5/Gins2/Mcm2/Rad51	4
GO:1905819	GO:1905819	negative regulation of chromosome separation	4/44	51/28943	1.1017e-06	1.04215e-05	5.31259e-06	Cdt1/Trip13/Aurkb/Ttk	4
GO:0051985	GO:0051985	negative regulation of chromosome segregation	4/44	52/28943	1.19219e-06	1.11271e-05	5.6723e-06	Cdt1/Trip13/Aurkb/Ttk	4
GO:0051983	GO:0051983	regulation of chromosome segregation	5/44	126/28943	1.36833e-06	1.21589e-05	6.19831e-06	Cdt1/Trip13/Aurkb/Cdc6/Ttk	5
GO:0007131	GO:0007131	reciprocal meiotic recombination	4/44	54/28943	1.38959e-06	1.21589e-05	6.19831e-06	Rad51ap1/Rad51/Trip13/Cenps	4
GO:0033047	GO:0033047	regulation of mitotic sister chromatid segregation	4/44	54/28943	1.38959e-06	1.21589e-05	6.19831e-06	Cdt1/Trip13/Aurkb/Ttk	4
GO:0044818	GO:0044818	mitotic G2/M transition checkpoint	4/44	54/28943	1.38959e-06	1.21589e-05	6.19831e-06	Cdk1/Clspn/Cdc6/Brca1	4
GO:0140527	GO:0140527	reciprocal homologous recombination	4/44	54/28943	1.38959e-06	1.21589e-05	6.19831e-06	Rad51ap1/Rad51/Trip13/Cenps	4
GO:0007062	GO:0007062	sister chromatid cohesion	4/44	55/28943	1.49692e-06	1.29364e-05	6.59464e-06	Fen1/Dscc1/Cdca5/Esco2	4
GO:0000076	GO:0000076	DNA replication checkpoint signaling	3/44	16/28943	1.81039e-06	1.54546e-05	7.87834e-06	Clspn/Cdt1/Cdc6	3
GO:0045839	GO:0045839	negative regulation of mitotic nuclear division	4/44	58/28943	1.856e-06	1.5653e-05	7.9795e-06	Cdt1/Trip13/Aurkb/Ttk	4
GO:0071103	GO:0071103	DNA conformation change	4/44	59/28943	1.98878e-06	1.65732e-05	8.44858e-06	Mcm5/Gins2/Mcm2/Rad51	4
GO:0051783	GO:0051783	regulation of nuclear division	5/44	147/28943	2.92225e-06	2.39215e-05	1.21946e-05	Rad51ap1/Cdt1/Trip13/Aurkb/Ttk	5
GO:0010972	GO:0010972	negative regulation of G2/M transition of mitotic cell cycle	4/44	65/28943	2.93893e-06	2.39215e-05	1.21946e-05	Cdk1/Clspn/Cdc6/Brca1	4
GO:1902750	GO:1902750	negative regulation of cell cycle G2/M phase transition	4/44	67/28943	3.31983e-06	2.67113e-05	1.36167e-05	Cdk1/Clspn/Cdc6/Brca1	4
GO:0051784	GO:0051784	negative regulation of nuclear division	4/44	68/28943	3.52343e-06	2.80273e-05	1.42876e-05	Cdt1/Trip13/Aurkb/Ttk	4
GO:0051383	GO:0051383	kinetochore organization	3/44	22/28943	4.94694e-06	3.89085e-05	1.98346e-05	Cenph/Cdt1/Cenps	3
GO:0006334	GO:0006334	nucleosome assembly	4/44	75/28943	5.21811e-06	4.01393e-05	2.0462e-05	Mcm2/Chaf1a/Chaf1b/Asf1b	4
GO:0071479	GO:0071479	cellular response to ionizing radiation	4/44	75/28943	5.21811e-06	4.01393e-05	2.0462e-05	Rad51ap1/Rad51/Fignl1/Brca1	4
GO:0070192	GO:0070192	chromosome organization involved in meiotic cell cycle	4/44	78/28943	6.10359e-06	4.64404e-05	2.36741e-05	Rad51/Trip13/Ccne1/Ccne2	4
GO:0071478	GO:0071478	cellular response to radiation	5/44	179/28943	7.64133e-06	5.75154e-05	2.93199e-05	Rad51ap1/Rad51/Aurkb/Fignl1/Brca1	5
GO:0044774	GO:0044774	mitotic DNA integrity checkpoint signaling	4/44	84/28943	8.20167e-06	6.10763e-05	3.11351e-05	Cdk1/Clspn/Cdc6/Brca1	4
GO:0007064	GO:0007064	mitotic sister chromatid cohesion	3/44	26/28943	8.31657e-06	6.128e-05	3.1239e-05	Dscc1/Cdca5/Esco2	3
GO:0051984	GO:0051984	positive regulation of chromosome segregation	3/44	29/28943	1.16508e-05	8.49537e-05	4.33072e-05	Cdt1/Aurkb/Cdc6	3
GO:0034508	GO:0034508	centromere complex assembly	3/44	30/28943	1.29316e-05	9.33208e-05	4.75725e-05	Hells/Cenph/Cenps	3
GO:1901992	GO:1901992	positive regulation of mitotic cell cycle phase transition	4/44	98/28943	1.5119e-05	0.000107993	5.50519e-05	Cdk1/Rrm2/Cdt1/Cdca5	4
GO:0033260	GO:0033260	nuclear DNA replication	3/44	33/28943	1.73228e-05	0.000122484	6.24393e-05	Mcm2/Cdt1/Rad51	3
GO:0006282	GO:0006282	regulation of DNA repair	5/44	214/28943	1.81106e-05	0.000126774	6.46263e-05	Rad51ap1/Rad51/Fignl1/Aunip/Brca1	5
GO:0010389	GO:0010389	regulation of G2/M transition of mitotic cell cycle	4/44	103/28943	1.84031e-05	0.000127546	6.50197e-05	Cdk1/Clspn/Cdc6/Brca1	4
GO:0034728	GO:0034728	nucleosome organization	4/44	106/28943	2.06091e-05	0.000141435	7.20998e-05	Mcm2/Chaf1a/Chaf1b/Asf1b	4
GO:0010390	GO:0010390	histone monoubiquitination	3/44	36/28943	2.25973e-05	0.000153574	7.82882e-05	Uhrf1/Rad51/Brca1	3
GO:0007095	GO:0007095	mitotic G2 DNA damage checkpoint signaling	3/44	37/28943	2.45651e-05	0.000165342	8.42873e-05	Cdk1/Clspn/Brca1	3
GO:0000077	GO:0000077	DNA damage checkpoint signaling	4/44	114/28943	2.74397e-05	0.000181206	9.23741e-05	Cdk1/Clspn/Rad51/Brca1	4
GO:1902749	GO:1902749	regulation of cell cycle G2/M phase transition	4/44	114/28943	2.74397e-05	0.000181206	9.23741e-05	Cdk1/Clspn/Cdc6/Brca1	4
GO:0007088	GO:0007088	regulation of mitotic nuclear division	4/44	115/28943	2.83972e-05	0.000185776	9.47039e-05	Cdt1/Trip13/Aurkb/Ttk	4
GO:1901989	GO:1901989	positive regulation of cell cycle phase transition	4/44	119/28943	3.24736e-05	0.000210477	0.000107296	Cdk1/Rrm2/Cdt1/Cdca5	4
GO:0009314	GO:0009314	response to radiation	6/44	432/28943	4.66499e-05	0.000299586	0.000152721	Rad51ap1/Rad51/Aurkb/Fignl1/Pclaf/Brca1	6
GO:0045931	GO:0045931	positive regulation of mitotic cell cycle	4/44	133/28943	5.01633e-05	0.000316345	0.000161265	Cdk1/Rrm2/Cdt1/Cdca5	4
GO:2000779	GO:2000779	regulation of double-strand break repair	4/44	133/28943	5.01633e-05	0.000316345	0.000161265	Rad51ap1/Rad51/Fignl1/Aunip	4
GO:0010212	GO:0010212	response to ionizing radiation	4/44	134/28943	5.16498e-05	0.000322811	0.000164561	Rad51ap1/Rad51/Fignl1/Brca1	4
GO:0000086	GO:0000086	G2/M transition of mitotic cell cycle	4/44	139/28943	5.95695e-05	0.000369014	0.000188114	Cdk1/Clspn/Cdc6/Brca1	4
GO:0007080	GO:0007080	mitotic metaphase plate congression	3/44	51/28943	6.48681e-05	0.000394849	0.000201284	Cdt1/Aurkb/Cdca5	3
GO:0045740	GO:0045740	positive regulation of DNA replication	3/44	51/28943	6.48681e-05	0.000394849	0.000201284	Cdk1/Cdt1/E2f8	3
GO:0000723	GO:0000723	telomere maintenance	4/44	144/28943	6.83408e-05	0.000412401	0.000210232	Rad51/Aurkb/Ccne1/Ccne2	4
GO:0032200	GO:0032200	telomere organization	4/44	149/28943	7.80182e-05	0.000466775	0.00023795	Rad51/Aurkb/Ccne1/Ccne2	4
GO:0007129	GO:0007129	homologous chromosome pairing at meiosis	3/44	55/28943	8.13737e-05	0.000478669	0.000244013	Trip13/Ccne1/Ccne2	3
GO:0016574	GO:0016574	histone ubiquitination	3/44	55/28943	8.13737e-05	0.000478669	0.000244013	Uhrf1/Rad51/Brca1	3
GO:0044839	GO:0044839	cell cycle G2/M phase transition	4/44	154/28943	8.86573e-05	0.000517167	0.000263639	Cdk1/Clspn/Cdc6/Brca1	4
GO:0051445	GO:0051445	regulation of meiotic cell cycle	3/44	58/28943	9.54027e-05	0.000551917	0.000281353	Rad51ap1/Trip13/Ttk	3
GO:0010216	GO:0010216	maintenance of DNA methylation	2/44	10/28943	0.000100856	0.000573974	0.000292598	Hells/Uhrf1	2
GO:0033314	GO:0033314	mitotic DNA replication checkpoint signaling	2/44	10/28943	0.000100856	0.000573974	0.000292598	Clspn/Cdc6	2
GO:2001020	GO:2001020	regulation of response to DNA damage stimulus	5/44	313/28943	0.000110107	0.000621573	0.000316862	Rad51ap1/Rad51/Fignl1/Aunip/Brca1	5
GO:0042770	GO:0042770	signal transduction in response to DNA damage	4/44	171/28943	0.000132794	0.000743646	0.000379092	Cdk1/Clspn/Rad51/Brca1	4
GO:0051310	GO:0051310	metaphase plate congression	3/44	66/28943	0.000140289	0.000776953	0.000396071	Cdt1/Aurkb/Cdca5	3
GO:0006338	GO:0006338	chromatin remodeling	5/44	330/28943	0.000140961	0.000776953	0.000396071	Hells/Mcm2/Chaf1a/Chaf1b/Asf1b	5
GO:0071214	GO:0071214	cellular response to abiotic stimulus	5/44	336/28943	0.000153299	0.000831856	0.000424059	Rad51ap1/Rad51/Aurkb/Fignl1/Brca1	5
GO:0104004	GO:0104004	cellular response to environmental stimulus	5/44	336/28943	0.000153299	0.000831856	0.000424059	Rad51ap1/Rad51/Aurkb/Fignl1/Brca1	5
GO:0045143	GO:0045143	homologous chromosome segregation	3/44	70/28943	0.000167109	0.000899819	0.000458705	Trip13/Ccne1/Ccne2	3
GO:0000079	GO:0000079	regulation of cyclin-dependent protein serine/threonine kinase activity	3/44	71/28943	0.000174297	0.000924301	0.000471185	Ccne1/Ccne2/Cdc6	3
GO:0010569	GO:0010569	regulation of double-strand break repair via homologous recombination	3/44	71/28943	0.000174297	0.000924301	0.000471185	Rad51ap1/Rad51/Fignl1	3
GO:0007051	GO:0007051	spindle organization	4/44	185/28943	0.000179616	0.000945346	0.000481913	Cenph/Aurkb/Mybl2/Aunip	4
GO:1904029	GO:1904029	regulation of cyclin-dependent protein kinase activity	3/44	74/28943	0.000197056	0.00102313	0.000521567	Ccne1/Ccne2/Cdc6	3
GO:0016446	GO:0016446	somatic hypermutation of immunoglobulin genes	2/44	14/28943	0.000203165	0.00102313	0.000521567	Ung/Exo1	2
GO:1900262	GO:1900262	regulation of DNA-directed DNA polymerase activity	2/44	14/28943	0.000203165	0.00102313	0.000521567	Gins2/Dscc1	2
GO:1900264	GO:1900264	positive regulation of DNA-directed DNA polymerase activity	2/44	14/28943	0.000203165	0.00102313	0.000521567	Gins2/Dscc1	2
GO:1902969	GO:1902969	mitotic DNA replication	2/44	14/28943	0.000203165	0.00102313	0.000521567	Mcm2/Rad51	2
GO:2000105	GO:2000105	positive regulation of DNA-templated DNA replication	2/44	14/28943	0.000203165	0.00102313	0.000521567	Cdt1/E2f8	2
GO:0002566	GO:0002566	somatic diversification of immune receptors via somatic mutation	2/44	15/28943	0.000234194	0.00117097	0.000596932	Ung/Exo1	2
GO:0044773	GO:0044773	mitotic DNA damage checkpoint signaling	3/44	80/28943	0.000248172	0.00120639	0.000614989	Cdk1/Clspn/Brca1	3
GO:0051303	GO:0051303	establishment of chromosome localization	3/44	80/28943	0.000248172	0.00120639	0.000614989	Cdt1/Aurkb/Cdca5	3
GO:0051865	GO:0051865	protein autoubiquitination	3/44	80/28943	0.000248172	0.00120639	0.000614989	Uhrf1/Rad51/Brca1	3
GO:2000573	GO:2000573	positive regulation of DNA biosynthetic process	3/44	80/28943	0.000248172	0.00120639	0.000614989	Gins2/Aurkb/Dscc1	3
GO:0010639	GO:0010639	negative regulation of organelle organization	5/44	380/28943	0.000270914	0.00130786	0.000666714	Mcm2/Cdt1/Trip13/Aurkb/Ttk	5
GO:0050000	GO:0050000	chromosome localization	3/44	85/28943	0.000296768	0.00142286	0.000725339	Cdt1/Aurkb/Cdca5	3
GO:0051382	GO:0051382	kinetochore assembly	2/44	17/28943	0.000302752	0.00144167	0.000734929	Cenph/Cenps	2
GO:0006513	GO:0006513	protein monoubiquitination	3/44	88/28943	0.000328671	0.00155453	0.000792458	Uhrf1/Rad51/Brca1	3
GO:1901970	GO:1901970	positive regulation of mitotic sister chromatid separation	2/44	18/28943	0.000340267	0.00159857	0.000814909	Cdt1/Aurkb	2
GO:0051315	GO:0051315	attachment of mitotic spindle microtubules to kinetochore	2/44	19/28943	0.000379931	0.00177301	0.000903835	Cdt1/Aurkb	2
GO:0000082	GO:0000082	G1/S transition of mitotic cell cycle	4/44	230/28943	0.000410977	0.00190519	0.000971217	Rrm2/Ccne1/Ccne2/Pole	4
GO:0007063	GO:0007063	regulation of sister chromatid cohesion	2/44	20/28943	0.000421737	0.00194221	0.00099009	Fen1/Cdca5	2
GO:0051447	GO:0051447	negative regulation of meiotic cell cycle	2/44	21/28943	0.00046568	0.00210307	0.00107209	Trip13/Ttk	2
GO:0090266	GO:0090266	regulation of mitotic cell cycle spindle assembly checkpoint	2/44	21/28943	0.00046568	0.00210307	0.00107209	Cdt1/Aurkb	2
GO:1903504	GO:1903504	regulation of mitotic spindle checkpoint	2/44	21/28943	0.00046568	0.00210307	0.00107209	Cdt1/Aurkb	2
GO:0032465	GO:0032465	regulation of cytokinesis	3/44	103/28943	0.000521342	0.00233936	0.00119254	Aurkb/Cdc6/E2f8	3
GO:0090231	GO:0090231	regulation of spindle checkpoint	2/44	23/28943	0.000559951	0.0024966	0.0012727	Cdt1/Aurkb	2
GO:0035518	GO:0035518	histone H2A monoubiquitination	2/44	24/28943	0.000610266	0.00270371	0.00137828	Rad51/Brca1	2
GO:2001252	GO:2001252	positive regulation of chromosome organization	3/44	109/28943	0.000614951	0.00270733	0.00138013	Fen1/Cdt1/Aurkb	3
GO:0044843	GO:0044843	cell cycle G1/S phase transition	4/44	257/28943	0.00062363	0.00272838	0.00139086	Rrm2/Ccne1/Ccne2/Pole	4
GO:2000001	GO:2000001	regulation of DNA damage checkpoint	2/44	25/28943	0.000662692	0.00288127	0.0014688	Rad51/Brca1	2
GO:0031100	GO:0031100	animal organ regeneration	2/44	27/28943	0.000773854	0.00330303	0.0016838	Cdk1/Cxcl5	2
GO:0043687	GO:0043687	post-translational protein modification	2/44	27/28943	0.000773854	0.00330303	0.0016838	Dscc1/Esco2	2
GO:0051307	GO:0051307	meiotic chromosome separation	2/44	27/28943	0.000773854	0.00330303	0.0016838	Ttk/Cenps	2
GO:1905820	GO:1905820	positive regulation of chromosome separation	2/44	28/28943	0.000832576	0.00353214	0.0018006	Cdt1/Aurkb	2
GO:0007052	GO:0007052	mitotic spindle organization	3/44	123/28943	0.000873425	0.00368312	0.00187756	Cenph/Aurkb/Mybl2	3
GO:0006301	GO:0006301	postreplication repair	2/44	29/28943	0.000893386	0.00372244	0.0018976	Pclaf/Brca1	2
GO:0008156	GO:0008156	negative regulation of DNA replication	2/44	29/28943	0.000893386	0.00372244	0.0018976	Gmnn/Cdt1	2
GO:2000278	GO:2000278	regulation of DNA biosynthetic process	3/44	129/28943	0.00100236	0.00415179	0.00211647	Gins2/Aurkb/Dscc1	3
GO:0036297	GO:0036297	interstrand cross-link repair	2/44	32/28943	0.00108827	0.00448111	0.00228436	Rad51ap1/Rad51	2
GO:0000018	GO:0000018	regulation of DNA recombination	3/44	135/28943	0.00114276	0.00467798	0.00238471	Rad51ap1/Rad51/Fignl1	3
GO:0033522	GO:0033522	histone H2A ubiquitination	2/44	34/28943	0.00122851	0.00499976	0.00254875	Rad51/Brca1	2
GO:0097193	GO:0097193	intrinsic apoptotic signaling pathway	4/44	310/28943	0.00125044	0.00505958	0.00257924	Hells/Melk/Fignl1/Brca1	4
GO:0000731	GO:0000731	DNA synthesis involved in DNA repair	2/44	36/28943	0.00137695	0.00553947	0.00282388	Pclaf/Pole	2
GO:0048144	GO:0048144	fibroblast proliferation	3/44	145/28943	0.00140328	0.00561312	0.00286142	Cdk1/Cdc6/E2f8	3
GO:0040020	GO:0040020	regulation of meiotic nuclear division	2/44	37/28943	0.00145423	0.00578388	0.00294847	Rad51ap1/Trip13	2
GO:1902850	GO:1902850	microtubule cytoskeleton organization involved in mitosis	3/44	153/28943	0.00163652	0.00647209	0.00329931	Cenph/Aurkb/Mybl2	3
GO:0006284	GO:0006284	base-excision repair	2/44	40/28943	0.00169823	0.00667845	0.0034045	Ung/Pole	2
GO:0051053	GO:0051053	negative regulation of DNA metabolic process	3/44	156/28943	0.00172985	0.00676479	0.00344852	Gmnn/Cdt1/Aunip	3
GO:0008608	GO:0008608	attachment of spindle microtubules to kinetochore	2/44	41/28943	0.0017836	0.00693623	0.00353591	Cdt1/Aurkb	2
GO:0007143	GO:0007143	female meiotic nuclear division	2/44	42/28943	0.00187098	0.00723582	0.00368864	Trip13/Ttk	2
GO:0071168	GO:0071168	protein localization to chromatin	2/44	44/28943	0.00205172	0.00789125	0.00402276	Cdca5/Esco2	2
GO:0030261	GO:0030261	chromosome condensation	2/44	45/28943	0.00214508	0.00820524	0.00418282	Cdk1/Cdca5	2
GO:0009394	GO:0009394	2'-deoxyribonucleotide metabolic process	2/44	47/28943	0.00233775	0.00884553	0.00450923	Rrm2/Dnph1	2
GO:0019692	GO:0019692	deoxyribose phosphate metabolic process	2/44	47/28943	0.00233775	0.00884553	0.00450923	Rrm2/Dnph1	2
GO:0009262	GO:0009262	deoxyribonucleotide metabolic process	2/44	49/28943	0.0025383	0.00955272	0.00486973	Rrm2/Dnph1	2
GO:0140694	GO:0140694	non-membrane-bounded organelle assembly	4/44	379/28943	0.00259888	0.00972843	0.00495931	Cenph/Aurkb/Mybl2/Cenps	4
GO:0042307	GO:0042307	positive regulation of protein import into nucleus	2/44	52/28943	0.0028538	0.0106258	0.00541678	Cdk1/Brca1	2
GO:0000910	GO:0000910	cytokinesis	3/44	190/28943	0.00302572	0.0112064	0.00571272	Aurkb/Cdc6/E2f8	3
GO:0032467	GO:0032467	positive regulation of cytokinesis	2/44	54/28943	0.00307385	0.0113247	0.00577305	Aurkb/Cdc6	2
GO:0051302	GO:0051302	regulation of cell division	3/44	198/28943	0.00339767	0.0124522	0.00634781	Aurkb/Cdc6/E2f8	3
GO:0007140	GO:0007140	male meiotic nuclear division	2/44	58/28943	0.00353706	0.0128955	0.00657382	Trip13/Fignl1	2
GO:0002204	GO:0002204	somatic recombination of immunoglobulin genes involved in immune response	2/44	59/28943	0.00365765	0.01313	0.00669335	Ung/Exo1	2
GO:0002208	GO:0002208	somatic diversification of immunoglobulins involved in immune response	2/44	59/28943	0.00365765	0.01313	0.00669335	Ung/Exo1	2
GO:0045190	GO:0045190	isotype switching	2/44	59/28943	0.00365765	0.01313	0.00669335	Ung/Exo1	2
GO:0051785	GO:0051785	positive regulation of nuclear division	2/44	62/28943	0.00403078	0.0143957	0.00733853	Rad51ap1/Cdt1	2
GO:0016447	GO:0016447	somatic recombination of immunoglobulin gene segments	2/44	68/28943	0.00482775	0.0171544	0.00874489	Ung/Exo1	2
GO:2000241	GO:2000241	regulation of reproductive process	3/44	225/28943	0.00485492	0.0171639	0.00874971	Rad51ap1/Trip13/Ttk	3
GO:0090307	GO:0090307	mitotic spindle assembly	2/44	69/28943	0.00496708	0.0174721	0.00890685	Aurkb/Mybl2	2
GO:0006473	GO:0006473	protein acetylation	3/44	234/28943	0.00541246	0.0188494	0.00960893	Dscc1/Esco2/Brca1	3
GO:0097305	GO:0097305	response to alcohol	3/44	234/28943	0.00541246	0.0188494	0.00960893	Cdk1/Rad51/Brca1	3
GO:0010833	GO:0010833	telomere maintenance via telomere lengthening	2/44	74/28943	0.00569128	0.0196251	0.0100044	Rad51/Aurkb	2
GO:0046824	GO:0046824	positive regulation of nucleocytoplasmic transport	2/44	74/28943	0.00569128	0.0196251	0.0100044	Cdk1/Brca1	2
GO:0016445	GO:0016445	somatic diversification of immunoglobulins	2/44	75/28943	0.00584158	0.0200447	0.0102183	Ung/Exo1	2
GO:2001234	GO:2001234	negative regulation of apoptotic signaling pathway	3/44	241/28943	0.00587171	0.0200497	0.0102208	Hells/Fignl1/Brca1	3
GO:0006305	GO:0006305	DNA alkylation	2/44	76/28943	0.0059937	0.0202686	0.0103324	Hells/Brca1	2
GO:0006306	GO:0006306	DNA methylation	2/44	76/28943	0.0059937	0.0202686	0.0103324	Hells/Brca1	2
GO:0002562	GO:0002562	somatic diversification of immune receptors via germline recombination within a single locus	2/44	78/28943	0.00630334	0.0210111	0.0107109	Ung/Exo1	2
GO:0016444	GO:0016444	somatic cell DNA recombination	2/44	78/28943	0.00630334	0.0210111	0.0107109	Ung/Exo1	2
GO:0042306	GO:0042306	regulation of protein import into nucleus	2/44	78/28943	0.00630334	0.0210111	0.0107109	Cdk1/Brca1	2
GO:2000242	GO:2000242	negative regulation of reproductive process	2/44	80/28943	0.00662015	0.0219626	0.011196	Trip13/Ttk	2
GO:0002381	GO:0002381	immunoglobulin production involved in immunoglobulin-mediated immune response	2/44	83/28943	0.00710872	0.0234722	0.0119655	Ung/Exo1	2
GO:0051262	GO:0051262	protein tetramerization	2/44	85/28943	0.00744327	0.0244614	0.0124698	Tk1/Rrm2	2
GO:0002200	GO:0002200	somatic diversification of immune receptors	2/44	86/28943	0.00761317	0.0249029	0.0126949	Ung/Exo1	2
GO:0043543	GO:0043543	protein acylation	3/44	276/28943	0.00851457	0.0277219	0.0141319	Dscc1/Esco2/Brca1	3
GO:1900182	GO:1900182	positive regulation of protein localization to nucleus	2/44	92/28943	0.00866915	0.0280945	0.0143218	Cdk1/Brca1	2
GO:0002312	GO:0002312	B cell activation involved in immune response	2/44	96/28943	0.00940753	0.0302077	0.0153991	Ung/Exo1	2
GO:0044728	GO:0044728	DNA methylation or demethylation	2/44	96/28943	0.00940753	0.0302077	0.0153991	Hells/Brca1	2
GO:0051781	GO:0051781	positive regulation of cell division	2/44	100/28943	0.010173	0.0323687	0.0165007	Aurkb/Cdc6	2
GO:2001243	GO:2001243	negative regulation of intrinsic apoptotic signaling pathway	2/44	100/28943	0.010173	0.0323687	0.0165007	Hells/Fignl1	2
GO:0006304	GO:0006304	DNA modification	2/44	109/28943	0.0119928	0.0379861	0.0193643	Hells/Brca1	2
GO:0018107	GO:0018107	peptidyl-threonine phosphorylation	2/44	115/28943	0.0132793	0.0418717	0.0213451	Cdk1/Ttk	2
GO:0018105	GO:0018105	peptidyl-serine phosphorylation	3/44	332/28943	0.0140011	0.0439495	0.0224044	Cdk1/Clspn/Ttk	3
GO:0051225	GO:0051225	spindle assembly	2/44	120/28943	0.0143954	0.0449856	0.0229325	Aurkb/Mybl2	2
GO:0018210	GO:0018210	peptidyl-threonine modification	2/44	123/28943	0.0150839	0.0461604	0.0235314	Cdk1/Ttk	2
GO:0044771	GO:0044771	meiotic cell cycle phase transition	1/44	10/28943	0.015101	0.0461604	0.0235314	Ttk	1
GO:0046055	GO:0046055	dGMP catabolic process	1/44	10/28943	0.015101	0.0461604	0.0235314	Dnph1	1
GO:0051095	GO:0051095	regulation of helicase activity	1/44	10/28943	0.015101	0.0461604	0.0235314	Mcm2	1
GO:0060717	GO:0060717	chorion development	1/44	10/28943	0.015101	0.0461604	0.0235314	E2f8	1
GO:0071900	GO:0071900	regulation of protein serine/threonine kinase activity	3/44	347/28943	0.0157431	0.0479139	0.0244253	Ccne1/Ccne2/Cdc6	3
GO:0018209	GO:0018209	peptidyl-serine modification	3/44	354/28943	0.0165962	0.0492338	0.0250982	Cdk1/Clspn/Ttk	3
GO:0009172	GO:0009172	purine deoxyribonucleoside monophosphate catabolic process	1/44	11/28943	0.0165988	0.0492338	0.0250982	Dnph1	1
GO:0051255	GO:0051255	spindle midzone assembly	1/44	11/28943	0.0165988	0.0492338	0.0250982	Aurkb	1
GO:0140719	GO:0140719	constitutive heterochromatin formation	1/44	11/28943	0.0165988	0.0492338	0.0250982	Hells	1
GO:1901977	GO:1901977	negative regulation of cell cycle checkpoint	1/44	11/28943	0.0165988	0.0492338	0.0250982	Cdt1	1
GO:1905634	GO:1905634	regulation of protein localization to chromatin	1/44	11/28943	0.0165988	0.0492338	0.0250982	Cdca5	1
GO:0007098	GO:0007098	centrosome cycle	2/44	131/28943	0.0169879	0.0494769	0.025222	Pclaf/Brca1	2
GO:0046822	GO:0046822	regulation of nucleocytoplasmic transport	2/44	132/28943	0.0172328	0.0494769	0.025222	Cdk1/Brca1	2
GO:0045739	GO:0045739	positive regulation of DNA repair	2/44	133/28943	0.0174792	0.0494769	0.025222	Rad51ap1/Brca1	2
GO:0006266	GO:0006266	DNA ligation	1/44	12/28943	0.0180944	0.0494769	0.025222	Rad51	1
GO:0033262	GO:0033262	regulation of nuclear cell cycle DNA replication	1/44	12/28943	0.0180944	0.0494769	0.025222	Cdt1	1
GO:0034088	GO:0034088	maintenance of mitotic sister chromatid cohesion	1/44	12/28943	0.0180944	0.0494769	0.025222	Dscc1	1
GO:0034770	GO:0034770	histone H4-K20 methylation	1/44	12/28943	0.0180944	0.0494769	0.025222	Brca1	1
GO:0035563	GO:0035563	positive regulation of chromatin binding	1/44	12/28943	0.0180944	0.0494769	0.025222	Cdt1	1
GO:0045835	GO:0045835	negative regulation of meiotic nuclear division	1/44	12/28943	0.0180944	0.0494769	0.025222	Trip13	1
GO:0046054	GO:0046054	dGMP metabolic process	1/44	12/28943	0.0180944	0.0494769	0.025222	Dnph1	1
GO:0051231	GO:0051231	spindle elongation	1/44	12/28943	0.0180944	0.0494769	0.025222	Aurkb	1
GO:0051574	GO:0051574	positive regulation of histone H3-K9 methylation	1/44	12/28943	0.0180944	0.0494769	0.025222	Brca1	1
GO:0051987	GO:0051987	positive regulation of attachment of spindle microtubules to kinetochore	1/44	12/28943	0.0180944	0.0494769	0.025222	Aurkb	1
GO:0070944	GO:0070944	neutrophil-mediated killing of bacterium	1/44	12/28943	0.0180944	0.0494769	0.025222	Cxcl5	1
GO:0072711	GO:0072711	cellular response to hydroxyurea	1/44	12/28943	0.0180944	0.0494769	0.025222	Rad51	1
GO:0090232	GO:0090232	positive regulation of spindle checkpoint	1/44	12/28943	0.0180944	0.0494769	0.025222	Aurkb	1
GO:0090267	GO:0090267	positive regulation of mitotic cell cycle spindle assembly checkpoint	1/44	12/28943	0.0180944	0.0494769	0.025222	Aurkb	1
GO:0098762	GO:0098762	meiotic cell cycle phase	1/44	12/28943	0.0180944	0.0494769	0.025222	Ttk	1
GO:0098764	GO:0098764	meiosis I cell cycle phase	1/44	12/28943	0.0180944	0.0494769	0.025222	Ttk	1
GO:2000104	GO:2000104	negative regulation of DNA-templated DNA replication	1/44	12/28943	0.0180944	0.0494769	0.025222	Cdt1	1
GO:0000255	GO:0000255	allantoin metabolic process	1/44	13/28943	0.0195877	0.0519372	0.0264763	Dnph1	1
GO:0006213	GO:0006213	pyrimidine nucleoside metabolic process	1/44	13/28943	0.0195877	0.0519372	0.0264763	Tk1	1
GO:0006271	GO:0006271	DNA strand elongation involved in DNA replication	1/44	13/28943	0.0195877	0.0519372	0.0264763	Pole	1
GO:0034086	GO:0034086	maintenance of sister chromatid cohesion	1/44	13/28943	0.0195877	0.0519372	0.0264763	Dscc1	1
GO:0051573	GO:0051573	negative regulation of histone H3-K9 methylation	1/44	13/28943	0.0195877	0.0519372	0.0264763	Brca1	1
GO:0072710	GO:0072710	response to hydroxyurea	1/44	13/28943	0.0195877	0.0519372	0.0264763	Rad51	1
GO:0090235	GO:0090235	regulation of metaphase plate congression	1/44	13/28943	0.0195877	0.0519372	0.0264763	Aurkb	1
GO:1903867	GO:1903867	extraembryonic membrane development	1/44	13/28943	0.0195877	0.0519372	0.0264763	E2f8	1
GO:0090316	GO:0090316	positive regulation of intracellular protein transport	2/44	145/28943	0.0205518	0.0542877	0.0276745	Cdk1/Brca1	2
GO:0031023	GO:0031023	microtubule organizing center organization	2/44	146/28943	0.0208173	0.0546489	0.0278586	Pclaf/Brca1	2
GO:0007144	GO:0007144	female meiosis I	1/44	14/28943	0.0210789	0.0546489	0.0278586	Trip13	1
GO:0009120	GO:0009120	deoxyribonucleoside metabolic process	1/44	14/28943	0.0210789	0.0546489	0.0278586	Tk1	1
GO:0045842	GO:0045842	positive regulation of mitotic metaphase/anaphase transition	1/44	14/28943	0.0210789	0.0546489	0.0278586	Cdt1	1
GO:2000615	GO:2000615	regulation of histone H3-K9 acetylation	1/44	14/28943	0.0210789	0.0546489	0.0278586	Brca1	1
GO:0009411	GO:0009411	response to UV	2/44	151/28943	0.0221667	0.0554296	0.0282566	Aurkb/Pclaf	2
GO:0097306	GO:0097306	cellular response to alcohol	2/44	151/28943	0.0221667	0.0554296	0.0282566	Rad51/Brca1	2
GO:1900180	GO:1900180	regulation of protein localization to nucleus	2/44	151/28943	0.0221667	0.0554296	0.0282566	Cdk1/Brca1	2
GO:0007076	GO:0007076	mitotic chromosome condensation	1/44	15/28943	0.0225678	0.0554296	0.0282566	Cdca5	1
GO:0009155	GO:0009155	purine deoxyribonucleotide catabolic process	1/44	15/28943	0.0225678	0.0554296	0.0282566	Dnph1	1
GO:0009170	GO:0009170	purine deoxyribonucleoside monophosphate metabolic process	1/44	15/28943	0.0225678	0.0554296	0.0282566	Dnph1	1
GO:0033147	GO:0033147	negative regulation of intracellular estrogen receptor signaling pathway	1/44	15/28943	0.0225678	0.0554296	0.0282566	Brca1	1
GO:0048308	GO:0048308	organelle inheritance	1/44	15/28943	0.0225678	0.0554296	0.0282566	Cdk1	1
GO:0048313	GO:0048313	Golgi inheritance	1/44	15/28943	0.0225678	0.0554296	0.0282566	Cdk1	1
GO:0051290	GO:0051290	protein heterotetramerization	1/44	15/28943	0.0225678	0.0554296	0.0282566	Rrm2	1
GO:0051782	GO:0051782	negative regulation of cell division	1/44	15/28943	0.0225678	0.0554296	0.0282566	E2f8	1
GO:0070365	GO:0070365	hepatocyte differentiation	1/44	15/28943	0.0225678	0.0554296	0.0282566	E2f8	1
GO:0070943	GO:0070943	neutrophil-mediated killing of symbiont cell	1/44	15/28943	0.0225678	0.0554296	0.0282566	Cxcl5	1
GO:0090239	GO:0090239	regulation of histone H4 acetylation	1/44	15/28943	0.0225678	0.0554296	0.0282566	Brca1	1
GO:1902101	GO:1902101	positive regulation of metaphase/anaphase transition of cell cycle	1/44	15/28943	0.0225678	0.0554296	0.0282566	Cdt1	1
GO:2001233	GO:2001233	regulation of apoptotic signaling pathway	3/44	401/28943	0.0229909	0.0562714	0.0286857	Hells/Fignl1/Brca1	3
GO:0031099	GO:0031099	regeneration	2/44	155/28943	0.0232717	0.0567603	0.0289349	Cdk1/Cxcl5	2
GO:0000722	GO:0000722	telomere maintenance via recombination	1/44	16/28943	0.0240545	0.0576648	0.029396	Rad51	1
GO:0009128	GO:0009128	purine nucleoside monophosphate catabolic process	1/44	16/28943	0.0240545	0.0576648	0.029396	Dnph1	1
GO:0043970	GO:0043970	histone H3-K9 acetylation	1/44	16/28943	0.0240545	0.0576648	0.029396	Brca1	1
GO:0045717	GO:0045717	negative regulation of fatty acid biosynthetic process	1/44	16/28943	0.0240545	0.0576648	0.029396	Brca1	1
GO:1901978	GO:1901978	positive regulation of cell cycle checkpoint	1/44	16/28943	0.0240545	0.0576648	0.029396	Aurkb	1
GO:0001824	GO:0001824	blastocyst development	2/44	161/28943	0.0249711	0.0596579	0.0304121	Rrm2/Asf1b	2
GO:0000712	GO:0000712	resolution of meiotic recombination intermediates	1/44	17/28943	0.0255389	0.0601928	0.0306847	Cenps	1
GO:0007096	GO:0007096	regulation of exit from mitosis	1/44	17/28943	0.0255389	0.0601928	0.0306847	Cdca5	1
GO:0070942	GO:0070942	neutrophil mediated cytotoxicity	1/44	17/28943	0.0255389	0.0601928	0.0306847	Cxcl5	1
GO:1904355	GO:1904355	positive regulation of telomere capping	1/44	17/28943	0.0255389	0.0601928	0.0306847	Aurkb	1
GO:0009263	GO:0009263	deoxyribonucleotide biosynthetic process	1/44	18/28943	0.0270212	0.0630495	0.032141	Rrm2	1
GO:0009265	GO:0009265	2'-deoxyribonucleotide biosynthetic process	1/44	18/28943	0.0270212	0.0630495	0.032141	Rrm2	1
GO:0046385	GO:0046385	deoxyribose phosphate biosynthetic process	1/44	18/28943	0.0270212	0.0630495	0.032141	Rrm2	1
GO:0007292	GO:0007292	female gamete generation	2/44	170/28943	0.0276124	0.064215	0.0327352	Trip13/Ttk	2
GO:2001022	GO:2001022	positive regulation of response to DNA damage stimulus	2/44	172/28943	0.0282141	0.065397	0.0333377	Rad51ap1/Brca1	2
GO:0045836	GO:0045836	positive regulation of meiotic nuclear division	1/44	19/28943	0.0285013	0.0654128	0.0333458	Rad51ap1	1
GO:0051988	GO:0051988	regulation of attachment of spindle microtubules to kinetochore	1/44	19/28943	0.0285013	0.0654128	0.0333458	Aurkb	1
GO:0060707	GO:0060707	trophoblast giant cell differentiation	1/44	19/28943	0.0285013	0.0654128	0.0333458	E2f8	1
GO:0006606	GO:0006606	protein import into nucleus	2/44	177/28943	0.0297414	0.0675942	0.0344578	Cdk1/Brca1	2
GO:0040029	GO:0040029	epigenetic regulation of gene expression	2/44	177/28943	0.0297414	0.0675942	0.0344578	Hells/Brca1	2
GO:2001242	GO:2001242	regulation of intrinsic apoptotic signaling pathway	2/44	177/28943	0.0297414	0.0675942	0.0344578	Hells/Fignl1	2
GO:0006349	GO:0006349	regulation of gene expression by genomic imprinting	1/44	20/28943	0.0299792	0.0676949	0.0345091	Brca1	1
GO:0009159	GO:0009159	deoxyribonucleoside monophosphate catabolic process	1/44	20/28943	0.0299792	0.0676949	0.0345091	Dnph1	1
GO:0051170	GO:0051170	import into nucleus	2/44	181/28943	0.0309867	0.0697449	0.0355542	Cdk1/Brca1	2
GO:0019985	GO:0019985	translesion synthesis	1/44	21/28943	0.0314548	0.0701222	0.0357465	Pclaf	1
GO:0035067	GO:0035067	negative regulation of histone acetylation	1/44	21/28943	0.0314548	0.0701222	0.0357465	Brca1	1
GO:0043984	GO:0043984	histone H4-K16 acetylation	1/44	21/28943	0.0314548	0.0701222	0.0357465	Brca1	1
GO:0051656	GO:0051656	establishment of organelle localization	3/44	455/28943	0.0317781	0.070618	0.0359992	Cdt1/Aurkb/Cdca5	3
GO:0032388	GO:0032388	positive regulation of intracellular transport	2/44	187/28943	0.0328928	0.0727124	0.0370669	Cdk1/Brca1	2
GO:0035561	GO:0035561	regulation of chromatin binding	1/44	22/28943	0.0329283	0.0727124	0.0370669	Cdt1	1
GO:0009151	GO:0009151	purine deoxyribonucleotide metabolic process	1/44	23/28943	0.0343996	0.0757224	0.0386013	Dnph1	1
GO:0007130	GO:0007130	synaptonemal complex assembly	1/44	24/28943	0.0358687	0.0782184	0.0398737	Trip13	1
GO:0022403	GO:0022403	cell cycle phase	1/44	24/28943	0.0358687	0.0782184	0.0398737	Ttk	1
GO:0045737	GO:0045737	positive regulation of cyclin-dependent protein serine/threonine kinase activity	1/44	24/28943	0.0358687	0.0782184	0.0398737	Cdc6	1
GO:0016570	GO:0016570	histone modification	3/44	480/28943	0.0363654	0.0790552	0.0403003	Uhrf1/Rad51/Brca1	3
GO:0009125	GO:0009125	nucleoside monophosphate catabolic process	1/44	25/28943	0.0373356	0.0804152	0.0409936	Dnph1	1
GO:0032780	GO:0032780	negative regulation of ATP-dependent activity	1/44	25/28943	0.0373356	0.0804152	0.0409936	Mcm2	1
GO:2000757	GO:2000757	negative regulation of peptidyl-lysine acetylation	1/44	25/28943	0.0373356	0.0804152	0.0409936	Brca1	1
GO:0006312	GO:0006312	mitotic recombination	1/44	26/28943	0.0388004	0.0824712	0.0420417	Rad51	1
GO:0010575	GO:0010575	positive regulation of vascular endothelial growth factor production	1/44	26/28943	0.0388004	0.0824712	0.0420417	Brca1	1
GO:0046386	GO:0046386	deoxyribose phosphate catabolic process	1/44	26/28943	0.0388004	0.0824712	0.0420417	Dnph1	1
GO:1904353	GO:1904353	regulation of telomere capping	1/44	26/28943	0.0388004	0.0824712	0.0420417	Aurkb	1
GO:1903829	GO:1903829	positive regulation of protein localization	3/44	493/28943	0.0388793	0.0824712	0.0420417	Cdk1/Cdt1/Brca1	3
GO:0006298	GO:0006298	mismatch repair	1/44	27/28943	0.0402629	0.0831388	0.042382	Exo1	1
GO:0006346	GO:0006346	DNA methylation-dependent heterochromatin formation	1/44	27/28943	0.0402629	0.0831388	0.042382	Hells	1
GO:0009264	GO:0009264	deoxyribonucleotide catabolic process	1/44	27/28943	0.0402629	0.0831388	0.042382	Dnph1	1
GO:0031061	GO:0031061	negative regulation of histone methylation	1/44	27/28943	0.0402629	0.0831388	0.042382	Brca1	1
GO:0051291	GO:0051291	protein heterooligomerization	1/44	27/28943	0.0402629	0.0831388	0.042382	Rrm2	1
GO:0051571	GO:0051571	positive regulation of histone H3-K4 methylation	1/44	27/28943	0.0402629	0.0831388	0.042382	Brca1	1
GO:0070193	GO:0070193	synaptonemal complex organization	1/44	27/28943	0.0402629	0.0831388	0.042382	Trip13	1
GO:1901984	GO:1901984	negative regulation of protein acetylation	1/44	27/28943	0.0402629	0.0831388	0.042382	Brca1	1
GO:1904031	GO:1904031	positive regulation of cyclin-dependent protein kinase activity	1/44	27/28943	0.0402629	0.0831388	0.042382	Cdc6	1
GO:0002903	GO:0002903	negative regulation of B cell apoptotic process	1/44	28/28943	0.0417233	0.085649	0.0436617	Aurkb	1
GO:0010458	GO:0010458	exit from mitosis	1/44	28/28943	0.0417233	0.085649	0.0436617	Cdca5	1
GO:0007141	GO:0007141	male meiosis I	1/44	29/28943	0.0431815	0.0876147	0.0446637	Trip13	1
GO:0010971	GO:0010971	positive regulation of G2/M transition of mitotic cell cycle	1/44	29/28943	0.0431815	0.0876147	0.0446637	Cdk1	1
GO:0051446	GO:0051446	positive regulation of meiotic cell cycle	1/44	29/28943	0.0431815	0.0876147	0.0446637	Rad51ap1	1
GO:0060045	GO:0060045	positive regulation of cardiac muscle cell proliferation	1/44	29/28943	0.0431815	0.0876147	0.0446637	Cdk1	1
GO:0051570	GO:0051570	regulation of histone H3-K9 methylation	1/44	30/28943	0.0446376	0.0892751	0.0455102	Brca1	1
GO:0071312	GO:0071312	cellular response to alkaloid	1/44	30/28943	0.0446376	0.0892751	0.0455102	Rad51	1
GO:0071353	GO:0071353	cellular response to interleukin-4	1/44	30/28943	0.0446376	0.0892751	0.0455102	Mcm2	1
GO:1902042	GO:1902042	negative regulation of extrinsic apoptotic signaling pathway via death domain receptors	1/44	30/28943	0.0446376	0.0892751	0.0455102	Brca1	1
GO:2001032	GO:2001032	regulation of double-strand break repair via nonhomologous end joining	1/44	30/28943	0.0446376	0.0892751	0.0455102	Aunip	1
GO:0002285	GO:0002285	lymphocyte activation involved in immune response	2/44	222/28943	0.044882	0.0895083	0.0456291	Ung/Exo1	2
GO:0009162	GO:0009162	deoxyribonucleoside monophosphate metabolic process	1/44	31/28943	0.0460914	0.0913994	0.0465931	Dnph1	1
GO:2000780	GO:2000780	negative regulation of double-strand break repair	1/44	31/28943	0.0460914	0.0913994	0.0465931	Aunip	1
GO:0033157	GO:0033157	regulation of intracellular protein transport	2/44	228/28943	0.0470784	0.0927025	0.0472574	Cdk1/Brca1	2
GO:0010574	GO:0010574	regulation of vascular endothelial growth factor production	1/44	32/28943	0.0475431	0.0927025	0.0472574	Brca1	1
GO:0044030	GO:0044030	regulation of DNA methylation	1/44	32/28943	0.0475431	0.0927025	0.0472574	Brca1	1
GO:0045738	GO:0045738	negative regulation of DNA repair	1/44	32/28943	0.0475431	0.0927025	0.0472574	Aunip	1
GO:0070670	GO:0070670	response to interleukin-4	1/44	32/28943	0.0475431	0.0927025	0.0472574	Mcm2	1
GO:1902751	GO:1902751	positive regulation of cell cycle G2/M phase transition	1/44	32/28943	0.0475431	0.0927025	0.0472574	Cdk1	1
GO:0032212	GO:0032212	positive regulation of telomere maintenance via telomerase	1/44	33/28943	0.0489927	0.0949997	0.0484284	Aurkb	1
GO:0060706	GO:0060706	cell differentiation involved in embryonic placenta development	1/44	33/28943	0.0489927	0.0949997	0.0484284	E2f8	1
GO:0045922	GO:0045922	negative regulation of fatty acid metabolic process	1/44	34/28943	0.0504401	0.0972674	0.0495844	Brca1	1
GO:0051973	GO:0051973	positive regulation of telomerase activity	1/44	34/28943	0.0504401	0.0972674	0.0495844	Aurkb	1
GO:0001556	GO:0001556	oocyte maturation	1/44	35/28943	0.0518853	0.0991248	0.0505313	Trip13	1
GO:0009048	GO:0009048	dosage compensation by inactivation of X chromosome	1/44	35/28943	0.0518853	0.0991248	0.0505313	Brca1	1
GO:0140718	GO:0140718	facultative heterochromatin formation	1/44	35/28943	0.0518853	0.0991248	0.0505313	Hells	1
GO:0046777	GO:0046777	protein autophosphorylation	2/44	241/28943	0.0519697	0.0991248	0.0505313	Melk/Ttk	2
GO:0002902	GO:0002902	regulation of B cell apoptotic process	1/44	36/28943	0.0533284	0.10062	0.0512934	Aurkb	1
GO:0010573	GO:0010573	vascular endothelial growth factor production	1/44	36/28943	0.0533284	0.10062	0.0512934	Brca1	1
GO:0022616	GO:0022616	DNA strand elongation	1/44	36/28943	0.0533284	0.10062	0.0512934	Pole	1
GO:0070536	GO:0070536	protein K63-linked deubiquitination	1/44	36/28943	0.0533284	0.10062	0.0512934	Brca1	1
GO:0007549	GO:0007549	dosage compensation	1/44	37/28943	0.0547694	0.101964	0.0519788	Brca1	1
GO:0032506	GO:0032506	cytokinetic process	1/44	37/28943	0.0547694	0.101964	0.0519788	Aurkb	1
GO:0033146	GO:0033146	regulation of intracellular estrogen receptor signaling pathway	1/44	37/28943	0.0547694	0.101964	0.0519788	Brca1	1
GO:0033687	GO:0033687	osteoblast proliferation	1/44	37/28943	0.0547694	0.101964	0.0519788	Fignl1	1
GO:1904358	GO:1904358	positive regulation of telomere maintenance via telomere lengthening	1/44	37/28943	0.0547694	0.101964	0.0519788	Aurkb	1
GO:0051259	GO:0051259	protein complex oligomerization	2/44	253/28943	0.0566398	0.105167	0.0536113	Tk1/Rrm2	2
GO:0016233	GO:0016233	telomere capping	1/44	39/28943	0.0576449	0.106188	0.0541319	Aurkb	1
GO:0035066	GO:0035066	positive regulation of histone acetylation	1/44	39/28943	0.0576449	0.106188	0.0541319	Brca1	1
GO:1905168	GO:1905168	positive regulation of double-strand break repair via homologous recombination	1/44	39/28943	0.0576449	0.106188	0.0541319	Rad51ap1	1
GO:0001835	GO:0001835	blastocyst hatching	1/44	40/28943	0.0590794	0.107417	0.0547585	Asf1b	1
GO:0006195	GO:0006195	purine nucleotide catabolic process	1/44	40/28943	0.0590794	0.107417	0.0547585	Dnph1	1
GO:0033144	GO:0033144	negative regulation of intracellular steroid hormone receptor signaling pathway	1/44	40/28943	0.0590794	0.107417	0.0547585	Brca1	1
GO:0035188	GO:0035188	hatching	1/44	40/28943	0.0590794	0.107417	0.0547585	Asf1b	1
GO:0071684	GO:0071684	organism emergence from protective structure	1/44	40/28943	0.0590794	0.107417	0.0547585	Asf1b	1
GO:0002446	GO:0002446	neutrophil mediated immunity	1/44	41/28943	0.0605118	0.109453	0.0557963	Cxcl5	1
GO:0051567	GO:0051567	histone H3-K9 methylation	1/44	41/28943	0.0605118	0.109453	0.0557963	Brca1	1
GO:0009126	GO:0009126	purine nucleoside monophosphate metabolic process	1/44	42/28943	0.0619421	0.111464	0.0568214	Dnph1	1
GO:0051569	GO:0051569	regulation of histone H3-K4 methylation	1/44	42/28943	0.0619421	0.111464	0.0568214	Brca1	1
GO:0045840	GO:0045840	positive regulation of mitotic nuclear division	1/44	44/28943	0.0647962	0.116301	0.0592872	Cdt1	1
GO:0008631	GO:0008631	intrinsic apoptotic signaling pathway in response to oxidative stress	1/44	45/28943	0.0662201	0.11825	0.0602809	Melk	1
GO:0016578	GO:0016578	histone deubiquitination	1/44	45/28943	0.0662201	0.11825	0.0602809	Brca1	1
GO:0001783	GO:0001783	B cell apoptotic process	1/44	46/28943	0.0676419	0.119294	0.0608132	Aurkb	1
GO:0055023	GO:0055023	positive regulation of cardiac muscle tissue growth	1/44	46/28943	0.0676419	0.119294	0.0608132	Cdk1	1
GO:0072523	GO:0072523	purine-containing compound catabolic process	1/44	46/28943	0.0676419	0.119294	0.0608132	Dnph1	1
GO:2000758	GO:2000758	positive regulation of peptidyl-lysine acetylation	1/44	46/28943	0.0676419	0.119294	0.0608132	Brca1	1
GO:0002377	GO:0002377	immunoglobulin production	2/44	280/28943	0.0676569	0.119294	0.0608132	Ung/Exo1	2
GO:1900087	GO:1900087	positive regulation of G1/S transition of mitotic cell cycle	1/44	47/28943	0.0690615	0.121465	0.0619197	Rrm2	1
GO:0016064	GO:0016064	immunoglobulin mediated immune response	2/44	286/28943	0.0701955	0.123031	0.0627179	Ung/Exo1	2
GO:0042304	GO:0042304	regulation of fatty acid biosynthetic process	1/44	48/28943	0.0704791	0.123031	0.0627179	Brca1	1
GO:0051972	GO:0051972	regulation of telomerase activity	1/44	48/28943	0.0704791	0.123031	0.0627179	Aurkb	1
GO:0019724	GO:0019724	B cell mediated immunity	2/44	289/28943	0.0714766	0.124262	0.0633456	Ung/Exo1	2
GO:0032210	GO:0032210	regulation of telomere maintenance via telomerase	1/44	49/28943	0.0718945	0.124262	0.0633456	Aurkb	1
GO:0044848	GO:0044848	biological phase	1/44	49/28943	0.0718945	0.124262	0.0633456	Ttk	1
GO:0060421	GO:0060421	positive regulation of heart growth	1/44	49/28943	0.0718945	0.124262	0.0633456	Cdk1	1
GO:0051873	GO:0051873	killing by host of symbiont cells	1/44	50/28943	0.0733078	0.126082	0.0642735	Cxcl5	1
GO:0090102	GO:0090102	cochlea development	1/44	50/28943	0.0733078	0.126082	0.0642735	Mcm2	1
GO:0030520	GO:0030520	intracellular estrogen receptor signaling pathway	1/44	51/28943	0.074719	0.127569	0.0650315	Brca1	1
GO:0031057	GO:0031057	negative regulation of histone modification	1/44	51/28943	0.074719	0.127569	0.0650315	Brca1	1
GO:1902041	GO:1902041	regulation of extrinsic apoptotic signaling pathway via death domain receptors	1/44	51/28943	0.074719	0.127569	0.0650315	Brca1	1
GO:0060043	GO:0060043	regulation of cardiac muscle cell proliferation	1/44	52/28943	0.0761282	0.129659	0.0660967	Cdk1	1
GO:0051289	GO:0051289	protein homotetramerization	1/44	53/28943	0.0775352	0.131735	0.0671549	Tk1	1
GO:0061647	GO:0061647	histone H3-K9 modification	1/44	54/28943	0.0789401	0.133797	0.0682062	Brca1	1
GO:0072698	GO:0072698	protein localization to microtubule cytoskeleton	1/44	55/28943	0.080343	0.135518	0.0690837	Ttk	1
GO:2000378	GO:2000378	negative regulation of reactive oxygen species metabolic process	1/44	55/28943	0.080343	0.135518	0.0690837	Brca1	1
GO:1990830	GO:1990830	cellular response to leukemia inhibitory factor	2/44	311/28943	0.0811006	0.136467	0.0695676	Hells/Mybl2	2
GO:1990823	GO:1990823	response to leukemia inhibitory factor	2/44	312/28943	0.0815473	0.13689	0.069783	Hells/Mybl2	2
GO:0009116	GO:0009116	nucleoside metabolic process	1/44	57/28943	0.0831424	0.138241	0.070472	Tk1	1
GO:0051055	GO:0051055	negative regulation of lipid biosynthetic process	1/44	57/28943	0.0831424	0.138241	0.070472	Brca1	1
GO:0072527	GO:0072527	pyrimidine-containing compound metabolic process	1/44	57/28943	0.0831424	0.138241	0.070472	Tk1	1
GO:1901985	GO:1901985	positive regulation of protein acetylation	1/44	57/28943	0.0831424	0.138241	0.070472	Brca1	1
GO:0070229	GO:0070229	negative regulation of lymphocyte apoptotic process	1/44	58/28943	0.084539	0.139899	0.0713169	Aurkb	1
GO:1904356	GO:1904356	regulation of telomere maintenance via telomere lengthening	1/44	58/28943	0.084539	0.139899	0.0713169	Aurkb	1
GO:0034504	GO:0034504	protein localization to nucleus	2/44	320/28943	0.0851489	0.140576	0.071662	Cdk1/Brca1	2
GO:0051222	GO:0051222	positive regulation of protein transport	2/44	321/28943	0.0856025	0.140747	0.0717493	Cdk1/Brca1	2
GO:0044380	GO:0044380	protein localization to cytoskeleton	1/44	59/28943	0.0859335	0.140747	0.0717493	Ttk	1
GO:1902808	GO:1902808	positive regulation of cell cycle G1/S phase transition	1/44	59/28943	0.0859335	0.140747	0.0717493	Rrm2	1
GO:0009416	GO:0009416	response to light stimulus	2/44	322/28943	0.0860568	0.140747	0.0717493	Aurkb/Pclaf	2
GO:0045927	GO:0045927	positive regulation of growth	2/44	324/28943	0.0869678	0.141829	0.0723006	Cdk1/Dnph1	2
GO:0006278	GO:0006278	RNA-templated DNA biosynthetic process	1/44	60/28943	0.0873259	0.141829	0.0723006	Aurkb	1
GO:0007004	GO:0007004	telomere maintenance via telomerase	1/44	60/28943	0.0873259	0.141829	0.0723006	Aurkb	1
GO:0002366	GO:0002366	leukocyte activation involved in immune response	2/44	328/28943	0.0887986	0.143887	0.0733497	Ung/Exo1	2
GO:0031062	GO:0031062	positive regulation of histone methylation	1/44	62/28943	0.0901045	0.144996	0.0739152	Brca1	1
GO:0046622	GO:0046622	positive regulation of organ growth	1/44	62/28943	0.0901045	0.144996	0.0739152	Cdk1	1
GO:0048599	GO:0048599	oocyte development	1/44	62/28943	0.0901045	0.144996	0.0739152	Trip13	1
GO:0002263	GO:0002263	cell activation involved in immune response	2/44	332/28943	0.090641	0.145525	0.0741847	Ung/Exo1	2
GO:0070098	GO:0070098	chemokine-mediated signaling pathway	1/44	63/28943	0.0914908	0.146553	0.0747088	Cxcl5	1
GO:0006303	GO:0006303	double-strand break repair via nonhomologous end joining	1/44	64/28943	0.0928749	0.148228	0.0755628	Aunip	1
GO:1904951	GO:1904951	positive regulation of establishment of protein localization	2/44	337/28943	0.0929601	0.148228	0.0755628	Cdk1/Brca1	2
GO:0043414	GO:0043414	macromolecule methylation	2/44	338/28943	0.093426	0.148632	0.075769	Hells/Brca1	2
GO:0032386	GO:0032386	regulation of intracellular transport	2/44	339/28943	0.0938927	0.149036	0.0759747	Cdk1/Brca1	2
GO:0009166	GO:0009166	nucleotide catabolic process	1/44	66/28943	0.095637	0.15044	0.0766906	Dnph1	1
GO:0009994	GO:0009994	oocyte differentiation	1/44	66/28943	0.095637	0.15044	0.0766906	Trip13	1
GO:0060038	GO:0060038	cardiac muscle cell proliferation	1/44	66/28943	0.095637	0.15044	0.0766906	Cdk1	1
GO:2000648	GO:2000648	positive regulation of stem cell proliferation	1/44	66/28943	0.095637	0.15044	0.0766906	Ccne1	1
GO:0009123	GO:0009123	nucleoside monophosphate metabolic process	1/44	67/28943	0.097015	0.151925	0.0774475	Dnph1	1
GO:0043903	GO:0043903	regulation of biological process involved in symbiotic interaction	1/44	67/28943	0.097015	0.151925	0.0774475	Cxcl5	1
GO:0006913	GO:0006913	nucleocytoplasmic transport	2/44	347/28943	0.0976504	0.152239	0.0776075	Cdk1/Brca1	2
GO:0051169	GO:0051169	nuclear transport	2/44	347/28943	0.0976504	0.152239	0.0776075	Cdk1/Brca1	2
GO:0046427	GO:0046427	positive regulation of receptor signaling pathway via JAK-STAT	1/44	68/28943	0.0983909	0.153053	0.0780223	Cxcl5	1
GO:0032206	GO:0032206	positive regulation of telomere maintenance	1/44	70/28943	0.101137	0.156975	0.0800218	Aurkb	1
GO:0042775	GO:0042775	mitochondrial ATP synthesis coupled electron transport	1/44	71/28943	0.102506	0.158749	0.0809261	Cdk1	1
GO:0035065	GO:0035065	regulation of histone acetylation	1/44	72/28943	0.103874	0.159456	0.0812866	Brca1	1
GO:0043462	GO:0043462	regulation of ATP-dependent activity	1/44	72/28943	0.103874	0.159456	0.0812866	Mcm2	1
GO:0043967	GO:0043967	histone H4 acetylation	1/44	72/28943	0.103874	0.159456	0.0812866	Brca1	1
GO:0051568	GO:0051568	histone H3-K4 methylation	1/44	72/28943	0.103874	0.159456	0.0812866	Brca1	1
GO:0042773	GO:0042773	ATP synthesis coupled electron transport	1/44	73/28943	0.10524	0.159534	0.0813266	Cdk1	1
GO:0051298	GO:0051298	centrosome duplication	1/44	73/28943	0.10524	0.159534	0.0813266	Brca1	1
GO:1904894	GO:1904894	positive regulation of receptor signaling pathway via STAT	1/44	73/28943	0.10524	0.159534	0.0813266	Cxcl5	1
GO:1990868	GO:1990868	response to chemokine	1/44	73/28943	0.10524	0.159534	0.0813266	Cxcl5	1
GO:1990869	GO:1990869	cellular response to chemokine	1/44	73/28943	0.10524	0.159534	0.0813266	Cxcl5	1
GO:0045860	GO:0045860	positive regulation of protein kinase activity	2/44	363/28943	0.105293	0.159534	0.0813266	Clspn/Cdc6	2
GO:0002886	GO:0002886	regulation of myeloid leukocyte mediated immunity	1/44	75/28943	0.107965	0.162528	0.0828528	Cxcl5	1
GO:0045911	GO:0045911	positive regulation of DNA recombination	1/44	75/28943	0.107965	0.162528	0.0828528	Rad51ap1	1
GO:1901292	GO:1901292	nucleoside phosphate catabolic process	1/44	75/28943	0.107965	0.162528	0.0828528	Dnph1	1
GO:0000281	GO:0000281	mitotic cytokinesis	1/44	76/28943	0.109325	0.16352	0.0833584	Aurkb	1
GO:0006289	GO:0006289	nucleotide-excision repair	1/44	76/28943	0.109325	0.16352	0.0833584	Pole	1
GO:2001021	GO:2001021	negative regulation of response to DNA damage stimulus	1/44	76/28943	0.109325	0.16352	0.0833584	Aunip	1
GO:0048146	GO:0048146	positive regulation of fibroblast proliferation	1/44	77/28943	0.110682	0.165198	0.0842136	Cdc6	1
GO:1901657	GO:1901657	glycosyl compound metabolic process	1/44	78/28943	0.112038	0.166865	0.0850636	Tk1	1
GO:0033143	GO:0033143	regulation of intracellular steroid hormone receptor signaling pathway	1/44	79/28943	0.113392	0.168165	0.0857265	Brca1	1
GO:0043627	GO:0043627	response to estrogen	1/44	79/28943	0.113392	0.168165	0.0857265	Brca1	1
GO:0032259	GO:0032259	methylation	2/44	382/28943	0.114574	0.169095	0.0862004	Hells/Brca1	2
GO:0043966	GO:0043966	histone H3 acetylation	1/44	80/28943	0.114743	0.169095	0.0862004	Brca1	1
GO:2000107	GO:2000107	negative regulation of leukocyte apoptotic process	1/44	80/28943	0.114743	0.169095	0.0862004	Aurkb	1
GO:0045471	GO:0045471	response to ethanol	1/44	81/28943	0.116093	0.170724	0.087031	Cdk1	1
GO:0043279	GO:0043279	response to alkaloid	1/44	82/28943	0.11744	0.172344	0.0878566	Rad51	1
GO:0008625	GO:0008625	extrinsic apoptotic signaling pathway via death domain receptors	1/44	83/28943	0.118786	0.173229	0.0883078	Brca1	1
GO:0055021	GO:0055021	regulation of cardiac muscle tissue growth	1/44	83/28943	0.118786	0.173229	0.0883078	Cdk1	1
GO:2000756	GO:2000756	regulation of peptidyl-lysine acetylation	1/44	83/28943	0.118786	0.173229	0.0883078	Brca1	1
GO:0014855	GO:0014855	striated muscle cell proliferation	1/44	85/28943	0.121471	0.17641	0.0899292	Cdk1	1
GO:0070228	GO:0070228	regulation of lymphocyte apoptotic process	1/44	85/28943	0.121471	0.17641	0.0899292	Aurkb	1
GO:2000781	GO:2000781	positive regulation of double-strand break repair	1/44	87/28943	0.124148	0.179924	0.0917207	Rad51ap1	1
GO:0043525	GO:0043525	positive regulation of neuron apoptotic process	1/44	88/28943	0.125483	0.181484	0.0925159	Mybl2	1
GO:0034655	GO:0034655	nucleobase-containing compound catabolic process	2/44	405/28943	0.126082	0.181973	0.0927654	Fen1/Dnph1	2
GO:0031507	GO:0031507	heterochromatin formation	1/44	89/28943	0.126817	0.182658	0.0931143	Hells	1
GO:0051098	GO:0051098	regulation of binding	2/44	408/28943	0.127603	0.183413	0.0934993	Cdt1/Aurkb	2
GO:0034644	GO:0034644	cellular response to UV	1/44	91/28943	0.129478	0.185347	0.0944849	Aurkb	1
GO:0060420	GO:0060420	regulation of heart growth	1/44	91/28943	0.129478	0.185347	0.0944849	Cdk1	1
GO:0055072	GO:0055072	iron ion homeostasis	1/44	93/28943	0.132131	0.188758	0.0962243	Steap1	1
GO:0032204	GO:0032204	regulation of telomere maintenance	1/44	94/28943	0.133455	0.190261	0.0969902	Aurkb	1
GO:0002440	GO:0002440	production of molecular mediator of immune response	2/44	422/28943	0.134761	0.191366	0.0975534	Ung/Exo1	2
GO:1901983	GO:1901983	regulation of protein acetylation	1/44	95/28943	0.134776	0.191366	0.0975534	Brca1	1
GO:0022904	GO:0022904	respiratory electron transport chain	1/44	96/28943	0.136096	0.192758	0.0982629	Cdk1	1
GO:0006959	GO:0006959	humoral immune response	2/44	425/28943	0.136307	0.192758	0.0982629	Cxcl5/Exo1	2
GO:0045814	GO:0045814	negative regulation of gene expression, epigenetic	1/44	97/28943	0.137414	0.19354	0.0986619	Hells	1
GO:0070828	GO:0070828	heterochromatin organization	1/44	97/28943	0.137414	0.19354	0.0986619	Hells	1
GO:0072594	GO:0072594	establishment of protein localization to organelle	2/44	428/28943	0.137857	0.193775	0.0987817	Cdk1/Brca1	2
GO:0032091	GO:0032091	negative regulation of protein binding	1/44	98/28943	0.138729	0.194221	0.0990089	Aurkb	1
GO:0090305	GO:0090305	nucleic acid phosphodiester bond hydrolysis	1/44	98/28943	0.138729	0.194221	0.0990089	Fen1	1
GO:2001237	GO:2001237	negative regulation of extrinsic apoptotic signaling pathway	1/44	99/28943	0.140043	0.195669	0.099747	Brca1	1
GO:0031060	GO:0031060	regulation of histone methylation	1/44	100/28943	0.141355	0.197108	0.100481	Brca1	1
GO:0046700	GO:0046700	heterocycle catabolic process	2/44	436/28943	0.14201	0.197362	0.10061	Fen1/Dnph1	2
GO:0032147	GO:0032147	activation of protein kinase activity	1/44	101/28943	0.142665	0.197362	0.10061	Clspn	1
GO:0036473	GO:0036473	cell death in response to oxidative stress	1/44	101/28943	0.142665	0.197362	0.10061	Melk	1
GO:0061640	GO:0061640	cytoskeleton-dependent cytokinesis	1/44	101/28943	0.142665	0.197362	0.10061	Aurkb	1
GO:0033674	GO:0033674	positive regulation of kinase activity	2/44	440/28943	0.144097	0.198559	0.10122	Clspn/Cdc6	2
GO:0042113	GO:0042113	B cell activation	2/44	440/28943	0.144097	0.198559	0.10122	Ung/Exo1	2
GO:0030593	GO:0030593	neutrophil chemotaxis	1/44	103/28943	0.145279	0.199402	0.10165	Cxcl5	1
GO:0062014	GO:0062014	negative regulation of small molecule metabolic process	1/44	103/28943	0.145279	0.199402	0.10165	Brca1	1
GO:0044270	GO:0044270	cellular nitrogen compound catabolic process	2/44	443/28943	0.145666	0.199543	0.101722	Fen1/Dnph1	2
GO:0019217	GO:0019217	regulation of fatty acid metabolic process	1/44	105/28943	0.147885	0.202186	0.103069	Brca1	1
GO:0072091	GO:0072091	regulation of stem cell proliferation	1/44	106/28943	0.149185	0.203566	0.103773	Ccne1	1
GO:0022900	GO:0022900	electron transport chain	1/44	107/28943	0.150483	0.204938	0.104472	Cdk1	1
GO:0045833	GO:0045833	negative regulation of lipid metabolic process	1/44	108/28943	0.151779	0.206302	0.105167	Brca1	1
GO:0070227	GO:0070227	lymphocyte apoptotic process	1/44	109/28943	0.153074	0.207658	0.105859	Aurkb	1
GO:0019439	GO:0019439	aromatic compound catabolic process	2/44	458/28943	0.153568	0.207926	0.105995	Fen1/Dnph1	2
GO:0032642	GO:0032642	regulation of chemokine production	1/44	110/28943	0.154366	0.208201	0.106135	Cxcl5	1
GO:2000243	GO:2000243	positive regulation of reproductive process	1/44	110/28943	0.154366	0.208201	0.106135	Rad51ap1	1
GO:0030518	GO:0030518	intracellular steroid hormone receptor signaling pathway	1/44	111/28943	0.155656	0.209538	0.106817	Brca1	1
GO:0008630	GO:0008630	intrinsic apoptotic signaling pathway in response to DNA damage	1/44	113/28943	0.158232	0.211782	0.107961	Brca1	1
GO:0055017	GO:0055017	cardiac muscle tissue growth	1/44	113/28943	0.158232	0.211782	0.107961	Cdk1	1
GO:0071482	GO:0071482	cellular response to light stimulus	1/44	113/28943	0.158232	0.211782	0.107961	Aurkb	1
GO:0048477	GO:0048477	oogenesis	1/44	114/28943	0.159516	0.213094	0.10863	Trip13	1
GO:0009185	GO:0009185	ribonucleoside diphosphate metabolic process	1/44	117/28943	0.163359	0.217398	0.110824	Rrm2	1
GO:0032602	GO:0032602	chemokine production	1/44	117/28943	0.163359	0.217398	0.110824	Cxcl5	1
GO:0001892	GO:0001892	embryonic placenta development	1/44	118/28943	0.164636	0.218267	0.111267	E2f8	1
GO:0043401	GO:0043401	steroid hormone mediated signaling pathway	1/44	118/28943	0.164636	0.218267	0.111267	Brca1	1
GO:2000106	GO:2000106	regulation of leukocyte apoptotic process	1/44	119/28943	0.165911	0.219542	0.111917	Aurkb	1
GO:0002449	GO:0002449	lymphocyte mediated immunity	2/44	483/28943	0.166922	0.220343	0.112325	Ung/Exo1	2
GO:0051702	GO:0051702	biological process involved in interaction with symbiont	1/44	120/28943	0.167184	0.220343	0.112325	Cxcl5	1
GO:1901361	GO:1901361	organic cyclic compound catabolic process	2/44	484/28943	0.167461	0.220343	0.112325	Fen1/Dnph1	2
GO:0002460	GO:0002460	adaptive immune response based on somatic recombination of immune receptors built from immunoglobulin superfamily domains	2/44	486/28943	0.168539	0.221346	0.112836	Ung/Exo1	2
GO:0060419	GO:0060419	heart growth	1/44	123/28943	0.170993	0.223729	0.114051	Cdk1	1
GO:1903008	GO:1903008	organelle disassembly	1/44	123/28943	0.170993	0.223729	0.114051	Cdk1	1
GO:0031058	GO:0031058	positive regulation of histone modification	1/44	124/28943	0.172258	0.224128	0.114255	Brca1	1
GO:0046620	GO:0046620	regulation of organ growth	1/44	124/28943	0.172258	0.224128	0.114255	Cdk1	1
GO:0048145	GO:0048145	regulation of fibroblast proliferation	1/44	124/28943	0.172258	0.224128	0.114255	Cdc6	1
GO:0001910	GO:0001910	regulation of leukocyte mediated cytotoxicity	1/44	125/28943	0.173522	0.22452	0.114455	Cxcl5	1
GO:0002040	GO:0002040	sprouting angiogenesis	1/44	125/28943	0.173522	0.22452	0.114455	E2f8	1
GO:0031398	GO:0031398	positive regulation of protein ubiquitination	1/44	125/28943	0.173522	0.22452	0.114455	Brca1	1
GO:0051101	GO:0051101	regulation of DNA binding	1/44	127/28943	0.176044	0.227363	0.115904	Cdt1	1
GO:0042752	GO:0042752	regulation of circadian rhythm	1/44	129/28943	0.178558	0.229763	0.117127	Cdk1	1
GO:0071621	GO:0071621	granulocyte chemotaxis	1/44	129/28943	0.178558	0.229763	0.117127	Cxcl5	1
GO:0050829	GO:0050829	defense response to Gram-negative bacterium	1/44	131/28943	0.181065	0.232561	0.118554	Cxcl5	1
GO:0001776	GO:0001776	leukocyte homeostasis	1/44	132/28943	0.182316	0.233311	0.118936	Cxcl5	1
GO:0046425	GO:0046425	regulation of receptor signaling pathway via JAK-STAT	1/44	132/28943	0.182316	0.233311	0.118936	Cxcl5	1
GO:0002444	GO:0002444	myeloid leukocyte mediated immunity	1/44	133/28943	0.183565	0.233628	0.119097	Cxcl5	1
GO:1901216	GO:1901216	positive regulation of neuron death	1/44	133/28943	0.183565	0.233628	0.119097	Mybl2	1
GO:1990266	GO:1990266	neutrophil migration	1/44	133/28943	0.183565	0.233628	0.119097	Cxcl5	1
GO:0016579	GO:0016579	protein deubiquitination	1/44	134/28943	0.184812	0.234788	0.119689	Brca1	1
GO:0009132	GO:0009132	nucleoside diphosphate metabolic process	1/44	136/28943	0.1873	0.237518	0.121081	Rrm2	1
GO:0001889	GO:0001889	liver development	1/44	137/28943	0.188541	0.2378	0.121224	E2f8	1
GO:0034968	GO:0034968	histone lysine methylation	1/44	137/28943	0.188541	0.2378	0.121224	Brca1	1
GO:0055076	GO:0055076	transition metal ion homeostasis	1/44	137/28943	0.188541	0.2378	0.121224	Steap1	1
GO:0061844	GO:0061844	antimicrobial humoral immune response mediated by antimicrobial peptide	1/44	139/28943	0.191018	0.240317	0.122508	Cxcl5	1
GO:0006119	GO:0006119	oxidative phosphorylation	1/44	140/28943	0.192254	0.240317	0.122508	Cdk1	1
GO:0007030	GO:0007030	Golgi organization	1/44	140/28943	0.192254	0.240317	0.122508	Cdk1	1
GO:0061008	GO:0061008	hepaticobiliary system development	1/44	140/28943	0.192254	0.240317	0.122508	E2f8	1
GO:1904892	GO:1904892	regulation of receptor signaling pathway via STAT	1/44	140/28943	0.192254	0.240317	0.122508	Cxcl5	1
GO:0031341	GO:0031341	regulation of cell killing	1/44	146/28943	0.19963	0.249093	0.126981	Cxcl5	1
GO:0072089	GO:0072089	stem cell proliferation	1/44	147/28943	0.200853	0.249728	0.127305	Ccne1	1
GO:1903322	GO:1903322	positive regulation of protein modification by small protein conjugation or removal	1/44	147/28943	0.200853	0.249728	0.127305	Brca1	1
GO:0071887	GO:0071887	leukocyte apoptotic process	1/44	148/28943	0.202074	0.250801	0.127852	Aurkb	1
GO:0043467	GO:0043467	regulation of generation of precursor metabolites and energy	1/44	149/28943	0.203293	0.251868	0.128396	Cdk1	1
GO:0018022	GO:0018022	peptidyl-lysine methylation	1/44	151/28943	0.205726	0.254432	0.129703	Brca1	1
GO:0006633	GO:0006633	fatty acid biosynthetic process	1/44	154/28943	0.209362	0.258017	0.13153	Brca1	1
GO:0046434	GO:0046434	organophosphate catabolic process	1/44	154/28943	0.209362	0.258017	0.13153	Dnph1	1
GO:0010565	GO:0010565	regulation of cellular ketone metabolic process	1/44	156/28943	0.211777	0.259622	0.132349	Brca1	1
GO:0070646	GO:0070646	protein modification by small protein removal	1/44	156/28943	0.211777	0.259622	0.132349	Brca1	1
GO:1901136	GO:1901136	carbohydrate derivative catabolic process	1/44	156/28943	0.211777	0.259622	0.132349	Dnph1	1
GO:0007613	GO:0007613	memory	1/44	160/28943	0.216586	0.265052	0.135117	Fen1	1
GO:2000377	GO:2000377	regulation of reactive oxygen species metabolic process	1/44	161/28943	0.217783	0.266053	0.135627	Brca1	1
GO:0009755	GO:0009755	hormone-mediated signaling pathway	1/44	163/28943	0.220173	0.268037	0.136638	Brca1	1
GO:0097530	GO:0097530	granulocyte migration	1/44	163/28943	0.220173	0.268037	0.136638	Cxcl5	1
GO:2001236	GO:2001236	regulation of extrinsic apoptotic signaling pathway	1/44	164/28943	0.221365	0.26902	0.13714	Brca1	1
GO:0001909	GO:0001909	leukocyte mediated cytotoxicity	1/44	169/28943	0.2273	0.275276	0.140329	Cxcl5	1
GO:0071383	GO:0071383	cellular response to steroid hormone stimulus	1/44	169/28943	0.2273	0.275276	0.140329	Brca1	1
GO:2000045	GO:2000045	regulation of G1/S transition of mitotic cell cycle	1/44	170/28943	0.228481	0.276229	0.140815	Rrm2	1
GO:0016571	GO:0016571	histone methylation	1/44	176/28943	0.235534	0.284265	0.144911	Brca1	1
GO:0019730	GO:0019730	antimicrobial humoral response	1/44	177/28943	0.236703	0.284694	0.14513	Cxcl5	1
GO:0051100	GO:0051100	negative regulation of binding	1/44	177/28943	0.236703	0.284694	0.14513	Aurkb	1
GO:0001890	GO:0001890	placenta development	1/44	180/28943	0.2402	0.288405	0.147022	E2f8	1
GO:0016573	GO:0016573	histone acetylation	1/44	181/28943	0.241363	0.28921	0.147432	Brca1	1
GO:0002244	GO:0002244	hematopoietic progenitor cell differentiation	1/44	182/28943	0.242523	0.28921	0.147432	Esco2	1
GO:0045766	GO:0045766	positive regulation of angiogenesis	1/44	182/28943	0.242523	0.28921	0.147432	Brca1	1
GO:1904018	GO:1904018	positive regulation of vasculature development	1/44	182/28943	0.242523	0.28921	0.147432	Brca1	1
GO:0002455	GO:0002455	humoral immune response mediated by circulating immunoglobulin	1/44	183/28943	0.243682	0.289605	0.147633	Exo1	1
GO:0071356	GO:0071356	cellular response to tumor necrosis factor	1/44	183/28943	0.243682	0.289605	0.147633	Brca1	1
GO:0009060	GO:0009060	aerobic respiration	1/44	187/28943	0.2483	0.294095	0.149922	Cdk1	1
GO:0051260	GO:0051260	protein homooligomerization	1/44	187/28943	0.2483	0.294095	0.149922	Tk1	1
GO:0006475	GO:0006475	internal protein amino acid acetylation	1/44	191/28943	0.25289	0.298522	0.152179	Brca1	1
GO:0018393	GO:0018393	internal peptidyl-lysine acetylation	1/44	191/28943	0.25289	0.298522	0.152179	Brca1	1
GO:0051099	GO:0051099	positive regulation of binding	1/44	194/28943	0.256315	0.302055	0.15398	Cdt1	1
GO:1902806	GO:1902806	regulation of cell cycle G1/S phase transition	1/44	195/28943	0.257454	0.302886	0.154404	Rrm2	1
GO:0007259	GO:0007259	receptor signaling pathway via JAK-STAT	1/44	198/28943	0.260858	0.306377	0.156183	Cxcl5	1
GO:0031056	GO:0031056	regulation of histone modification	1/44	202/28943	0.265373	0.310638	0.158355	Brca1	1
GO:0034612	GO:0034612	response to tumor necrosis factor	1/44	202/28943	0.265373	0.310638	0.158355	Brca1	1
GO:0031334	GO:0031334	positive regulation of protein-containing complex assembly	1/44	203/28943	0.266498	0.311433	0.158761	Cdt1	1
GO:0018394	GO:0018394	peptidyl-lysine acetylation	1/44	204/28943	0.267621	0.311705	0.158899	Brca1	1
GO:0071902	GO:0071902	positive regulation of protein serine/threonine kinase activity	1/44	204/28943	0.267621	0.311705	0.158899	Cdc6	1
GO:0046890	GO:0046890	regulation of lipid biosynthetic process	1/44	205/28943	0.268742	0.311973	0.159036	Brca1	1
GO:0097696	GO:0097696	receptor signaling pathway via STAT	1/44	205/28943	0.268742	0.311973	0.159036	Cxcl5	1
GO:0061351	GO:0061351	neural precursor cell proliferation	1/44	206/28943	0.269862	0.312754	0.159434	Melk	1
GO:0072330	GO:0072330	monocarboxylic acid biosynthetic process	1/44	209/28943	0.273211	0.316112	0.161146	Brca1	1
GO:0099024	GO:0099024	plasma membrane invagination	1/44	210/28943	0.274324	0.316875	0.161535	Aurkb	1
GO:0030307	GO:0030307	positive regulation of cell growth	1/44	211/28943	0.275435	0.317635	0.161922	Dnph1	1
GO:0009743	GO:0009743	response to carbohydrate	1/44	214/28943	0.278759	0.320939	0.163607	Cdt1	1
GO:0006479	GO:0006479	protein methylation	1/44	216/28943	0.280966	0.322304	0.164302	Brca1	1
GO:0008213	GO:0008213	protein alkylation	1/44	216/28943	0.280966	0.322304	0.164302	Brca1	1
GO:0010324	GO:0010324	membrane invagination	1/44	218/28943	0.283167	0.322304	0.164302	Aurkb	1
GO:0030522	GO:0030522	intracellular receptor signaling pathway	1/44	218/28943	0.283167	0.322304	0.164302	Brca1	1
GO:0031396	GO:0031396	regulation of protein ubiquitination	1/44	218/28943	0.283167	0.322304	0.164302	Brca1	1
GO:0035265	GO:0035265	organ growth	1/44	218/28943	0.283167	0.322304	0.164302	Cdk1	1
GO:0048639	GO:0048639	positive regulation of developmental growth	1/44	218/28943	0.283167	0.322304	0.164302	Cdk1	1
GO:0043393	GO:0043393	regulation of protein binding	1/44	221/28943	0.286456	0.323941	0.165137	Aurkb	1
GO:0048469	GO:0048469	cell maturation	1/44	221/28943	0.286456	0.323941	0.165137	Trip13	1
GO:0048839	GO:0048839	inner ear development	1/44	221/28943	0.286456	0.323941	0.165137	Mcm2	1
GO:1903828	GO:1903828	negative regulation of protein localization	1/44	221/28943	0.286456	0.323941	0.165137	Cdt1	1
GO:0007623	GO:0007623	circadian rhythm	1/44	222/28943	0.287549	0.324653	0.1655	Cdk1	1
GO:0001649	GO:0001649	osteoblast differentiation	1/44	225/28943	0.290819	0.327815	0.167112	Fignl1	1
GO:0010976	GO:0010976	positive regulation of neuron projection development	1/44	227/28943	0.29299	0.329732	0.168089	Cxcl5	1
GO:0030595	GO:0030595	leukocyte chemotaxis	1/44	228/28943	0.294074	0.33042	0.16844	Cxcl5	1
GO:0048545	GO:0048545	response to steroid hormone	1/44	232/28943	0.298391	0.334733	0.170638	Brca1	1
GO:0097191	GO:0097191	extrinsic apoptotic signaling pathway	1/44	238/28943	0.304818	0.341396	0.174035	Brca1	1
GO:0042180	GO:0042180	cellular ketone metabolic process	1/44	241/28943	0.30801	0.343871	0.175297	Brca1	1
GO:0071241	GO:0071241	cellular response to inorganic substance	1/44	241/28943	0.30801	0.343871	0.175297	Rad51	1
GO:0097529	GO:0097529	myeloid leukocyte migration	1/44	243/28943	0.31013	0.345686	0.176222	Cxcl5	1
GO:0045333	GO:0045333	cellular respiration	1/44	245/28943	0.312244	0.346938	0.17686	Cdk1	1
GO:0072593	GO:0072593	reactive oxygen species metabolic process	1/44	245/28943	0.312244	0.346938	0.17686	Brca1	1
GO:1903320	GO:1903320	regulation of protein modification by small protein conjugation or removal	1/44	252/28943	0.319592	0.354539	0.180735	Brca1	1
GO:0007286	GO:0007286	spermatid development	1/44	253/28943	0.320635	0.355134	0.181038	Trip13	1
GO:0043583	GO:0043583	ear development	1/44	254/28943	0.321677	0.355725	0.18134	Mcm2	1
GO:0000209	GO:0000209	protein polyubiquitination	1/44	255/28943	0.322718	0.356313	0.181639	Brca1	1
GO:0048515	GO:0048515	spermatid differentiation	1/44	263/28943	0.330984	0.364865	0.185999	Trip13	1
GO:0009165	GO:0009165	nucleotide biosynthetic process	1/44	264/28943	0.332011	0.365421	0.186282	Rrm2	1
GO:0033002	GO:0033002	muscle cell proliferation	1/44	266/28943	0.334059	0.367098	0.187137	Cdk1	1
GO:1901293	GO:1901293	nucleoside phosphate biosynthetic process	1/44	269/28943	0.33712	0.369881	0.188556	Rrm2	1
GO:0048738	GO:0048738	cardiac muscle tissue development	1/44	271/28943	0.339153	0.371529	0.189396	Cdk1	1
GO:0044403	GO:0044403	biological process involved in symbiotic interaction	1/44	272/28943	0.340167	0.372002	0.189637	Cxcl5	1
GO:0001906	GO:0001906	cell killing	1/44	273/28943	0.341179	0.372002	0.189637	Cxcl5	1
GO:0034599	GO:0034599	cellular response to oxidative stress	1/44	273/28943	0.341179	0.372002	0.189637	Melk	1
GO:0043523	GO:0043523	regulation of neuron apoptotic process	1/44	290/28943	0.358163	0.389774	0.198697	Mybl2	1
GO:0006401	GO:0006401	RNA catabolic process	1/44	291/28943	0.359149	0.389774	0.198697	Fen1	1
GO:0014706	GO:0014706	striated muscle tissue development	1/44	291/28943	0.359149	0.389774	0.198697	Cdk1	1
GO:0046394	GO:0046394	carboxylic acid biosynthetic process	1/44	298/28943	0.366007	0.39643	0.20209	Brca1	1
GO:0016053	GO:0016053	organic acid biosynthetic process	1/44	299/28943	0.366981	0.39643	0.20209	Brca1	1
GO:0071695	GO:0071695	anatomical structure maturation	1/44	299/28943	0.366981	0.39643	0.20209	Trip13	1
GO:0002703	GO:0002703	regulation of leukocyte mediated immunity	1/44	303/28943	0.370861	0.400005	0.203912	Cxcl5	1
GO:0071222	GO:0071222	cellular response to lipopolysaccharide	1/44	304/28943	0.371828	0.40043	0.204129	Cxcl5	1
GO:0048511	GO:0048511	rhythmic process	1/44	306/28943	0.373757	0.401889	0.204873	Cdk1	1
GO:0045765	GO:0045765	regulation of angiogenesis	1/44	308/28943	0.37568	0.403337	0.205611	Brca1	1
GO:1901342	GO:1901342	regulation of vasculature development	1/44	312/28943	0.379508	0.406824	0.207388	Brca1	1
GO:0060326	GO:0060326	cell chemotaxis	1/44	314/28943	0.381414	0.407618	0.207793	Cxcl5	1
GO:0071219	GO:0071219	cellular response to molecule of bacterial origin	1/44	314/28943	0.381414	0.407618	0.207793	Cxcl5	1
GO:0018108	GO:0018108	peptidyl-tyrosine phosphorylation	1/44	320/28943	0.387097	0.413061	0.210568	Ttk	1
GO:0007611	GO:0007611	learning or memory	1/44	321/28943	0.388039	0.413436	0.210759	Fen1	1
GO:0018212	GO:0018212	peptidyl-tyrosine modification	1/44	322/28943	0.38898	0.413808	0.210949	Ttk	1
GO:0051402	GO:0051402	neuron apoptotic process	1/44	329/28943	0.395526	0.420133	0.214173	Mybl2	1
GO:0001822	GO:0001822	kidney development	1/44	334/28943	0.400159	0.424411	0.216354	Hells	1
GO:0015980	GO:0015980	energy derivation by oxidation of organic compounds	1/44	337/28943	0.402923	0.426696	0.217519	Cdk1	1
GO:0062197	GO:0062197	cellular response to chemical stress	1/44	340/28943	0.405674	0.428313	0.218343	Melk	1
GO:0071216	GO:0071216	cellular response to biotic stimulus	1/44	340/28943	0.405674	0.428313	0.218343	Cxcl5	1
GO:0046651	GO:0046651	lymphocyte proliferation	1/44	344/28943	0.409323	0.431515	0.219975	Hells	1
GO:0072001	GO:0072001	renal system development	1/44	348/28943	0.412949	0.434684	0.221591	Hells	1
GO:0032943	GO:0032943	mononuclear cell proliferation	1/44	351/28943	0.415655	0.436875	0.222708	Hells	1
GO:0021700	GO:0021700	developmental maturation	1/44	355/28943	0.419244	0.439986	0.224294	Trip13	1
GO:0050890	GO:0050890	cognition	1/44	358/28943	0.421922	0.442133	0.225388	Fen1	1
GO:0062012	GO:0062012	regulation of small molecule metabolic process	1/44	368/28943	0.43076	0.45072	0.229766	Brca1	1
GO:0002831	GO:0002831	regulation of response to biotic stimulus	1/44	371/28943	0.433385	0.452791	0.230821	Cxcl5	1
GO:0048872	GO:0048872	homeostasis of number of cells	1/44	375/28943	0.436868	0.455749	0.232329	Cxcl5	1
GO:0070661	GO:0070661	leukocyte proliferation	1/44	384/28943	0.444627	0.463153	0.236104	Hells	1
GO:0050900	GO:0050900	leukocyte migration	1/44	385/28943	0.445483	0.463355	0.236206	Cxcl5	1
GO:0032496	GO:0032496	response to lipopolysaccharide	1/44	386/28943	0.446337	0.463555	0.236308	Cxcl5	1
GO:0019216	GO:0019216	regulation of lipid metabolic process	1/44	388/28943	0.448042	0.464636	0.23686	Brca1	1
GO:0001655	GO:0001655	urogenital system development	1/44	391/28943	0.450589	0.466587	0.237854	Hells	1
GO:0007281	GO:0007281	germ cell development	1/44	395/28943	0.453968	0.469391	0.239284	Trip13	1
GO:1901214	GO:1901214	regulation of neuron death	1/44	399/28943	0.457327	0.472167	0.240699	Mybl2	1
GO:0048638	GO:0048638	regulation of developmental growth	1/44	402/28943	0.459833	0.474055	0.241661	Cdk1	1
GO:0002237	GO:0002237	response to molecule of bacterial origin	1/44	407/28943	0.463984	0.476929	0.243126	Cxcl5	1
GO:0006979	GO:0006979	response to oxidative stress	1/44	407/28943	0.463984	0.476929	0.243126	Melk	1
GO:0018205	GO:0018205	peptidyl-lysine modification	1/44	410/28943	0.46646	0.478771	0.244065	Brca1	1
GO:0019221	GO:0019221	cytokine-mediated signaling pathway	1/44	421/28943	0.475442	0.487276	0.248401	Cxcl5	1
GO:0043254	GO:0043254	regulation of protein-containing complex assembly	1/44	425/28943	0.478672	0.489869	0.249723	Cdt1	1
GO:0001503	GO:0001503	ossification	1/44	426/28943	0.479476	0.489976	0.249777	Fignl1	1
GO:0022411	GO:0022411	cellular component disassembly	1/44	439/28943	0.489823	0.499819	0.254795	Cdk1	1
GO:0031346	GO:0031346	positive regulation of cell projection organization	1/44	441/28943	0.491397	0.500696	0.255242	Cxcl5	1
GO:0050678	GO:0050678	regulation of epithelial cell proliferation	1/44	442/28943	0.492182	0.500767	0.255278	Uhrf1	1
GO:0006163	GO:0006163	purine nucleotide metabolic process	1/44	449/28943	0.497645	0.50559	0.257737	Dnph1	1
GO:0070997	GO:0070997	neuron death	1/44	450/28943	0.498421	0.505644	0.257765	Mybl2	1
GO:0016055	GO:0016055	Wnt signaling pathway	1/44	451/28943	0.499195	0.505697	0.257792	Ccne1	1
GO:0006631	GO:0006631	fatty acid metabolic process	1/44	453/28943	0.500741	0.505799	0.257843	Brca1	1
GO:0198738	GO:0198738	cell-cell signaling by wnt	1/44	453/28943	0.500741	0.505799	0.257843	Ccne1	1
GO:0001558	GO:0001558	regulation of cell growth	1/44	459/28943	0.50535	0.509719	0.259842	Dnph1	1
GO:0002697	GO:0002697	regulation of immune effector process	1/44	464/28943	0.509159	0.512822	0.261424	Cxcl5	1
GO:0006091	GO:0006091	generation of precursor metabolites and energy	1/44	465/28943	0.509917	0.512848	0.261437	Cdk1	1
GO:0030098	GO:0030098	lymphocyte differentiation	1/44	471/28943	0.514443	0.516658	0.263379	Hells	1
GO:0048732	GO:0048732	gland development	1/44	483/28943	0.523373	0.524122	0.267184	E2f8	1
GO:0072521	GO:0072521	purine-containing compound metabolic process	1/44	483/28943	0.523373	0.524122	0.267184	Dnph1	1
GO:0060537	GO:0060537	muscle tissue development	1/44	494/28943	0.531418	0.531418	0.270903	Cdk1	1

## Sheet: markers_FB_Col4a4
	ID	Description	GeneRatio	BgRatio	pvalue	p.adjust	qvalue	geneID	Count
GO:0051100	GO:0051100	negative regulation of binding	5/46	177/28943	9.04274e-06	0.00453091	0.00345823	Tle5/Adnp/Ilrun/Ifi207/Cpne1	5
GO:0006486	GO:0006486	protein glycosylation	5/46	200/28943	1.63178e-05	0.00453091	0.00345823	Poglut3/Galnt2/Rxylt1/Oga/B3gnt2	5
GO:0043413	GO:0043413	macromolecule glycosylation	5/46	200/28943	1.63178e-05	0.00453091	0.00345823	Poglut3/Galnt2/Rxylt1/Oga/B3gnt2	5
GO:0070085	GO:0070085	glycosylation	5/46	225/28943	2.87117e-05	0.00597922	0.00456366	Poglut3/Galnt2/Rxylt1/Oga/B3gnt2	5
GO:0043392	GO:0043392	negative regulation of DNA binding	3/46	53/28943	8.32438e-05	0.012633	0.00964214	Ilrun/Ifi207/Cpne1	3
GO:0009101	GO:0009101	glycoprotein biosynthetic process	5/46	287/28943	9.09937e-05	0.012633	0.00964214	Poglut3/Galnt2/Rxylt1/Oga/B3gnt2	5
GO:0045071	GO:0045071	negative regulation of viral genome replication	3/46	58/28943	0.000109038	0.0129755	0.0099036	Tasor/Resf1/Ifi207	3
GO:0006493	GO:0006493	protein O-linked glycosylation	3/46	66/28943	0.000160273	0.0133319	0.0101756	Poglut3/Galnt2/Rxylt1	3
GO:0045869	GO:0045869	negative regulation of single stranded viral RNA replication via double stranded DNA intermediate	2/46	12/28943	0.000161451	0.0133319	0.0101756	Tasor/Resf1	2
GO:0090309	GO:0090309	positive regulation of DNA methylation-dependent heterochromatin formation	2/46	12/28943	0.000161451	0.0133319	0.0101756	Tasor/Resf1	2
GO:0031054	GO:0031054	pre-miRNA processing	2/46	14/28943	0.000222156	0.0133319	0.0101756	Tut7/Tut4	2
GO:0045091	GO:0045091	regulation of single stranded viral RNA replication via double stranded DNA intermediate	2/46	14/28943	0.000222156	0.0133319	0.0101756	Tasor/Resf1	2
GO:0009100	GO:0009100	glycoprotein metabolic process	5/46	355/28943	0.00024482	0.0133319	0.0101756	Poglut3/Galnt2/Rxylt1/Oga/B3gnt2	5
GO:0031453	GO:0031453	positive regulation of heterochromatin formation	2/46	15/28943	0.000256074	0.0133319	0.0101756	Tasor/Resf1	2
GO:0039692	GO:0039692	single stranded viral RNA replication via double stranded DNA intermediate	2/46	15/28943	0.000256074	0.0133319	0.0101756	Tasor/Resf1	2
GO:0120263	GO:0120263	positive regulation of heterochromatin organization	2/46	15/28943	0.000256074	0.0133319	0.0101756	Tasor/Resf1	2
GO:1905269	GO:1905269	positive regulation of chromatin organization	2/46	17/28943	0.000331006	0.0162193	0.0123794	Tasor/Resf1	2
GO:0090308	GO:0090308	regulation of DNA methylation-dependent heterochromatin formation	2/46	18/28943	0.000372005	0.0172156	0.0131398	Tasor/Resf1	2
GO:0051098	GO:0051098	regulation of binding	5/46	408/28943	0.000462894	0.0195516	0.0149228	Tle5/Adnp/Ilrun/Ifi207/Cpne1	5
GO:0045069	GO:0045069	regulation of viral genome replication	3/46	95/28943	0.000469426	0.0195516	0.0149228	Tasor/Resf1/Ifi207	3
GO:0048525	GO:0048525	negative regulation of viral process	3/46	101/28943	0.000561432	0.0222701	0.0169977	Tasor/Resf1/Ifi207	3
GO:2001252	GO:2001252	positive regulation of chromosome organization	3/46	109/28943	0.000701003	0.0265425	0.0202586	Cct6a/Tasor/Resf1	3
GO:0019058	GO:0019058	viral life cycle	4/46	261/28943	0.000783096	0.0283617	0.0216471	Rnasek/Tasor/Resf1/Ifi207	4
GO:0006346	GO:0006346	DNA methylation-dependent heterochromatin formation	2/46	27/28943	0.000845685	0.0293523	0.0224032	Tasor/Resf1	2
GO:0010528	GO:0010528	regulation of transposition	2/46	29/28943	0.000976223	0.0309515	0.0236238	Tut7/Tut4	2
GO:0010529	GO:0010529	negative regulation of transposition	2/46	29/28943	0.000976223	0.0309515	0.0236238	Tut7/Tut4	2
GO:0051101	GO:0051101	regulation of DNA binding	3/46	127/28943	0.00109119	0.0309515	0.0236238	Ilrun/Ifi207/Cpne1	3
GO:0031445	GO:0031445	regulation of heterochromatin formation	2/46	31/28943	0.00111583	0.0309515	0.0236238	Tasor/Resf1	2
GO:0120261	GO:0120261	regulation of heterochromatin organization	2/46	31/28943	0.00111583	0.0309515	0.0236238	Tasor/Resf1	2
GO:0019079	GO:0019079	viral genome replication	3/46	130/28943	0.00116712	0.0309515	0.0236238	Tasor/Resf1/Ifi207	3
GO:0032196	GO:0032196	transposition	2/46	32/28943	0.00118901	0.0309515	0.0236238	Tut7/Tut4	2
GO:0039694	GO:0039694	viral RNA genome replication	2/46	32/28943	0.00118901	0.0309515	0.0236238	Tasor/Resf1	2
GO:0060402	GO:0060402	calcium ion transport into cytosol	2/46	34/28943	0.00134212	0.0338441	0.0258316	Oga/Slc8a1	2
GO:0001556	GO:0001556	oocyte maturation	2/46	35/28943	0.00142202	0.0338441	0.0258316	Tut7/Tut4	2
GO:0140718	GO:0140718	facultative heterochromatin formation	2/46	35/28943	0.00142202	0.0338441	0.0258316	Tasor/Resf1	2
GO:1903900	GO:1903900	regulation of viral life cycle	3/46	151/28943	0.00179278	0.0414829	0.031662	Tasor/Resf1/Ifi207	3
GO:0043488	GO:0043488	regulation of mRNA stability	3/46	164/28943	0.00226763	0.0509434	0.0388827	Tent5a/Tut7/Tut4	3
GO:0016032	GO:0016032	viral process	4/46	355/28943	0.00241951	0.0509434	0.0388827	Rnasek/Tasor/Resf1/Ifi207	4
GO:0030501	GO:0030501	positive regulation of bone mineralization	2/46	46/28943	0.00244626	0.0509434	0.0388827	Tent5a/Slc8a1	2
GO:1902275	GO:1902275	regulation of chromatin organization	2/46	46/28943	0.00244626	0.0509434	0.0388827	Tasor/Resf1	2
GO:0050792	GO:0050792	regulation of viral process	3/46	175/28943	0.00272505	0.0553651	0.0422576	Tasor/Resf1/Ifi207	3
GO:0040029	GO:0040029	epigenetic regulation of gene expression	3/46	177/28943	0.00281388	0.0553839	0.0422719	Tasor/Resf1/Ifi207	3
GO:0043487	GO:0043487	regulation of RNA stability	3/46	178/28943	0.00285895	0.0553839	0.0422719	Tent5a/Tut7/Tut4	3
GO:0061013	GO:0061013	regulation of mRNA catabolic process	3/46	183/28943	0.00309102	0.0576645	0.0440126	Tent5a/Tut7/Tut4	3
GO:0035196	GO:0035196	miRNA processing	2/46	52/28943	0.00311513	0.0576645	0.0440126	Tut7/Tut4	2
GO:0097553	GO:0097553	calcium ion transmembrane import into cytosol	3/46	185/28943	0.003187	0.0577124	0.0440491	Ccn2/Oga/Slc8a1	3
GO:0070169	GO:0070169	positive regulation of biomineral tissue development	2/46	56/28943	0.00360331	0.0625324	0.047728	Tent5a/Slc8a1	2
GO:0070918	GO:0070918	small regulatory ncRNA processing	2/46	56/28943	0.00360331	0.0625324	0.047728	Tut7/Tut4	2
GO:0110151	GO:0110151	positive regulation of biomineralization	2/46	57/28943	0.00373057	0.0634197	0.0484053	Tent5a/Slc8a1	2
GO:0045778	GO:0045778	positive regulation of ossification	2/46	62/28943	0.00439789	0.0718323	0.0548262	Tent5a/Slc8a1	2
GO:0048599	GO:0048599	oocyte development	2/46	62/28943	0.00439789	0.0718323	0.0548262	Tut7/Tut4	2
GO:2000113	GO:2000113	negative regulation of cellular macromolecule biosynthetic process	3/46	212/28943	0.00466477	0.0747261	0.0570349	Tut7/Tut4/Oga	3
GO:0031331	GO:0031331	positive regulation of cellular catabolic process	4/46	431/28943	0.00483088	0.0759268	0.0579513	Prxl2c/Tut7/Tut4/Mtln	4
GO:0009994	GO:0009994	oocyte differentiation	2/46	66/28943	0.00496855	0.0766445	0.0584992	Tut7/Tut4	2
GO:0055117	GO:0055117	regulation of cardiac muscle contraction	2/46	71/28943	0.00572719	0.086741	0.0662053	Ccn2/Slc8a1	2
GO:0033044	GO:0033044	regulation of chromosome organization	3/46	241/28943	0.00664863	0.0988984	0.0754845	Cct6a/Tasor/Resf1	3
GO:0006402	GO:0006402	mRNA catabolic process	3/46	246/28943	0.00703404	0.102796	0.0784591	Tent5a/Tut7/Tut4	3
GO:0090257	GO:0090257	regulation of muscle system process	3/46	258/28943	0.00801251	0.115076	0.0878322	Ccn2/Oga/Slc8a1	3
GO:0006942	GO:0006942	regulation of striated muscle contraction	2/46	87/28943	0.00848422	0.118434	0.0903947	Ccn2/Slc8a1	2
GO:0030500	GO:0030500	regulation of bone mineralization	2/46	88/28943	0.00867281	0.118434	0.0903947	Tent5a/Slc8a1	2
GO:0051881	GO:0051881	regulation of mitochondrial membrane potential	2/46	88/28943	0.00867281	0.118434	0.0903947	Oga/Mtln	2
GO:0031507	GO:0031507	heterochromatin formation	2/46	89/28943	0.00886327	0.119082	0.0908899	Tasor/Resf1	2
GO:0045814	GO:0045814	negative regulation of gene expression, epigenetic	2/46	97/28943	0.0104538	0.133969	0.102252	Tasor/Resf1	2
GO:0061157	GO:0061157	mRNA destabilization	2/46	97/28943	0.0104538	0.133969	0.102252	Tut7/Tut4	2
GO:0070828	GO:0070828	heterochromatin organization	2/46	97/28943	0.0104538	0.133969	0.102252	Tasor/Resf1	2
GO:0032091	GO:0032091	negative regulation of protein binding	2/46	98/28943	0.0106609	0.134553	0.102698	Tle5/Adnp	2
GO:0006401	GO:0006401	RNA catabolic process	3/46	291/28943	0.0111021	0.13803	0.105352	Tent5a/Tut7/Tut4	3
GO:0050779	GO:0050779	RNA destabilization	2/46	101/28943	0.011293	0.138339	0.105587	Tut7/Tut4	2
GO:0061014	GO:0061014	positive regulation of mRNA catabolic process	2/46	102/28943	0.0115073	0.138921	0.106032	Tut7/Tut4	2
GO:0070167	GO:0070167	regulation of biomineral tissue development	2/46	107/28943	0.0126055	0.148995	0.113721	Tent5a/Slc8a1	2
GO:0034502	GO:0034502	protein localization to chromosome	2/46	108/28943	0.0128305	0.148995	0.113721	Cct6a/Tasor	2
GO:0031123	GO:0031123	RNA 3'-end processing	2/46	109/28943	0.0130572	0.148995	0.113721	Tut7/Tut4	2
GO:0110149	GO:0110149	regulation of biomineralization	2/46	109/28943	0.0130572	0.148995	0.113721	Tent5a/Slc8a1	2
GO:1903311	GO:1903311	regulation of mRNA metabolic process	3/46	317/28943	0.0139596	0.154677	0.118058	Tent5a/Tut7/Tut4	3
GO:0030004	GO:0030004	cellular monovalent inorganic cation homeostasis	2/46	113/28943	0.0139815	0.154677	0.118058	Rnasek/Slc8a1	2
GO:0048477	GO:0048477	oogenesis	2/46	114/28943	0.014217	0.154677	0.118058	Tut7/Tut4	2
GO:0070588	GO:0070588	calcium ion transmembrane transport	3/46	325/28943	0.0149155	0.154677	0.118058	Ccn2/Oga/Slc8a1	3
GO:0010586	GO:0010586	miRNA metabolic process	2/46	117/28943	0.0149335	0.154677	0.118058	Tut7/Tut4	2
GO:0002832	GO:0002832	negative regulation of response to biotic stimulus	2/46	118/28943	0.0151758	0.154677	0.118058	Ilrun/Ifi207	2
GO:0006338	GO:0006338	chromatin remodeling	3/46	330/28943	0.0155313	0.154677	0.118058	Tasor/Resf1/Srcap	3
GO:0032836	GO:0032836	glomerular basement membrane development	1/46	10/28943	0.0157826	0.154677	0.118058	Col4a4	1
GO:0086064	GO:0086064	cell communication by electrical coupling involved in cardiac conduction	1/46	10/28943	0.0157826	0.154677	0.118058	Slc8a1	1
GO:1904851	GO:1904851	positive regulation of establishment of protein localization to telomere	1/46	10/28943	0.0157826	0.154677	0.118058	Cct6a	1
GO:0051282	GO:0051282	regulation of sequestering of calcium ion	2/46	123/28943	0.0164124	0.154677	0.118058	Slc8a1/Mtln	2
GO:0051208	GO:0051208	sequestering of calcium ion	2/46	125/28943	0.0169188	0.154677	0.118058	Slc8a1/Mtln	2
GO:0006517	GO:0006517	protein deglycosylation	1/46	11/28943	0.0173473	0.154677	0.118058	Oga	1
GO:0010587	GO:0010587	miRNA catabolic process	1/46	11/28943	0.0173473	0.154677	0.118058	Tut4	1
GO:0010612	GO:0010612	regulation of cardiac muscle adaptation	1/46	11/28943	0.0173473	0.154677	0.118058	Oga	1
GO:0051901	GO:0051901	positive regulation of mitochondrial depolarization	1/46	11/28943	0.0173473	0.154677	0.118058	Oga	1
GO:0070203	GO:0070203	regulation of establishment of protein localization to telomere	1/46	11/28943	0.0173473	0.154677	0.118058	Cct6a	1
GO:0071415	GO:0071415	cellular response to purine-containing compound	1/46	11/28943	0.0173473	0.154677	0.118058	Slc8a1	1
GO:0071492	GO:0071492	cellular response to UV-A	1/46	11/28943	0.0173473	0.154677	0.118058	Mme	1
GO:0030282	GO:0030282	bone mineralization	2/46	131/28943	0.0184775	0.154677	0.118058	Tent5a/Slc8a1	2
GO:0060048	GO:0060048	cardiac muscle contraction	2/46	132/28943	0.018743	0.154677	0.118058	Ccn2/Slc8a1	2
GO:0006686	GO:0006686	sphingomyelin biosynthetic process	1/46	12/28943	0.0189097	0.154677	0.118058	Abca8b	1
GO:0009215	GO:0009215	purine deoxyribonucleoside triphosphate metabolic process	1/46	12/28943	0.0189097	0.154677	0.118058	Oga	1
GO:0032000	GO:0032000	positive regulation of fatty acid beta-oxidation	1/46	12/28943	0.0189097	0.154677	0.118058	Mtln	1
GO:0043248	GO:0043248	proteasome assembly	1/46	12/28943	0.0189097	0.154677	0.118058	Ecpas	1
GO:0060124	GO:0060124	positive regulation of growth hormone secretion	1/46	12/28943	0.0189097	0.154677	0.118058	Oga	1
GO:0070202	GO:0070202	regulation of establishment of protein localization to chromosome	1/46	12/28943	0.0189097	0.154677	0.118058	Cct6a	1
GO:0045862	GO:0045862	positive regulation of proteolysis	3/46	357/28943	0.0191041	0.154677	0.118058	Ccn2/Ifi207/Oga	3
GO:0009791	GO:0009791	post-embryonic development	2/46	135/28943	0.0195492	0.154677	0.118058	Slc8a1/Mmut	2
GO:0009200	GO:0009200	deoxyribonucleoside triphosphate metabolic process	1/46	13/28943	0.0204696	0.154677	0.118058	Oga	1
GO:0014745	GO:0014745	negative regulation of muscle adaptation	1/46	13/28943	0.0204696	0.154677	0.118058	Oga	1
GO:0044557	GO:0044557	relaxation of smooth muscle	1/46	13/28943	0.0204696	0.154677	0.118058	Slc8a1	1
GO:1904181	GO:1904181	positive regulation of membrane depolarization	1/46	13/28943	0.0204696	0.154677	0.118058	Oga	1
GO:1904816	GO:1904816	positive regulation of protein localization to chromosome, telomeric region	1/46	13/28943	0.0204696	0.154677	0.118058	Cct6a	1
GO:0051604	GO:0051604	protein maturation	3/46	367/28943	0.0205337	0.154677	0.118058	Galnt2/Ifi207/Mme	3
GO:0030278	GO:0030278	regulation of ossification	2/46	140/28943	0.0209249	0.154677	0.118058	Tent5a/Slc8a1	2
GO:0002831	GO:0002831	regulation of response to biotic stimulus	3/46	371/28943	0.0211217	0.154677	0.118058	Tut4/Ilrun/Ifi207	3
GO:0010882	GO:0010882	regulation of cardiac muscle contraction by calcium ion signaling	1/46	14/28943	0.0220271	0.154677	0.118058	Slc8a1	1
GO:0018342	GO:0018342	protein prenylation	1/46	14/28943	0.0220271	0.154677	0.118058	Ptar1	1
GO:0045989	GO:0045989	positive regulation of striated muscle contraction	1/46	14/28943	0.0220271	0.154677	0.118058	Ccn2	1
GO:0050667	GO:0050667	homocysteine metabolic process	1/46	14/28943	0.0220271	0.154677	0.118058	Mmut	1
GO:0070278	GO:0070278	extracellular matrix constituent secretion	1/46	14/28943	0.0220271	0.154677	0.118058	Ccn2	1
GO:0097354	GO:0097354	prenylation	1/46	14/28943	0.0220271	0.154677	0.118058	Ptar1	1
GO:0060759	GO:0060759	regulation of response to cytokine stimulus	2/46	147/28943	0.0229167	0.154677	0.118058	Tle5/Cpne1	2
GO:1903313	GO:1903313	positive regulation of mRNA metabolic process	2/46	148/28943	0.0232075	0.154677	0.118058	Tut7/Tut4	2
GO:2001056	GO:2001056	positive regulation of cysteine-type endopeptidase activity	2/46	149/28943	0.0234997	0.154677	0.118058	Ccn2/Ifi207	2
GO:0010561	GO:0010561	negative regulation of glycoprotein biosynthetic process	1/46	15/28943	0.0235822	0.154677	0.118058	Oga	1
GO:0031000	GO:0031000	response to caffeine	1/46	15/28943	0.0235822	0.154677	0.118058	Slc8a1	1
GO:0035269	GO:0035269	protein O-linked mannosylation	1/46	15/28943	0.0235822	0.154677	0.118058	Rxylt1	1
GO:0036376	GO:0036376	sodium ion export across plasma membrane	1/46	15/28943	0.0235822	0.154677	0.118058	Slc8a1	1
GO:0043486	GO:0043486	histone exchange	1/46	15/28943	0.0235822	0.154677	0.118058	Srcap	1
GO:0046459	GO:0046459	short-chain fatty acid metabolic process	1/46	15/28943	0.0235822	0.154677	0.118058	Mmut	1
GO:0070141	GO:0070141	response to UV-A	1/46	15/28943	0.0235822	0.154677	0.118058	Mme	1
GO:1904814	GO:1904814	regulation of protein localization to chromosome, telomeric region	1/46	15/28943	0.0235822	0.154677	0.118058	Cct6a	1
GO:0009411	GO:0009411	response to UV	2/46	151/28943	0.0240888	0.156766	0.119652	Ro60/Mme	2
GO:0006044	GO:0006044	N-acetylglucosamine metabolic process	1/46	16/28943	0.0251348	0.161056	0.122927	Oga	1
GO:0060049	GO:0060049	regulation of protein glycosylation	1/46	16/28943	0.0251348	0.161056	0.122927	Oga	1
GO:0034655	GO:0034655	nucleobase-containing compound catabolic process	3/46	405/28943	0.0264932	0.163908	0.125103	Tent5a/Tut7/Tut4	3
GO:0010224	GO:0010224	response to UV-B	1/46	17/28943	0.0266851	0.163908	0.125103	Mme	1
GO:0010524	GO:0010524	positive regulation of calcium ion transport into cytosol	1/46	17/28943	0.0266851	0.163908	0.125103	Oga	1
GO:0051284	GO:0051284	positive regulation of sequestering of calcium ion	1/46	17/28943	0.0266851	0.163908	0.125103	Mtln	1
GO:1903019	GO:1903019	negative regulation of glycoprotein metabolic process	1/46	17/28943	0.0266851	0.163908	0.125103	Oga	1
GO:0007351	GO:0007351	tripartite regional subdivision	1/46	18/28943	0.0282329	0.163908	0.125103	Tasor	1
GO:0007614	GO:0007614	short-term memory	1/46	18/28943	0.0282329	0.163908	0.125103	Adnp	1
GO:0008595	GO:0008595	anterior/posterior axis specification, embryo	1/46	18/28943	0.0282329	0.163908	0.125103	Tasor	1
GO:0010644	GO:0010644	cell communication by electrical coupling	1/46	18/28943	0.0282329	0.163908	0.125103	Slc8a1	1
GO:0010918	GO:0010918	positive regulation of mitochondrial membrane potential	1/46	18/28943	0.0282329	0.163908	0.125103	Mtln	1
GO:0070102	GO:0070102	interleukin-6-mediated signaling pathway	1/46	18/28943	0.0282329	0.163908	0.125103	Tut4	1
GO:0070200	GO:0070200	establishment of protein localization to telomere	1/46	18/28943	0.0282329	0.163908	0.125103	Cct6a	1
GO:0006937	GO:0006937	regulation of muscle contraction	2/46	167/28943	0.0290162	0.163908	0.125103	Ccn2/Slc8a1	2
GO:0035457	GO:0035457	cellular response to interferon-alpha	1/46	19/28943	0.0297783	0.163908	0.125103	Ro60	1
GO:0060123	GO:0060123	regulation of growth hormone secretion	1/46	19/28943	0.0297783	0.163908	0.125103	Oga	1
GO:0007292	GO:0007292	female gamete generation	2/46	170/28943	0.0299815	0.163908	0.125103	Tut7/Tut4	2
GO:0010950	GO:0010950	positive regulation of endopeptidase activity	2/46	170/28943	0.0299815	0.163908	0.125103	Ccn2/Ifi207	2
GO:0001503	GO:0001503	ossification	3/46	426/28943	0.0301445	0.163908	0.125103	Ccn2/Tent5a/Slc8a1	3
GO:0055067	GO:0055067	monovalent inorganic cation homeostasis	2/46	171/28943	0.0303061	0.163908	0.125103	Rnasek/Slc8a1	2
GO:0062013	GO:0062013	positive regulation of small molecule metabolic process	2/46	172/28943	0.0306321	0.163908	0.125103	Prxl2c/Mtln	2
GO:0006941	GO:0006941	striated muscle contraction	2/46	173/28943	0.0309595	0.163908	0.125103	Ccn2/Slc8a1	2
GO:0003012	GO:0003012	muscle system process	3/46	432/28943	0.0312344	0.163908	0.125103	Ccn2/Oga/Slc8a1	3
GO:0009314	GO:0009314	response to radiation	3/46	432/28943	0.0312344	0.163908	0.125103	Ro60/Ifi207/Mme	3
GO:0019065	GO:0019065	receptor-mediated endocytosis of virus by host cell	1/46	20/28943	0.0313214	0.163908	0.125103	Rnasek	1
GO:0035268	GO:0035268	protein mannosylation	1/46	20/28943	0.0313214	0.163908	0.125103	Rxylt1	1
GO:0046700	GO:0046700	heterocycle catabolic process	3/46	436/28943	0.0319724	0.163908	0.125103	Tent5a/Tut7/Tut4	3
GO:0001502	GO:0001502	cartilage condensation	1/46	21/28943	0.032862	0.163908	0.125103	Ccn2	1
GO:0035994	GO:0035994	response to muscle stretch	1/46	21/28943	0.032862	0.163908	0.125103	Slc8a1	1
GO:0045821	GO:0045821	positive regulation of glycolytic process	1/46	21/28943	0.032862	0.163908	0.125103	Prxl2c	1
GO:0046321	GO:0046321	positive regulation of fatty acid oxidation	1/46	21/28943	0.032862	0.163908	0.125103	Mtln	1
GO:0051900	GO:0051900	regulation of mitochondrial depolarization	1/46	21/28943	0.032862	0.163908	0.125103	Oga	1
GO:0075509	GO:0075509	endocytosis involved in viral entry into host cell	1/46	21/28943	0.032862	0.163908	0.125103	Rnasek	1
GO:0097502	GO:0097502	mannosylation	1/46	21/28943	0.032862	0.163908	0.125103	Rxylt1	1
GO:0031214	GO:0031214	biomineral tissue development	2/46	179/28943	0.0329532	0.163908	0.125103	Tent5a/Slc8a1	2
GO:0071478	GO:0071478	cellular response to radiation	2/46	179/28943	0.0329532	0.163908	0.125103	Ifi207/Mme	2
GO:0044270	GO:0044270	cellular nitrogen compound catabolic process	3/46	443/28943	0.0332861	0.163908	0.125103	Tent5a/Tut7/Tut4	3
GO:0010952	GO:0010952	positive regulation of peptidase activity	2/46	180/28943	0.0332904	0.163908	0.125103	Ccn2/Ifi207	2
GO:0006684	GO:0006684	sphingomyelin metabolic process	1/46	22/28943	0.0344002	0.163908	0.125103	Abca8b	1
GO:0010522	GO:0010522	regulation of calcium ion transport into cytosol	1/46	22/28943	0.0344002	0.163908	0.125103	Oga	1
GO:0030252	GO:0030252	growth hormone secretion	1/46	22/28943	0.0344002	0.163908	0.125103	Oga	1
GO:0097202	GO:0097202	activation of cysteine-type endopeptidase activity	1/46	22/28943	0.0344002	0.163908	0.125103	Ifi207	1
GO:0098719	GO:0098719	sodium ion import across plasma membrane	1/46	22/28943	0.0344002	0.163908	0.125103	Slc8a1	1
GO:2000209	GO:2000209	regulation of anoikis	1/46	22/28943	0.0344002	0.163908	0.125103	Tle5	1
GO:0006163	GO:0006163	purine nucleotide metabolic process	3/46	449/28943	0.0344344	0.163908	0.125103	Prxl2c/Oga/Mmut	3
GO:0006816	GO:0006816	calcium ion transport	3/46	449/28943	0.0344344	0.163908	0.125103	Ccn2/Oga/Slc8a1	3
GO:0071897	GO:0071897	DNA biosynthetic process	2/46	185/28943	0.0349963	0.165636	0.126422	Ccn2/Cct6a	2
GO:0009151	GO:0009151	purine deoxyribonucleotide metabolic process	1/46	23/28943	0.035936	0.166579	0.127142	Oga	1
GO:0010880	GO:0010880	regulation of release of sequestered calcium ion into cytosol by sarcoplasmic reticulum	1/46	23/28943	0.035936	0.166579	0.127142	Slc8a1	1
GO:0031998	GO:0031998	regulation of fatty acid beta-oxidation	1/46	23/28943	0.035936	0.166579	0.127142	Mtln	1
GO:0110148	GO:0110148	biomineralization	2/46	188/28943	0.0360359	0.166579	0.127142	Tent5a/Slc8a1	2
GO:0019439	GO:0019439	aromatic compound catabolic process	3/46	458/28943	0.0361954	0.166579	0.127142	Tent5a/Tut7/Tut4	3
GO:0017148	GO:0017148	negative regulation of translation	2/46	191/28943	0.0370875	0.168424	0.12855	Tut7/Tut4	2
GO:0051481	GO:0051481	negative regulation of cytosolic calcium ion concentration	1/46	24/28943	0.0374694	0.168424	0.12855	Slc8a1	1
GO:0051882	GO:0051882	mitochondrial depolarization	1/46	24/28943	0.0374694	0.168424	0.12855	Oga	1
GO:0031047	GO:0031047	gene silencing by RNA	2/46	194/28943	0.0381509	0.168424	0.12855	Tut7/Tut4	2
GO:0042391	GO:0042391	regulation of membrane potential	3/46	469/28943	0.0384102	0.168424	0.12855	Oga/Slc8a1/Mtln	3
GO:0010763	GO:0010763	positive regulation of fibroblast migration	1/46	25/28943	0.0390005	0.168424	0.12855	Slc8a1	1
GO:0014808	GO:0014808	release of sequestered calcium ion into cytosol by sarcoplasmic reticulum	1/46	25/28943	0.0390005	0.168424	0.12855	Slc8a1	1
GO:0035988	GO:0035988	chondrocyte proliferation	1/46	25/28943	0.0390005	0.168424	0.12855	Ccn2	1
GO:0050687	GO:0050687	negative regulation of defense response to virus	1/46	25/28943	0.0390005	0.168424	0.12855	Ilrun	1
GO:0098743	GO:0098743	cell aggregation	1/46	25/28943	0.0390005	0.168424	0.12855	Ccn2	1
GO:0008016	GO:0008016	regulation of heart contraction	2/46	199/28943	0.0399491	0.168424	0.12855	Ccn2/Slc8a1	2
GO:1990138	GO:1990138	neuron projection extension	2/46	200/28943	0.0403126	0.168424	0.12855	Adnp/Cpne1	2
GO:0006883	GO:0006883	cellular sodium ion homeostasis	1/46	26/28943	0.0405292	0.168424	0.12855	Slc8a1	1
GO:0031664	GO:0031664	regulation of lipopolysaccharide-mediated signaling pathway	1/46	26/28943	0.0405292	0.168424	0.12855	Tut4	1
GO:0046794	GO:0046794	transport of virus	1/46	26/28943	0.0405292	0.168424	0.12855	Rnasek	1
GO:1903514	GO:1903514	release of sequestered calcium ion into cytosol by endoplasmic reticulum	1/46	26/28943	0.0405292	0.168424	0.12855	Slc8a1	1
GO:1903169	GO:1903169	regulation of calcium ion transmembrane transport	2/46	201/28943	0.0406773	0.168424	0.12855	Oga/Slc8a1	2
GO:2000112	GO:2000112	regulation of cellular macromolecule biosynthetic process	3/46	482/28943	0.0411157	0.168424	0.12855	Tut7/Tut4/Oga	3
GO:0072521	GO:0072521	purine-containing compound metabolic process	3/46	483/28943	0.0413277	0.168424	0.12855	Prxl2c/Oga/Mmut	3
GO:1901361	GO:1901361	organic cyclic compound catabolic process	3/46	484/28943	0.0415403	0.168424	0.12855	Tent5a/Tut7/Tut4	3
GO:0014829	GO:0014829	vascular associated smooth muscle contraction	1/46	27/28943	0.0420555	0.168424	0.12855	Slc8a1	1
GO:0035384	GO:0035384	thioester biosynthetic process	1/46	27/28943	0.0420555	0.168424	0.12855	Mmut	1
GO:0045838	GO:0045838	positive regulation of membrane potential	1/46	27/28943	0.0420555	0.168424	0.12855	Mtln	1
GO:0071616	GO:0071616	acyl-CoA biosynthetic process	1/46	27/28943	0.0420555	0.168424	0.12855	Mmut	1
GO:0140448	GO:0140448	signaling receptor ligand precursor processing	1/46	27/28943	0.0420555	0.168424	0.12855	Mme	1
GO:1901071	GO:1901071	glucosamine-containing compound metabolic process	1/46	27/28943	0.0420555	0.168424	0.12855	Oga	1
GO:1901223	GO:1901223	negative regulation of NIK/NF-kappaB signaling	1/46	27/28943	0.0420555	0.168424	0.12855	Cpne1	1
GO:0032480	GO:0032480	negative regulation of type I interferon production	1/46	28/28943	0.0435794	0.172865	0.13194	Ilrun	1
GO:0070199	GO:0070199	establishment of protein localization to chromosome	1/46	28/28943	0.0435794	0.172865	0.13194	Cct6a	1
GO:0030003	GO:0030003	cellular cation homeostasis	3/46	498/28943	0.0445754	0.174935	0.13352	Rnasek/Slc8a1/Mtln	3
GO:0007350	GO:0007350	blastoderm segmentation	1/46	29/28943	0.0451009	0.174935	0.13352	Tasor	1
GO:0014887	GO:0014887	cardiac muscle adaptation	1/46	29/28943	0.0451009	0.174935	0.13352	Oga	1
GO:0033198	GO:0033198	response to ATP	1/46	29/28943	0.0451009	0.174935	0.13352	Slc8a1	1
GO:0034249	GO:0034249	negative regulation of cellular amide metabolic process	2/46	213/28943	0.0451513	0.174935	0.13352	Tut7/Tut4	2
GO:0071312	GO:0071312	cellular response to alkaloid	1/46	30/28943	0.0466201	0.178562	0.136288	Slc8a1	1
GO:1900273	GO:1900273	positive regulation of long-term synaptic potentiation	1/46	30/28943	0.0466201	0.178562	0.136288	Mme	1
GO:0002026	GO:0002026	regulation of the force of heart contraction	1/46	31/28943	0.0481369	0.178562	0.136288	Slc8a1	1
GO:0032967	GO:0032967	positive regulation of collagen biosynthetic process	1/46	31/28943	0.0481369	0.178562	0.136288	Ccn2	1
GO:0035455	GO:0035455	response to interferon-alpha	1/46	31/28943	0.0481369	0.178562	0.136288	Ro60	1
GO:0043276	GO:0043276	anoikis	1/46	31/28943	0.0481369	0.178562	0.136288	Tle5	1
GO:0070198	GO:0070198	protein localization to chromosome, telomeric region	1/46	31/28943	0.0481369	0.178562	0.136288	Cct6a	1
GO:0071354	GO:0071354	cellular response to interleukin-6	1/46	31/28943	0.0481369	0.178562	0.136288	Tut4	1
GO:0043393	GO:0043393	regulation of protein binding	2/46	221/28943	0.048231	0.178562	0.136288	Tle5/Adnp	2
GO:0048469	GO:0048469	cell maturation	2/46	221/28943	0.048231	0.178562	0.136288	Tut7/Tut4	2
GO:0000096	GO:0000096	sulfur amino acid metabolic process	1/46	32/28943	0.0496513	0.180609	0.137851	Mmut	1
GO:0010875	GO:0010875	positive regulation of cholesterol efflux	1/46	32/28943	0.0496513	0.180609	0.137851	Abca8b	1
GO:0030224	GO:0030224	monocyte differentiation	1/46	32/28943	0.0496513	0.180609	0.137851	Ifi207	1
GO:0070296	GO:0070296	sarcoplasmic reticulum calcium ion transport	1/46	32/28943	0.0496513	0.180609	0.137851	Slc8a1	1
GO:0070374	GO:0070374	positive regulation of ERK1 and ERK2 cascade	2/46	227/28943	0.05059	0.182915	0.13961	Ccn2/Prxl2c	2
GO:0032212	GO:0032212	positive regulation of telomere maintenance via telomerase	1/46	33/28943	0.0511634	0.182915	0.13961	Cct6a	1
GO:0050996	GO:0050996	positive regulation of lipid catabolic process	1/46	33/28943	0.0511634	0.182915	0.13961	Mtln	1
GO:0070741	GO:0070741	response to interleukin-6	1/46	33/28943	0.0511634	0.182915	0.13961	Tut4	1
GO:0051651	GO:0051651	maintenance of location in cell	2/46	232/28943	0.0525873	0.18671	0.142507	Slc8a1/Mtln	2
GO:0010714	GO:0010714	positive regulation of collagen metabolic process	1/46	34/28943	0.0526732	0.18671	0.142507	Ccn2	1
GO:0007204	GO:0007204	positive regulation of cytosolic calcium ion concentration	2/46	234/28943	0.0533941	0.188463	0.143845	Oga/Slc8a1	2
GO:0042908	GO:0042908	xenobiotic transport	1/46	35/28943	0.0541805	0.189632	0.144737	Abca8b	1
GO:0043243	GO:0043243	positive regulation of protein-containing complex disassembly	1/46	35/28943	0.0541805	0.189632	0.144737	Oga	1
GO:0006471	GO:0006471	protein ADP-ribosylation	1/46	36/28943	0.0556856	0.190551	0.145439	Adnp	1
GO:0070316	GO:0070316	regulation of G0 to G1 transition	1/46	36/28943	0.0556856	0.190551	0.145439	Ccn2	1
GO:0097242	GO:0097242	amyloid-beta clearance	1/46	36/28943	0.0556856	0.190551	0.145439	Mme	1
GO:0060047	GO:0060047	heart contraction	2/46	242/28943	0.0566655	0.190551	0.145439	Ccn2/Slc8a1	2
GO:2000116	GO:2000116	regulation of cysteine-type endopeptidase activity	2/46	243/28943	0.0570793	0.190551	0.145439	Ccn2/Ifi207	2
GO:0019934	GO:0019934	cGMP-mediated signaling	1/46	37/28943	0.0571883	0.190551	0.145439	Adnp	1
GO:0033866	GO:0033866	nucleoside bisphosphate biosynthetic process	1/46	37/28943	0.0571883	0.190551	0.145439	Mmut	1
GO:0034030	GO:0034030	ribonucleoside bisphosphate biosynthetic process	1/46	37/28943	0.0571883	0.190551	0.145439	Mmut	1
GO:0034033	GO:0034033	purine nucleoside bisphosphate biosynthetic process	1/46	37/28943	0.0571883	0.190551	0.145439	Mmut	1
GO:0045023	GO:0045023	G0 to G1 transition	1/46	37/28943	0.0571883	0.190551	0.145439	Ccn2	1
GO:0090075	GO:0090075	relaxation of muscle	1/46	37/28943	0.0571883	0.190551	0.145439	Slc8a1	1
GO:1904358	GO:1904358	positive regulation of telomere maintenance via telomere lengthening	1/46	37/28943	0.0571883	0.190551	0.145439	Cct6a	1
GO:0031348	GO:0031348	negative regulation of defense response	2/46	244/28943	0.0574942	0.190807	0.145634	Ilrun/Ifi207	2
GO:0031668	GO:0031668	cellular response to extracellular stimulus	2/46	245/28943	0.0579101	0.191425	0.146106	Tle5/Ifi207	2
GO:0055090	GO:0055090	acylglycerol homeostasis	1/46	38/28943	0.0586886	0.191716	0.146328	Mtln	1
GO:0070328	GO:0070328	triglyceride homeostasis	1/46	38/28943	0.0586886	0.191716	0.146328	Mtln	1
GO:1903580	GO:1903580	positive regulation of ATP metabolic process	1/46	38/28943	0.0586886	0.191716	0.146328	Prxl2c	1
GO:0071320	GO:0071320	cellular response to cAMP	1/46	39/28943	0.0601867	0.195842	0.149477	Slc8a1	1
GO:0010803	GO:0010803	regulation of tumor necrosis factor-mediated signaling pathway	1/46	40/28943	0.0616824	0.198444	0.151463	Cpne1	1
GO:0098703	GO:0098703	calcium ion import across plasma membrane	1/46	40/28943	0.0616824	0.198444	0.151463	Slc8a1	1
GO:0003015	GO:0003015	heart process	2/46	254/28943	0.0617011	0.198444	0.151463	Ccn2/Slc8a1	2
GO:0009144	GO:0009144	purine nucleoside triphosphate metabolic process	2/46	257/28943	0.0629834	0.201789	0.154016	Prxl2c/Oga	2
GO:0034661	GO:0034661	ncRNA catabolic process	1/46	42/28943	0.0646667	0.204819	0.156329	Tut4	1
GO:0051452	GO:0051452	intracellular pH reduction	1/46	42/28943	0.0646667	0.204819	0.156329	Rnasek	1
GO:1900181	GO:1900181	negative regulation of protein localization to nucleus	1/46	42/28943	0.0646667	0.204819	0.156329	Ilrun	1
GO:0010874	GO:0010874	regulation of cholesterol efflux	1/46	43/28943	0.0661555	0.205625	0.156944	Abca8b	1
GO:0045823	GO:0045823	positive regulation of heart contraction	1/46	43/28943	0.0661555	0.205625	0.156944	Ccn2	1
GO:0045981	GO:0045981	positive regulation of nucleotide metabolic process	1/46	43/28943	0.0661555	0.205625	0.156944	Prxl2c	1
GO:0086065	GO:0086065	cell communication involved in cardiac conduction	1/46	43/28943	0.0661555	0.205625	0.156944	Slc8a1	1
GO:1900544	GO:1900544	positive regulation of purine nucleotide metabolic process	1/46	43/28943	0.0661555	0.205625	0.156944	Prxl2c	1
GO:0046320	GO:0046320	regulation of fatty acid oxidation	1/46	44/28943	0.0676419	0.206762	0.157812	Mtln	1
GO:0046326	GO:0046326	positive regulation of glucose import	1/46	44/28943	0.0676419	0.206762	0.157812	Oga	1
GO:0071168	GO:0071168	protein localization to chromatin	1/46	44/28943	0.0676419	0.206762	0.157812	Tasor	1
GO:1901998	GO:1901998	toxin transport	1/46	44/28943	0.0676419	0.206762	0.157812	Cct6a	1
GO:1903522	GO:1903522	regulation of blood circulation	2/46	268/28943	0.0677623	0.206762	0.157812	Ccn2/Slc8a1	2
GO:0006040	GO:0006040	amino sugar metabolic process	1/46	45/28943	0.0691259	0.210153	0.1604	Oga	1
GO:0048588	GO:0048588	developmental cell growth	2/46	273/28943	0.0699736	0.211569	0.161481	Adnp/Cpne1	2
GO:0000578	GO:0000578	embryonic axis specification	1/46	46/28943	0.0706077	0.211569	0.161481	Tasor	1
GO:0032373	GO:0032373	positive regulation of sterol transport	1/46	46/28943	0.0706077	0.211569	0.161481	Abca8b	1
GO:0032376	GO:0032376	positive regulation of cholesterol transport	1/46	46/28943	0.0706077	0.211569	0.161481	Abca8b	1
GO:0009141	GO:0009141	nucleoside triphosphate metabolic process	2/46	275/28943	0.0708648	0.211578	0.161488	Prxl2c/Oga	2
GO:0009394	GO:0009394	2'-deoxyribonucleotide metabolic process	1/46	47/28943	0.0720872	0.211795	0.161653	Oga	1
GO:0010559	GO:0010559	regulation of glycoprotein biosynthetic process	1/46	47/28943	0.0720872	0.211795	0.161653	Oga	1
GO:0019692	GO:0019692	deoxyribose phosphate metabolic process	1/46	47/28943	0.0720872	0.211795	0.161653	Oga	1
GO:1903524	GO:1903524	positive regulation of blood circulation	1/46	47/28943	0.0720872	0.211795	0.161653	Ccn2	1
GO:0060560	GO:0060560	developmental growth involved in morphogenesis	2/46	278/28943	0.0722087	0.211795	0.161653	Adnp/Cpne1	2
GO:0032965	GO:0032965	regulation of collagen biosynthetic process	1/46	48/28943	0.0735643	0.214263	0.163536	Ccn2	1
GO:0045923	GO:0045923	positive regulation of fatty acid metabolic process	1/46	48/28943	0.0735643	0.214263	0.163536	Mtln	1
GO:0006110	GO:0006110	regulation of glycolytic process	1/46	49/28943	0.0750392	0.215544	0.164514	Prxl2c	1
GO:0009262	GO:0009262	deoxyribonucleotide metabolic process	1/46	49/28943	0.0750392	0.215544	0.164514	Oga	1
GO:0010762	GO:0010762	regulation of fibroblast migration	1/46	49/28943	0.0750392	0.215544	0.164514	Slc8a1	1
GO:0032210	GO:0032210	regulation of telomere maintenance via telomerase	1/46	49/28943	0.0750392	0.215544	0.164514	Cct6a	1
GO:0016485	GO:0016485	protein processing	2/46	285/28943	0.0753766	0.215769	0.164686	Ifi207/Mme	2
GO:0003254	GO:0003254	regulation of membrane depolarization	1/46	50/28943	0.0765118	0.217523	0.166025	Oga	1
GO:1903018	GO:1903018	regulation of glycoprotein metabolic process	1/46	50/28943	0.0765118	0.217523	0.166025	Oga	1
GO:0051607	GO:0051607	defense response to virus	2/46	289/28943	0.0772068	0.218753	0.166964	Ilrun/Ifi207	2
GO:0140546	GO:0140546	defense response to symbiont	2/46	290/28943	0.0776666	0.219309	0.167388	Ilrun/Ifi207	2
GO:0014888	GO:0014888	striated muscle adaptation	1/46	51/28943	0.077982	0.219456	0.167501	Oga	1
GO:0006874	GO:0006874	cellular calcium ion homeostasis	2/46	292/28943	0.0785888	0.220419	0.168235	Slc8a1/Mtln	2
GO:0045773	GO:0045773	positive regulation of axon extension	1/46	52/28943	0.07945	0.222087	0.169508	Adnp	1
GO:0051924	GO:0051924	regulation of calcium ion transport	2/46	296/28943	0.0804436	0.223929	0.170915	Oga/Slc8a1	2
GO:0007339	GO:0007339	binding of sperm to zona pellucida	1/46	53/28943	0.0809157	0.223929	0.170915	Cct6a	1
GO:0010828	GO:0010828	positive regulation of glucose transmembrane transport	1/46	53/28943	0.0809157	0.223929	0.170915	Oga	1
GO:0071695	GO:0071695	anatomical structure maturation	2/46	299/28943	0.0818438	0.225748	0.172303	Tut7/Tut4	2
GO:0001961	GO:0001961	positive regulation of cytokine-mediated signaling pathway	1/46	55/28943	0.0838402	0.227488	0.173631	Cpne1	1
GO:0010712	GO:0010712	regulation of collagen metabolic process	1/46	55/28943	0.0838402	0.227488	0.173631	Ccn2	1
GO:0032330	GO:0032330	regulation of chondrocyte differentiation	1/46	55/28943	0.0838402	0.227488	0.173631	Ccn2	1
GO:0042149	GO:0042149	cellular response to glucose starvation	1/46	55/28943	0.0838402	0.227488	0.173631	Ifi207	1
GO:0045933	GO:0045933	positive regulation of muscle contraction	1/46	55/28943	0.0838402	0.227488	0.173631	Ccn2	1
GO:0050769	GO:0050769	positive regulation of neurogenesis	2/46	305/28943	0.0846669	0.228986	0.174774	Adnp/Mme	2
GO:1900271	GO:1900271	regulation of long-term synaptic potentiation	1/46	56/28943	0.0852991	0.229949	0.175509	Mme	1
GO:0071496	GO:0071496	cellular response to external stimulus	2/46	308/28943	0.0860897	0.230886	0.176225	Tle5/Ifi207	2
GO:0019932	GO:0019932	second-messenger-mediated signaling	2/46	309/28943	0.0865656	0.230886	0.176225	Adnp/Slc8a1	2
GO:0032964	GO:0032964	collagen biosynthetic process	1/46	57/28943	0.0867557	0.230886	0.176225	Ccn2	1
GO:0035458	GO:0035458	cellular response to interferon-beta	1/46	57/28943	0.0867557	0.230886	0.176225	Ifi207	1
GO:0051496	GO:0051496	positive regulation of stress fiber assembly	1/46	58/28943	0.08821	0.231506	0.176698	Ccn2	1
GO:1904356	GO:1904356	regulation of telomere maintenance via telomere lengthening	1/46	58/28943	0.08821	0.231506	0.176698	Cct6a	1
GO:0002218	GO:0002218	activation of innate immune response	1/46	59/28943	0.089662	0.231506	0.176698	Ifi207	1
GO:0070509	GO:0070509	calcium ion import	1/46	59/28943	0.089662	0.231506	0.176698	Slc8a1	1
GO:0006936	GO:0006936	muscle contraction	2/46	317/28943	0.0904016	0.231506	0.176698	Ccn2/Slc8a1	2
GO:0006023	GO:0006023	aminoglycan biosynthetic process	1/46	60/28943	0.0911118	0.231506	0.176698	B3gnt2	1
GO:0006278	GO:0006278	RNA-templated DNA biosynthetic process	1/46	60/28943	0.0911118	0.231506	0.176698	Cct6a	1
GO:0007004	GO:0007004	telomere maintenance via telomerase	1/46	60/28943	0.0911118	0.231506	0.176698	Cct6a	1
GO:0009948	GO:0009948	anterior/posterior axis specification	1/46	60/28943	0.0911118	0.231506	0.176698	Tasor	1
GO:0043470	GO:0043470	regulation of carbohydrate catabolic process	1/46	60/28943	0.0911118	0.231506	0.176698	Prxl2c	1
GO:0048255	GO:0048255	mRNA stabilization	1/46	60/28943	0.0911118	0.231506	0.176698	Tent5a	1
GO:0051591	GO:0051591	response to cAMP	1/46	60/28943	0.0911118	0.231506	0.176698	Slc8a1	1
GO:0055078	GO:0055078	sodium ion homeostasis	1/46	60/28943	0.0911118	0.231506	0.176698	Slc8a1	1
GO:0072503	GO:0072503	cellular divalent inorganic cation homeostasis	2/46	320/28943	0.0918532	0.231506	0.176698	Slc8a1/Mtln	2
GO:0007611	GO:0007611	learning or memory	2/46	321/28943	0.0923386	0.231506	0.176698	Adnp/Mme	2
GO:0031663	GO:0031663	lipopolysaccharide-mediated signaling pathway	1/46	61/28943	0.0925593	0.231506	0.176698	Tut4	1
GO:0035036	GO:0035036	sperm-egg recognition	1/46	61/28943	0.0925593	0.231506	0.176698	Cct6a	1
GO:0060760	GO:0060760	positive regulation of response to cytokine stimulus	1/46	61/28943	0.0925593	0.231506	0.176698	Cpne1	1
GO:0140115	GO:0140115	export across plasma membrane	1/46	61/28943	0.0925593	0.231506	0.176698	Slc8a1	1
GO:0009416	GO:0009416	response to light stimulus	2/46	322/28943	0.0928247	0.231506	0.176698	Ro60/Mme	2
GO:0030198	GO:0030198	extracellular matrix organization	2/46	322/28943	0.0928247	0.231506	0.176698	Ccn2/Col4a4	2
GO:0043062	GO:0043062	extracellular structure organization	2/46	323/28943	0.0933117	0.231674	0.176826	Ccn2/Col4a4	2
GO:0045229	GO:0045229	external encapsulating structure organization	2/46	324/28943	0.0937993	0.231674	0.176826	Ccn2/Col4a4	2
GO:0055074	GO:0055074	calcium ion homeostasis	2/46	324/28943	0.0937993	0.231674	0.176826	Slc8a1/Mtln	2
GO:0032731	GO:0032731	positive regulation of interleukin-1 beta production	1/46	62/28943	0.0940046	0.231674	0.176826	Ifi207	1
GO:0070372	GO:0070372	regulation of ERK1 and ERK2 cascade	2/46	326/28943	0.094777	0.232889	0.177753	Ccn2/Prxl2c	2
GO:0050435	GO:0050435	amyloid-beta metabolic process	1/46	63/28943	0.0954476	0.233847	0.178484	Mme	1
GO:0051054	GO:0051054	positive regulation of DNA metabolic process	2/46	328/28943	0.0957576	0.233918	0.178539	Cct6a/Oga	2
GO:0033344	GO:0033344	cholesterol efflux	1/46	64/28943	0.0968884	0.234616	0.179072	Abca8b	1
GO:0033692	GO:0033692	cellular polysaccharide biosynthetic process	1/46	64/28943	0.0968884	0.234616	0.179072	B3gnt2	1
GO:0061077	GO:0061077	chaperone-mediated protein folding	1/46	64/28943	0.0968884	0.234616	0.179072	Cct6a	1
GO:0035456	GO:0035456	response to interferon-beta	1/46	65/28943	0.0983269	0.23741	0.181204	Ifi207	1
GO:0051146	GO:0051146	striated muscle cell differentiation	2/46	334/28943	0.0987173	0.237436	0.181224	Slc8a1/Mtln	2
GO:0071214	GO:0071214	cellular response to abiotic stimulus	2/46	336/28943	0.0997097	0.237436	0.181224	Ifi207/Mme	2
GO:0104004	GO:0104004	cellular response to environmental stimulus	2/46	336/28943	0.0997097	0.237436	0.181224	Ifi207/Mme	2
GO:0032835	GO:0032835	glomerulus development	1/46	66/28943	0.0997632	0.237436	0.181224	Col4a4	1
GO:0070265	GO:0070265	necrotic cell death	1/46	66/28943	0.0997632	0.237436	0.181224	Oga	1
GO:1904951	GO:1904951	positive regulation of establishment of protein localization	2/46	337/28943	0.100207	0.237813	0.181511	Cct6a/Oga	2
GO:0007032	GO:0007032	endosome organization	1/46	67/28943	0.101197	0.239481	0.182784	Rnasek	1
GO:0051235	GO:0051235	maintenance of location	2/46	341/28943	0.102203	0.241176	0.184078	Slc8a1/Mtln	2
GO:0032233	GO:0032233	positive regulation of actin filament bundle assembly	1/46	68/28943	0.102629	0.241497	0.184323	Ccn2	1
GO:0046324	GO:0046324	regulation of glucose import	1/46	69/28943	0.104059	0.242066	0.184757	Oga	1
GO:0050994	GO:0050994	regulation of lipid catabolic process	1/46	69/28943	0.104059	0.242066	0.184757	Mtln	1
GO:0090307	GO:0090307	mitotic spindle assembly	1/46	69/28943	0.104059	0.242066	0.184757	Tasor	1
GO:0009615	GO:0009615	response to virus	2/46	347/28943	0.105218	0.242066	0.184757	Ilrun/Ifi207	2
GO:0032206	GO:0032206	positive regulation of telomere maintenance	1/46	70/28943	0.105486	0.242066	0.184757	Cct6a	1
GO:0032720	GO:0032720	negative regulation of tumor necrosis factor production	1/46	70/28943	0.105486	0.242066	0.184757	Ilrun	1
GO:0043489	GO:0043489	RNA stabilization	1/46	70/28943	0.105486	0.242066	0.184757	Tent5a	1
GO:0061337	GO:0061337	cardiac conduction	1/46	70/28943	0.105486	0.242066	0.184757	Slc8a1	1
GO:1902373	GO:1902373	negative regulation of mRNA catabolic process	1/46	70/28943	0.105486	0.242066	0.184757	Tent5a	1
GO:0070371	GO:0070371	ERK1 and ERK2 cascade	2/46	350/28943	0.106735	0.243325	0.185718	Ccn2/Prxl2c	2
GO:0010761	GO:0010761	fibroblast migration	1/46	71/28943	0.106911	0.243325	0.185718	Slc8a1	1
GO:1903556	GO:1903556	negative regulation of tumor necrosis factor superfamily cytokine production	1/46	71/28943	0.106911	0.243325	0.185718	Ilrun	1
GO:0000271	GO:0000271	polysaccharide biosynthetic process	1/46	72/28943	0.108334	0.244559	0.18666	B3gnt2	1
GO:0032371	GO:0032371	regulation of sterol transport	1/46	72/28943	0.108334	0.244559	0.18666	Abca8b	1
GO:0032374	GO:0032374	regulation of cholesterol transport	1/46	72/28943	0.108334	0.244559	0.18666	Abca8b	1
GO:0018209	GO:0018209	peptidyl-serine modification	2/46	354/28943	0.108767	0.244872	0.186899	Poglut3/Galnt2	2
GO:0021700	GO:0021700	developmental maturation	2/46	355/28943	0.109276	0.245356	0.187269	Tut7/Tut4	2
GO:0061035	GO:0061035	regulation of cartilage development	1/46	73/28943	0.109755	0.245516	0.18739	Ccn2	1
GO:0050890	GO:0050890	cognition	2/46	358/28943	0.110809	0.245516	0.18739	Adnp/Mme	2
GO:0010833	GO:0010833	telomere maintenance via telomere lengthening	1/46	74/28943	0.111173	0.245516	0.18739	Cct6a	1
GO:0032732	GO:0032732	positive regulation of interleukin-1 production	1/46	74/28943	0.111173	0.245516	0.18739	Ifi207	1
GO:0060761	GO:0060761	negative regulation of response to cytokine stimulus	1/46	74/28943	0.111173	0.245516	0.18739	Tle5	1
GO:0072507	GO:0072507	divalent inorganic cation homeostasis	2/46	359/28943	0.111321	0.245516	0.18739	Slc8a1/Mtln	2
GO:0052548	GO:0052548	regulation of endopeptidase activity	2/46	361/28943	0.112348	0.245516	0.18739	Ccn2/Ifi207	2
GO:0034637	GO:0034637	cellular carbohydrate biosynthetic process	1/46	75/28943	0.112589	0.245516	0.18739	B3gnt2	1
GO:0050688	GO:0050688	regulation of defense response to virus	1/46	75/28943	0.112589	0.245516	0.18739	Ilrun	1
GO:0071479	GO:0071479	cellular response to ionizing radiation	1/46	75/28943	0.112589	0.245516	0.18739	Ifi207	1
GO:1903578	GO:1903578	regulation of ATP metabolic process	1/46	75/28943	0.112589	0.245516	0.18739	Prxl2c	1
GO:0051453	GO:0051453	regulation of intracellular pH	1/46	76/28943	0.114003	0.24795	0.189249	Rnasek	1
GO:0051962	GO:0051962	positive regulation of nervous system development	2/46	366/28943	0.114924	0.249302	0.19028	Adnp/Mme	2
GO:0062012	GO:0062012	regulation of small molecule metabolic process	2/46	368/28943	0.115959	0.250894	0.191495	Prxl2c/Mtln	2
GO:0006635	GO:0006635	fatty acid beta-oxidation	1/46	78/28943	0.116825	0.25146	0.191928	Mtln	1
GO:0071277	GO:0071277	cellular response to calcium ion	1/46	78/28943	0.116825	0.25146	0.191928	Cpne1	1
GO:0043627	GO:0043627	response to estrogen	1/46	79/28943	0.118232	0.253182	0.193241	Mme	1
GO:0045669	GO:0045669	positive regulation of osteoblast differentiation	1/46	79/28943	0.118232	0.253182	0.193241	Tent5a	1
GO:0009988	GO:0009988	cell-cell recognition	1/46	80/28943	0.119638	0.25423	0.194042	Cct6a	1
GO:0051965	GO:0051965	positive regulation of synapse assembly	1/46	80/28943	0.119638	0.25423	0.194042	Adnp	1
GO:2000573	GO:2000573	positive regulation of DNA biosynthetic process	1/46	80/28943	0.119638	0.25423	0.194042	Cct6a	1
GO:0008543	GO:0008543	fibroblast growth factor receptor signaling pathway	1/46	81/28943	0.121041	0.255258	0.194826	Ccn2	1
GO:0032088	GO:0032088	negative regulation of NF-kappaB transcription factor activity	1/46	81/28943	0.121041	0.255258	0.194826	Tut4	1
GO:0033209	GO:0033209	tumor necrosis factor-mediated signaling pathway	1/46	81/28943	0.121041	0.255258	0.194826	Cpne1	1
GO:0043279	GO:0043279	response to alkaloid	1/46	82/28943	0.122442	0.256912	0.196088	Slc8a1	1
GO:0051279	GO:0051279	regulation of release of sequestered calcium ion into cytosol	1/46	82/28943	0.122442	0.256912	0.196088	Slc8a1	1
GO:0009880	GO:0009880	embryonic pattern specification	1/46	83/28943	0.12384	0.258544	0.197334	Tasor	1
GO:1902369	GO:1902369	negative regulation of RNA catabolic process	1/46	83/28943	0.12384	0.258544	0.197334	Tent5a	1
GO:0010720	GO:0010720	positive regulation of cell development	2/46	384/28943	0.124325	0.258864	0.197579	Adnp/Mme	2
GO:0030641	GO:0030641	regulation of cellular pH	1/46	84/28943	0.125237	0.258864	0.197579	Rnasek	1
GO:0045913	GO:0045913	positive regulation of carbohydrate metabolic process	1/46	84/28943	0.125237	0.258864	0.197579	Prxl2c	1
GO:0072332	GO:0072332	intrinsic apoptotic signaling pathway by p53 class mediator	1/46	84/28943	0.125237	0.258864	0.197579	Ifi207	1
GO:0030433	GO:0030433	ubiquitin-dependent ERAD pathway	1/46	85/28943	0.126631	0.259812	0.198302	Ecpas	1
GO:0045824	GO:0045824	negative regulation of innate immune response	1/46	85/28943	0.126631	0.259812	0.198302	Ifi207	1
GO:0046323	GO:0046323	glucose import	1/46	85/28943	0.126631	0.259812	0.198302	Oga	1
GO:0006417	GO:0006417	regulation of translation	2/46	394/28943	0.129628	0.265308	0.202497	Tut7/Tut4	2
GO:0007281	GO:0007281	germ cell development	2/46	395/28943	0.130161	0.265746	0.202832	Tut7/Tut4	2
GO:0006637	GO:0006637	acyl-CoA metabolic process	1/46	88/28943	0.130801	0.26575	0.202834	Mmut	1
GO:0035383	GO:0035383	thioester metabolic process	1/46	88/28943	0.130801	0.26575	0.202834	Mmut	1
GO:0034470	GO:0034470	ncRNA processing	2/46	398/28943	0.131764	0.266614	0.203494	Tut7/Tut4	2
GO:0010827	GO:0010827	regulation of glucose transmembrane transport	1/46	89/28943	0.132187	0.266614	0.203494	Oga	1
GO:1900542	GO:1900542	regulation of purine nucleotide metabolic process	1/46	89/28943	0.132187	0.266614	0.203494	Prxl2c	1
GO:0050805	GO:0050805	negative regulation of synaptic transmission	1/46	90/28943	0.13357	0.268106	0.204633	Adnp	1
GO:1902600	GO:1902600	proton transmembrane transport	1/46	90/28943	0.13357	0.268106	0.204633	Rnasek	1
GO:0034644	GO:0034644	cellular response to UV	1/46	91/28943	0.134952	0.26958	0.205757	Mme	1
GO:0046683	GO:0046683	response to organophosphorus	1/46	91/28943	0.134952	0.26958	0.205757	Slc8a1	1
GO:0006096	GO:0006096	glycolytic process	1/46	92/28943	0.136331	0.270282	0.206293	Prxl2c	1
GO:0032024	GO:0032024	positive regulation of insulin secretion	1/46	92/28943	0.136331	0.270282	0.206293	Oga	1
GO:0035050	GO:0035050	embryonic heart tube development	1/46	92/28943	0.136331	0.270282	0.206293	Slc8a1	1
GO:0032102	GO:0032102	negative regulation of response to external stimulus	2/46	407/28943	0.136601	0.270282	0.206293	Ilrun/Ifi207	2
GO:0006757	GO:0006757	ATP generation from ADP	1/46	93/28943	0.137708	0.271826	0.207472	Prxl2c	1
GO:0032204	GO:0032204	regulation of telomere maintenance	1/46	94/28943	0.139083	0.273245	0.208555	Cct6a	1
GO:0051899	GO:0051899	membrane depolarization	1/46	94/28943	0.139083	0.273245	0.208555	Oga	1
GO:1904062	GO:1904062	regulation of cation transmembrane transport	2/46	414/28943	0.140391	0.273945	0.209089	Oga/Slc8a1	2
GO:0006140	GO:0006140	regulation of nucleotide metabolic process	1/46	95/28943	0.140455	0.273945	0.209089	Prxl2c	1
GO:0044272	GO:0044272	sulfur compound biosynthetic process	1/46	95/28943	0.140455	0.273945	0.209089	Mmut	1
GO:0032651	GO:0032651	regulation of interleukin-1 beta production	1/46	96/28943	0.141826	0.273945	0.209089	Ifi207	1
GO:0044344	GO:0044344	cellular response to fibroblast growth factor stimulus	1/46	96/28943	0.141826	0.273945	0.209089	Ccn2	1
GO:0070555	GO:0070555	response to interleukin-1	1/46	96/28943	0.141826	0.273945	0.209089	Tle5	1
GO:2000117	GO:2000117	negative regulation of cysteine-type endopeptidase activity	1/46	96/28943	0.141826	0.273945	0.209089	Ifi207	1
GO:0006869	GO:0006869	lipid transport	2/46	419/28943	0.143112	0.273945	0.209089	Abca9/Abca8b	2
GO:0009991	GO:0009991	response to extracellular stimulus	2/46	420/28943	0.143657	0.273945	0.209089	Tle5/Ifi207	2
GO:0019221	GO:0019221	cytokine-mediated signaling pathway	2/46	421/28943	0.144203	0.273945	0.209089	Tut4/Cpne1	2
GO:0050772	GO:0050772	positive regulation of axonogenesis	1/46	98/28943	0.144561	0.273945	0.209089	Adnp	1
GO:0071774	GO:0071774	response to fibroblast growth factor	1/46	98/28943	0.144561	0.273945	0.209089	Ccn2	1
GO:1901222	GO:1901222	regulation of NIK/NF-kappaB signaling	1/46	98/28943	0.144561	0.273945	0.209089	Cpne1	1
GO:0019935	GO:0019935	cyclic-nucleotide-mediated signaling	1/46	99/28943	0.145925	0.273945	0.209089	Adnp	1
GO:0030148	GO:0030148	sphingolipid biosynthetic process	1/46	99/28943	0.145925	0.273945	0.209089	Abca8b	1
GO:0051492	GO:0051492	regulation of stress fiber assembly	1/46	99/28943	0.145925	0.273945	0.209089	Ccn2	1
GO:0006875	GO:0006875	cellular metal ion homeostasis	2/46	425/28943	0.146392	0.273945	0.209089	Slc8a1/Mtln	2
GO:0009150	GO:0009150	purine ribonucleotide metabolic process	2/46	425/28943	0.146392	0.273945	0.209089	Prxl2c/Mmut	2
GO:0002028	GO:0002028	regulation of sodium ion transport	1/46	100/28943	0.147287	0.273945	0.209089	Slc8a1	1
GO:0006885	GO:0006885	regulation of pH	1/46	101/28943	0.148647	0.273945	0.209089	Rnasek	1
GO:0009798	GO:0009798	axis specification	1/46	101/28943	0.148647	0.273945	0.209089	Tasor	1
GO:0031638	GO:0031638	zymogen activation	1/46	101/28943	0.148647	0.273945	0.209089	Ifi207	1
GO:0032147	GO:0032147	activation of protein kinase activity	1/46	101/28943	0.148647	0.273945	0.209089	Adnp	1
GO:0032370	GO:0032370	positive regulation of lipid transport	1/46	101/28943	0.148647	0.273945	0.209089	Abca8b	1
GO:0043502	GO:0043502	regulation of muscle adaptation	1/46	101/28943	0.148647	0.273945	0.209089	Oga	1
GO:0044264	GO:0044264	cellular polysaccharide metabolic process	1/46	101/28943	0.148647	0.273945	0.209089	B3gnt2	1
GO:0046031	GO:0046031	ADP metabolic process	1/46	101/28943	0.148647	0.273945	0.209089	Prxl2c	1
GO:1903312	GO:1903312	negative regulation of mRNA metabolic process	1/46	101/28943	0.148647	0.273945	0.209089	Tent5a	1
GO:0031343	GO:0031343	positive regulation of cell killing	1/46	102/28943	0.150005	0.275229	0.210069	Oga	1
GO:0032611	GO:0032611	interleukin-1 beta production	1/46	102/28943	0.150005	0.275229	0.210069	Ifi207	1
GO:0009062	GO:0009062	fatty acid catabolic process	1/46	103/28943	0.151361	0.276499	0.211038	Mtln	1
GO:0046330	GO:0046330	positive regulation of JNK cascade	1/46	103/28943	0.151361	0.276499	0.211038	Ccn2	1
GO:0007229	GO:0007229	integrin-mediated signaling pathway	1/46	104/28943	0.152714	0.277148	0.211534	Ccn2	1
GO:0046718	GO:0046718	viral entry into host cell	1/46	104/28943	0.152714	0.277148	0.211534	Rnasek	1
GO:0055013	GO:0055013	cardiac muscle cell development	1/46	104/28943	0.152714	0.277148	0.211534	Slc8a1	1
GO:0009135	GO:0009135	purine nucleoside diphosphate metabolic process	1/46	105/28943	0.154066	0.277785	0.21202	Prxl2c	1
GO:0009179	GO:0009179	purine ribonucleoside diphosphate metabolic process	1/46	105/28943	0.154066	0.277785	0.21202	Prxl2c	1
GO:0019217	GO:0019217	regulation of fatty acid metabolic process	1/46	105/28943	0.154066	0.277785	0.21202	Mtln	1
GO:0034728	GO:0034728	nucleosome organization	1/46	106/28943	0.155415	0.278458	0.212534	Srcap	1
GO:0032479	GO:0032479	regulation of type I interferon production	1/46	107/28943	0.156762	0.278458	0.212534	Ilrun	1
GO:0036503	GO:0036503	ERAD pathway	1/46	107/28943	0.156762	0.278458	0.212534	Ecpas	1
GO:0071901	GO:0071901	negative regulation of protein serine/threonine kinase activity	1/46	107/28943	0.156762	0.278458	0.212534	Slc8a1	1
GO:1904427	GO:1904427	positive regulation of calcium ion transmembrane transport	1/46	107/28943	0.156762	0.278458	0.212534	Oga	1
GO:0009259	GO:0009259	ribonucleotide metabolic process	2/46	445/28943	0.15744	0.278458	0.212534	Prxl2c/Mmut	2
GO:0052547	GO:0052547	regulation of peptidase activity	2/46	445/28943	0.15744	0.278458	0.212534	Ccn2/Ifi207	2
GO:0032755	GO:0032755	positive regulation of interleukin-6 production	1/46	108/28943	0.158107	0.278458	0.212534	Tut4	1
GO:0044409	GO:0044409	entry into host	1/46	108/28943	0.158107	0.278458	0.212534	Rnasek	1
GO:0002253	GO:0002253	activation of immune response	2/46	448/28943	0.159111	0.278458	0.212534	Ifi207/C7	2
GO:0006165	GO:0006165	nucleoside diphosphate phosphorylation	1/46	109/28943	0.15945	0.278458	0.212534	Prxl2c	1
GO:0030516	GO:0030516	regulation of axon extension	1/46	109/28943	0.15945	0.278458	0.212534	Adnp	1
GO:0042310	GO:0042310	vasoconstriction	1/46	109/28943	0.15945	0.278458	0.212534	Slc8a1	1
GO:0042692	GO:0042692	muscle cell differentiation	2/46	449/28943	0.159669	0.278458	0.212534	Slc8a1/Mtln	2
GO:0014074	GO:0014074	response to purine-containing compound	1/46	110/28943	0.160791	0.278458	0.212534	Slc8a1	1
GO:0033865	GO:0033865	nucleoside bisphosphate metabolic process	1/46	110/28943	0.160791	0.278458	0.212534	Mmut	1
GO:0033875	GO:0033875	ribonucleoside bisphosphate metabolic process	1/46	110/28943	0.160791	0.278458	0.212534	Mmut	1
GO:0034032	GO:0034032	purine nucleoside bisphosphate metabolic process	1/46	110/28943	0.160791	0.278458	0.212534	Mmut	1
GO:0055006	GO:0055006	cardiac cell development	1/46	110/28943	0.160791	0.278458	0.212534	Slc8a1	1
GO:0006631	GO:0006631	fatty acid metabolic process	2/46	453/28943	0.161904	0.278458	0.212534	Mtln/Mmut	2
GO:0034248	GO:0034248	regulation of cellular amide metabolic process	2/46	453/28943	0.161904	0.278458	0.212534	Tut7/Tut4	2
GO:0110020	GO:0110020	regulation of actomyosin structure organization	1/46	111/28943	0.16213	0.278458	0.212534	Ccn2	1
GO:0030301	GO:0030301	cholesterol transport	1/46	112/28943	0.163467	0.278458	0.212534	Abca8b	1
GO:0032606	GO:0032606	type I interferon production	1/46	112/28943	0.163467	0.278458	0.212534	Ilrun	1
GO:0019693	GO:0019693	ribose phosphate metabolic process	2/46	456/28943	0.163585	0.278458	0.212534	Prxl2c/Mmut	2
GO:0010959	GO:0010959	regulation of metal ion transport	2/46	458/28943	0.164707	0.278458	0.212534	Oga/Slc8a1	2
GO:0002027	GO:0002027	regulation of heart rate	1/46	113/28943	0.164802	0.278458	0.212534	Slc8a1	1
GO:0005976	GO:0005976	polysaccharide metabolic process	1/46	113/28943	0.164802	0.278458	0.212534	B3gnt2	1
GO:0031532	GO:0031532	actin cytoskeleton reorganization	1/46	113/28943	0.164802	0.278458	0.212534	Thsd7a	1
GO:0046939	GO:0046939	nucleotide phosphorylation	1/46	113/28943	0.164802	0.278458	0.212534	Prxl2c	1
GO:0071482	GO:0071482	cellular response to light stimulus	1/46	113/28943	0.164802	0.278458	0.212534	Mme	1
GO:0001558	GO:0001558	regulation of cell growth	2/46	459/28943	0.165268	0.278681	0.212704	Adnp/Ccn5	2
GO:0032231	GO:0032231	regulation of actin filament bundle assembly	1/46	115/28943	0.167465	0.279516	0.213342	Ccn2	1
GO:0050767	GO:0050767	regulation of neurogenesis	2/46	463/28943	0.167518	0.279516	0.213342	Adnp/Mme	2
GO:0006091	GO:0006091	generation of precursor metabolites and energy	2/46	465/28943	0.168645	0.279516	0.213342	Prxl2c/Mtln	2
GO:0015918	GO:0015918	sterol transport	1/46	116/28943	0.168793	0.279516	0.213342	Abca8b	1
GO:0030038	GO:0030038	contractile actin filament bundle assembly	1/46	116/28943	0.168793	0.279516	0.213342	Ccn2	1
GO:0043149	GO:0043149	stress fiber assembly	1/46	116/28943	0.168793	0.279516	0.213342	Ccn2	1
GO:1904659	GO:1904659	glucose transmembrane transport	1/46	116/28943	0.168793	0.279516	0.213342	Oga	1
GO:0006939	GO:0006939	smooth muscle contraction	1/46	117/28943	0.17012	0.279516	0.213342	Slc8a1	1
GO:0008645	GO:0008645	hexose transmembrane transport	1/46	117/28943	0.17012	0.279516	0.213342	Oga	1
GO:0009185	GO:0009185	ribonucleoside diphosphate metabolic process	1/46	117/28943	0.17012	0.279516	0.213342	Prxl2c	1
GO:0032652	GO:0032652	regulation of interleukin-1 production	1/46	117/28943	0.17012	0.279516	0.213342	Ifi207	1
GO:0001892	GO:0001892	embryonic placenta development	1/46	118/28943	0.171444	0.279516	0.213342	Slc8a1	1
GO:0019395	GO:0019395	fatty acid oxidation	1/46	118/28943	0.171444	0.279516	0.213342	Mtln	1
GO:0035282	GO:0035282	segmentation	1/46	118/28943	0.171444	0.279516	0.213342	Tasor	1
GO:0038061	GO:0038061	NIK/NF-kappaB signaling	1/46	118/28943	0.171444	0.279516	0.213342	Cpne1	1
GO:0051897	GO:0051897	positive regulation of protein kinase B signaling	1/46	118/28943	0.171444	0.279516	0.213342	Cpne1	1
GO:0010876	GO:0010876	lipid localization	2/46	470/28943	0.171468	0.279516	0.213342	Abca9/Abca8b	2
GO:0045666	GO:0045666	positive regulation of neuron differentiation	1/46	119/28943	0.172766	0.281035	0.214501	Cpne1	1
GO:0002062	GO:0002062	chondrocyte differentiation	1/46	120/28943	0.174086	0.281035	0.214501	Ccn2	1
GO:0015749	GO:0015749	monosaccharide transmembrane transport	1/46	120/28943	0.174086	0.281035	0.214501	Oga	1
GO:0051209	GO:0051209	release of sequestered calcium ion into cytosol	1/46	120/28943	0.174086	0.281035	0.214501	Slc8a1	1
GO:0051225	GO:0051225	spindle assembly	1/46	120/28943	0.174086	0.281035	0.214501	Tasor	1
GO:0006090	GO:0006090	pyruvate metabolic process	1/46	121/28943	0.175405	0.282008	0.215244	Prxl2c	1
GO:0051283	GO:0051283	negative regulation of sequestering of calcium ion	1/46	121/28943	0.175405	0.282008	0.215244	Slc8a1	1
GO:0006022	GO:0006022	aminoglycan metabolic process	1/46	122/28943	0.176721	0.282008	0.215244	B3gnt2	1
GO:0051963	GO:0051963	regulation of synapse assembly	1/46	122/28943	0.176721	0.282008	0.215244	Adnp	1
GO:0098659	GO:0098659	inorganic cation import across plasma membrane	1/46	122/28943	0.176721	0.282008	0.215244	Slc8a1	1
GO:0099587	GO:0099587	inorganic ion import across plasma membrane	1/46	122/28943	0.176721	0.282008	0.215244	Slc8a1	1
GO:0007052	GO:0007052	mitotic spindle organization	1/46	123/28943	0.178035	0.282412	0.215551	Tasor	1
GO:0018210	GO:0018210	peptidyl-threonine modification	1/46	123/28943	0.178035	0.282412	0.215551	Galnt2	1
GO:0032612	GO:0032612	interleukin-1 production	1/46	123/28943	0.178035	0.282412	0.215551	Ifi207	1
GO:0006612	GO:0006612	protein targeting to membrane	1/46	124/28943	0.179347	0.282412	0.215551	Oga	1
GO:0032963	GO:0032963	collagen metabolic process	1/46	124/28943	0.179347	0.282412	0.215551	Ccn2	1
GO:0061387	GO:0061387	regulation of extent of cell growth	1/46	124/28943	0.179347	0.282412	0.215551	Adnp	1
GO:1905954	GO:1905954	positive regulation of lipid localization	1/46	124/28943	0.179347	0.282412	0.215551	Abca8b	1
GO:0090277	GO:0090277	positive regulation of peptide hormone secretion	1/46	125/28943	0.180656	0.283403	0.216308	Oga	1
GO:1901890	GO:1901890	positive regulation of cell junction assembly	1/46	125/28943	0.180656	0.283403	0.216308	Adnp	1
GO:0034440	GO:0034440	lipid oxidation	1/46	126/28943	0.181964	0.284918	0.217464	Mtln	1
GO:0034219	GO:0034219	carbohydrate transmembrane transport	1/46	127/28943	0.18327	0.285251	0.217718	Oga	1
GO:0043280	GO:0043280	positive regulation of cysteine-type endopeptidase activity involved in apoptotic process	1/46	127/28943	0.18327	0.285251	0.217718	Ccn2	1
GO:0044000	GO:0044000	movement in host	1/46	127/28943	0.18327	0.285251	0.217718	Rnasek	1
GO:0007409	GO:0007409	axonogenesis	2/46	493/28943	0.184557	0.285251	0.217718	Adnp/B3gnt2	2
GO:1903829	GO:1903829	positive regulation of protein localization	2/46	493/28943	0.184557	0.285251	0.217718	Cct6a/Oga	2
GO:0043500	GO:0043500	muscle adaptation	1/46	128/28943	0.184574	0.285251	0.217718	Oga	1
GO:0072329	GO:0072329	monocarboxylic acid catabolic process	1/46	128/28943	0.184574	0.285251	0.217718	Mtln	1
GO:0002793	GO:0002793	positive regulation of peptide secretion	1/46	129/28943	0.185876	0.2862	0.218443	Oga	1
GO:2000278	GO:2000278	regulation of DNA biosynthetic process	1/46	129/28943	0.185876	0.2862	0.218443	Cct6a	1
GO:0051592	GO:0051592	response to calcium ion	1/46	130/28943	0.187175	0.28767	0.219565	Cpne1	1
GO:0043244	GO:0043244	regulation of protein-containing complex disassembly	1/46	133/28943	0.191062	0.293103	0.223712	Oga	1
GO:0010212	GO:0010212	response to ionizing radiation	1/46	134/28943	0.192354	0.294002	0.224397	Ifi207	1
GO:0046467	GO:0046467	membrane lipid biosynthetic process	1/46	134/28943	0.192354	0.294002	0.224397	Abca8b	1
GO:0090090	GO:0090090	negative regulation of canonical Wnt signaling pathway	1/46	135/28943	0.193644	0.295431	0.225488	Tle5	1
GO:0009132	GO:0009132	nucleoside diphosphate metabolic process	1/46	136/28943	0.194931	0.296851	0.226572	Prxl2c	1
GO:0001959	GO:0001959	regulation of cytokine-mediated signaling pathway	1/46	137/28943	0.196217	0.298264	0.227651	Cpne1	1
GO:0032874	GO:0032874	positive regulation of stress-activated MAPK cascade	1/46	138/28943	0.1975	0.299123	0.228306	Ccn2	1
GO:0048675	GO:0048675	axon extension	1/46	138/28943	0.1975	0.299123	0.228306	Adnp	1
GO:0070304	GO:0070304	positive regulation of stress-activated protein kinase signaling cascade	1/46	140/28943	0.200061	0.302452	0.230847	Ccn2	1
GO:0045089	GO:0045089	positive regulation of innate immune response	1/46	142/28943	0.202614	0.305757	0.23337	Ifi207	1
GO:0034614	GO:0034614	cellular response to reactive oxygen species	1/46	143/28943	0.203888	0.307122	0.234412	Slc8a1	1
GO:0000723	GO:0000723	telomere maintenance	1/46	144/28943	0.20516	0.30848	0.235448	Cct6a	1
GO:0006665	GO:0006665	sphingolipid metabolic process	1/46	146/28943	0.207697	0.311172	0.237502	Abca8b	1
GO:0031341	GO:0031341	regulation of cell killing	1/46	146/28943	0.207697	0.311172	0.237502	Oga	1
GO:0032200	GO:0032200	telomere organization	1/46	149/28943	0.211488	0.315335	0.240681	Cct6a	1
GO:0043467	GO:0043467	regulation of generation of precursor metabolites and energy	1/46	149/28943	0.211488	0.315335	0.240681	Prxl2c	1
GO:0019233	GO:0019233	sensory perception of pain	1/46	150/28943	0.212747	0.315335	0.240681	Mme	1
GO:0046328	GO:0046328	regulation of JNK cascade	1/46	150/28943	0.212747	0.315335	0.240681	Ccn2	1
GO:0055007	GO:0055007	cardiac muscle cell differentiation	1/46	150/28943	0.212747	0.315335	0.240681	Slc8a1	1
GO:0072331	GO:0072331	signal transduction by p53 class mediator	1/46	150/28943	0.212747	0.315335	0.240681	Ifi207	1
GO:0051928	GO:0051928	positive regulation of calcium ion transport	1/46	151/28943	0.214005	0.316075	0.241245	Oga	1
GO:1900180	GO:1900180	regulation of protein localization to nucleus	1/46	151/28943	0.214005	0.316075	0.241245	Ilrun	1
GO:0035725	GO:0035725	sodium ion transmembrane transport	1/46	153/28943	0.216515	0.318651	0.243211	Slc8a1	1
GO:1902850	GO:1902850	microtubule cytoskeleton organization involved in mitosis	1/46	153/28943	0.216515	0.318651	0.243211	Tasor	1
GO:0016052	GO:0016052	carbohydrate catabolic process	1/46	154/28943	0.217766	0.319928	0.244186	Prxl2c	1
GO:0001837	GO:0001837	epithelial to mesenchymal transition	1/46	155/28943	0.219016	0.321198	0.245155	Tasor	1
GO:0008643	GO:0008643	carbohydrate transport	1/46	156/28943	0.220264	0.321895	0.245687	Oga	1
GO:0010565	GO:0010565	regulation of cellular ketone metabolic process	1/46	156/28943	0.220264	0.321895	0.245687	Mtln	1
GO:0032368	GO:0032368	regulation of lipid transport	1/46	157/28943	0.22151	0.323149	0.246644	Abca8b	1
GO:0007613	GO:0007613	memory	1/46	160/28943	0.225236	0.32801	0.250355	Adnp	1
GO:0045667	GO:0045667	regulation of osteoblast differentiation	1/46	161/28943	0.226475	0.328664	0.250854	Tent5a	1
GO:0072006	GO:0072006	nephron development	1/46	161/28943	0.226475	0.328664	0.250854	Col4a4	1
GO:0007224	GO:0007224	smoothened signaling pathway	1/46	162/28943	0.227711	0.329884	0.251785	Ro60	1
GO:0035637	GO:0035637	multicellular organismal signaling	1/46	163/28943	0.228945	0.330522	0.252272	Slc8a1	1
GO:0051701	GO:0051701	biological process involved in interaction with host	1/46	163/28943	0.228945	0.330522	0.252272	Rnasek	1
GO:0050714	GO:0050714	positive regulation of protein secretion	1/46	165/28943	0.231408	0.3335	0.254545	Oga	1
GO:0032675	GO:0032675	regulation of interleukin-6 production	1/46	167/28943	0.233863	0.336456	0.256801	Tut4	1
GO:0007338	GO:0007338	single fertilization	1/46	168/28943	0.235088	0.337054	0.257257	Cct6a	1
GO:0030178	GO:0030178	negative regulation of Wnt signaling pathway	1/46	168/28943	0.235088	0.337054	0.257257	Tle5	1
GO:0006457	GO:0006457	protein folding	1/46	169/28943	0.236311	0.337645	0.257708	Cct6a	1
GO:0046887	GO:0046887	positive regulation of hormone secretion	1/46	169/28943	0.236311	0.337645	0.257708	Oga	1
GO:0043433	GO:0043433	negative regulation of DNA-binding transcription factor activity	1/46	170/28943	0.237532	0.338229	0.258154	Tut4	1
GO:0071248	GO:0071248	cellular response to metal ion	1/46	170/28943	0.237532	0.338229	0.258154	Cpne1	1
GO:0009267	GO:0009267	cellular response to starvation	1/46	171/28943	0.238751	0.338806	0.258595	Ifi207	1
GO:0051017	GO:0051017	actin filament bundle assembly	1/46	171/28943	0.238751	0.338806	0.258595	Ccn2	1
GO:0035296	GO:0035296	regulation of tube diameter	1/46	173/28943	0.241183	0.341096	0.260342	Slc8a1	1
GO:0097746	GO:0097746	blood vessel diameter maintenance	1/46	173/28943	0.241183	0.341096	0.260342	Slc8a1	1
GO:0035150	GO:0035150	regulation of tube size	1/46	174/28943	0.242396	0.341651	0.260766	Slc8a1	1
GO:0061572	GO:0061572	actin filament bundle organization	1/46	174/28943	0.242396	0.341651	0.260766	Ccn2	1
GO:0051896	GO:0051896	regulation of protein kinase B signaling	1/46	175/28943	0.243608	0.342779	0.261627	Cpne1	1
GO:0032635	GO:0032635	interleukin-6 production	1/46	176/28943	0.244817	0.343856	0.262449	Tut4	1
GO:0007254	GO:0007254	JNK cascade	1/46	177/28943	0.246025	0.343856	0.262449	Ccn2	1
GO:0009612	GO:0009612	response to mechanical stimulus	1/46	177/28943	0.246025	0.343856	0.262449	Slc8a1	1
GO:0055088	GO:0055088	lipid homeostasis	1/46	177/28943	0.246025	0.343856	0.262449	Mtln	1
GO:0001890	GO:0001890	placenta development	1/46	180/28943	0.249636	0.347737	0.265411	Slc8a1	1
GO:1902905	GO:1902905	positive regulation of supramolecular fiber organization	1/46	180/28943	0.249636	0.347737	0.265411	Ccn2	1
GO:0050770	GO:0050770	regulation of axonogenesis	1/46	181/28943	0.250836	0.348825	0.266242	Adnp	1
GO:0007369	GO:0007369	gastrulation	1/46	183/28943	0.25323	0.350983	0.267889	Tasor	1
GO:0071356	GO:0071356	cellular response to tumor necrosis factor	1/46	183/28943	0.25323	0.350983	0.267889	Cpne1	1
GO:0007051	GO:0007051	spindle organization	1/46	185/28943	0.255617	0.353117	0.269517	Tasor	1
GO:1901605	GO:1901605	alpha-amino acid metabolic process	1/46	185/28943	0.255617	0.353117	0.269517	Mmut	1
GO:0032680	GO:0032680	regulation of tumor necrosis factor production	1/46	186/28943	0.256808	0.353589	0.269878	Ilrun	1
GO:0035051	GO:0035051	cardiocyte differentiation	1/46	186/28943	0.256808	0.353589	0.269878	Slc8a1	1
GO:0002833	GO:0002833	positive regulation of response to biotic stimulus	1/46	187/28943	0.257997	0.353935	0.270142	Ifi207	1
GO:1905952	GO:1905952	regulation of lipid localization	1/46	187/28943	0.257997	0.353935	0.270142	Abca8b	1
GO:0006643	GO:0006643	membrane lipid metabolic process	1/46	188/28943	0.259184	0.353935	0.270142	Abca8b	1
GO:0010951	GO:0010951	negative regulation of endopeptidase activity	1/46	188/28943	0.259184	0.353935	0.270142	Ifi207	1
GO:0045834	GO:0045834	positive regulation of lipid metabolic process	1/46	188/28943	0.259184	0.353935	0.270142	Mtln	1
GO:1903555	GO:1903555	regulation of tumor necrosis factor superfamily cytokine production	1/46	189/28943	0.260369	0.354712	0.270735	Ilrun	1
GO:0000302	GO:0000302	response to reactive oxygen species	1/46	190/28943	0.261552	0.354712	0.270735	Slc8a1	1
GO:0042594	GO:0042594	response to starvation	1/46	191/28943	0.262734	0.354712	0.270735	Ifi207	1
GO:0043122	GO:0043122	regulation of I-kappaB kinase/NF-kappaB signaling	1/46	191/28943	0.262734	0.354712	0.270735	Cpne1	1
GO:0050731	GO:0050731	positive regulation of peptidyl-tyrosine phosphorylation	1/46	191/28943	0.262734	0.354712	0.270735	Adnp	1
GO:0050796	GO:0050796	regulation of insulin secretion	1/46	191/28943	0.262734	0.354712	0.270735	Oga	1
GO:1904064	GO:1904064	positive regulation of cation transmembrane transport	1/46	191/28943	0.262734	0.354712	0.270735	Oga	1
GO:0006956	GO:0006956	complement activation	1/46	193/28943	0.265091	0.356162	0.271842	C7	1
GO:0032640	GO:0032640	tumor necrosis factor production	1/46	193/28943	0.265091	0.356162	0.271842	Ilrun	1
GO:0050821	GO:0050821	protein stabilization	1/46	193/28943	0.265091	0.356162	0.271842	Cct6a	1
GO:0007416	GO:0007416	synapse assembly	1/46	194/28943	0.266267	0.356592	0.27217	Adnp	1
GO:0050777	GO:0050777	negative regulation of immune response	1/46	194/28943	0.266267	0.356592	0.27217	Ifi207	1
GO:0043524	GO:0043524	negative regulation of neuron apoptotic process	1/46	195/28943	0.267441	0.357589	0.272931	Adnp	1
GO:0019722	GO:0019722	calcium-mediated signaling	1/46	196/28943	0.268613	0.358007	0.27325	Slc8a1	1
GO:0071706	GO:0071706	tumor necrosis factor superfamily cytokine production	1/46	196/28943	0.268613	0.358007	0.27325	Ilrun	1
GO:0098739	GO:0098739	import across plasma membrane	1/46	198/28943	0.270952	0.360548	0.275189	Slc8a1	1
GO:0006109	GO:0006109	regulation of carbohydrate metabolic process	1/46	199/28943	0.272118	0.361523	0.275933	Prxl2c	1
GO:0009152	GO:0009152	purine ribonucleotide biosynthetic process	1/46	200/28943	0.273283	0.362492	0.276673	Mmut	1
GO:0006469	GO:0006469	negative regulation of protein kinase activity	1/46	202/28943	0.275608	0.363837	0.277699	Slc8a1	1
GO:0034612	GO:0034612	response to tumor necrosis factor	1/46	202/28943	0.275608	0.363837	0.277699	Cpne1	1
GO:0051495	GO:0051495	positive regulation of cytoskeleton organization	1/46	202/28943	0.275608	0.363837	0.277699	Ccn2	1
GO:0031334	GO:0031334	positive regulation of protein-containing complex assembly	1/46	203/28943	0.276767	0.364789	0.278426	Mtln	1
GO:0032872	GO:0032872	regulation of stress-activated MAPK cascade	1/46	204/28943	0.277925	0.365736	0.279149	Ccn2	1
GO:0016051	GO:0016051	carbohydrate biosynthetic process	1/46	205/28943	0.27908	0.366678	0.279868	B3gnt2	1
GO:0043491	GO:0043491	protein kinase B signaling	1/46	207/28943	0.281386	0.368545	0.281293	Cpne1	1
GO:0070302	GO:0070302	regulation of stress-activated protein kinase signaling cascade	1/46	207/28943	0.281386	0.368545	0.281293	Ccn2	1
GO:0019827	GO:0019827	stem cell population maintenance	1/46	208/28943	0.282537	0.369471	0.282	Tut4	1
GO:0008361	GO:0008361	regulation of cell size	1/46	211/28943	0.285977	0.372217	0.284096	Adnp	1
GO:0030307	GO:0030307	positive regulation of cell growth	1/46	211/28943	0.285977	0.372217	0.284096	Adnp	1
GO:0043281	GO:0043281	regulation of cysteine-type endopeptidase activity involved in apoptotic process	1/46	211/28943	0.285977	0.372217	0.284096	Ccn2	1
GO:0009260	GO:0009260	ribonucleotide biosynthetic process	1/46	212/28943	0.28712	0.372282	0.284145	Mmut	1
GO:0071824	GO:0071824	protein-DNA complex subunit organization	1/46	212/28943	0.28712	0.372282	0.284145	Srcap	1
GO:0031669	GO:0031669	cellular response to nutrient levels	1/46	213/28943	0.288261	0.372282	0.284145	Ifi207	1
GO:0034767	GO:0034767	positive regulation of ion transmembrane transport	1/46	213/28943	0.288261	0.372282	0.284145	Oga	1
GO:0098727	GO:0098727	maintenance of cell number	1/46	213/28943	0.288261	0.372282	0.284145	Tut4	1
GO:0031032	GO:0031032	actomyosin structure organization	1/46	215/28943	0.290539	0.374642	0.285947	Ccn2	1
GO:0051216	GO:0051216	cartilage development	1/46	216/28943	0.291675	0.375526	0.286621	Ccn2	1
GO:0006164	GO:0006164	purine nucleotide biosynthetic process	1/46	217/28943	0.292809	0.375824	0.286849	Mmut	1
GO:0009566	GO:0009566	fertilization	1/46	217/28943	0.292809	0.375824	0.286849	Cct6a	1
GO:0048639	GO:0048639	positive regulation of developmental growth	1/46	218/28943	0.293942	0.376697	0.287515	Adnp	1
GO:0001666	GO:0001666	response to hypoxia	1/46	219/28943	0.295072	0.377565	0.288178	Slc8a1	1
GO:0030258	GO:0030258	lipid modification	1/46	221/28943	0.297328	0.378707	0.289049	Mtln	1
GO:0046390	GO:0046390	ribose phosphate biosynthetic process	1/46	221/28943	0.297328	0.378707	0.289049	Mmut	1
GO:1903828	GO:1903828	negative regulation of protein localization	1/46	221/28943	0.297328	0.378707	0.289049	Ilrun	1
GO:1901888	GO:1901888	regulation of cell junction assembly	1/46	222/28943	0.298454	0.37956	0.2897	Adnp	1
GO:0008654	GO:0008654	phospholipid biosynthetic process	1/46	223/28943	0.299577	0.380408	0.290348	Abca8b	1
GO:0046034	GO:0046034	ATP metabolic process	1/46	224/28943	0.300699	0.381252	0.290991	Prxl2c	1
GO:0001649	GO:0001649	osteoblast differentiation	1/46	225/28943	0.301819	0.38151	0.291189	Tent5a	1
GO:0072522	GO:0072522	purine-containing compound biosynthetic process	1/46	225/28943	0.301819	0.38151	0.291189	Mmut	1
GO:0033673	GO:0033673	negative regulation of kinase activity	1/46	226/28943	0.302937	0.381765	0.291383	Slc8a1	1
GO:0046395	GO:0046395	carboxylic acid catabolic process	1/46	226/28943	0.302937	0.381765	0.291383	Mtln	1
GO:0010976	GO:0010976	positive regulation of neuron projection development	1/46	227/28943	0.304054	0.382594	0.292016	Adnp	1
GO:0016054	GO:0016054	organic acid catabolic process	1/46	228/28943	0.305169	0.38284	0.292204	Mtln	1
GO:0044242	GO:0044242	cellular lipid catabolic process	1/46	228/28943	0.305169	0.38284	0.292204	Mtln	1
GO:0055001	GO:0055001	muscle cell development	1/46	229/28943	0.306282	0.383658	0.292828	Slc8a1	1
GO:0007249	GO:0007249	I-kappaB kinase/NF-kappaB signaling	1/46	230/28943	0.307393	0.384472	0.29345	Cpne1	1
GO:0007160	GO:0007160	cell-matrix adhesion	1/46	233/28943	0.310717	0.388047	0.296178	Ccn2	1
GO:0003018	GO:0003018	vascular process in circulatory system	1/46	235/28943	0.312924	0.388682	0.296662	Slc8a1	1
GO:0030073	GO:0030073	insulin secretion	1/46	235/28943	0.312924	0.388682	0.296662	Oga	1
GO:0090276	GO:0090276	regulation of peptide hormone secretion	1/46	235/28943	0.312924	0.388682	0.296662	Oga	1
GO:0009952	GO:0009952	anterior/posterior pattern specification	1/46	236/28943	0.314025	0.388682	0.296662	Tasor	1
GO:0030324	GO:0030324	lung development	1/46	236/28943	0.314025	0.388682	0.296662	Ccn2	1
GO:0031330	GO:0031330	negative regulation of cellular catabolic process	1/46	236/28943	0.314025	0.388682	0.296662	Tent5a	1
GO:0032984	GO:0032984	protein-containing complex disassembly	1/46	238/28943	0.316222	0.39082	0.298294	Oga	1
GO:0030323	GO:0030323	respiratory tube development	1/46	239/28943	0.317317	0.391593	0.298884	Ccn2	1
GO:0002791	GO:0002791	regulation of peptide secretion	1/46	240/28943	0.318411	0.391782	0.299029	Oga	1
GO:0045088	GO:0045088	regulation of innate immune response	1/46	240/28943	0.318411	0.391782	0.299029	Ifi207	1
GO:0042180	GO:0042180	cellular ketone metabolic process	1/46	241/28943	0.319504	0.391968	0.299171	Mtln	1
GO:0071241	GO:0071241	cellular response to inorganic substance	1/46	241/28943	0.319504	0.391968	0.299171	Cpne1	1
GO:0090087	GO:0090087	regulation of peptide transport	1/46	242/28943	0.320594	0.392728	0.299751	Oga	1
GO:0045664	GO:0045664	regulation of neuron differentiation	1/46	244/28943	0.32277	0.393828	0.30059	Cpne1	1
GO:0051403	GO:0051403	stress-activated MAPK cascade	1/46	244/28943	0.32277	0.393828	0.30059	Ccn2	1
GO:0045333	GO:0045333	cellular respiration	1/46	245/28943	0.323856	0.393828	0.30059	Mtln	1
GO:0048762	GO:0048762	mesenchymal cell differentiation	1/46	245/28943	0.323856	0.393828	0.30059	Tasor	1
GO:0072593	GO:0072593	reactive oxygen species metabolic process	1/46	245/28943	0.323856	0.393828	0.30059	Ccn2	1
GO:0002573	GO:0002573	myeloid leukocyte differentiation	1/46	246/28943	0.32494	0.393995	0.300718	Ifi207	1
GO:0036293	GO:0036293	response to decreased oxygen levels	1/46	246/28943	0.32494	0.393995	0.300718	Slc8a1	1
GO:0016236	GO:0016236	macroautophagy	1/46	249/28943	0.328181	0.39677	0.302836	Ilrun	1
GO:0060828	GO:0060828	regulation of canonical Wnt signaling pathway	1/46	249/28943	0.328181	0.39677	0.302836	Tle5	1
GO:0006814	GO:0006814	sodium ion transport	1/46	250/28943	0.329258	0.39692	0.30295	Slc8a1	1
GO:0098657	GO:0098657	import into cell	1/46	250/28943	0.329258	0.39692	0.30295	Slc8a1	1
GO:0009205	GO:0009205	purine ribonucleoside triphosphate metabolic process	1/46	251/28943	0.330333	0.397641	0.303501	Prxl2c	1
GO:0031098	GO:0031098	stress-activated protein kinase signaling cascade	1/46	254/28943	0.333549	0.400355	0.305572	Ccn2	1
GO:0060291	GO:0060291	long-term synaptic potentiation	1/46	254/28943	0.333549	0.400355	0.305572	Mme	1
GO:0009199	GO:0009199	ribonucleoside triphosphate metabolic process	1/46	257/28943	0.33675	0.403035	0.307618	Prxl2c	1
GO:0034976	GO:0034976	response to endoplasmic reticulum stress	1/46	257/28943	0.33675	0.403035	0.307618	Ecpas	1
GO:0007411	GO:0007411	axon guidance	1/46	259/28943	0.338875	0.404417	0.308672	B3gnt2	1
GO:0090150	GO:0090150	establishment of protein localization to membrane	1/46	259/28943	0.338875	0.404417	0.308672	Oga	1
GO:0006520	GO:0006520	cellular amino acid metabolic process	1/46	260/28943	0.339935	0.404523	0.308753	Mmut	1
GO:0097485	GO:0097485	neuron projection guidance	1/46	260/28943	0.339935	0.404523	0.308753	B3gnt2	1
GO:0043547	GO:0043547	positive regulation of GTPase activity	1/46	261/28943	0.340994	0.404627	0.308833	Mmut	1
GO:0048705	GO:0048705	skeletal system morphogenesis	1/46	261/28943	0.340994	0.404627	0.308833	Ccn2	1
GO:0010466	GO:0010466	negative regulation of peptidase activity	1/46	262/28943	0.342051	0.404728	0.30891	Ifi207	1
GO:0051348	GO:0051348	negative regulation of transferase activity	1/46	262/28943	0.342051	0.404728	0.30891	Slc8a1	1
GO:0009165	GO:0009165	nucleotide biosynthetic process	1/46	264/28943	0.34416	0.40607	0.309934	Mmut	1
GO:0050807	GO:0050807	regulation of synapse organization	1/46	264/28943	0.34416	0.40607	0.309934	Adnp	1
GO:0060541	GO:0060541	respiratory system development	1/46	267/28943	0.347311	0.40863	0.311888	Ccn2	1
GO:1901215	GO:1901215	negative regulation of neuron death	1/46	267/28943	0.347311	0.40863	0.311888	Adnp	1
GO:0050730	GO:0050730	regulation of peptidyl-tyrosine phosphorylation	1/46	268/28943	0.348358	0.409283	0.312387	Adnp	1
GO:0090068	GO:0090068	positive regulation of cell cycle process	1/46	269/28943	0.349403	0.409357	0.312443	Ccn2	1
GO:1901293	GO:1901293	nucleoside phosphate biosynthetic process	1/46	269/28943	0.349403	0.409357	0.312443	Mmut	1
GO:0048738	GO:0048738	cardiac muscle tissue development	1/46	271/28943	0.351489	0.41077	0.313521	Slc8a1	1
GO:0044403	GO:0044403	biological process involved in symbiotic interaction	1/46	272/28943	0.352529	0.41077	0.313521	Rnasek	1
GO:0050803	GO:0050803	regulation of synapse structure or activity	1/46	272/28943	0.352529	0.41077	0.313521	Adnp	1
GO:0001906	GO:0001906	cell killing	1/46	273/28943	0.353568	0.41077	0.313521	Oga	1
GO:0034599	GO:0034599	cellular response to oxidative stress	1/46	273/28943	0.353568	0.41077	0.313521	Slc8a1	1
GO:0034764	GO:0034764	positive regulation of transmembrane transport	1/46	273/28943	0.353568	0.41077	0.313521	Oga	1
GO:0006898	GO:0006898	receptor-mediated endocytosis	1/46	274/28943	0.354605	0.411401	0.314003	Rnasek	1
GO:0110053	GO:0110053	regulation of actin filament organization	1/46	279/28943	0.359767	0.416809	0.318131	Ccn2	1
GO:0006605	GO:0006605	protein targeting	1/46	282/28943	0.362844	0.419791	0.320406	Oga	1
GO:0003007	GO:0003007	heart morphogenesis	1/46	283/28943	0.363867	0.42039	0.320864	Slc8a1	1
GO:0001894	GO:0001894	tissue homeostasis	1/46	286/28943	0.366925	0.422752	0.322667	Ccn2	1
GO:0000375	GO:0000375	RNA splicing, via transesterification reactions	1/46	287/28943	0.367941	0.422752	0.322667	Cwc22	1
GO:0000377	GO:0000377	RNA splicing, via transesterification reactions with bulged adenosine as nucleophile	1/46	287/28943	0.367941	0.422752	0.322667	Cwc22	1
GO:0000398	GO:0000398	mRNA splicing, via spliceosome	1/46	287/28943	0.367941	0.422752	0.322667	Cwc22	1
GO:0043523	GO:0043523	regulation of neuron apoptotic process	1/46	290/28943	0.37098	0.425643	0.324873	Adnp	1
GO:0014706	GO:0014706	striated muscle tissue development	1/46	291/28943	0.37199	0.425643	0.324873	Slc8a1	1
GO:0030072	GO:0030072	peptide hormone secretion	1/46	291/28943	0.37199	0.425643	0.324873	Oga	1
GO:0015850	GO:0015850	organic hydroxy compound transport	1/46	294/28943	0.37501	0.42851	0.327061	Abca8b	1
GO:0010038	GO:0010038	response to metal ion	1/46	296/28943	0.377016	0.430211	0.32836	Cpne1	1
GO:0001818	GO:0001818	negative regulation of cytokine production	1/46	297/28943	0.378016	0.430762	0.328781	Ilrun	1
GO:0002790	GO:0002790	peptide secretion	1/46	299/28943	0.380012	0.431855	0.329615	Oga	1
GO:0042254	GO:0042254	ribosome biogenesis	1/46	299/28943	0.380012	0.431855	0.329615	Rbis	1
GO:0060070	GO:0060070	canonical Wnt signaling pathway	1/46	300/28943	0.381008	0.432397	0.330028	Tle5	1
GO:0008037	GO:0008037	cell recognition	1/46	302/28943	0.382994	0.432882	0.330399	Cct6a	1
GO:0044262	GO:0044262	cellular carbohydrate metabolic process	1/46	302/28943	0.382994	0.432882	0.330399	B3gnt2	1
GO:0061448	GO:0061448	connective tissue development	1/46	302/28943	0.382994	0.432882	0.330399	Ccn2	1
GO:0060485	GO:0060485	mesenchyme development	1/46	304/28943	0.384975	0.433298	0.330716	Tasor	1
GO:0071222	GO:0071222	cellular response to lipopolysaccharide	1/46	304/28943	0.384975	0.433298	0.330716	Tut4	1
GO:0031349	GO:0031349	positive regulation of defense response	1/46	305/28943	0.385963	0.433298	0.330716	Ifi207	1
GO:0050708	GO:0050708	regulation of protein secretion	1/46	305/28943	0.385963	0.433298	0.330716	Oga	1
GO:0070482	GO:0070482	response to oxygen levels	1/46	305/28943	0.385963	0.433298	0.330716	Slc8a1	1
GO:0046883	GO:0046883	regulation of hormone secretion	1/46	308/28943	0.388917	0.436026	0.332798	Oga	1
GO:0140014	GO:0140014	mitotic nuclear division	1/46	309/28943	0.389898	0.43654	0.33319	Tasor	1
GO:0097193	GO:0097193	intrinsic apoptotic signaling pathway	1/46	310/28943	0.390879	0.437049	0.333579	Ifi207	1
GO:1990830	GO:1990830	cellular response to leukemia inhibitory factor	1/46	311/28943	0.391857	0.437474	0.333904	B3gnt2	1
GO:0031647	GO:0031647	regulation of protein stability	1/46	312/28943	0.392834	0.437474	0.333904	Cct6a	1
GO:1990823	GO:1990823	response to leukemia inhibitory factor	1/46	312/28943	0.392834	0.437474	0.333904	B3gnt2	1
GO:0071219	GO:0071219	cellular response to molecule of bacterial origin	1/46	314/28943	0.394784	0.439058	0.335113	Tut4	1
GO:0030111	GO:0030111	regulation of Wnt signaling pathway	1/46	319/28943	0.399631	0.443155	0.33824	Tle5	1
GO:0015833	GO:0015833	peptide transport	1/46	320/28943	0.400595	0.443155	0.33824	Oga	1
GO:0018108	GO:0018108	peptidyl-tyrosine phosphorylation	1/46	320/28943	0.400595	0.443155	0.33824	Adnp	1
GO:0034504	GO:0034504	protein localization to nucleus	1/46	320/28943	0.400595	0.443155	0.33824	Ilrun	1
GO:0051222	GO:0051222	positive regulation of protein transport	1/46	321/28943	0.401559	0.443632	0.338603	Oga	1
GO:0018212	GO:0018212	peptidyl-tyrosine modification	1/46	322/28943	0.402521	0.444105	0.338965	Adnp	1
GO:0016050	GO:0016050	vesicle organization	1/46	323/28943	0.403481	0.444457	0.339233	Rnasek	1
GO:0009895	GO:0009895	negative regulation of catabolic process	1/46	324/28943	0.40444	0.444457	0.339233	Tent5a	1
GO:0045927	GO:0045927	positive regulation of growth	1/46	324/28943	0.40444	0.444457	0.339233	Adnp	1
GO:0051402	GO:0051402	neuron apoptotic process	1/46	329/28943	0.409211	0.449108	0.342783	Adnp	1
GO:0001822	GO:0001822	kidney development	1/46	334/28943	0.413945	0.453544	0.346169	Col4a4	1
GO:0006790	GO:0006790	sulfur compound metabolic process	1/46	335/28943	0.414887	0.453544	0.346169	Mmut	1
GO:0050806	GO:0050806	positive regulation of synaptic transmission	1/46	335/28943	0.414887	0.453544	0.346169	Mme	1
GO:0015980	GO:0015980	energy derivation by oxidation of organic compounds	1/46	337/28943	0.416767	0.455003	0.347282	Mtln	1
GO:0016042	GO:0016042	lipid catabolic process	1/46	338/28943	0.417705	0.45543	0.347608	Mtln	1
GO:0062197	GO:0062197	cellular response to chemical stress	1/46	340/28943	0.419576	0.456276	0.348254	Slc8a1	1
GO:0071216	GO:0071216	cellular response to biotic stimulus	1/46	340/28943	0.419576	0.456276	0.348254	Tut4	1
GO:0043270	GO:0043270	positive regulation of ion transport	1/46	343/28943	0.422372	0.458717	0.350117	Oga	1
GO:0001933	GO:0001933	negative regulation of protein phosphorylation	1/46	346/28943	0.425155	0.460539	0.351507	Slc8a1	1
GO:0060249	GO:0060249	anatomical structure homeostasis	1/46	346/28943	0.425155	0.460539	0.351507	Ccn2	1
GO:0071900	GO:0071900	regulation of protein serine/threonine kinase activity	1/46	347/28943	0.42608	0.460941	0.351814	Slc8a1	1
GO:0072001	GO:0072001	renal system development	1/46	348/28943	0.427003	0.46134	0.352119	Col4a4	1
GO:0044282	GO:0044282	small molecule catabolic process	1/46	350/28943	0.428845	0.46273	0.35318	Mtln	1
GO:0043087	GO:0043087	regulation of GTPase activity	1/46	351/28943	0.429764	0.463122	0.353479	Mmut	1
GO:0042886	GO:0042886	amide transport	1/46	353/28943	0.431597	0.464497	0.354528	Oga	1
GO:0045787	GO:0045787	positive regulation of cell cycle	1/46	358/28943	0.436156	0.468797	0.35781	Ccn2	1
GO:0060271	GO:0060271	cilium assembly	1/46	360/28943	0.437969	0.470139	0.358835	Ro60	1
GO:0045861	GO:0045861	negative regulation of proteolysis	1/46	361/28943	0.438873	0.470504	0.359113	Ifi207	1
GO:0045860	GO:0045860	positive regulation of protein kinase activity	1/46	363/28943	0.440678	0.471831	0.360127	Adnp	1
GO:1903532	GO:1903532	positive regulation of secretion by cell	1/46	365/28943	0.442477	0.47315	0.361133	Oga	1
GO:0051346	GO:0051346	negative regulation of hydrolase activity	1/46	366/28943	0.443375	0.473501	0.361401	Ifi207	1
GO:0006644	GO:0006644	phospholipid metabolic process	1/46	367/28943	0.444271	0.473851	0.361668	Abca8b	1
GO:0032956	GO:0032956	regulation of actin cytoskeleton organization	1/46	368/28943	0.445165	0.474198	0.361933	Ccn2	1
GO:0031589	GO:0031589	cell-substrate adhesion	1/46	371/28943	0.44784	0.476438	0.363643	Ccn2	1
GO:0046879	GO:0046879	hormone secretion	1/46	375/28943	0.451388	0.4796	0.366056	Oga	1
GO:0048167	GO:0048167	regulation of synaptic plasticity	1/46	378/28943	0.454034	0.481796	0.367732	Mme	1
GO:0140694	GO:0140694	non-membrane-bounded organelle assembly	1/46	379/28943	0.454913	0.482115	0.367976	Tasor	1
GO:0009914	GO:0009914	hormone transport	1/46	383/28943	0.458416	0.48521	0.370338	Oga	1
GO:0032496	GO:0032496	response to lipopolysaccharide	1/46	386/28943	0.461029	0.487015	0.371716	Tut4	1
GO:0031667	GO:0031667	response to nutrient levels	1/46	387/28943	0.461897	0.487015	0.371716	Ifi207	1
GO:0019216	GO:0019216	regulation of lipid metabolic process	1/46	388/28943	0.462764	0.487015	0.371716	Mtln	1
GO:0044782	GO:0044782	cilium organization	1/46	388/28943	0.462764	0.487015	0.371716	Ro60	1
GO:0003002	GO:0003002	regionalization	1/46	389/28943	0.463629	0.487015	0.371716	Tasor	1
GO:1902903	GO:1902903	regulation of supramolecular fiber organization	1/46	389/28943	0.463629	0.487015	0.371716	Ccn2	1
GO:0001655	GO:0001655	urogenital system development	1/46	391/28943	0.465356	0.488214	0.37263	Col4a4	1
GO:0042326	GO:0042326	negative regulation of phosphorylation	1/46	394/28943	0.467936	0.490303	0.374225	Slc8a1	1
GO:0032535	GO:0032535	regulation of cellular component size	1/46	398/28943	0.471357	0.493267	0.376487	Adnp	1
GO:1901214	GO:1901214	regulation of neuron death	1/46	399/28943	0.472209	0.493538	0.376695	Adnp	1
GO:0048638	GO:0048638	regulation of developmental growth	1/46	402/28943	0.474757	0.495579	0.378252	Adnp	1
GO:0009306	GO:0009306	protein secretion	1/46	404/28943	0.476448	0.496723	0.379125	Oga	1
GO:0035592	GO:0035592	establishment of protein localization to extracellular region	1/46	405/28943	0.477292	0.496981	0.379322	Oga	1
GO:0002237	GO:0002237	response to molecule of bacterial origin	1/46	407/28943	0.478976	0.49749	0.379711	Tut4	1
GO:0006979	GO:0006979	response to oxidative stress	1/46	407/28943	0.478976	0.49749	0.379711	Slc8a1	1
GO:0071692	GO:0071692	protein localization to extracellular region	1/46	411/28943	0.482328	0.500347	0.381892	Oga	1
GO:0032970	GO:0032970	regulation of actin filament-based process	1/46	416/28943	0.486488	0.504035	0.384706	Ccn2	1
GO:0022613	GO:0022613	ribonucleoprotein complex biogenesis	1/46	418/28943	0.488142	0.505121	0.385535	Rbis	1
GO:0051047	GO:0051047	positive regulation of secretion	1/46	420/28943	0.489792	0.506199	0.386358	Oga	1
GO:0006959	GO:0006959	humoral immune response	1/46	425/28943	0.493893	0.509174	0.388629	C7	1
GO:0043254	GO:0043254	regulation of protein-containing complex assembly	1/46	425/28943	0.493893	0.509174	0.388629	Mtln	1
GO:0008380	GO:0008380	RNA splicing	1/46	427/28943	0.495525	0.510225	0.389431	Cwc22	1
GO:0072594	GO:0072594	establishment of protein localization to organelle	1/46	428/28943	0.496338	0.510432	0.389589	Cct6a	1
GO:0051090	GO:0051090	regulation of DNA-binding transcription factor activity	1/46	436/28943	0.502803	0.516442	0.394176	Tut4	1
GO:0043161	GO:0043161	proteasome-mediated ubiquitin-dependent protein catabolic process	1/46	438/28943	0.504406	0.517451	0.394946	Ecpas	1
GO:0022411	GO:0022411	cellular component disassembly	1/46	439/28943	0.505206	0.517634	0.395085	Oga	1
GO:0033674	GO:0033674	positive regulation of kinase activity	1/46	440/28943	0.506004	0.517815	0.395224	Adnp	1
GO:0031346	GO:0031346	positive regulation of cell projection organization	1/46	441/28943	0.506801	0.517995	0.395361	Adnp	1
GO:0030099	GO:0030099	myeloid cell differentiation	1/46	445/28943	0.509978	0.519965	0.396865	Ifi207	1
GO:0034329	GO:0034329	cell junction assembly	1/46	445/28943	0.509978	0.519965	0.396865	Adnp	1
GO:0070997	GO:0070997	neuron death	1/46	450/28943	0.51392	0.523179	0.399318	Adnp	1
GO:0016055	GO:0016055	Wnt signaling pathway	1/46	451/28943	0.514705	0.523179	0.399318	Tle5	1
GO:0010563	GO:0010563	negative regulation of phosphorus metabolic process	1/46	453/28943	0.516271	0.523179	0.399318	Slc8a1	1
GO:0045936	GO:0045936	negative regulation of phosphate metabolic process	1/46	453/28943	0.516271	0.523179	0.399318	Slc8a1	1
GO:0198738	GO:0198738	cell-cell signaling by wnt	1/46	453/28943	0.516271	0.523179	0.399318	Tle5	1
GO:0032103	GO:0032103	positive regulation of response to external stimulus	1/46	459/28943	0.520938	0.527268	0.402439	Ifi207	1
GO:0007015	GO:0007015	actin filament organization	1/46	460/28943	0.521712	0.52741	0.402547	Ccn2	1
GO:0002683	GO:0002683	negative regulation of immune system process	1/46	465/28943	0.525562	0.530658	0.405026	Ifi207	1
GO:0006914	GO:0006914	autophagy	1/46	469/28943	0.52862	0.532455	0.406398	Ilrun	1
GO:0061919	GO:0061919	process utilizing autophagic mechanism	1/46	469/28943	0.52862	0.532455	0.406398	Ilrun	1
GO:0001667	GO:0001667	ameboidal-type cell migration	1/46	471/28943	0.530142	0.533343	0.407076	Slc8a1	1
GO:0006397	GO:0006397	mRNA processing	1/46	476/28943	0.533926	0.536502	0.409486	Cwc22	1
GO:0000280	GO:0000280	nuclear division	1/46	478/28943	0.535431	0.537366	0.410146	Tasor	1
GO:0007389	GO:0007389	pattern specification process	1/46	493/28943	0.546568	0.547884	0.418174	Tasor	1
GO:0060537	GO:0060537	muscle tissue development	1/46	494/28943	0.547301	0.547959	0.418231	Slc8a1	1
GO:0050808	GO:0050808	synapse organization	1/46	496/28943	0.548764	0.548764	0.418846	Adnp	1

## Sheet: markers_FB_Cxcl5
	ID	Description	GeneRatio	BgRatio	pvalue	p.adjust	qvalue	geneID	Count
GO:0030595	GO:0030595	leukocyte chemotaxis	8/45	228/28943	2.19946e-09	3.36077e-06	1.89848e-06	Cxcl5/Ccl2/Mif/Ccl7/Ch25h/S100a9/Pf4/Vegfa	8
GO:0060326	GO:0060326	cell chemotaxis	8/45	314/28943	2.66995e-08	2.03984e-05	1.15229e-05	Cxcl5/Ccl2/Mif/Ccl7/Ch25h/S100a9/Pf4/Vegfa	8
GO:0071621	GO:0071621	granulocyte chemotaxis	6/45	129/28943	4.92489e-08	2.50841e-05	1.41699e-05	Cxcl5/Ccl2/Ccl7/S100a9/Pf4/Vegfa	6
GO:0097529	GO:0097529	myeloid leukocyte migration	7/45	243/28943	9.32686e-08	3.25617e-05	1.83939e-05	Cxcl5/Ccl2/Mif/Ccl7/S100a9/Pf4/Vegfa	7
GO:0042060	GO:0042060	wound healing	8/45	380/28943	1.15713e-07	3.25617e-05	1.83939e-05	Ccl2/Plaur/S100a9/Pf4/Timp1/Tfpi2/Pdpn/Vegfa	8
GO:0050900	GO:0050900	leukocyte migration	8/45	385/28943	1.2786e-07	3.25617e-05	1.83939e-05	Cxcl5/Ccl2/Mif/Ccl7/Ch25h/S100a9/Pf4/Vegfa	8
GO:0097530	GO:0097530	granulocyte migration	6/45	163/28943	1.97566e-07	4.31258e-05	2.43615e-05	Cxcl5/Ccl2/Ccl7/S100a9/Pf4/Vegfa	6
GO:0030593	GO:0030593	neutrophil chemotaxis	5/45	103/28943	5.64634e-07	0.000107845	6.0921e-05	Cxcl5/Ccl2/Ccl7/S100a9/Pf4	5
GO:0048608	GO:0048608	reproductive structure development	7/45	324/28943	6.50521e-07	0.000107902	6.09532e-05	Tnc/Plaur/Rdh10/Ereg/Inhba/Ptx3/Vegfa	7
GO:0061458	GO:0061458	reproductive system development	7/45	328/28943	7.06165e-07	0.000107902	6.09532e-05	Tnc/Plaur/Rdh10/Ereg/Inhba/Ptx3/Vegfa	7
GO:1990266	GO:1990266	neutrophil migration	5/45	133/28943	2.0026e-06	0.000278179	0.000157141	Cxcl5/Ccl2/Ccl7/S100a9/Pf4	5
GO:0070098	GO:0070098	chemokine-mediated signaling pathway	4/45	63/28943	2.83961e-06	0.000361577	0.000204252	Cxcl5/Ccl2/Ccl7/Pf4	4
GO:0001541	GO:0001541	ovarian follicle development	4/45	73/28943	5.13024e-06	0.0005226	0.000295214	Ereg/Inhba/Ptx3/Vegfa	4
GO:1990868	GO:1990868	response to chemokine	4/45	73/28943	5.13024e-06	0.0005226	0.000295214	Cxcl5/Ccl2/Ccl7/Pf4	4
GO:1990869	GO:1990869	cellular response to chemokine	4/45	73/28943	5.13024e-06	0.0005226	0.000295214	Cxcl5/Ccl2/Ccl7/Pf4	4
GO:0032103	GO:0032103	positive regulation of response to external stimulus	7/45	459/28943	6.49834e-06	0.000620592	0.000350569	Ccl2/Mif/Ccl7/S100a9/Hspd1/Ereg/Vegfa	7
GO:0007596	GO:0007596	blood coagulation	5/45	177/28943	8.09976e-06	0.00070673	0.000399228	Plaur/S100a9/Pf4/Tfpi2/Pdpn	5
GO:0007599	GO:0007599	hemostasis	5/45	180/28943	8.78788e-06	0.00070673	0.000399228	Plaur/S100a9/Pf4/Tfpi2/Pdpn	5
GO:0050817	GO:0050817	coagulation	5/45	180/28943	8.78788e-06	0.00070673	0.000399228	Plaur/S100a9/Pf4/Tfpi2/Pdpn	5
GO:0051346	GO:0051346	negative regulation of hydrolase activity	6/45	366/28943	2.10847e-05	0.00161087	0.000909971	Plaur/Angptl4/Timp1/Tfpi2/Ptx3/Vegfa	6
GO:0050878	GO:0050878	regulation of body fluid levels	6/45	381/28943	2.64116e-05	0.00192176	0.00108559	Plaur/S100a9/Pf4/Tfpi2/Pdpn/Vegfa	6
GO:0030324	GO:0030324	lung development	5/45	236/28943	3.23509e-05	0.00199485	0.00112688	Tnc/Aldh1a2/Rdh10/Pdpn/Vegfa	5
GO:0030323	GO:0030323	respiratory tube development	5/45	239/28943	3.43598e-05	0.00199485	0.00112688	Tnc/Aldh1a2/Rdh10/Pdpn/Vegfa	5
GO:2001233	GO:2001233	regulation of apoptotic signaling pathway	6/45	401/28943	3.51491e-05	0.00199485	0.00112688	Plaur/Eef1e1/Mif/S100a9/Inhba/Vegfa	6
GO:0008585	GO:0008585	female gonad development	4/45	119/28943	3.5529e-05	0.00199485	0.00112688	Ereg/Inhba/Ptx3/Vegfa	4
GO:0008406	GO:0008406	gonad development	5/45	241/28943	3.57519e-05	0.00199485	0.00112688	Rdh10/Ereg/Inhba/Ptx3/Vegfa	5
GO:0031668	GO:0031668	cellular response to extracellular stimulus	5/45	245/28943	3.86671e-05	0.00199485	0.00112688	Fosl1/Asns/Slc2a1/Mybbp1a/Angptl4	5
GO:0045137	GO:0045137	development of primary sexual characteristics	5/45	245/28943	3.86671e-05	0.00199485	0.00112688	Rdh10/Ereg/Inhba/Ptx3/Vegfa	5
GO:0048762	GO:0048762	mesenchymal cell differentiation	5/45	245/28943	3.86671e-05	0.00199485	0.00112688	Plaur/Aldh1a2/Rdh10/Pdpn/Vegfa	5
GO:0046545	GO:0046545	development of primary female sexual characteristics	4/45	122/28943	3.9166e-05	0.00199485	0.00112688	Ereg/Inhba/Ptx3/Vegfa	4
GO:0002688	GO:0002688	regulation of leukocyte chemotaxis	4/45	126/28943	4.44301e-05	0.00218998	0.0012371	Ccl2/Mif/Ccl7/Vegfa	4
GO:0060541	GO:0060541	respiratory system development	5/45	267/28943	5.81496e-05	0.00277664	0.00156851	Tnc/Aldh1a2/Rdh10/Pdpn/Vegfa	5
GO:0052547	GO:0052547	regulation of peptidase activity	6/45	445/28943	6.2618e-05	0.0028994	0.00163785	Plaur/S100a9/Hspd1/Timp1/Tfpi2/Vegfa	6
GO:0022602	GO:0022602	ovulation cycle process	3/45	51/28943	6.94152e-05	0.0031196	0.00176224	Ereg/Inhba/Ptx3	3
GO:0048247	GO:0048247	lymphocyte chemotaxis	3/45	54/28943	8.24092e-05	0.00359775	0.00203235	Ccl2/Ccl7/Ch25h	3
GO:0042149	GO:0042149	cellular response to glucose starvation	3/45	55/28943	8.70689e-05	0.00361459	0.00204186	Asns/Slc2a1/Mybbp1a	3
GO:0072331	GO:0072331	signal transduction by p53 class mediator	4/45	150/28943	8.75261e-05	0.00361459	0.00204186	Eef1e1/Mif/Nop2/Mybbp1a	4
GO:0046660	GO:0046660	female sex differentiation	4/45	152/28943	9.21291e-05	0.0036936	0.00208649	Ereg/Inhba/Ptx3/Vegfa	4
GO:0046394	GO:0046394	carboxylic acid biosynthetic process	5/45	298/28943	9.75632e-05	0.0036936	0.00208649	Asns/Mif/Aldh1a2/Psat1/Rdh10	5
GO:0016053	GO:0016053	organic acid biosynthetic process	5/45	299/28943	9.91084e-05	0.0036936	0.00208649	Asns/Mif/Aldh1a2/Psat1/Rdh10	5
GO:0042254	GO:0042254	ribosome biogenesis	5/45	299/28943	9.91084e-05	0.0036936	0.00208649	Rrp9/Grwd1/Nop2/Ddx21/Mybbp1a	5
GO:0048703	GO:0048703	embryonic viscerocranium morphogenesis	2/45	10/28943	0.000105527	0.00372264	0.00210289	Rdh10/Chst11	2
GO:0060485	GO:0060485	mesenchyme development	5/45	304/28943	0.000107119	0.00372264	0.00210289	Plaur/Aldh1a2/Rdh10/Pdpn/Vegfa	5
GO:0006360	GO:0006360	transcription by RNA polymerase I	3/45	59/28943	0.000107423	0.00372264	0.00210289	Ddx21/Mybbp1a/Polr1e	3
GO:0008360	GO:0008360	regulation of cell shape	4/45	159/28943	0.000109633	0.00372264	0.00210289	Ccl2/Ccl7/Pdpn/Vegfa	4
GO:0071496	GO:0071496	cellular response to external stimulus	5/45	308/28943	0.000113878	0.00378272	0.00213683	Fosl1/Asns/Slc2a1/Mybbp1a/Angptl4	5
GO:0001547	GO:0001547	antral ovarian follicle growth	2/45	11/28943	0.00012885	0.00407424	0.00230151	Ereg/Ptx3	2
GO:0007548	GO:0007548	sex differentiation	5/45	317/28943	0.000130283	0.00407424	0.00230151	Rdh10/Ereg/Inhba/Ptx3/Vegfa	5
GO:0042698	GO:0042698	ovulation cycle	3/45	63/28943	0.000130653	0.00407424	0.00230151	Ereg/Inhba/Ptx3	3
GO:0007292	GO:0007292	female gamete generation	4/45	170/28943	0.000141848	0.00433487	0.00244874	Fosl1/Ereg/Inhba/Ptx3	4
GO:0009267	GO:0009267	cellular response to starvation	4/45	171/28943	0.000145081	0.00434675	0.00245545	Asns/Slc2a1/Mybbp1a/Angptl4	4
GO:0043903	GO:0043903	regulation of biological process involved in symbiotic interaction	3/45	67/28943	0.000156929	0.00461129	0.00260489	Cxcl5/Ch25h/Ptx3	3
GO:0002138	GO:0002138	retinoic acid biosynthetic process	2/45	14/28943	0.000212556	0.00601454	0.00339758	Aldh1a2/Rdh10	2
GO:0016102	GO:0016102	diterpenoid biosynthetic process	2/45	14/28943	0.000212556	0.00601454	0.00339758	Aldh1a2/Rdh10	2
GO:0042594	GO:0042594	response to starvation	4/45	191/28943	0.000221596	0.00604639	0.00341557	Asns/Slc2a1/Mybbp1a/Angptl4	4
GO:0050731	GO:0050731	positive regulation of peptidyl-tyrosine phosphorylation	4/45	191/28943	0.000221596	0.00604639	0.00341557	Mif/Itga5/Ereg/Vegfa	4
GO:0006626	GO:0006626	protein targeting to mitochondrion	3/45	76/28943	0.000228052	0.00611339	0.00345341	Hspd1/Timm8a1/Timm23	3
GO:0052548	GO:0052548	regulation of endopeptidase activity	5/45	361/28943	0.000238137	0.00627367	0.00354396	Plaur/S100a9/Hspd1/Timp1/Vegfa	5
GO:0042574	GO:0042574	retinal metabolic process	2/45	15/28943	0.000245014	0.00634544	0.0035845	Aldh1a2/Rdh10	2
GO:1901796	GO:1901796	regulation of signal transduction by p53 class mediator	3/45	81/28943	0.000275278	0.00688158	0.00388736	Eef1e1/Mif/Nop2	3
GO:0034112	GO:0034112	positive regulation of homotypic cell-cell adhesion	2/45	16/28943	0.000279739	0.00688158	0.00388736	Plaur/Pdpn	2
GO:1901163	GO:1901163	regulation of trophoblast cell migration	2/45	16/28943	0.000279739	0.00688158	0.00388736	Timp1/Vegfa	2
GO:0048872	GO:0048872	homeostasis of number of cells	5/45	375/28943	0.00028373	0.00688158	0.00388736	Cxcl5/Ccl2/Mif/Inhba/Vegfa	5
GO:0061450	GO:0061450	trophoblast cell migration	2/45	17/28943	0.000316724	0.00750072	0.00423711	Timp1/Vegfa	2
GO:0043281	GO:0043281	regulation of cysteine-type endopeptidase activity involved in apoptotic process	4/45	211/28943	0.000323634	0.00750072	0.00423711	Plaur/S100a9/Hspd1/Vegfa	4
GO:0032496	GO:0032496	response to lipopolysaccharide	5/45	386/28943	0.000323984	0.00750072	0.00423711	Cxcl5/Ccl2/Mif/S100a9/Pf4	5
GO:0031669	GO:0031669	cellular response to nutrient levels	4/45	213/28943	0.000335413	0.00764941	0.00432111	Asns/Slc2a1/Mybbp1a/Angptl4	4
GO:0001655	GO:0001655	urogenital system development	5/45	391/28943	0.000343652	0.00772206	0.00436214	Tnc/Plaur/Aldh1a2/Rdh10/Vegfa	5
GO:0002689	GO:0002689	negative regulation of leukocyte chemotaxis	2/45	19/28943	0.000397446	0.00843469	0.00476471	Ccl2/Mif	2
GO:0016114	GO:0016114	terpenoid biosynthetic process	2/45	19/28943	0.000397446	0.00843469	0.00476471	Aldh1a2/Rdh10	2
GO:0045945	GO:0045945	positive regulation of transcription by RNA polymerase III	2/45	19/28943	0.000397446	0.00843469	0.00476471	Ddx21/Mybbp1a	2
GO:0048245	GO:0048245	eosinophil chemotaxis	2/45	19/28943	0.000397446	0.00843469	0.00476471	Ccl2/Ccl7	2
GO:0002237	GO:0002237	response to molecule of bacterial origin	5/45	407/28943	0.00041272	0.00863885	0.00488004	Cxcl5/Ccl2/Mif/S100a9/Pf4	5
GO:0070374	GO:0070374	positive regulation of ERK1 and ERK2 cascade	4/45	227/28943	0.000426641	0.00880955	0.00497646	Ccl2/Mif/Ccl7/Vegfa	4
GO:0072655	GO:0072655	establishment of protein localization to mitochondrion	3/45	95/28943	0.000439854	0.0089613	0.00506218	Hspd1/Timm8a1/Timm23	3
GO:0050920	GO:0050920	regulation of chemotaxis	4/45	231/28943	0.000455666	0.00916128	0.00517515	Ccl2/Mif/Ccl7/Vegfa	4
GO:0022613	GO:0022613	ribonucleoprotein complex biogenesis	5/45	418/28943	0.000465966	0.00918926	0.00519096	Rrp9/Grwd1/Nop2/Ddx21/Mybbp1a	5
GO:0009991	GO:0009991	response to extracellular stimulus	5/45	420/28943	0.00047618	0.00918926	0.00519096	Fosl1/Asns/Slc2a1/Mybbp1a/Angptl4	5
GO:0002685	GO:0002685	regulation of leukocyte migration	4/45	234/28943	0.000478341	0.00918926	0.00519096	Ccl2/Mif/Ccl7/Vegfa	4
GO:0019221	GO:0019221	cytokine-mediated signaling pathway	5/45	421/28943	0.000481349	0.00918926	0.00519096	Cxcl5/Ccl2/Ccl7/Pf4/Ereg	5
GO:0001946	GO:0001946	lymphangiogenesis	2/45	21/28943	0.000487127	0.00918926	0.00519096	Pdpn/Vegfa	2
GO:0002690	GO:0002690	positive regulation of leukocyte chemotaxis	3/45	99/28943	0.000496276	0.00924769	0.00522396	Ccl2/Ccl7/Vegfa	3
GO:0070585	GO:0070585	protein localization to mitochondrion	3/45	101/28943	0.000526145	0.00951109	0.00537276	Hspd1/Timm8a1/Timm23	3
GO:0060602	GO:0060602	branch elongation of an epithelium	2/45	22/28943	0.00053531	0.00951109	0.00537276	Tnc/Rdh10	2
GO:1903672	GO:1903672	positive regulation of sprouting angiogenesis	2/45	22/28943	0.00053531	0.00951109	0.00537276	Itga5/Vegfa	2
GO:2000209	GO:2000209	regulation of anoikis	2/45	22/28943	0.00053531	0.00951109	0.00537276	Mybbp1a/Itga5	2
GO:2000116	GO:2000116	regulation of cysteine-type endopeptidase activity	4/45	243/28943	0.000551194	0.00968073	0.00546859	Plaur/S100a9/Hspd1/Vegfa	4
GO:0030728	GO:0030728	ovulation	2/45	23/28943	0.000585712	0.00994409	0.00561736	Ereg/Inhba	2
GO:0072677	GO:0072677	eosinophil migration	2/45	23/28943	0.000585712	0.00994409	0.00561736	Ccl2/Ccl7	2
GO:1901623	GO:1901623	regulation of lymphocyte chemotaxis	2/45	23/28943	0.000585712	0.00994409	0.00561736	Ccl2/Ccl7	2
GO:0016072	GO:0016072	rRNA metabolic process	4/45	254/28943	0.000650567	0.0109132	0.00616481	Rrp9/Nop2/Ddx21/Polr1e	4
GO:0072676	GO:0072676	lymphocyte migration	3/45	109/28943	0.000657078	0.0109132	0.00616481	Ccl2/Ccl7/Ch25h	3
GO:0032760	GO:0032760	positive regulation of tumor necrosis factor production	3/45	111/28943	0.000692762	0.0110326	0.00623225	Ccl2/Mif/Hspd1	3
GO:0006359	GO:0006359	regulation of transcription by RNA polymerase III	2/45	25/28943	0.000693148	0.0110326	0.00623225	Ddx21/Mybbp1a	2
GO:0007263	GO:0007263	nitric oxide mediated signal transduction	2/45	25/28943	0.000693148	0.0110326	0.00623225	Mt2/Vegfa	2
GO:0036303	GO:0036303	lymph vessel morphogenesis	2/45	25/28943	0.000693148	0.0110326	0.00623225	Pdpn/Vegfa	2
GO:1903557	GO:1903557	positive regulation of tumor necrosis factor superfamily cytokine production	3/45	113/28943	0.000729659	0.0113882	0.00643314	Ccl2/Mif/Hspd1	3
GO:0010466	GO:0010466	negative regulation of peptidase activity	4/45	262/28943	0.000730397	0.0113882	0.00643314	Plaur/Timp1/Tfpi2/Vegfa	4
GO:0002697	GO:0002697	regulation of immune effector process	5/45	464/28943	0.000746679	0.0114626	0.00647514	Cxcl5/Ccl2/Mif/Ddx21/Hspd1	5
GO:0002523	GO:0002523	leukocyte migration involved in inflammatory response	2/45	26/28943	0.000750168	0.0114626	0.00647514	Ccl2/S100a9	2
GO:0050730	GO:0050730	regulation of peptidyl-tyrosine phosphorylation	4/45	268/28943	0.000794655	0.0120221	0.00679122	Mif/Itga5/Ereg/Vegfa	4
GO:0044403	GO:0044403	biological process involved in symbiotic interaction	4/45	272/28943	0.000839654	0.0125783	0.00710543	Cxcl5/Ch25h/Hspd1/Ptx3	4
GO:0051702	GO:0051702	biological process involved in interaction with symbiont	3/45	120/28943	0.000868595	0.0127938	0.00722712	Cxcl5/Hspd1/Ptx3	3
GO:0042573	GO:0042573	retinoic acid metabolic process	2/45	28/28943	0.00087078	0.0127938	0.00722712	Aldh1a2/Rdh10	2
GO:0031058	GO:0031058	positive regulation of histone modification	3/45	124/28943	0.00095502	0.0138383	0.00781719	Ddx21/Mybbp1a/Vegfa	3
GO:0006605	GO:0006605	protein targeting	4/45	282/28943	0.000959989	0.0138383	0.00781719	Ccl2/Hspd1/Timm8a1/Timm23	4
GO:1905562	GO:1905562	regulation of vascular endothelial cell proliferation	2/45	30/28943	0.00100011	0.0142819	0.00806778	Ccl2/Aldh1a2	2
GO:0022407	GO:0022407	regulation of cell-cell adhesion	5/45	497/28943	0.00101503	0.0143609	0.00811236	Ccl2/Plaur/Hspd1/Pdpn/Vegfa	5
GO:0043276	GO:0043276	anoikis	2/45	31/28943	0.00106803	0.0147022	0.00830518	Mybbp1a/Itga5	2
GO:0046597	GO:0046597	negative regulation of viral entry into host cell	2/45	31/28943	0.00106803	0.0147022	0.00830518	Ch25h/Ptx3	2
GO:0101023	GO:0101023	vascular endothelial cell proliferation	2/45	31/28943	0.00106803	0.0147022	0.00830518	Ccl2/Aldh1a2	2
GO:0001945	GO:0001945	lymph vessel development	2/45	32/28943	0.0011381	0.0150667	0.00851108	Pdpn/Vegfa	2
GO:0035987	GO:0035987	endodermal cell differentiation	2/45	32/28943	0.0011381	0.0150667	0.00851108	Itga5/Inhba	2
GO:0045742	GO:0045742	positive regulation of epidermal growth factor receptor signaling pathway	2/45	32/28943	0.0011381	0.0150667	0.00851108	Plaur/Ereg	2
GO:0045943	GO:0045943	positive regulation of transcription by RNA polymerase I	2/45	32/28943	0.0011381	0.0150667	0.00851108	Ddx21/Mybbp1a	2
GO:0001776	GO:0001776	leukocyte homeostasis	3/45	132/28943	0.00114381	0.0150667	0.00851108	Cxcl5/Ccl2/Mif	3
GO:0002703	GO:0002703	regulation of leukocyte mediated immunity	4/45	303/28943	0.00125143	0.0159596	0.0090155	Cxcl5/Ccl2/Ddx21/Hspd1	4
GO:0071222	GO:0071222	cellular response to lipopolysaccharide	4/45	304/28943	0.00126669	0.0159596	0.0090155	Cxcl5/Ccl2/Mif/Pf4	4
GO:0061041	GO:0061041	regulation of wound healing	3/45	137/28943	0.00127294	0.0159596	0.0090155	Ccl2/Plaur/S100a9	3
GO:0090398	GO:0090398	cellular senescence	3/45	137/28943	0.00127294	0.0159596	0.0090155	Hmga1/Eef1e1/Mif	3
GO:0010758	GO:0010758	regulation of macrophage chemotaxis	2/45	34/28943	0.00128471	0.0159596	0.0090155	Ccl2/Mif	2
GO:1901186	GO:1901186	positive regulation of ERBB signaling pathway	2/45	34/28943	0.00128471	0.0159596	0.0090155	Plaur/Ereg	2
GO:1903901	GO:1903901	negative regulation of viral life cycle	2/45	34/28943	0.00128471	0.0159596	0.0090155	Ch25h/Ptx3	2
GO:0048511	GO:0048511	rhythmic process	4/45	306/28943	0.00129759	0.0159897	0.00903246	Mybbp1a/Ereg/Inhba/Ptx3	4
GO:0061844	GO:0061844	antimicrobial humoral immune response mediated by antimicrobial peptide	3/45	139/28943	0.00132705	0.0160593	0.00907181	Cxcl5/S100a9/Pf4	3
GO:0045765	GO:0045765	regulation of angiogenesis	4/45	308/28943	0.00132902	0.0160593	0.00907181	Ccl2/Adam12/Itga5/Vegfa	4
GO:0097193	GO:0097193	intrinsic apoptotic signaling pathway	4/45	310/28943	0.00136098	0.0160593	0.00907181	Plaur/Mif/S100a9/Mybbp1a	4
GO:0008299	GO:0008299	isoprenoid biosynthetic process	2/45	35/28943	0.00136122	0.0160593	0.00907181	Aldh1a2/Rdh10	2
GO:0042908	GO:0042908	xenobiotic transport	2/45	35/28943	0.00136122	0.0160593	0.00907181	Slc7a5/Slc2a1	2
GO:1901342	GO:1901342	regulation of vasculature development	4/45	312/28943	0.00139348	0.0160593	0.00907181	Ccl2/Adam12/Itga5/Vegfa	4
GO:0071219	GO:0071219	cellular response to molecule of bacterial origin	4/45	314/28943	0.00142651	0.0160593	0.00907181	Cxcl5/Ccl2/Mif/Pf4	4
GO:0030326	GO:0030326	embryonic limb morphogenesis	3/45	143/28943	0.00143959	0.0160593	0.00907181	Aldh1a2/Rdh10/Chst11	3
GO:0035113	GO:0035113	embryonic appendage morphogenesis	3/45	143/28943	0.00143959	0.0160593	0.00907181	Aldh1a2/Rdh10/Chst11	3
GO:0003401	GO:0003401	axis elongation	2/45	36/28943	0.00143987	0.0160593	0.00907181	Tnc/Rdh10	2
GO:0035115	GO:0035115	embryonic forelimb morphogenesis	2/45	36/28943	0.00143987	0.0160593	0.00907181	Aldh1a2/Rdh10	2
GO:0043516	GO:0043516	regulation of DNA damage response, signal transduction by p53 class mediator	2/45	36/28943	0.00143987	0.0160593	0.00907181	Eef1e1/Mif	2
GO:0044743	GO:0044743	protein transmembrane import into intracellular organelle	2/45	36/28943	0.00143987	0.0160593	0.00907181	Hspd1/Timm23	2
GO:0060441	GO:0060441	epithelial tube branching involved in lung morphogenesis	2/45	37/28943	0.00152065	0.0166868	0.00942626	Tnc/Rdh10	2
GO:0002699	GO:0002699	positive regulation of immune effector process	4/45	320/28943	0.00152889	0.0166868	0.00942626	Ccl2/Mif/Ddx21/Hspd1	4
GO:0018108	GO:0018108	peptidyl-tyrosine phosphorylation	4/45	320/28943	0.00152889	0.0166868	0.00942626	Mif/Itga5/Ereg/Vegfa	4
GO:0018212	GO:0018212	peptidyl-tyrosine modification	4/45	322/28943	0.00156413	0.0169503	0.00957512	Mif/Itga5/Ereg/Vegfa	4
GO:0022409	GO:0022409	positive regulation of cell-cell adhesion	4/45	324/28943	0.00159993	0.0172162	0.00972531	Ccl2/Plaur/Hspd1/Pdpn	4
GO:0070372	GO:0070372	regulation of ERK1 and ERK2 cascade	4/45	326/28943	0.0016363	0.0174844	0.00987683	Ccl2/Mif/Ccl7/Vegfa	4
GO:0050921	GO:0050921	positive regulation of chemotaxis	3/45	151/28943	0.00168225	0.0177939	0.0100516	Ccl2/Ccl7/Vegfa	3
GO:0035066	GO:0035066	positive regulation of histone acetylation	2/45	39/28943	0.00168855	0.0177939	0.0100516	Ddx21/Mybbp1a	2
GO:1903670	GO:1903670	regulation of sprouting angiogenesis	2/45	40/28943	0.00177567	0.0184965	0.0104485	Itga5/Vegfa	2
GO:0006839	GO:0006839	mitochondrial transport	3/45	154/28943	0.00177944	0.0184965	0.0104485	Hspd1/Timm8a1/Timm23	3
GO:2001235	GO:2001235	positive regulation of apoptotic signaling pathway	3/45	156/28943	0.00184614	0.0190155	0.0107418	Eef1e1/S100a9/Inhba	3
GO:0034110	GO:0034110	regulation of homotypic cell-cell adhesion	2/45	41/28943	0.00186489	0.0190155	0.0107418	Plaur/Pdpn	2
GO:0022604	GO:0022604	regulation of cell morphogenesis	4/45	338/28943	0.00186671	0.0190155	0.0107418	Ccl2/Ccl7/Pdpn/Vegfa	4
GO:0071216	GO:0071216	cellular response to biotic stimulus	4/45	340/28943	0.00190719	0.0192844	0.0108936	Cxcl5/Ccl2/Mif/Pf4	4
GO:0001706	GO:0001706	endoderm formation	2/45	42/28943	0.0019562	0.0192844	0.0108936	Itga5/Inhba	2
GO:0006356	GO:0006356	regulation of transcription by RNA polymerase I	2/45	42/28943	0.0019562	0.0192844	0.0108936	Ddx21/Mybbp1a	2
GO:0031076	GO:0031076	embryonic camera-type eye development	2/45	42/28943	0.0019562	0.0192844	0.0108936	Aldh1a2/Rdh10	2
GO:0061081	GO:0061081	positive regulation of myeloid leukocyte cytokine production involved in immune response	2/45	42/28943	0.0019562	0.0192844	0.0108936	Mif/Ddx21	2
GO:0002687	GO:0002687	positive regulation of leukocyte migration	3/45	160/28943	0.00198419	0.0194349	0.0109787	Ccl2/Ccl7/Vegfa	3
GO:0070371	GO:0070371	ERK1 and ERK2 cascade	4/45	350/28943	0.00211876	0.0206208	0.0116485	Ccl2/Mif/Ccl7/Vegfa	4
GO:0032675	GO:0032675	regulation of interleukin-6 production	3/45	167/28943	0.00224095	0.021672	0.0122424	Hspd1/Ereg/Prg4	3
GO:0006383	GO:0006383	transcription by RNA polymerase III	2/45	46/28943	0.00234227	0.0220785	0.012472	Ddx21/Mybbp1a	2
GO:0035136	GO:0035136	forelimb morphogenesis	2/45	46/28943	0.00234227	0.0220785	0.012472	Aldh1a2/Rdh10	2
GO:2000273	GO:2000273	positive regulation of signaling receptor activity	2/45	46/28943	0.00234227	0.0220785	0.012472	Ccl2/Ereg	2
GO:2000758	GO:2000758	positive regulation of peptidyl-lysine acetylation	2/45	46/28943	0.00234227	0.0220785	0.012472	Ddx21/Mybbp1a	2
GO:2000045	GO:2000045	regulation of G1/S transition of mitotic cell cycle	3/45	170/28943	0.00235701	0.0220785	0.012472	Ccl2/Pdpn/Inhba	3
GO:0045861	GO:0045861	negative regulation of proteolysis	4/45	361/28943	0.00236968	0.0220785	0.012472	Plaur/Timp1/Tfpi2/Vegfa	4
GO:0048246	GO:0048246	macrophage chemotaxis	2/45	47/28943	0.00244396	0.0226325	0.012785	Ccl2/Mif	2
GO:0001936	GO:0001936	regulation of endothelial cell proliferation	3/45	174/28943	0.00251746	0.0229973	0.0129911	Ccl2/Aldh1a2/Vegfa	3
GO:0002686	GO:0002686	negative regulation of leukocyte migration	2/45	48/28943	0.0025477	0.0229973	0.0129911	Ccl2/Mif	2
GO:0048010	GO:0048010	vascular endothelial growth factor receptor signaling pathway	2/45	48/28943	0.0025477	0.0229973	0.0129911	Ccl2/Vegfa	2
GO:0035107	GO:0035107	appendage morphogenesis	3/45	175/28943	0.0025586	0.0229973	0.0129911	Aldh1a2/Rdh10/Chst11	3
GO:0035108	GO:0035108	limb morphogenesis	3/45	175/28943	0.0025586	0.0229973	0.0129911	Aldh1a2/Rdh10/Chst11	3
GO:0032635	GO:0032635	interleukin-6 production	3/45	176/28943	0.00260016	0.0230371	0.0130135	Hspd1/Ereg/Prg4	3
GO:0002831	GO:0002831	regulation of response to biotic stimulus	4/45	371/28943	0.00261496	0.0230371	0.0130135	Cxcl5/Mif/Hspd1/Ereg	4
GO:0019730	GO:0019730	antimicrobial humoral response	3/45	177/28943	0.00264214	0.0230371	0.0130135	Cxcl5/S100a9/Pf4	3
GO:1903034	GO:1903034	regulation of response to wounding	3/45	177/28943	0.00264214	0.0230371	0.0130135	Ccl2/Plaur/S100a9	3
GO:2001242	GO:2001242	regulation of intrinsic apoptotic signaling pathway	3/45	177/28943	0.00264214	0.0230371	0.0130135	Plaur/Mif/S100a9	3
GO:1905521	GO:1905521	regulation of macrophage migration	2/45	49/28943	0.00265349	0.0230371	0.0130135	Ccl2/Mif	2
GO:0043010	GO:0043010	camera-type eye development	4/45	376/28943	0.00274393	0.0236877	0.013381	Aldh1a2/Rdh10/Inhba/Vegfa	4
GO:0045766	GO:0045766	positive regulation of angiogenesis	3/45	182/28943	0.00285831	0.0243994	0.0137831	Adam12/Itga5/Vegfa	3
GO:1904018	GO:1904018	positive regulation of vasculature development	3/45	182/28943	0.00285831	0.0243994	0.0137831	Adam12/Itga5/Vegfa	3
GO:0071674	GO:0071674	mononuclear cell migration	3/45	184/28943	0.00294774	0.025023	0.0141353	Ccl2/Ccl7/Ch25h	3
GO:0046596	GO:0046596	regulation of viral entry into host cell	2/45	52/28943	0.00298311	0.0251288	0.0141951	Ch25h/Ptx3	2
GO:0002705	GO:0002705	positive regulation of leukocyte mediated immunity	3/45	185/28943	0.00299309	0.0251288	0.0141951	Ccl2/Ddx21/Hspd1	3
GO:0032680	GO:0032680	regulation of tumor necrosis factor production	3/45	186/28943	0.00303888	0.0252694	0.0142745	Ccl2/Mif/Hspd1	3
GO:0031667	GO:0031667	response to nutrient levels	4/45	387/28943	0.00304291	0.0252694	0.0142745	Asns/Slc2a1/Mybbp1a/Angptl4	4
GO:0002833	GO:0002833	positive regulation of response to biotic stimulus	3/45	187/28943	0.00308509	0.0254423	0.0143722	Mif/Hspd1/Ereg	3
GO:0030850	GO:0030850	prostate gland development	2/45	53/28943	0.00309704	0.0254423	0.0143722	Tnc/Plaur	2
GO:0010951	GO:0010951	negative regulation of endopeptidase activity	3/45	188/28943	0.00313174	0.0255898	0.0144555	Plaur/Timp1/Vegfa	3
GO:1903555	GO:1903555	regulation of tumor necrosis factor superfamily cytokine production	3/45	189/28943	0.00317882	0.0257039	0.01452	Ccl2/Mif/Hspd1	3
GO:0006692	GO:0006692	prostanoid metabolic process	2/45	54/28943	0.00321299	0.0257039	0.01452	Mif/Pdpn	2
GO:0006693	GO:0006693	prostaglandin metabolic process	2/45	54/28943	0.00321299	0.0257039	0.01452	Mif/Pdpn	2
GO:2000351	GO:2000351	regulation of endothelial cell apoptotic process	2/45	54/28943	0.00321299	0.0257039	0.01452	Ccl2/Angptl4	2
GO:0001935	GO:0001935	endothelial cell proliferation	3/45	191/28943	0.00327428	0.0258555	0.0146056	Ccl2/Aldh1a2/Vegfa	3
GO:0048754	GO:0048754	branching morphogenesis of an epithelial tube	3/45	191/28943	0.00327428	0.0258555	0.0146056	Tnc/Rdh10/Vegfa	3
GO:0032892	GO:0032892	positive regulation of organic acid transport	2/45	55/28943	0.00333094	0.0258555	0.0146056	Slc7a5/Mif	2
GO:0048701	GO:0048701	embryonic cranial skeleton morphogenesis	2/45	55/28943	0.00333094	0.0258555	0.0146056	Rdh10/Chst11	2
GO:0065002	GO:0065002	intracellular protein transmembrane transport	2/45	55/28943	0.00333094	0.0258555	0.0146056	Hspd1/Timm23	2
GO:0060562	GO:0060562	epithelial tube morphogenesis	4/45	397/28943	0.00333346	0.0258555	0.0146056	Tnc/Aldh1a2/Rdh10/Vegfa	4
GO:0032640	GO:0032640	tumor necrosis factor production	3/45	193/28943	0.00337148	0.0260183	0.0146976	Ccl2/Mif/Hspd1	3
GO:0043524	GO:0043524	negative regulation of neuron apoptotic process	3/45	195/28943	0.00347045	0.0265142	0.0149777	Ccl2/Hspd1/Vegfa	3
GO:1902806	GO:1902806	regulation of cell cycle G1/S phase transition	3/45	195/28943	0.00347045	0.0265142	0.0149777	Ccl2/Pdpn/Inhba	3
GO:0071706	GO:0071706	tumor necrosis factor superfamily cytokine production	3/45	196/28943	0.00352059	0.026631	0.0150437	Ccl2/Mif/Hspd1	3
GO:0052372	GO:0052372	modulation by symbiont of entry into host	2/45	57/28943	0.00357287	0.026631	0.0150437	Ch25h/Ptx3	2
GO:0072577	GO:0072577	endothelial cell apoptotic process	2/45	57/28943	0.00357287	0.026631	0.0150437	Ccl2/Angptl4	2
GO:1901607	GO:1901607	alpha-amino acid biosynthetic process	2/45	57/28943	0.00357287	0.026631	0.0150437	Asns/Psat1	2
GO:1901985	GO:1901985	positive regulation of protein acetylation	2/45	57/28943	0.00357287	0.026631	0.0150437	Ddx21/Mybbp1a	2
GO:0140353	GO:0140353	lipid export from cell	2/45	58/28943	0.00369683	0.0274212	0.01549	Mif/Inhba	2
GO:0007159	GO:0007159	leukocyte cell-cell adhesion	4/45	411/28943	0.0037713	0.0278384	0.0157257	Ccl2/S100a9/Hspd1/Itga5	4
GO:0071806	GO:0071806	protein transmembrane transport	2/45	59/28943	0.00382277	0.028007	0.015821	Hspd1/Timm23	2
GO:0031056	GO:0031056	regulation of histone modification	3/45	202/28943	0.0038308	0.028007	0.015821	Ddx21/Mybbp1a/Vegfa	3
GO:0002548	GO:0002548	monocyte chemotaxis	2/45	60/28943	0.0039507	0.0286098	0.0161615	Ccl2/Ccl7	2
GO:0050922	GO:0050922	negative regulation of chemotaxis	2/45	60/28943	0.0039507	0.0286098	0.0161615	Ccl2/Mif	2
GO:0048736	GO:0048736	appendage development	3/45	205/28943	0.00399196	0.0286372	0.016177	Aldh1a2/Rdh10/Chst11	3
GO:0060173	GO:0060173	limb development	3/45	205/28943	0.00399196	0.0286372	0.016177	Aldh1a2/Rdh10/Chst11	3
GO:0002262	GO:0002262	myeloid cell homeostasis	3/45	206/28943	0.00404659	0.0288934	0.0163217	Ccl2/Inhba/Vegfa	3
GO:0031663	GO:0031663	lipopolysaccharide-mediated signaling pathway	2/45	61/28943	0.0040806	0.0290007	0.0163823	Ccl2/Mif	2
GO:0001654	GO:0001654	eye development	4/45	424/28943	0.00421151	0.0295311	0.0166819	Aldh1a2/Rdh10/Inhba/Vegfa	4
GO:0090303	GO:0090303	positive regulation of wound healing	2/45	62/28943	0.00421247	0.0295311	0.0166819	Ccl2/S100a9	2
GO:0072330	GO:0072330	monocarboxylic acid biosynthetic process	3/45	209/28943	0.00421321	0.0295311	0.0166819	Mif/Aldh1a2/Rdh10	3
GO:0150063	GO:0150063	visual system development	4/45	427/28943	0.00431783	0.0301262	0.0170181	Aldh1a2/Rdh10/Inhba/Vegfa	4
GO:0072594	GO:0072594	establishment of protein localization to organelle	4/45	428/28943	0.00435367	0.0302382	0.0170814	Hspd1/Timm8a1/Cct6a/Timm23	4
GO:0048880	GO:0048880	sensory system development	4/45	431/28943	0.0044624	0.0308496	0.0174268	Aldh1a2/Rdh10/Inhba/Vegfa	4
GO:0008652	GO:0008652	cellular amino acid biosynthetic process	2/45	64/28943	0.00448208	0.0308496	0.0174268	Asns/Psat1	2
GO:0006364	GO:0006364	rRNA processing	3/45	215/28943	0.00455885	0.0312373	0.0176458	Rrp9/Nop2/Ddx21	3
GO:2000401	GO:2000401	regulation of lymphocyte migration	2/45	65/28943	0.00461982	0.0315138	0.0178019	Ccl2/Ccl7	2
GO:0006081	GO:0006081	cellular aldehyde metabolic process	2/45	66/28943	0.0047595	0.0320375	0.0180978	Aldh1a2/Rdh10	2
GO:0015909	GO:0015909	long-chain fatty acid transport	2/45	66/28943	0.0047595	0.0320375	0.0180978	Slc2a1/Mif	2
GO:0048286	GO:0048286	lung alveolus development	2/45	66/28943	0.0047595	0.0320375	0.0180978	Pdpn/Vegfa	2
GO:0030330	GO:0030330	DNA damage response, signal transduction by p53 class mediator	2/45	67/28943	0.00490112	0.0327026	0.0184735	Eef1e1/Mif	2
GO:1905517	GO:1905517	macrophage migration	2/45	67/28943	0.00490112	0.0327026	0.0184735	Ccl2/Mif	2
GO:0061082	GO:0061082	myeloid leukocyte cytokine production	2/45	68/28943	0.00504466	0.0335141	0.0189319	Mif/Ddx21	2
GO:0010810	GO:0010810	regulation of cell-substrate adhesion	3/45	225/28943	0.00517223	0.0338912	0.0191449	Itga5/Pdpn/Vegfa	3
GO:2000241	GO:2000241	regulation of reproductive process	3/45	225/28943	0.00517223	0.0338912	0.0191449	Timp1/Inhba/Vegfa	3
GO:0001523	GO:0001523	retinoid metabolic process	2/45	69/28943	0.00519014	0.0338912	0.0191449	Aldh1a2/Rdh10	2
GO:0060425	GO:0060425	lung morphogenesis	2/45	69/28943	0.00519014	0.0338912	0.0191449	Tnc/Rdh10	2
GO:0010976	GO:0010976	positive regulation of neuron projection development	3/45	227/28943	0.00530058	0.0344125	0.0194394	Cxcl5/S100a9/Vegfa	3
GO:0042058	GO:0042058	regulation of epidermal growth factor receptor signaling pathway	2/45	70/28943	0.00533753	0.0344125	0.0194394	Plaur/Ereg	2
GO:0071677	GO:0071677	positive regulation of mononuclear cell migration	2/45	70/28943	0.00533753	0.0344125	0.0194394	Ccl2/Ccl7	2
GO:0061138	GO:0061138	morphogenesis of a branching epithelium	3/45	229/28943	0.00543084	0.0348504	0.0196868	Tnc/Rdh10/Vegfa	3
GO:0016101	GO:0016101	diterpenoid metabolic process	2/45	71/28943	0.00548684	0.0348504	0.0196868	Aldh1a2/Rdh10	2
GO:0030193	GO:0030193	regulation of blood coagulation	2/45	71/28943	0.00548684	0.0348504	0.0196868	Plaur/S100a9	2
GO:0000082	GO:0000082	G1/S transition of mitotic cell cycle	3/45	230/28943	0.00549669	0.0348504	0.0196868	Ccl2/Pdpn/Inhba	3
GO:0035065	GO:0035065	regulation of histone acetylation	2/45	72/28943	0.00563806	0.0354525	0.0200269	Ddx21/Mybbp1a	2
GO:2000134	GO:2000134	negative regulation of G1/S transition of mitotic cell cycle	2/45	72/28943	0.00563806	0.0354525	0.0200269	Ccl2/Inhba	2
GO:1900046	GO:1900046	regulation of hemostasis	2/45	73/28943	0.00579117	0.036266	0.0204865	Plaur/S100a9	2
GO:0031330	GO:0031330	negative regulation of cellular catabolic process	3/45	236/28943	0.00590191	0.0368086	0.020793	Slc7a5/Timp1/Vegfa	3
GO:0002886	GO:0002886	regulation of myeloid leukocyte mediated immunity	2/45	75/28943	0.00610309	0.0374519	0.0211563	Cxcl5/Ddx21	2
GO:0007566	GO:0007566	embryo implantation	2/45	75/28943	0.00610309	0.0374519	0.0211563	Timp1/Vegfa	2
GO:0050818	GO:0050818	regulation of coagulation	2/45	75/28943	0.00610309	0.0374519	0.0211563	Plaur/S100a9	2
GO:1901184	GO:1901184	regulation of ERBB signaling pathway	2/45	75/28943	0.00610309	0.0374519	0.0211563	Plaur/Ereg	2
GO:2001234	GO:2001234	negative regulation of apoptotic signaling pathway	3/45	241/28943	0.00625295	0.038218	0.0215891	Plaur/Mif/Vegfa	3
GO:0007492	GO:0007492	endoderm development	2/45	77/28943	0.00642253	0.038943	0.0219987	Itga5/Inhba	2
GO:0048146	GO:0048146	positive regulation of fibroblast proliferation	2/45	77/28943	0.00642253	0.038943	0.0219987	Mif/Ereg	2
GO:0006721	GO:0006721	terpenoid metabolic process	2/45	78/28943	0.00658507	0.0396141	0.0223778	Aldh1a2/Rdh10	2
GO:0006919	GO:0006919	activation of cysteine-type endopeptidase activity involved in apoptotic process	2/45	78/28943	0.00658507	0.0396141	0.0223778	S100a9/Hspd1	2
GO:0071347	GO:0071347	cellular response to interleukin-1	2/45	79/28943	0.00674947	0.0402859	0.0227572	Ccl2/Ccl7	2
GO:1903036	GO:1903036	positive regulation of response to wounding	2/45	79/28943	0.00674947	0.0402859	0.0227572	Ccl2/S100a9	2
GO:0001763	GO:0001763	morphogenesis of a branching structure	3/45	249/28943	0.00684017	0.0406684	0.0229733	Tnc/Rdh10/Vegfa	3
GO:2000573	GO:2000573	positive regulation of DNA biosynthetic process	2/45	80/28943	0.00691573	0.0409582	0.0231371	Vegfa/Cct6a	2
GO:0051145	GO:0051145	smooth muscle cell differentiation	2/45	81/28943	0.00708384	0.0417919	0.023608	Ereg/Vegfa	2
GO:1902807	GO:1902807	negative regulation of cell cycle G1/S phase transition	2/45	82/28943	0.0072538	0.04263	0.0240814	Ccl2/Inhba	2
GO:1904888	GO:1904888	cranial skeletal system development	2/45	83/28943	0.0074256	0.0433066	0.0244636	Rdh10/Chst11	2
GO:2000756	GO:2000756	regulation of peptidyl-lysine acetylation	2/45	83/28943	0.0074256	0.0433066	0.0244636	Ddx21/Mybbp1a	2
GO:0044843	GO:0044843	cell cycle G1/S phase transition	3/45	257/28943	0.00745923	0.0433373	0.024481	Ccl2/Pdpn/Inhba	3
GO:0034109	GO:0034109	homotypic cell-cell adhesion	2/45	84/28943	0.00759924	0.0434893	0.0245668	Plaur/Pdpn	2
GO:0043154	GO:0043154	negative regulation of cysteine-type endopeptidase activity involved in apoptotic process	2/45	84/28943	0.00759924	0.0434893	0.0245668	Plaur/Vegfa	2
GO:0072332	GO:0072332	intrinsic apoptotic signaling pathway by p53 class mediator	2/45	84/28943	0.00759924	0.0434893	0.0245668	Mif/Mybbp1a	2
GO:1990542	GO:1990542	mitochondrial transmembrane transport	2/45	84/28943	0.00759924	0.0434893	0.0245668	Hspd1/Timm23	2
GO:0002720	GO:0002720	positive regulation of cytokine production involved in immune response	2/45	85/28943	0.00777471	0.0441974	0.0249669	Mif/Ddx21	2
GO:0048705	GO:0048705	skeletal system morphogenesis	3/45	261/28943	0.00778083	0.0441974	0.0249669	Rdh10/Chst11/Vegfa	3
GO:0032729	GO:0032729	positive regulation of interferon-gamma production	2/45	86/28943	0.007952	0.0450024	0.0254216	Slc7a5/Hspd1	2
GO:1901215	GO:1901215	negative regulation of neuron death	3/45	267/28943	0.00827845	0.046677	0.0263676	Ccl2/Hspd1/Vegfa	3
GO:0032890	GO:0032890	regulation of organic acid transport	2/45	88/28943	0.00831204	0.0466941	0.0263772	Slc7a5/Mif	2
GO:0014032	GO:0014032	neural crest cell development	2/45	89/28943	0.00849477	0.0475458	0.0268583	Aldh1a2/Rdh10	2
GO:0050766	GO:0050766	positive regulation of phagocytosis	2/45	91/28943	0.00886563	0.0494404	0.0279286	Ccl2/Ptx3	2
GO:0060560	GO:0060560	developmental growth involved in morphogenesis	3/45	278/28943	0.00923866	0.0513334	0.0289979	Tnc/Rdh10/Vegfa	3
GO:0006260	GO:0006260	DNA replication	3/45	282/28943	0.00960335	0.0529236	0.0298962	Grwd1/Ddx21/Ereg	3
GO:0030168	GO:0030168	platelet activation	2/45	95/28943	0.00962877	0.0529236	0.0298962	Pf4/Pdpn	2
GO:1901983	GO:1901983	regulation of protein acetylation	2/45	95/28943	0.00962877	0.0529236	0.0298962	Ddx21/Mybbp1a	2
GO:0007044	GO:0007044	cell-substrate junction assembly	2/45	96/28943	0.00982399	0.0532307	0.0300697	Itga5/Vegfa	2
GO:0010717	GO:0010717	regulation of epithelial to mesenchymal transition	2/45	96/28943	0.00982399	0.0532307	0.0300697	Pdpn/Vegfa	2
GO:0070555	GO:0070555	response to interleukin-1	2/45	96/28943	0.00982399	0.0532307	0.0300697	Ccl2/Ccl7	2
GO:2000117	GO:2000117	negative regulation of cysteine-type endopeptidase activity	2/45	96/28943	0.00982399	0.0532307	0.0300697	Plaur/Vegfa	2
GO:0006720	GO:0006720	isoprenoid metabolic process	2/45	98/28943	0.0102197	0.0549849	0.0310606	Aldh1a2/Rdh10	2
GO:0015908	GO:0015908	fatty acid transport	2/45	98/28943	0.0102197	0.0549849	0.0310606	Slc2a1/Mif	2
GO:0043523	GO:0043523	regulation of neuron apoptotic process	3/45	290/28943	0.0103578	0.0555321	0.0313698	Ccl2/Hspd1/Vegfa	3
GO:0048864	GO:0048864	stem cell development	2/45	99/28943	0.0104202	0.0556715	0.0314485	Aldh1a2/Rdh10	2
GO:0051781	GO:0051781	positive regulation of cell division	2/45	100/28943	0.0106224	0.0563578	0.0318362	Ereg/Vegfa	2
GO:2001243	GO:2001243	negative regulation of intrinsic apoptotic signaling pathway	2/45	100/28943	0.0106224	0.0563578	0.0318362	Plaur/Mif	2
GO:0048525	GO:0048525	negative regulation of viral process	2/45	101/28943	0.0108264	0.0572412	0.0323352	Ch25h/Ptx3	2
GO:0014033	GO:0014033	neural crest cell differentiation	2/45	102/28943	0.0110321	0.0579279	0.0327231	Aldh1a2/Rdh10	2
GO:0150115	GO:0150115	cell-substrate junction organization	2/45	102/28943	0.0110321	0.0579279	0.0327231	Itga5/Vegfa	2
GO:0001938	GO:0001938	positive regulation of endothelial cell proliferation	2/45	103/28943	0.0112395	0.0586518	0.033132	Ccl2/Vegfa	2
GO:0071695	GO:0071695	anatomical structure maturation	3/45	299/28943	0.0112467	0.0586518	0.033132	Aldh1a2/Ereg/Vegfa	3
GO:0007173	GO:0007173	epidermal growth factor receptor signaling pathway	2/45	104/28943	0.0114486	0.0590998	0.0333851	Plaur/Ereg	2
GO:0007229	GO:0007229	integrin-mediated signaling pathway	2/45	104/28943	0.0114486	0.0590998	0.0333851	Timp1/Itga5	2
GO:0046718	GO:0046718	viral entry into host cell	2/45	104/28943	0.0114486	0.0590998	0.0333851	Ch25h/Ptx3	2
GO:0031349	GO:0031349	positive regulation of defense response	3/45	305/28943	0.0118632	0.0608743	0.0343875	S100a9/Hspd1/Ereg	3
GO:0001704	GO:0001704	formation of primary germ layer	2/45	106/28943	0.0118721	0.0608743	0.0343875	Itga5/Inhba	2
GO:0032755	GO:0032755	positive regulation of interleukin-6 production	2/45	108/28943	0.0123023	0.0626599	0.0353962	Hspd1/Ereg	2
GO:0044409	GO:0044409	entry into host	2/45	108/28943	0.0123023	0.0626599	0.0353962	Ch25h/Ptx3	2
GO:0048661	GO:0048661	positive regulation of smooth muscle cell proliferation	2/45	109/28943	0.01252	0.0633462	0.0357839	Ereg/Vegfa	2
GO:0048704	GO:0048704	embryonic skeletal system morphogenesis	2/45	109/28943	0.01252	0.0633462	0.0357839	Rdh10/Chst11	2
GO:0030336	GO:0030336	negative regulation of cell migration	3/45	312/28943	0.0126067	0.0635742	0.0359127	Ccl2/Mif/Timp1	3
GO:0032642	GO:0032642	regulation of chemokine production	2/45	110/28943	0.0127394	0.0638221	0.0360527	Cxcl5/Mif	2
GO:2000243	GO:2000243	positive regulation of reproductive process	2/45	110/28943	0.0127394	0.0638221	0.0360527	Inhba/Vegfa	2
GO:0071346	GO:0071346	cellular response to interferon-gamma	2/45	112/28943	0.0131831	0.0658294	0.0371866	Ccl2/Ccl7	2
GO:0048477	GO:0048477	oogenesis	2/45	114/28943	0.0136335	0.0678569	0.0383319	Ereg/Ptx3	2
GO:0015849	GO:0015849	organic acid transport	3/45	322/28943	0.0137144	0.0680378	0.0384342	Slc7a5/Slc2a1/Mif	3
GO:0009895	GO:0009895	negative regulation of catabolic process	3/45	324/28943	0.0139425	0.0689452	0.0389467	Slc7a5/Timp1/Vegfa	3
GO:2000146	GO:2000146	negative regulation of cell motility	3/45	325/28943	0.0140573	0.0692298	0.0391075	Ccl2/Mif/Timp1	3
GO:1904035	GO:1904035	regulation of epithelial cell apoptotic process	2/45	116/28943	0.0140906	0.0692298	0.0391075	Ccl2/Angptl4	2
GO:0032602	GO:0032602	chemokine production	2/45	117/28943	0.0143216	0.0699152	0.0394947	Cxcl5/Mif	2
GO:0038127	GO:0038127	ERBB signaling pathway	2/45	117/28943	0.0143216	0.0699152	0.0394947	Plaur/Ereg	2
GO:0051054	GO:0051054	positive regulation of DNA metabolic process	3/45	328/28943	0.014405	0.0700982	0.0395981	Ereg/Vegfa/Cct6a	3
GO:0051402	GO:0051402	neuron apoptotic process	3/45	329/28943	0.014522	0.0702237	0.0396689	Ccl2/Hspd1/Vegfa	3
GO:0006338	GO:0006338	chromatin remodeling	3/45	330/28943	0.0146395	0.0702237	0.0396689	Grwd1/Ddx21/Mybbp1a	3
GO:0008637	GO:0008637	apoptotic mitochondrial changes	2/45	119/28943	0.0147886	0.0702237	0.0396689	Plaur/Hspd1	2
GO:0048562	GO:0048562	embryonic organ morphogenesis	3/45	333/28943	0.0149954	0.0702237	0.0396689	Aldh1a2/Rdh10/Chst11	3
GO:0042100	GO:0042100	B cell proliferation	2/45	120/28943	0.0150245	0.0702237	0.0396689	Mif/Hspd1	2
GO:0045446	GO:0045446	endothelial cell differentiation	2/45	120/28943	0.0150245	0.0702237	0.0396689	Pdpn/Vegfa	2
GO:0071675	GO:0071675	regulation of mononuclear cell migration	2/45	120/28943	0.0150245	0.0702237	0.0396689	Ccl2/Ccl7	2
GO:0002424	GO:0002424	T cell mediated immune response to tumor cell	1/45	10/28943	0.0154419	0.0702237	0.0396689	Hspd1	1
GO:0002840	GO:0002840	regulation of T cell mediated immune response to tumor cell	1/45	10/28943	0.0154419	0.0702237	0.0396689	Hspd1	1
GO:0006563	GO:0006563	L-serine metabolic process	1/45	10/28943	0.0154419	0.0702237	0.0396689	Psat1	1
GO:0038130	GO:0038130	ERBB4 signaling pathway	1/45	10/28943	0.0154419	0.0702237	0.0396689	Ereg	1
GO:0043615	GO:0043615	astrocyte cell migration	1/45	10/28943	0.0154419	0.0702237	0.0396689	Ccl2	1
GO:0046884	GO:0046884	follicle-stimulating hormone secretion	1/45	10/28943	0.0154419	0.0702237	0.0396689	Inhba	1
GO:0060638	GO:0060638	mesenchymal-epithelial cell signaling	1/45	10/28943	0.0154419	0.0702237	0.0396689	Tnc	1
GO:0060982	GO:0060982	coronary artery morphogenesis	1/45	10/28943	0.0154419	0.0702237	0.0396689	Vegfa	1
GO:0061687	GO:0061687	detoxification of inorganic compound	1/45	10/28943	0.0154419	0.0702237	0.0396689	Mt2	1
GO:0090237	GO:0090237	regulation of arachidonic acid secretion	1/45	10/28943	0.0154419	0.0702237	0.0396689	Mif	1
GO:0097501	GO:0097501	stress response to metal ion	1/45	10/28943	0.0154419	0.0702237	0.0396689	Mt2	1
GO:1901725	GO:1901725	regulation of histone deacetylase activity	1/45	10/28943	0.0154419	0.0702237	0.0396689	Vegfa	1
GO:1901731	GO:1901731	positive regulation of platelet aggregation	1/45	10/28943	0.0154419	0.0702237	0.0396689	Pdpn	1
GO:1903589	GO:1903589	positive regulation of blood vessel endothelial cell proliferation involved in sprouting angiogenesis	1/45	10/28943	0.0154419	0.0702237	0.0396689	Vegfa	1
GO:1904851	GO:1904851	positive regulation of establishment of protein localization to telomere	1/45	10/28943	0.0154419	0.0702237	0.0396689	Cct6a	1
GO:0007498	GO:0007498	mesoderm development	2/45	122/28943	0.0155013	0.0702847	0.0397034	Inhba/Vegfa	2
GO:0050764	GO:0050764	regulation of phagocytosis	2/45	123/28943	0.0157421	0.0711654	0.0402009	Ccl2/Ptx3	2
GO:0048145	GO:0048145	regulation of fibroblast proliferation	2/45	124/28943	0.0159845	0.0720416	0.0406959	Mif/Ereg	2
GO:1901990	GO:1901990	regulation of mitotic cell cycle phase transition	3/45	342/28943	0.0160924	0.0720416	0.0406959	Ccl2/Pdpn/Inhba	3
GO:0001910	GO:0001910	regulation of leukocyte mediated cytotoxicity	2/45	125/28943	0.0162285	0.0720416	0.0406959	Cxcl5/Ccl2	2
GO:0002040	GO:0002040	sprouting angiogenesis	2/45	125/28943	0.0162285	0.0720416	0.0406959	Itga5/Vegfa	2
GO:0006352	GO:0006352	DNA-templated transcription initiation	2/45	125/28943	0.0162285	0.0720416	0.0406959	Fosl1/Polr1e	2
GO:0032649	GO:0032649	regulation of interferon-gamma production	2/45	125/28943	0.0162285	0.0720416	0.0406959	Slc7a5/Hspd1	2
GO:0002718	GO:0002718	regulation of cytokine production involved in immune response	2/45	126/28943	0.0164741	0.0720416	0.0406959	Mif/Ddx21	2
GO:0043280	GO:0043280	positive regulation of cysteine-type endopeptidase activity involved in apoptotic process	2/45	127/28943	0.0167213	0.0720416	0.0406959	S100a9/Hspd1	2
GO:0044000	GO:0044000	movement in host	2/45	127/28943	0.0167213	0.0720416	0.0406959	Ch25h/Ptx3	2
GO:0072001	GO:0072001	renal system development	3/45	348/28943	0.0168483	0.0720416	0.0406959	Aldh1a2/Rdh10/Vegfa	3
GO:0002246	GO:0002246	wound healing involved in inflammatory response	1/45	11/28943	0.0169732	0.0720416	0.0406959	Timp1	1
GO:0010749	GO:0010749	regulation of nitric oxide mediated signal transduction	1/45	11/28943	0.0169732	0.0720416	0.0406959	Vegfa	1
GO:0031077	GO:0031077	post-embryonic camera-type eye development	1/45	11/28943	0.0169732	0.0720416	0.0406959	Vegfa	1
GO:0034351	GO:0034351	negative regulation of glial cell apoptotic process	1/45	11/28943	0.0169732	0.0720416	0.0406959	Ccl2	1
GO:0045602	GO:0045602	negative regulation of endothelial cell differentiation	1/45	11/28943	0.0169732	0.0720416	0.0406959	Vegfa	1
GO:0060215	GO:0060215	primitive hemopoiesis	1/45	11/28943	0.0169732	0.0720416	0.0406959	Vegfa	1
GO:0070203	GO:0070203	regulation of establishment of protein localization to telomere	1/45	11/28943	0.0169732	0.0720416	0.0406959	Cct6a	1
GO:0071372	GO:0071372	cellular response to follicle-stimulating hormone stimulus	1/45	11/28943	0.0169732	0.0720416	0.0406959	Inhba	1
GO:0071492	GO:0071492	cellular response to UV-A	1/45	11/28943	0.0169732	0.0720416	0.0406959	Timp1	1
GO:0090037	GO:0090037	positive regulation of protein kinase C signaling	1/45	11/28943	0.0169732	0.0720416	0.0406959	Vegfa	1
GO:0090091	GO:0090091	positive regulation of extracellular matrix disassembly	1/45	11/28943	0.0169732	0.0720416	0.0406959	Pdpn	1
GO:1902946	GO:1902946	protein localization to early endosome	1/45	11/28943	0.0169732	0.0720416	0.0406959	Vegfa	1
GO:0033138	GO:0033138	positive regulation of peptidyl-serine phosphorylation	2/45	129/28943	0.0172205	0.0726877	0.0410609	Mif/Vegfa	2
GO:2000278	GO:2000278	regulation of DNA biosynthetic process	2/45	129/28943	0.0172205	0.0726877	0.0410609	Vegfa/Cct6a	2
GO:0043406	GO:0043406	positive regulation of MAP kinase activity	2/45	130/28943	0.0174725	0.0735481	0.0415469	Mif/Vegfa	2
GO:0021700	GO:0021700	developmental maturation	3/45	355/28943	0.0177551	0.074398	0.042027	Aldh1a2/Ereg/Vegfa	3
GO:0015711	GO:0015711	organic anion transport	3/45	356/28943	0.0178869	0.074398	0.042027	Slc7a5/Slc2a1/Mif	3
GO:0045787	GO:0045787	positive regulation of cell cycle	3/45	358/28943	0.018152	0.074398	0.042027	Fosl1/Asns/Ereg	3
GO:0002444	GO:0002444	myeloid leukocyte mediated immunity	2/45	133/28943	0.0182378	0.074398	0.042027	Cxcl5/Ddx21	2
GO:0033559	GO:0033559	unsaturated fatty acid metabolic process	2/45	133/28943	0.0182378	0.074398	0.042027	Mif/Pdpn	2
GO:0040013	GO:0040013	negative regulation of locomotion	3/45	360/28943	0.0184194	0.074398	0.042027	Ccl2/Mif/Timp1	3
GO:0010572	GO:0010572	positive regulation of platelet activation	1/45	12/28943	0.0185021	0.074398	0.042027	Pdpn	1
GO:0015911	GO:0015911	long-chain fatty acid import across plasma membrane	1/45	12/28943	0.0185021	0.074398	0.042027	Slc2a1	1
GO:0032354	GO:0032354	response to follicle-stimulating hormone	1/45	12/28943	0.0185021	0.074398	0.042027	Inhba	1
GO:0045741	GO:0045741	positive regulation of epidermal growth factor-activated receptor activity	1/45	12/28943	0.0185021	0.074398	0.042027	Ereg	1
GO:0048845	GO:0048845	venous blood vessel morphogenesis	1/45	12/28943	0.0185021	0.074398	0.042027	Vegfa	1
GO:0061418	GO:0061418	regulation of transcription from RNA polymerase II promoter in response to hypoxia	1/45	12/28943	0.0185021	0.074398	0.042027	Vegfa	1
GO:0070202	GO:0070202	regulation of establishment of protein localization to chromosome	1/45	12/28943	0.0185021	0.074398	0.042027	Cct6a	1
GO:0070944	GO:0070944	neutrophil-mediated killing of bacterium	1/45	12/28943	0.0185021	0.074398	0.042027	Cxcl5	1
GO:0071679	GO:0071679	commissural neuron axon guidance	1/45	12/28943	0.0185021	0.074398	0.042027	Vegfa	1
GO:1902166	GO:1902166	negative regulation of intrinsic apoptotic signaling pathway in response to DNA damage by p53 class mediator	1/45	12/28943	0.0185021	0.074398	0.042027	Mif	1
GO:1905522	GO:1905522	negative regulation of macrophage migration	1/45	12/28943	0.0185021	0.074398	0.042027	Mif	1
GO:0009791	GO:0009791	post-embryonic development	2/45	135/28943	0.0187558	0.0751014	0.0424243	Chst11/Vegfa	2
GO:0042063	GO:0042063	gliogenesis	3/45	363/28943	0.0188245	0.0751014	0.0424243	Ccl2/Slc7a5/S100a9	3
GO:0045860	GO:0045860	positive regulation of protein kinase activity	3/45	363/28943	0.0188245	0.0751014	0.0424243	Mif/Ereg/Vegfa	3
GO:0055076	GO:0055076	transition metal ion homeostasis	2/45	137/28943	0.0192801	0.076316	0.0431104	Steap1/Mt2	2
GO:0050727	GO:0050727	regulation of inflammatory response	3/45	367/28943	0.0193724	0.076316	0.0431104	Tnc/S100a9/Hspd1	3
GO:0003158	GO:0003158	endothelium development	2/45	138/28943	0.0195445	0.076316	0.0431104	Pdpn/Vegfa	2
GO:0010811	GO:0010811	positive regulation of cell-substrate adhesion	2/45	138/28943	0.0195445	0.076316	0.0431104	Itga5/Vegfa	2
GO:0032609	GO:0032609	interferon-gamma production	2/45	138/28943	0.0195445	0.076316	0.0431104	Slc7a5/Hspd1	2
GO:0034341	GO:0034341	response to interferon-gamma	2/45	139/28943	0.0198104	0.076316	0.0431104	Ccl2/Ccl7	2
GO:0034754	GO:0034754	cellular hormone metabolic process	2/45	139/28943	0.0198104	0.076316	0.0431104	Aldh1a2/Rdh10	2
GO:0031589	GO:0031589	cell-substrate adhesion	3/45	371/28943	0.0199291	0.076316	0.0431104	Itga5/Pdpn/Vegfa	3
GO:0010739	GO:0010739	positive regulation of protein kinase A signaling	1/45	13/28943	0.0200288	0.076316	0.0431104	Mif	1
GO:0032276	GO:0032276	regulation of gonadotropin secretion	1/45	13/28943	0.0200288	0.076316	0.0431104	Inhba	1
GO:0044793	GO:0044793	negative regulation by host of viral process	1/45	13/28943	0.0200288	0.076316	0.0431104	Ptx3	1
GO:0051917	GO:0051917	regulation of fibrinolysis	1/45	13/28943	0.0200288	0.076316	0.0431104	Plaur	1
GO:0097709	GO:0097709	connective tissue replacement	1/45	13/28943	0.0200288	0.076316	0.0431104	Timp1	1
GO:0150065	GO:0150065	regulation of deacetylase activity	1/45	13/28943	0.0200288	0.076316	0.0431104	Vegfa	1
GO:1902667	GO:1902667	regulation of axon guidance	1/45	13/28943	0.0200288	0.076316	0.0431104	Vegfa	1
GO:1904816	GO:1904816	positive regulation of protein localization to chromosome, telomeric region	1/45	13/28943	0.0200288	0.076316	0.0431104	Cct6a	1
GO:1905668	GO:1905668	positive regulation of protein localization to endosome	1/45	13/28943	0.0200288	0.076316	0.0431104	Vegfa	1
GO:2000774	GO:2000774	positive regulation of cellular senescence	1/45	13/28943	0.0200288	0.076316	0.0431104	Eef1e1	1
GO:1905039	GO:1905039	carboxylic acid transmembrane transport	2/45	140/28943	0.0200779	0.076316	0.0431104	Slc7a5/Slc2a1	2
GO:1903825	GO:1903825	organic acid transmembrane transport	2/45	141/28943	0.0203469	0.0771465	0.0435796	Slc7a5/Slc2a1	2
GO:0002702	GO:0002702	positive regulation of production of molecular mediator of immune response	2/45	142/28943	0.0206174	0.0777862	0.0439409	Mif/Ddx21	2
GO:0006690	GO:0006690	icosanoid metabolic process	2/45	142/28943	0.0206174	0.0777862	0.0439409	Mif/Pdpn	2
GO:0048144	GO:0048144	fibroblast proliferation	2/45	145/28943	0.021438	0.0784122	0.0442946	Mif/Ereg	2
GO:0002551	GO:0002551	mast cell chemotaxis	1/45	14/28943	0.0215531	0.0784122	0.0442946	Vegfa	1
GO:0030206	GO:0030206	chondroitin sulfate biosynthetic process	1/45	14/28943	0.0215531	0.0784122	0.0442946	Chst11	1
GO:0036296	GO:0036296	response to increased oxygen levels	1/45	14/28943	0.0215531	0.0784122	0.0442946	Pdpn	1
GO:0043517	GO:0043517	positive regulation of DNA damage response, signal transduction by p53 class mediator	1/45	14/28943	0.0215531	0.0784122	0.0442946	Eef1e1	1
GO:0060346	GO:0060346	bone trabecula formation	1/45	14/28943	0.0215531	0.0784122	0.0442946	Vegfa	1
GO:0071294	GO:0071294	cellular response to zinc ion	1/45	14/28943	0.0215531	0.0784122	0.0442946	Mt2	1
GO:0072683	GO:0072683	T cell extravasation	1/45	14/28943	0.0215531	0.0784122	0.0442946	Ccl2	1
GO:1905048	GO:1905048	regulation of metallopeptidase activity	1/45	14/28943	0.0215531	0.0784122	0.0442946	Timp1	1
GO:1905288	GO:1905288	vascular associated smooth muscle cell apoptotic process	1/45	14/28943	0.0215531	0.0784122	0.0442946	Slc7a5	1
GO:1905459	GO:1905459	regulation of vascular associated smooth muscle cell apoptotic process	1/45	14/28943	0.0215531	0.0784122	0.0442946	Slc7a5	1
GO:1905666	GO:1905666	regulation of protein localization to endosome	1/45	14/28943	0.0215531	0.0784122	0.0442946	Vegfa	1
GO:2000343	GO:2000343	positive regulation of chemokine (C-X-C motif) ligand 2 production	1/45	14/28943	0.0215531	0.0784122	0.0442946	Mif	1
GO:2000402	GO:2000402	negative regulation of lymphocyte migration	1/45	14/28943	0.0215531	0.0784122	0.0442946	Ccl2	1
GO:2001241	GO:2001241	positive regulation of extrinsic apoptotic signaling pathway in absence of ligand	1/45	14/28943	0.0215531	0.0784122	0.0442946	Inhba	1
GO:0031341	GO:0031341	regulation of cell killing	2/45	146/28943	0.0217145	0.0786782	0.0444448	Cxcl5/Ccl2	2
GO:0010469	GO:0010469	regulation of signaling receptor activity	2/45	147/28943	0.0219925	0.0786782	0.0444448	Ccl2/Ereg	2
GO:0048706	GO:0048706	embryonic skeletal system development	2/45	147/28943	0.0219925	0.0786782	0.0444448	Rdh10/Chst11	2
GO:0002367	GO:0002367	cytokine production involved in immune response	2/45	148/28943	0.0222721	0.0786782	0.0444448	Mif/Ddx21	2
GO:0050729	GO:0050729	positive regulation of inflammatory response	2/45	148/28943	0.0222721	0.0786782	0.0444448	S100a9/Hspd1	2
GO:1904019	GO:1904019	epithelial cell apoptotic process	2/45	148/28943	0.0222721	0.0786782	0.0444448	Ccl2/Angptl4	2
GO:2001056	GO:2001056	positive regulation of cysteine-type endopeptidase activity	2/45	149/28943	0.022553	0.0786782	0.0444448	S100a9/Hspd1	2
GO:0030218	GO:0030218	erythrocyte differentiation	2/45	150/28943	0.0228355	0.0786782	0.0444448	Inhba/Vegfa	2
GO:0001553	GO:0001553	luteinization	1/45	15/28943	0.0230751	0.0786782	0.0444448	Inhba	1
GO:0002730	GO:0002730	regulation of dendritic cell cytokine production	1/45	15/28943	0.0230751	0.0786782	0.0444448	Ddx21	1
GO:0007028	GO:0007028	cytoplasm organization	1/45	15/28943	0.0230751	0.0786782	0.0444448	Fosl1	1
GO:0032308	GO:0032308	positive regulation of prostaglandin secretion	1/45	15/28943	0.0230751	0.0786782	0.0444448	Mif	1
GO:0034350	GO:0034350	regulation of glial cell apoptotic process	1/45	15/28943	0.0230751	0.0786782	0.0444448	Ccl2	1
GO:0034392	GO:0034392	negative regulation of smooth muscle cell apoptotic process	1/45	15/28943	0.0230751	0.0786782	0.0444448	Slc7a5	1
GO:0038128	GO:0038128	ERBB2 signaling pathway	1/45	15/28943	0.0230751	0.0786782	0.0444448	Ereg	1
GO:0043518	GO:0043518	negative regulation of DNA damage response, signal transduction by p53 class mediator	1/45	15/28943	0.0230751	0.0786782	0.0444448	Mif	1
GO:0043584	GO:0043584	nose development	1/45	15/28943	0.0230751	0.0786782	0.0444448	Rdh10	1
GO:0050930	GO:0050930	induction of positive chemotaxis	1/45	15/28943	0.0230751	0.0786782	0.0444448	Vegfa	1
GO:0060742	GO:0060742	epithelial cell differentiation involved in prostate gland development	1/45	15/28943	0.0230751	0.0786782	0.0444448	Plaur	1
GO:0061029	GO:0061029	eyelid development in camera-type eye	1/45	15/28943	0.0230751	0.0786782	0.0444448	Inhba	1
GO:0070141	GO:0070141	response to UV-A	1/45	15/28943	0.0230751	0.0786782	0.0444448	Timp1	1
GO:0070207	GO:0070207	protein homotrimerization	1/45	15/28943	0.0230751	0.0786782	0.0444448	Mif	1
GO:0070943	GO:0070943	neutrophil-mediated killing of symbiont cell	1/45	15/28943	0.0230751	0.0786782	0.0444448	Cxcl5	1
GO:0097084	GO:0097084	vascular associated smooth muscle cell development	1/45	15/28943	0.0230751	0.0786782	0.0444448	Vegfa	1
GO:0097475	GO:0097475	motor neuron migration	1/45	15/28943	0.0230751	0.0786782	0.0444448	Vegfa	1
GO:1904814	GO:1904814	regulation of protein localization to chromosome, telomeric region	1/45	15/28943	0.0230751	0.0786782	0.0444448	Cct6a	1
GO:2000811	GO:2000811	negative regulation of anoikis	1/45	15/28943	0.0230751	0.0786782	0.0444448	Itga5	1
GO:0097306	GO:0097306	cellular response to alcohol	2/45	151/28943	0.0231194	0.0786782	0.0444448	Ccl7/Inhba	2
GO:1903900	GO:1903900	regulation of viral life cycle	2/45	151/28943	0.0231194	0.0786782	0.0444448	Ch25h/Ptx3	2
GO:0034470	GO:0034470	ncRNA processing	3/45	398/28943	0.0239182	0.0804729	0.0454587	Rrp9/Nop2/Ddx21	3
GO:1901214	GO:1901214	regulation of neuron death	3/45	399/28943	0.0240737	0.0804729	0.0454587	Ccl2/Hspd1/Vegfa	3
GO:0001837	GO:0001837	epithelial to mesenchymal transition	2/45	155/28943	0.0242698	0.0804729	0.0454587	Pdpn/Vegfa	2
GO:0031099	GO:0031099	regeneration	2/45	155/28943	0.0242698	0.0804729	0.0454587	Cxcl5/Tnc	2
GO:0002371	GO:0002371	dendritic cell cytokine production	1/45	16/28943	0.0245948	0.0804729	0.0454587	Ddx21	1
GO:0009070	GO:0009070	serine family amino acid biosynthetic process	1/45	16/28943	0.0245948	0.0804729	0.0454587	Psat1	1
GO:0010715	GO:0010715	regulation of extracellular matrix disassembly	1/45	16/28943	0.0245948	0.0804729	0.0454587	Pdpn	1
GO:0018119	GO:0018119	peptidyl-cysteine S-nitrosylation	1/45	16/28943	0.0245948	0.0804729	0.0454587	S100a9	1
GO:0019064	GO:0019064	fusion of virus membrane with host plasma membrane	1/45	16/28943	0.0245948	0.0804729	0.0454587	Ch25h	1
GO:0023035	GO:0023035	CD40 signaling pathway	1/45	16/28943	0.0245948	0.0804729	0.0454587	Itga5	1
GO:0039663	GO:0039663	membrane fusion involved in viral entry into host cell	1/45	16/28943	0.0245948	0.0804729	0.0454587	Ch25h	1
GO:0042541	GO:0042541	hemoglobin biosynthetic process	1/45	16/28943	0.0245948	0.0804729	0.0454587	Inhba	1
GO:0051151	GO:0051151	negative regulation of smooth muscle cell differentiation	1/45	16/28943	0.0245948	0.0804729	0.0454587	Ereg	1
GO:0061042	GO:0061042	vascular wound healing	1/45	16/28943	0.0245948	0.0804729	0.0454587	Vegfa	1
GO:0071371	GO:0071371	cellular response to gonadotropin stimulus	1/45	16/28943	0.0245948	0.0804729	0.0454587	Inhba	1
GO:0072673	GO:0072673	lamellipodium morphogenesis	1/45	16/28943	0.0245948	0.0804729	0.0454587	Pdpn	1
GO:1902001	GO:1902001	fatty acid transmembrane transport	1/45	16/28943	0.0245948	0.0804729	0.0454587	Slc2a1	1
GO:1902165	GO:1902165	regulation of intrinsic apoptotic signaling pathway in response to DNA damage by p53 class mediator	1/45	16/28943	0.0245948	0.0804729	0.0454587	Mif	1
GO:0007178	GO:0007178	transmembrane receptor protein serine/threonine kinase signaling pathway	3/45	407/28943	0.0253375	0.0822668	0.046472	Ccl2/Chst11/Inhba	3
GO:0032102	GO:0032102	negative regulation of response to external stimulus	3/45	407/28943	0.0253375	0.0822668	0.046472	Ccl2/Plaur/Mif	3
GO:0002821	GO:0002821	positive regulation of adaptive immune response	2/45	161/28943	0.0260386	0.0822668	0.046472	Mif/Hspd1	2
GO:0006337	GO:0006337	nucleosome disassembly	1/45	17/28943	0.0261122	0.0822668	0.046472	Grwd1	1
GO:0010958	GO:0010958	regulation of amino acid import across plasma membrane	1/45	17/28943	0.0261122	0.0822668	0.046472	Slc7a5	1
GO:0017014	GO:0017014	protein nitrosylation	1/45	17/28943	0.0261122	0.0822668	0.046472	S100a9	1
GO:0032306	GO:0032306	regulation of prostaglandin secretion	1/45	17/28943	0.0261122	0.0822668	0.046472	Mif	1
GO:0034698	GO:0034698	response to gonadotropin	1/45	17/28943	0.0261122	0.0822668	0.046472	Inhba	1
GO:0060947	GO:0060947	cardiac vascular smooth muscle cell differentiation	1/45	17/28943	0.0261122	0.0822668	0.046472	Vegfa	1
GO:0070942	GO:0070942	neutrophil mediated cytotoxicity	1/45	17/28943	0.0261122	0.0822668	0.046472	Cxcl5	1
GO:0097531	GO:0097531	mast cell migration	1/45	17/28943	0.0261122	0.0822668	0.046472	Vegfa	1
GO:0098760	GO:0098760	response to interleukin-7	1/45	17/28943	0.0261122	0.0822668	0.046472	Hspd1	1
GO:0098761	GO:0098761	cellular response to interleukin-7	1/45	17/28943	0.0261122	0.0822668	0.046472	Hspd1	1
GO:1903019	GO:1903019	negative regulation of glycoprotein metabolic process	1/45	17/28943	0.0261122	0.0822668	0.046472	Ptx3	1
GO:1903587	GO:1903587	regulation of blood vessel endothelial cell proliferation involved in sprouting angiogenesis	1/45	17/28943	0.0261122	0.0822668	0.046472	Vegfa	1
GO:1903789	GO:1903789	regulation of amino acid transmembrane transport	1/45	17/28943	0.0261122	0.0822668	0.046472	Slc7a5	1
GO:2000047	GO:2000047	regulation of cell-cell adhesion mediated by cadherin	1/45	17/28943	0.0261122	0.0822668	0.046472	Vegfa	1
GO:2001028	GO:2001028	positive regulation of endothelial cell chemotaxis	1/45	17/28943	0.0261122	0.0822668	0.046472	Vegfa	1
GO:0034101	GO:0034101	erythrocyte homeostasis	2/45	162/28943	0.0263384	0.0824501	0.0465755	Inhba/Vegfa	2
GO:0033135	GO:0033135	regulation of peptidyl-serine phosphorylation	2/45	163/28943	0.0266396	0.0824501	0.0465755	Mif/Vegfa	2
GO:0051701	GO:0051701	biological process involved in interaction with host	2/45	163/28943	0.0266396	0.0824501	0.0465755	Ch25h/Ptx3	2
GO:2001236	GO:2001236	regulation of extrinsic apoptotic signaling pathway	2/45	164/28943	0.0269422	0.0824501	0.0465755	Inhba/Vegfa	2
GO:0006869	GO:0006869	lipid transport	3/45	419/28943	0.0272996	0.0824501	0.0465755	Slc2a1/Mif/Inhba	3
GO:0120254	GO:0120254	olefinic compound metabolic process	2/45	166/28943	0.0275516	0.0824501	0.0465755	Aldh1a2/Rdh10	2
GO:0001878	GO:0001878	response to yeast	1/45	18/28943	0.0276272	0.0824501	0.0465755	Ptx3	1
GO:0008228	GO:0008228	opsonization	1/45	18/28943	0.0276272	0.0824501	0.0465755	Ptx3	1
GO:0010755	GO:0010755	regulation of plasminogen activation	1/45	18/28943	0.0276272	0.0824501	0.0465755	Plaur	1
GO:0030656	GO:0030656	regulation of vitamin metabolic process	1/45	18/28943	0.0276272	0.0824501	0.0465755	Rdh10	1
GO:0032274	GO:0032274	gonadotropin secretion	1/45	18/28943	0.0276272	0.0824501	0.0465755	Inhba	1
GO:0032793	GO:0032793	positive regulation of CREB transcription factor activity	1/45	18/28943	0.0276272	0.0824501	0.0465755	Vegfa	1
GO:0033631	GO:0033631	cell-cell adhesion mediated by integrin	1/45	18/28943	0.0276272	0.0824501	0.0465755	Itga5	1
GO:0035633	GO:0035633	maintenance of blood-brain barrier	1/45	18/28943	0.0276272	0.0824501	0.0465755	Vegfa	1
GO:0048291	GO:0048291	isotype switching to IgG isotypes	1/45	18/28943	0.0276272	0.0824501	0.0465755	Hspd1	1
GO:0051004	GO:0051004	regulation of lipoprotein lipase activity	1/45	18/28943	0.0276272	0.0824501	0.0465755	Angptl4	1
GO:0060192	GO:0060192	negative regulation of lipase activity	1/45	18/28943	0.0276272	0.0824501	0.0465755	Angptl4	1
GO:0060572	GO:0060572	morphogenesis of an epithelial bud	1/45	18/28943	0.0276272	0.0824501	0.0465755	Rdh10	1
GO:0061430	GO:0061430	bone trabecula morphogenesis	1/45	18/28943	0.0276272	0.0824501	0.0465755	Vegfa	1
GO:0070200	GO:0070200	establishment of protein localization to telomere	1/45	18/28943	0.0276272	0.0824501	0.0465755	Cct6a	1
GO:0070206	GO:0070206	protein trimerization	1/45	18/28943	0.0276272	0.0824501	0.0465755	Mif	1
GO:0070314	GO:0070314	G1 to G0 transition	1/45	18/28943	0.0276272	0.0824501	0.0465755	Mybbp1a	1
GO:0070486	GO:0070486	leukocyte aggregation	1/45	18/28943	0.0276272	0.0824501	0.0465755	S100a9	1
GO:0071280	GO:0071280	cellular response to copper ion	1/45	18/28943	0.0276272	0.0824501	0.0465755	Mt2	1
GO:0072148	GO:0072148	epithelial cell fate commitment	1/45	18/28943	0.0276272	0.0824501	0.0465755	Pdpn	1
GO:0140131	GO:0140131	positive regulation of lymphocyte chemotaxis	1/45	18/28943	0.0276272	0.0824501	0.0465755	Ccl7	1
GO:2001267	GO:2001267	regulation of cysteine-type endopeptidase activity involved in apoptotic signaling pathway	1/45	18/28943	0.0276272	0.0824501	0.0465755	Plaur	1
GO:0002440	GO:0002440	production of molecular mediator of immune response	3/45	422/28943	0.0278026	0.0828115	0.0467797	Mif/Ddx21/Hspd1	3
GO:0006959	GO:0006959	humoral immune response	3/45	425/28943	0.0283105	0.0841604	0.0475417	Cxcl5/S100a9/Pf4	3
GO:0001909	GO:0001909	leukocyte mediated cytotoxicity	2/45	169/28943	0.0284762	0.0843248	0.0476346	Cxcl5/Ccl2	2
GO:0006457	GO:0006457	protein folding	2/45	169/28943	0.0284762	0.0843248	0.0476346	Hspd1/Cct6a	2
GO:0010950	GO:0010950	positive regulation of endopeptidase activity	2/45	170/28943	0.0287871	0.0849732	0.0480008	S100a9/Hspd1	2
GO:0042770	GO:0042770	signal transduction in response to DNA damage	2/45	171/28943	0.0290994	0.0849732	0.0480008	Eef1e1/Mif	2
GO:0021756	GO:0021756	striatum development	1/45	19/28943	0.02914	0.0849732	0.0480008	Inhba	1
GO:0032986	GO:0032986	protein-DNA complex disassembly	1/45	19/28943	0.02914	0.0849732	0.0480008	Grwd1	1
GO:0044539	GO:0044539	long-chain fatty acid import into cell	1/45	19/28943	0.02914	0.0849732	0.0480008	Slc2a1	1
GO:0045779	GO:0045779	negative regulation of bone resorption	1/45	19/28943	0.02914	0.0849732	0.0480008	Vegfa	1
GO:1901550	GO:1901550	regulation of endothelial cell development	1/45	19/28943	0.02914	0.0849732	0.0480008	Vegfa	1
GO:1903140	GO:1903140	regulation of establishment of endothelial barrier	1/45	19/28943	0.02914	0.0849732	0.0480008	Vegfa	1
GO:0007565	GO:0007565	female pregnancy	2/45	172/28943	0.0294131	0.0856061	0.0483584	Timp1/Vegfa	2
GO:1901987	GO:1901987	regulation of cell cycle phase transition	3/45	434/28943	0.0298641	0.0865692	0.0489024	Ccl2/Pdpn/Inhba	3
GO:0050792	GO:0050792	regulation of viral process	2/45	175/28943	0.0303623	0.0865692	0.0489024	Ch25h/Ptx3	2
GO:0002544	GO:0002544	chronic inflammatory response	1/45	20/28943	0.0306505	0.0865692	0.0489024	S100a9	1
GO:0002755	GO:0002755	MyD88-dependent toll-like receptor signaling pathway	1/45	20/28943	0.0306505	0.0865692	0.0489024	Hspd1	1
GO:0006541	GO:0006541	glutamine metabolic process	1/45	20/28943	0.0306505	0.0865692	0.0489024	Asns	1
GO:0009067	GO:0009067	aspartate family amino acid biosynthetic process	1/45	20/28943	0.0306505	0.0865692	0.0489024	Asns	1
GO:0030150	GO:0030150	protein import into mitochondrial matrix	1/45	20/28943	0.0306505	0.0865692	0.0489024	Timm23	1
GO:0032305	GO:0032305	positive regulation of icosanoid secretion	1/45	20/28943	0.0306505	0.0865692	0.0489024	Mif	1
GO:0034349	GO:0034349	glial cell apoptotic process	1/45	20/28943	0.0306505	0.0865692	0.0489024	Ccl2	1
GO:0043116	GO:0043116	negative regulation of vascular permeability	1/45	20/28943	0.0306505	0.0865692	0.0489024	Vegfa	1
GO:0060841	GO:0060841	venous blood vessel development	1/45	20/28943	0.0306505	0.0865692	0.0489024	Vegfa	1
GO:0071397	GO:0071397	cellular response to cholesterol	1/45	20/28943	0.0306505	0.0865692	0.0489024	Inhba	1
GO:0072189	GO:0072189	ureter development	1/45	20/28943	0.0306505	0.0865692	0.0489024	Aldh1a2	1
GO:0090036	GO:0090036	regulation of protein kinase C signaling	1/45	20/28943	0.0306505	0.0865692	0.0489024	Vegfa	1
GO:0090594	GO:0090594	inflammatory response to wounding	1/45	20/28943	0.0306505	0.0865692	0.0489024	Timp1	1
GO:0097154	GO:0097154	GABAergic neuron differentiation	1/45	20/28943	0.0306505	0.0865692	0.0489024	Inhba	1
GO:0033674	GO:0033674	positive regulation of kinase activity	3/45	440/28943	0.0309246	0.0871822	0.0492487	Mif/Ereg/Vegfa	3
GO:0031346	GO:0031346	positive regulation of cell projection organization	3/45	441/28943	0.0311032	0.0875244	0.049442	Cxcl5/S100a9/Vegfa	3
GO:0050678	GO:0050678	regulation of epithelial cell proliferation	3/45	442/28943	0.0312825	0.0878212	0.0496097	Ccl2/Aldh1a2/Vegfa	3
GO:0065004	GO:0065004	protein-DNA complex assembly	2/45	178/28943	0.0313237	0.0878212	0.0496097	Grwd1/Polr1e	2
GO:0010952	GO:0010952	positive regulation of peptidase activity	2/45	180/28943	0.0319712	0.0879041	0.0496565	S100a9/Hspd1	2
GO:0002836	GO:0002836	positive regulation of response to tumor cell	1/45	21/28943	0.0321586	0.0879041	0.0496565	Hspd1	1
GO:0002839	GO:0002839	positive regulation of immune response to tumor cell	1/45	21/28943	0.0321586	0.0879041	0.0496565	Hspd1	1
GO:0031167	GO:0031167	rRNA methylation	1/45	21/28943	0.0321586	0.0879041	0.0496565	Nop2	1
GO:0032310	GO:0032310	prostaglandin secretion	1/45	21/28943	0.0321586	0.0879041	0.0496565	Mif	1
GO:0043117	GO:0043117	positive regulation of vascular permeability	1/45	21/28943	0.0321586	0.0879041	0.0496565	Vegfa	1
GO:0046851	GO:0046851	negative regulation of bone remodeling	1/45	21/28943	0.0321586	0.0879041	0.0496565	Vegfa	1
GO:0048569	GO:0048569	post-embryonic animal organ development	1/45	21/28943	0.0321586	0.0879041	0.0496565	Vegfa	1
GO:0050650	GO:0050650	chondroitin sulfate proteoglycan biosynthetic process	1/45	21/28943	0.0321586	0.0879041	0.0496565	Chst11	1
GO:0051797	GO:0051797	regulation of hair follicle development	1/45	21/28943	0.0321586	0.0879041	0.0496565	Inhba	1
GO:0071676	GO:0071676	negative regulation of mononuclear cell migration	1/45	21/28943	0.0321586	0.0879041	0.0496565	Ccl2	1
GO:0090050	GO:0090050	positive regulation of cell migration involved in sprouting angiogenesis	1/45	21/28943	0.0321586	0.0879041	0.0496565	Vegfa	1
GO:0090280	GO:0090280	positive regulation of calcium ion import	1/45	21/28943	0.0321586	0.0879041	0.0496565	Ccl2	1
GO:2000353	GO:2000353	positive regulation of endothelial cell apoptotic process	1/45	21/28943	0.0321586	0.0879041	0.0496565	Ccl2	1
GO:0016573	GO:0016573	histone acetylation	2/45	181/28943	0.032297	0.0879676	0.0496924	Ddx21/Mybbp1a	2
GO:1901991	GO:1901991	negative regulation of mitotic cell cycle phase transition	2/45	181/28943	0.032297	0.0879676	0.0496924	Ccl2/Inhba	2
GO:0002244	GO:0002244	hematopoietic progenitor cell differentiation	2/45	182/28943	0.0326241	0.0885359	0.0500134	Inhba/Vegfa	2
GO:0070997	GO:0070997	neuron death	3/45	450/28943	0.032736	0.0885359	0.0500134	Ccl2/Hspd1/Vegfa	3
GO:0044772	GO:0044772	mitotic cell cycle phase transition	3/45	451/28943	0.0329202	0.0885359	0.0500134	Ccl2/Pdpn/Inhba	3
GO:0007369	GO:0007369	gastrulation	2/45	183/28943	0.0329525	0.0885359	0.0500134	Itga5/Inhba	2
GO:0071356	GO:0071356	cellular response to tumor necrosis factor	2/45	183/28943	0.0329525	0.0885359	0.0500134	Ccl2/Ccl7	2
GO:0048660	GO:0048660	regulation of smooth muscle cell proliferation	2/45	185/28943	0.0336133	0.0885359	0.0500134	Ereg/Vegfa	2
GO:0071897	GO:0071897	DNA biosynthetic process	2/45	185/28943	0.0336133	0.0885359	0.0500134	Vegfa/Cct6a	2
GO:1901605	GO:1901605	alpha-amino acid metabolic process	2/45	185/28943	0.0336133	0.0885359	0.0500134	Asns/Psat1	2
GO:0031290	GO:0031290	retinal ganglion cell axon guidance	1/45	22/28943	0.0336645	0.0885359	0.0500134	Vegfa	1
GO:0042730	GO:0042730	fibrinolysis	1/45	22/28943	0.0336645	0.0885359	0.0500134	Plaur	1
GO:0042790	GO:0042790	nucleolar large rRNA transcription by RNA polymerase I	1/45	22/28943	0.0336645	0.0885359	0.0500134	Polr1e	1
GO:0051770	GO:0051770	positive regulation of nitric-oxide synthase biosynthetic process	1/45	22/28943	0.0336645	0.0885359	0.0500134	Ccl2	1
GO:0060055	GO:0060055	angiogenesis involved in wound healing	1/45	22/28943	0.0336645	0.0885359	0.0500134	Vegfa	1
GO:0060749	GO:0060749	mammary gland alveolus development	1/45	22/28943	0.0336645	0.0885359	0.0500134	Vegfa	1
GO:0061377	GO:0061377	mammary gland lobule development	1/45	22/28943	0.0336645	0.0885359	0.0500134	Vegfa	1
GO:0090026	GO:0090026	positive regulation of monocyte chemotaxis	1/45	22/28943	0.0336645	0.0885359	0.0500134	Ccl2	1
GO:0150104	GO:0150104	transport across blood-brain barrier	1/45	22/28943	0.0336645	0.0885359	0.0500134	Slc2a1	1
GO:1901522	GO:1901522	positive regulation of transcription from RNA polymerase II promoter involved in cellular response to chemical stimulus	1/45	22/28943	0.0336645	0.0885359	0.0500134	Vegfa	1
GO:1902254	GO:1902254	negative regulation of intrinsic apoptotic signaling pathway by p53 class mediator	1/45	22/28943	0.0336645	0.0885359	0.0500134	Mif	1
GO:1903427	GO:1903427	negative regulation of reactive oxygen species biosynthetic process	1/45	22/28943	0.0336645	0.0885359	0.0500134	Hspd1	1
GO:0051260	GO:0051260	protein homooligomerization	2/45	187/28943	0.0342792	0.0899977	0.0508391	Mif/Aldh1a2	2
GO:0001558	GO:0001558	regulation of cell growth	3/45	459/28943	0.0344132	0.0901625	0.0509323	Tnc/Inhba/Vegfa	3
GO:0016331	GO:0016331	morphogenesis of embryonic epithelium	2/45	188/28943	0.0346141	0.0901625	0.0509323	Aldh1a2/Rdh10	2
GO:0045834	GO:0045834	positive regulation of lipid metabolic process	2/45	188/28943	0.0346141	0.0901625	0.0509323	Angptl4/Rdh10	2
GO:0002043	GO:0002043	blood vessel endothelial cell proliferation involved in sprouting angiogenesis	1/45	23/28943	0.0351681	0.0901625	0.0509323	Vegfa	1
GO:0002693	GO:0002693	positive regulation of cellular extravasation	1/45	23/28943	0.0351681	0.0901625	0.0509323	Ccl2	1
GO:0010232	GO:0010232	vascular transport	1/45	23/28943	0.0351681	0.0901625	0.0509323	Slc2a1	1
GO:0010738	GO:0010738	regulation of protein kinase A signaling	1/45	23/28943	0.0351681	0.0901625	0.0509323	Mif	1
GO:0020027	GO:0020027	hemoglobin metabolic process	1/45	23/28943	0.0351681	0.0901625	0.0509323	Inhba	1
GO:0038083	GO:0038083	peptidyl-tyrosine autophosphorylation	1/45	23/28943	0.0351681	0.0901625	0.0509323	Vegfa	1
GO:0051043	GO:0051043	regulation of membrane protein ectodomain proteolysis	1/45	23/28943	0.0351681	0.0901625	0.0509323	Timp1	1
GO:0090190	GO:0090190	positive regulation of branching involved in ureteric bud morphogenesis	1/45	23/28943	0.0351681	0.0901625	0.0509323	Vegfa	1
GO:0140354	GO:0140354	lipid import into cell	1/45	23/28943	0.0351681	0.0901625	0.0509323	Slc2a1	1
GO:2001026	GO:2001026	regulation of endothelial cell chemotaxis	1/45	23/28943	0.0351681	0.0901625	0.0509323	Vegfa	1
GO:2001044	GO:2001044	regulation of integrin-mediated signaling pathway	1/45	23/28943	0.0351681	0.0901625	0.0509323	Timp1	1
GO:0044703	GO:0044703	multi-organism reproductive process	2/45	190/28943	0.0352878	0.090318	0.0510201	Timp1/Vegfa	2
GO:0051251	GO:0051251	positive regulation of lymphocyte activation	3/45	465/28943	0.0355558	0.0907291	0.0512523	Ccl2/Mif/Hspd1	3
GO:0006475	GO:0006475	internal protein amino acid acetylation	2/45	191/28943	0.0356266	0.0907291	0.0512523	Ddx21/Mybbp1a	2
GO:0018393	GO:0018393	internal peptidyl-lysine acetylation	2/45	191/28943	0.0356266	0.0907291	0.0512523	Ddx21/Mybbp1a	2
GO:0048659	GO:0048659	smooth muscle cell proliferation	2/45	192/28943	0.0359666	0.0914427	0.0516554	Ereg/Vegfa	2
GO:0050821	GO:0050821	protein stabilization	2/45	193/28943	0.036308	0.0921571	0.052059	Hspd1/Cct6a	2
GO:0010876	GO:0010876	lipid localization	3/45	470/28943	0.036523	0.0924601	0.0522302	Slc2a1/Mif/Inhba	3
GO:0032352	GO:0032352	positive regulation of hormone metabolic process	1/45	24/28943	0.0366694	0.0924601	0.0522302	Rdh10	1
GO:0033033	GO:0033033	negative regulation of myeloid cell apoptotic process	1/45	24/28943	0.0366694	0.0924601	0.0522302	Mif	1
GO:0042026	GO:0042026	protein refolding	1/45	24/28943	0.0366694	0.0924601	0.0522302	Hspd1	1
GO:0043405	GO:0043405	regulation of MAP kinase activity	2/45	198/28943	0.0380334	0.0937642	0.0529668	Mif/Vegfa	2
GO:0051302	GO:0051302	regulation of cell division	2/45	198/28943	0.0380334	0.0937642	0.0529668	Ereg/Vegfa	2
GO:0098739	GO:0098739	import across plasma membrane	2/45	198/28943	0.0380334	0.0937642	0.0529668	Slc7a5/Slc2a1	2
GO:0000027	GO:0000027	ribosomal large subunit assembly	1/45	25/28943	0.0381684	0.0937642	0.0529668	Nop2	1
GO:0010759	GO:0010759	positive regulation of macrophage chemotaxis	1/45	25/28943	0.0381684	0.0937642	0.0529668	Ccl2	1
GO:0015732	GO:0015732	prostaglandin transport	1/45	25/28943	0.0381684	0.0937642	0.0529668	Mif	1
GO:0021544	GO:0021544	subpallium development	1/45	25/28943	0.0381684	0.0937642	0.0529668	Inhba	1
GO:0030194	GO:0030194	positive regulation of blood coagulation	1/45	25/28943	0.0381684	0.0937642	0.0529668	S100a9	1
GO:0032303	GO:0032303	regulation of icosanoid secretion	1/45	25/28943	0.0381684	0.0937642	0.0529668	Mif	1
GO:0036010	GO:0036010	protein localization to endosome	1/45	25/28943	0.0381684	0.0937642	0.0529668	Vegfa	1
GO:0036315	GO:0036315	cellular response to sterol	1/45	25/28943	0.0381684	0.0937642	0.0529668	Inhba	1
GO:0044331	GO:0044331	cell-cell adhesion mediated by cadherin	1/45	25/28943	0.0381684	0.0937642	0.0529668	Vegfa	1
GO:0048333	GO:0048333	mesodermal cell differentiation	1/45	25/28943	0.0381684	0.0937642	0.0529668	Inhba	1
GO:0090189	GO:0090189	regulation of branching involved in ureteric bud morphogenesis	1/45	25/28943	0.0381684	0.0937642	0.0529668	Vegfa	1
GO:1900048	GO:1900048	positive regulation of hemostasis	1/45	25/28943	0.0381684	0.0937642	0.0529668	S100a9	1
GO:2000193	GO:2000193	positive regulation of fatty acid transport	1/45	25/28943	0.0381684	0.0937642	0.0529668	Mif	1
GO:0016570	GO:0016570	histone modification	3/45	480/28943	0.0384981	0.0944224	0.0533387	Ddx21/Mybbp1a/Vegfa	3
GO:0048732	GO:0048732	gland development	3/45	483/28943	0.0391012	0.0954462	0.053917	Tnc/Plaur/Vegfa	3
GO:0007179	GO:0007179	transforming growth factor beta receptor signaling pathway	2/45	202/28943	0.0394361	0.0954462	0.053917	Ccl2/Chst11	2
GO:0034612	GO:0034612	response to tumor necrosis factor	2/45	202/28943	0.0394361	0.0954462	0.053917	Ccl2/Ccl7	2
GO:0002070	GO:0002070	epithelial cell maturation	1/45	26/28943	0.0396651	0.0954462	0.053917	Vegfa	1
GO:0031664	GO:0031664	regulation of lipopolysaccharide-mediated signaling pathway	1/45	26/28943	0.0396651	0.0954462	0.053917	Mif	1
GO:0031954	GO:0031954	positive regulation of protein autophosphorylation	1/45	26/28943	0.0396651	0.0954462	0.053917	Vegfa	1
GO:0032727	GO:0032727	positive regulation of interferon-alpha production	1/45	26/28943	0.0396651	0.0954462	0.053917	Hspd1	1
GO:0032753	GO:0032753	positive regulation of interleukin-4 production	1/45	26/28943	0.0396651	0.0954462	0.053917	Slc7a5	1
GO:0050927	GO:0050927	positive regulation of positive chemotaxis	1/45	26/28943	0.0396651	0.0954462	0.053917	Vegfa	1
GO:0070723	GO:0070723	response to cholesterol	1/45	26/28943	0.0396651	0.0954462	0.053917	Inhba	1
GO:0071276	GO:0071276	cellular response to cadmium ion	1/45	26/28943	0.0396651	0.0954462	0.053917	Mt2	1
GO:1902230	GO:1902230	negative regulation of intrinsic apoptotic signaling pathway in response to DNA damage	1/45	26/28943	0.0396651	0.0954462	0.053917	Mif	1
GO:0048771	GO:0048771	tissue remodeling	2/45	203/28943	0.0397899	0.0955958	0.0540015	Timp1/Vegfa	2
GO:0018394	GO:0018394	peptidyl-lysine acetylation	2/45	204/28943	0.0401448	0.0959958	0.0542274	Ddx21/Mybbp1a	2
GO:0044706	GO:0044706	multi-multicellular organism process	2/45	204/28943	0.0401448	0.0959958	0.0542274	Timp1/Vegfa	2
GO:0071902	GO:0071902	positive regulation of protein serine/threonine kinase activity	2/45	204/28943	0.0401448	0.0959958	0.0542274	Mif/Vegfa	2
GO:1903829	GO:1903829	positive regulation of protein localization	3/45	493/28943	0.0411465	0.0967429	0.0546495	Ccl2/Vegfa/Cct6a	3
GO:0031100	GO:0031100	animal organ regeneration	1/45	27/28943	0.0411596	0.0967429	0.0546495	Cxcl5	1
GO:0036003	GO:0036003	positive regulation of transcription from RNA polymerase II promoter in response to stress	1/45	27/28943	0.0411596	0.0967429	0.0546495	Vegfa	1
GO:0036342	GO:0036342	post-anal tail morphogenesis	1/45	27/28943	0.0411596	0.0967429	0.0546495	Chst11	1
GO:0043129	GO:0043129	surfactant homeostasis	1/45	27/28943	0.0411596	0.0967429	0.0546495	Vegfa	1
GO:0050926	GO:0050926	regulation of positive chemotaxis	1/45	27/28943	0.0411596	0.0967429	0.0546495	Vegfa	1
GO:0060252	GO:0060252	positive regulation of glial cell proliferation	1/45	27/28943	0.0411596	0.0967429	0.0546495	Slc7a5	1
GO:0071361	GO:0071361	cellular response to ethanol	1/45	27/28943	0.0411596	0.0967429	0.0546495	Ccl7	1
GO:0072567	GO:0072567	chemokine (C-X-C motif) ligand 2 production	1/45	27/28943	0.0411596	0.0967429	0.0546495	Mif	1
GO:2000341	GO:2000341	regulation of chemokine (C-X-C motif) ligand 2 production	1/45	27/28943	0.0411596	0.0967429	0.0546495	Mif	1
GO:0002700	GO:0002700	regulation of production of molecular mediator of immune response	2/45	207/28943	0.041217	0.0967429	0.0546495	Mif/Ddx21	2
GO:0043491	GO:0043491	protein kinase B signaling	2/45	207/28943	0.041217	0.0967429	0.0546495	Ccl2/Vegfa	2
GO:0006820	GO:0006820	anion transport	3/45	500/28943	0.0426101	0.097709	0.0551952	Slc7a5/Slc2a1/Mif	3
GO:0002903	GO:0002903	negative regulation of B cell apoptotic process	1/45	28/28943	0.0426518	0.097709	0.0551952	Mif	1
GO:0006882	GO:0006882	cellular zinc ion homeostasis	1/45	28/28943	0.0426518	0.097709	0.0551952	Mt2	1
GO:0007176	GO:0007176	regulation of epidermal growth factor-activated receptor activity	1/45	28/28943	0.0426518	0.097709	0.0551952	Ereg	1
GO:0031065	GO:0031065	positive regulation of histone deacetylation	1/45	28/28943	0.0426518	0.097709	0.0551952	Vegfa	1
GO:0031639	GO:0031639	plasminogen activation	1/45	28/28943	0.0426518	0.097709	0.0551952	Plaur	1
GO:0032740	GO:0032740	positive regulation of interleukin-17 production	1/45	28/28943	0.0426518	0.097709	0.0551952	Slc7a5	1
GO:0045648	GO:0045648	positive regulation of erythrocyte differentiation	1/45	28/28943	0.0426518	0.097709	0.0551952	Inhba	1
GO:0046688	GO:0046688	response to copper ion	1/45	28/28943	0.0426518	0.097709	0.0551952	Mt2	1
GO:0050820	GO:0050820	positive regulation of coagulation	1/45	28/28943	0.0426518	0.097709	0.0551952	S100a9	1
GO:0051767	GO:0051767	nitric-oxide synthase biosynthetic process	1/45	28/28943	0.0426518	0.097709	0.0551952	Ccl2	1
GO:0051769	GO:0051769	regulation of nitric-oxide synthase biosynthetic process	1/45	28/28943	0.0426518	0.097709	0.0551952	Ccl2	1
GO:0051894	GO:0051894	positive regulation of focal adhesion assembly	1/45	28/28943	0.0426518	0.097709	0.0551952	Vegfa	1
GO:0060039	GO:0060039	pericardium development	1/45	28/28943	0.0426518	0.097709	0.0551952	Pdpn	1
GO:0070199	GO:0070199	establishment of protein localization to chromosome	1/45	28/28943	0.0426518	0.097709	0.0551952	Cct6a	1
GO:2000310	GO:2000310	regulation of NMDA receptor activity	1/45	28/28943	0.0426518	0.097709	0.0551952	Ccl2	1
GO:0071824	GO:0071824	protein-DNA complex subunit organization	2/45	212/28943	0.043028	0.0984233	0.0555987	Grwd1/Polr1e	2
GO:0000470	GO:0000470	maturation of LSU-rRNA	1/45	29/28943	0.0441417	0.0994815	0.0561965	Nop2	1
GO:0002837	GO:0002837	regulation of immune response to tumor cell	1/45	29/28943	0.0441417	0.0994815	0.0561965	Hspd1	1
GO:0002888	GO:0002888	positive regulation of myeloid leukocyte mediated immunity	1/45	29/28943	0.0441417	0.0994815	0.0561965	Ddx21	1
GO:0034104	GO:0034104	negative regulation of tissue remodeling	1/45	29/28943	0.0441417	0.0994815	0.0561965	Vegfa	1
GO:0048384	GO:0048384	retinoic acid receptor signaling pathway	1/45	29/28943	0.0441417	0.0994815	0.0561965	Aldh1a2	1
GO:0048875	GO:0048875	chemical homeostasis within a tissue	1/45	29/28943	0.0441417	0.0994815	0.0561965	Vegfa	1
GO:0055069	GO:0055069	zinc ion homeostasis	1/45	29/28943	0.0441417	0.0994815	0.0561965	Mt2	1
GO:0060571	GO:0060571	morphogenesis of an epithelial fold	1/45	29/28943	0.0441417	0.0994815	0.0561965	Rdh10	1
GO:1900745	GO:1900745	positive regulation of p38MAPK cascade	1/45	29/28943	0.0441417	0.0994815	0.0561965	Vegfa	1
GO:1903055	GO:1903055	positive regulation of extracellular matrix organization	1/45	29/28943	0.0441417	0.0994815	0.0561965	Pdpn	1
GO:0001516	GO:0001516	prostaglandin biosynthetic process	1/45	30/28943	0.0456293	0.101192	0.057163	Mif	1
GO:0034390	GO:0034390	smooth muscle cell apoptotic process	1/45	30/28943	0.0456293	0.101192	0.057163	Slc7a5	1
GO:0034391	GO:0034391	regulation of smooth muscle cell apoptotic process	1/45	30/28943	0.0456293	0.101192	0.057163	Slc7a5	1
GO:0043032	GO:0043032	positive regulation of macrophage activation	1/45	30/28943	0.0456293	0.101192	0.057163	Hspd1	1
GO:0044788	GO:0044788	modulation by host of viral process	1/45	30/28943	0.0456293	0.101192	0.057163	Ptx3	1
GO:0046457	GO:0046457	prostanoid biosynthetic process	1/45	30/28943	0.0456293	0.101192	0.057163	Mif	1
GO:0060343	GO:0060343	trabecula formation	1/45	30/28943	0.0456293	0.101192	0.057163	Vegfa	1
GO:0090025	GO:0090025	regulation of monocyte chemotaxis	1/45	30/28943	0.0456293	0.101192	0.057163	Ccl2	1
GO:0090200	GO:0090200	positive regulation of release of cytochrome c from mitochondria	1/45	30/28943	0.0456293	0.101192	0.057163	Plaur	1
GO:0090314	GO:0090314	positive regulation of protein targeting to membrane	1/45	30/28943	0.0456293	0.101192	0.057163	Ccl2	1
GO:0090330	GO:0090330	regulation of platelet aggregation	1/45	30/28943	0.0456293	0.101192	0.057163	Pdpn	1
GO:0048469	GO:0048469	cell maturation	2/45	221/28943	0.0463616	0.102667	0.0579962	Ereg/Vegfa	2
GO:0032647	GO:0032647	regulation of interferon-alpha production	1/45	31/28943	0.0471147	0.102845	0.0580963	Hspd1	1
GO:0032967	GO:0032967	positive regulation of collagen biosynthetic process	1/45	31/28943	0.0471147	0.102845	0.0580963	Ccl2	1
GO:0035767	GO:0035767	endothelial cell chemotaxis	1/45	31/28943	0.0471147	0.102845	0.0580963	Vegfa	1
GO:0036314	GO:0036314	response to sterol	1/45	31/28943	0.0471147	0.102845	0.0580963	Inhba	1
GO:0042634	GO:0042634	regulation of hair cycle	1/45	31/28943	0.0471147	0.102845	0.0580963	Inhba	1
GO:0048535	GO:0048535	lymph node development	1/45	31/28943	0.0471147	0.102845	0.0580963	Pdpn	1
GO:0051957	GO:0051957	positive regulation of amino acid transport	1/45	31/28943	0.0471147	0.102845	0.0580963	Slc7a5	1
GO:0070198	GO:0070198	protein localization to chromosome, telomeric region	1/45	31/28943	0.0471147	0.102845	0.0580963	Cct6a	1
GO:1901798	GO:1901798	positive regulation of signal transduction by p53 class mediator	1/45	31/28943	0.0471147	0.102845	0.0580963	Eef1e1	1
GO:1905523	GO:1905523	positive regulation of macrophage migration	1/45	31/28943	0.0471147	0.102845	0.0580963	Ccl2	1
GO:0002418	GO:0002418	immune response to tumor cell	1/45	32/28943	0.0485978	0.104883	0.059248	Hspd1	1
GO:0010574	GO:0010574	regulation of vascular endothelial growth factor production	1/45	32/28943	0.0485978	0.104883	0.059248	Ccl2	1
GO:0030204	GO:0030204	chondroitin sulfate metabolic process	1/45	32/28943	0.0485978	0.104883	0.059248	Chst11	1
GO:0030224	GO:0030224	monocyte differentiation	1/45	32/28943	0.0485978	0.104883	0.059248	Vegfa	1
GO:0035162	GO:0035162	embryonic hemopoiesis	1/45	32/28943	0.0485978	0.104883	0.059248	Vegfa	1
GO:0051150	GO:0051150	regulation of smooth muscle cell differentiation	1/45	32/28943	0.0485978	0.104883	0.059248	Ereg	1
GO:0060977	GO:0060977	coronary vasculature morphogenesis	1/45	32/28943	0.0485978	0.104883	0.059248	Vegfa	1
GO:2000352	GO:2000352	negative regulation of endothelial cell apoptotic process	1/45	32/28943	0.0485978	0.104883	0.059248	Angptl4	1
GO:0000154	GO:0000154	rRNA modification	1/45	33/28943	0.0500787	0.106574	0.0602031	Nop2	1
GO:0002834	GO:0002834	regulation of response to tumor cell	1/45	33/28943	0.0500787	0.106574	0.0602031	Hspd1	1
GO:0032212	GO:0032212	positive regulation of telomere maintenance via telomerase	1/45	33/28943	0.0500787	0.106574	0.0602031	Cct6a	1
GO:0032673	GO:0032673	regulation of interleukin-4 production	1/45	33/28943	0.0500787	0.106574	0.0602031	Slc7a5	1
GO:0048566	GO:0048566	embryonic digestive tract development	1/45	33/28943	0.0500787	0.106574	0.0602031	Aldh1a2	1
GO:0048841	GO:0048841	regulation of axon extension involved in axon guidance	1/45	33/28943	0.0500787	0.106574	0.0602031	Vegfa	1
GO:0060740	GO:0060740	prostate gland epithelium morphogenesis	1/45	33/28943	0.0500787	0.106574	0.0602031	Tnc	1
GO:0150117	GO:0150117	positive regulation of cell-substrate junction organization	1/45	33/28943	0.0500787	0.106574	0.0602031	Vegfa	1
GO:1901797	GO:1901797	negative regulation of signal transduction by p53 class mediator	1/45	33/28943	0.0500787	0.106574	0.0602031	Mif	1
GO:1902253	GO:1902253	regulation of intrinsic apoptotic signaling pathway by p53 class mediator	1/45	33/28943	0.0500787	0.106574	0.0602031	Mif	1
GO:0050679	GO:0050679	positive regulation of epithelial cell proliferation	2/45	232/28943	0.0505613	0.107451	0.0606987	Ccl2/Vegfa	2
GO:0007160	GO:0007160	cell-matrix adhesion	2/45	233/28943	0.0509497	0.107475	0.0607122	Itga5/Vegfa	2
GO:0006473	GO:0006473	protein acetylation	2/45	234/28943	0.0513392	0.107475	0.0607122	Ddx21/Mybbp1a	2
GO:0097305	GO:0097305	response to alcohol	2/45	234/28943	0.0513392	0.107475	0.0607122	Ccl7/Inhba	2
GO:0002052	GO:0002052	positive regulation of neuroblast proliferation	1/45	34/28943	0.0515573	0.107475	0.0607122	Vegfa	1
GO:0002092	GO:0002092	positive regulation of receptor internalization	1/45	34/28943	0.0515573	0.107475	0.0607122	Vegfa	1
GO:0010714	GO:0010714	positive regulation of collagen metabolic process	1/45	34/28943	0.0515573	0.107475	0.0607122	Ccl2	1
GO:0032607	GO:0032607	interferon-alpha production	1/45	34/28943	0.0515573	0.107475	0.0607122	Hspd1	1
GO:0035929	GO:0035929	steroid hormone secretion	1/45	34/28943	0.0515573	0.107475	0.0607122	Inhba	1
GO:0044319	GO:0044319	wound healing, spreading of cells	1/45	34/28943	0.0515573	0.107475	0.0607122	Pdpn	1
GO:0048799	GO:0048799	animal organ maturation	1/45	34/28943	0.0515573	0.107475	0.0607122	Aldh1a2	1
GO:0050482	GO:0050482	arachidonic acid secretion	1/45	34/28943	0.0515573	0.107475	0.0607122	Mif	1
GO:0060512	GO:0060512	prostate gland morphogenesis	1/45	34/28943	0.0515573	0.107475	0.0607122	Tnc	1
GO:0090505	GO:0090505	epiboly involved in wound healing	1/45	34/28943	0.0515573	0.107475	0.0607122	Pdpn	1
GO:1903963	GO:1903963	arachidonate transport	1/45	34/28943	0.0515573	0.107475	0.0607122	Mif	1
GO:0003018	GO:0003018	vascular process in circulatory system	2/45	235/28943	0.0517298	0.107688	0.0608324	Slc2a1/Vegfa	2
GO:0097191	GO:0097191	extrinsic apoptotic signaling pathway	2/45	238/28943	0.0529081	0.109655	0.0619437	Inhba/Vegfa	2
GO:0001556	GO:0001556	oocyte maturation	1/45	35/28943	0.0530336	0.109655	0.0619437	Ereg	1
GO:0002063	GO:0002063	chondrocyte development	1/45	35/28943	0.0530336	0.109655	0.0619437	Chst11	1
GO:0014002	GO:0014002	astrocyte development	1/45	35/28943	0.0530336	0.109655	0.0619437	S100a9	1
GO:0090504	GO:0090504	epiboly	1/45	35/28943	0.0530336	0.109655	0.0619437	Pdpn	1
GO:0002819	GO:0002819	regulation of adaptive immune response	2/45	239/28943	0.053303	0.109915	0.0620903	Mif/Hspd1	2
GO:0042445	GO:0042445	hormone metabolic process	2/45	239/28943	0.053303	0.109915	0.0620903	Aldh1a2/Rdh10	2
GO:0045930	GO:0045930	negative regulation of mitotic cell cycle	2/45	241/28943	0.0540961	0.111199	0.0628155	Ccl2/Inhba	2
GO:0071560	GO:0071560	cellular response to transforming growth factor beta stimulus	2/45	242/28943	0.0544942	0.111199	0.0628155	Ccl2/Chst11	2
GO:0002902	GO:0002902	regulation of B cell apoptotic process	1/45	36/28943	0.0545077	0.111199	0.0628155	Mif	1
GO:0010043	GO:0010043	response to zinc ion	1/45	36/28943	0.0545077	0.111199	0.0628155	Mt2	1
GO:0010573	GO:0010573	vascular endothelial growth factor production	1/45	36/28943	0.0545077	0.111199	0.0628155	Ccl2	1
GO:0010719	GO:0010719	negative regulation of epithelial to mesenchymal transition	1/45	36/28943	0.0545077	0.111199	0.0628155	Vegfa	1
GO:0090183	GO:0090183	regulation of kidney development	1/45	36/28943	0.0545077	0.111199	0.0628155	Vegfa	1
GO:0090312	GO:0090312	positive regulation of protein deacetylation	1/45	36/28943	0.0545077	0.111199	0.0628155	Vegfa	1
GO:0009066	GO:0009066	aspartate family amino acid metabolic process	1/45	37/28943	0.0559796	0.112933	0.0637952	Asns	1
GO:0009954	GO:0009954	proximal/distal pattern formation	1/45	37/28943	0.0559796	0.112933	0.0637952	Aldh1a2	1
GO:0048846	GO:0048846	axon extension involved in axon guidance	1/45	37/28943	0.0559796	0.112933	0.0637952	Vegfa	1
GO:0090279	GO:0090279	regulation of calcium ion import	1/45	37/28943	0.0559796	0.112933	0.0637952	Ccl2	1
GO:0090313	GO:0090313	regulation of protein targeting to membrane	1/45	37/28943	0.0559796	0.112933	0.0637952	Ccl2	1
GO:1902284	GO:1902284	neuron projection extension involved in neuron projection guidance	1/45	37/28943	0.0559796	0.112933	0.0637952	Vegfa	1
GO:1904358	GO:1904358	positive regulation of telomere maintenance via telomere lengthening	1/45	37/28943	0.0559796	0.112933	0.0637952	Cct6a	1
GO:2000191	GO:2000191	regulation of fatty acid transport	1/45	37/28943	0.0559796	0.112933	0.0637952	Mif	1
GO:0050870	GO:0050870	positive regulation of T cell activation	2/45	246/28943	0.056097	0.112933	0.0637952	Ccl2/Hspd1	2
GO:0071559	GO:0071559	response to transforming growth factor beta	2/45	246/28943	0.056097	0.112933	0.0637952	Ccl2/Chst11	2
GO:0009069	GO:0009069	serine family amino acid metabolic process	1/45	38/28943	0.0574492	0.114449	0.0646516	Psat1	1
GO:0009303	GO:0009303	rRNA transcription	1/45	38/28943	0.0574492	0.114449	0.0646516	Polr1e	1
GO:0010737	GO:0010737	protein kinase A signaling	1/45	38/28943	0.0574492	0.114449	0.0646516	Mif	1
GO:0022617	GO:0022617	extracellular matrix disassembly	1/45	38/28943	0.0574492	0.114449	0.0646516	Pdpn	1
GO:0046686	GO:0046686	response to cadmium ion	1/45	38/28943	0.0574492	0.114449	0.0646516	Mt2	1
GO:0055090	GO:0055090	acylglycerol homeostasis	1/45	38/28943	0.0574492	0.114449	0.0646516	Angptl4	1
GO:0070328	GO:0070328	triglyceride homeostasis	1/45	38/28943	0.0574492	0.114449	0.0646516	Angptl4	1
GO:1902229	GO:1902229	regulation of intrinsic apoptotic signaling pathway in response to DNA damage	1/45	38/28943	0.0574492	0.114449	0.0646516	Mif	1
GO:0098657	GO:0098657	import into cell	2/45	250/28943	0.0577165	0.114832	0.0648678	Slc7a5/Slc2a1	2
GO:0033032	GO:0033032	regulation of myeloid cell apoptotic process	1/45	39/28943	0.0589166	0.11621	0.0656466	Mif	1
GO:0042832	GO:0042832	defense response to protozoan	1/45	39/28943	0.0589166	0.11621	0.0656466	Pf4	1
GO:0050654	GO:0050654	chondroitin sulfate proteoglycan metabolic process	1/45	39/28943	0.0589166	0.11621	0.0656466	Chst11	1
GO:0060674	GO:0060674	placenta blood vessel development	1/45	39/28943	0.0589166	0.11621	0.0656466	Fosl1	1
GO:0070528	GO:0070528	protein kinase C signaling	1/45	39/28943	0.0589166	0.11621	0.0656466	Vegfa	1
GO:0090049	GO:0090049	regulation of cell migration involved in sprouting angiogenesis	1/45	39/28943	0.0589166	0.11621	0.0656466	Vegfa	1
GO:0051259	GO:0051259	protein complex oligomerization	2/45	253/28943	0.0589418	0.11621	0.0656466	Mif/Aldh1a2	2
GO:0006284	GO:0006284	base-excision repair	1/45	40/28943	0.0603818	0.118135	0.0667337	Hmga1	1
GO:0032633	GO:0032633	interleukin-4 production	1/45	40/28943	0.0603818	0.118135	0.0667337	Slc7a5	1
GO:0071425	GO:0071425	hematopoietic stem cell proliferation	1/45	40/28943	0.0603818	0.118135	0.0667337	Prg4	1
GO:1901532	GO:1901532	regulation of hematopoietic progenitor cell differentiation	1/45	40/28943	0.0603818	0.118135	0.0667337	Vegfa	1
GO:1905332	GO:1905332	positive regulation of morphogenesis of an epithelium	1/45	40/28943	0.0603818	0.118135	0.0667337	Vegfa	1
GO:2000403	GO:2000403	positive regulation of lymphocyte migration	1/45	40/28943	0.0603818	0.118135	0.0667337	Ccl7	1
GO:0006520	GO:0006520	cellular amino acid metabolic process	2/45	260/28943	0.061836	0.119619	0.0675718	Asns/Psat1	2
GO:1901988	GO:1901988	negative regulation of cell cycle phase transition	2/45	260/28943	0.061836	0.119619	0.0675718	Ccl2/Inhba	2
GO:0002446	GO:0002446	neutrophil mediated immunity	1/45	41/28943	0.0618447	0.119619	0.0675718	Cxcl5	1
GO:0006636	GO:0006636	unsaturated fatty acid biosynthetic process	1/45	41/28943	0.0618447	0.119619	0.0675718	Mif	1
GO:0032733	GO:0032733	positive regulation of interleukin-10 production	1/45	41/28943	0.0618447	0.119619	0.0675718	Hspd1	1
GO:0042572	GO:0042572	retinol metabolic process	1/45	41/28943	0.0618447	0.119619	0.0675718	Rdh10	1
GO:0051180	GO:0051180	vitamin transport	1/45	41/28943	0.0618447	0.119619	0.0675718	Slc2a1	1
GO:0051968	GO:0051968	positive regulation of synaptic transmission, glutamatergic	1/45	41/28943	0.0618447	0.119619	0.0675718	Ccl2	1
GO:1904037	GO:1904037	positive regulation of epithelial cell apoptotic process	1/45	41/28943	0.0618447	0.119619	0.0675718	Ccl2	1
GO:0019058	GO:0019058	viral life cycle	2/45	261/28943	0.0622534	0.120105	0.0678466	Ch25h/Ptx3	2
GO:0043547	GO:0043547	positive regulation of GTPase activity	2/45	261/28943	0.0622534	0.120105	0.0678466	Ccl2/Ccl7	2
GO:0007143	GO:0007143	female meiotic nuclear division	1/45	42/28943	0.0633054	0.121674	0.0687327	Ereg	1
GO:0038084	GO:0038084	vascular endothelial growth factor signaling pathway	1/45	42/28943	0.0633054	0.121674	0.0687327	Vegfa	1
GO:1900744	GO:1900744	regulation of p38MAPK cascade	1/45	42/28943	0.0633054	0.121674	0.0687327	Vegfa	1
GO:0033002	GO:0033002	muscle cell proliferation	2/45	266/28943	0.0643551	0.123536	0.0697847	Ereg/Vegfa	2
GO:0032735	GO:0032735	positive regulation of interleukin-12 production	1/45	43/28943	0.0647638	0.123699	0.0698768	Hspd1	1
GO:0032924	GO:0032924	activin receptor signaling pathway	1/45	43/28943	0.0647638	0.123699	0.0698768	Inhba	1
GO:0045601	GO:0045601	regulation of endothelial cell differentiation	1/45	43/28943	0.0647638	0.123699	0.0698768	Vegfa	1
GO:0048873	GO:0048873	homeostasis of number of cells within a tissue	1/45	43/28943	0.0647638	0.123699	0.0698768	Vegfa	1
GO:0001562	GO:0001562	response to protozoan	1/45	44/28943	0.0662201	0.125383	0.0708282	Pf4	1
GO:0001782	GO:0001782	B cell homeostasis	1/45	44/28943	0.0662201	0.125383	0.0708282	Mif	1
GO:0035886	GO:0035886	vascular associated smooth muscle cell differentiation	1/45	44/28943	0.0662201	0.125383	0.0708282	Vegfa	1
GO:0045840	GO:0045840	positive regulation of mitotic nuclear division	1/45	44/28943	0.0662201	0.125383	0.0708282	Ereg	1
GO:0050918	GO:0050918	positive chemotaxis	1/45	44/28943	0.0662201	0.125383	0.0708282	Vegfa	1
GO:1901998	GO:1901998	toxin transport	1/45	44/28943	0.0662201	0.125383	0.0708282	Cct6a	1
GO:2000772	GO:2000772	regulation of cellular senescence	1/45	44/28943	0.0662201	0.125383	0.0708282	Eef1e1	1
GO:0048738	GO:0048738	cardiac muscle tissue development	2/45	271/28943	0.0664807	0.125565	0.0709312	Aldh1a2/Vegfa	2
GO:0051091	GO:0051091	positive regulation of DNA-binding transcription factor activity	2/45	271/28943	0.0664807	0.125565	0.0709312	Fosl1/Vegfa	2
GO:1903039	GO:1903039	positive regulation of leukocyte cell-cell adhesion	2/45	272/28943	0.0669086	0.125951	0.0711491	Ccl2/Hspd1	2
GO:0001906	GO:0001906	cell killing	2/45	273/28943	0.0673375	0.125951	0.0711491	Cxcl5/Ccl2	2
GO:0034764	GO:0034764	positive regulation of transmembrane transport	2/45	273/28943	0.0673375	0.125951	0.0711491	Ccl2/Slc7a5	2
GO:0090092	GO:0090092	regulation of transmembrane receptor protein serine/threonine kinase signaling pathway	2/45	273/28943	0.0673375	0.125951	0.0711491	Chst11/Inhba	2
GO:0001569	GO:0001569	branching involved in blood vessel morphogenesis	1/45	45/28943	0.0676741	0.125951	0.0711491	Vegfa	1
GO:0006509	GO:0006509	membrane protein ectodomain proteolysis	1/45	45/28943	0.0676741	0.125951	0.0711491	Timp1	1
GO:0031063	GO:0031063	regulation of histone deacetylation	1/45	45/28943	0.0676741	0.125951	0.0711491	Vegfa	1
GO:0031952	GO:0031952	regulation of protein autophosphorylation	1/45	45/28943	0.0676741	0.125951	0.0711491	Vegfa	1
GO:0032660	GO:0032660	regulation of interleukin-17 production	1/45	45/28943	0.0676741	0.125951	0.0711491	Slc7a5	1
GO:0042771	GO:0042771	intrinsic apoptotic signaling pathway in response to DNA damage by p53 class mediator	1/45	45/28943	0.0676741	0.125951	0.0711491	Mif	1
GO:0061098	GO:0061098	positive regulation of protein tyrosine kinase activity	1/45	45/28943	0.0676741	0.125951	0.0711491	Ereg	1
GO:2001239	GO:2001239	regulation of extrinsic apoptotic signaling pathway in absence of ligand	1/45	45/28943	0.0676741	0.125951	0.0711491	Inhba	1
GO:0043543	GO:0043543	protein acylation	2/45	276/28943	0.0686298	0.127258	0.0718875	Ddx21/Mybbp1a	2
GO:0001783	GO:0001783	B cell apoptotic process	1/45	46/28943	0.0691259	0.127258	0.0718875	Mif	1
GO:0002691	GO:0002691	regulation of cellular extravasation	1/45	46/28943	0.0691259	0.127258	0.0718875	Ccl2	1
GO:0030225	GO:0030225	macrophage differentiation	1/45	46/28943	0.0691259	0.127258	0.0718875	Vegfa	1
GO:0033028	GO:0033028	myeloid cell apoptotic process	1/45	46/28943	0.0691259	0.127258	0.0718875	Mif	1
GO:0042462	GO:0042462	eye photoreceptor cell development	1/45	46/28943	0.0691259	0.127258	0.0718875	Vegfa	1
GO:0071300	GO:0071300	cellular response to retinoic acid	1/45	46/28943	0.0691259	0.127258	0.0718875	Aldh1a2	1
GO:0071542	GO:0071542	dopaminergic neuron differentiation	1/45	46/28943	0.0691259	0.127258	0.0718875	Vegfa	1
GO:1903115	GO:1903115	regulation of actin filament-based movement	1/45	46/28943	0.0691259	0.127258	0.0718875	Pdpn	1
GO:0015804	GO:0015804	neutral amino acid transport	1/45	47/28943	0.0705755	0.129304	0.073043	Slc7a5	1
GO:0030890	GO:0030890	positive regulation of B cell proliferation	1/45	47/28943	0.0705755	0.129304	0.073043	Mif	1
GO:0043114	GO:0043114	regulation of vascular permeability	1/45	47/28943	0.0705755	0.129304	0.073043	Vegfa	1
GO:0043277	GO:0043277	apoptotic cell clearance	1/45	47/28943	0.0705755	0.129304	0.073043	Ccl2	1
GO:0048863	GO:0048863	stem cell differentiation	2/45	282/28943	0.071239	0.130363	0.0736413	Aldh1a2/Rdh10	2
GO:0003007	GO:0003007	heart morphogenesis	2/45	283/28943	0.071677	0.131008	0.0740054	Aldh1a2/Vegfa	2
GO:0002347	GO:0002347	response to tumor cell	1/45	48/28943	0.0720229	0.131169	0.0740968	Hspd1	1
GO:0032620	GO:0032620	interleukin-17 production	1/45	48/28943	0.0720229	0.131169	0.0740968	Slc7a5	1
GO:0032965	GO:0032965	regulation of collagen biosynthetic process	1/45	48/28943	0.0720229	0.131169	0.0740968	Ccl2	1
GO:0010543	GO:0010543	regulation of platelet activation	1/45	49/28943	0.0734681	0.133166	0.0752249	Pdpn	1
GO:0010718	GO:0010718	positive regulation of epithelial to mesenchymal transition	1/45	49/28943	0.0734681	0.133166	0.0752249	Pdpn	1
GO:0032210	GO:0032210	regulation of telomere maintenance via telomerase	1/45	49/28943	0.0734681	0.133166	0.0752249	Cct6a	1
GO:0089718	GO:0089718	amino acid import across plasma membrane	1/45	49/28943	0.0734681	0.133166	0.0752249	Slc7a5	1
GO:0046942	GO:0046942	carboxylic acid transport	2/45	290/28943	0.074768	0.134033	0.0757145	Slc7a5/Mif	2
GO:0007157	GO:0007157	heterophilic cell-cell adhesion via plasma membrane cell adhesion molecules	1/45	50/28943	0.0749111	0.134033	0.0757145	Itga5	1
GO:0010862	GO:0010862	positive regulation of pathway-restricted SMAD protein phosphorylation	1/45	50/28943	0.0749111	0.134033	0.0757145	Inhba	1
GO:0018198	GO:0018198	peptidyl-cysteine modification	1/45	50/28943	0.0749111	0.134033	0.0757145	S100a9	1
GO:0034332	GO:0034332	adherens junction organization	1/45	50/28943	0.0749111	0.134033	0.0757145	Vegfa	1
GO:0042088	GO:0042088	T-helper 1 type immune response	1/45	50/28943	0.0749111	0.134033	0.0757145	Vegfa	1
GO:0043618	GO:0043618	regulation of transcription from RNA polymerase II promoter in response to stress	1/45	50/28943	0.0749111	0.134033	0.0757145	Vegfa	1
GO:0045429	GO:0045429	positive regulation of nitric oxide biosynthetic process	1/45	50/28943	0.0749111	0.134033	0.0757145	Ptx3	1
GO:0051873	GO:0051873	killing by host of symbiont cells	1/45	50/28943	0.0749111	0.134033	0.0757145	Cxcl5	1
GO:1902743	GO:1902743	regulation of lamellipodium organization	1/45	50/28943	0.0749111	0.134033	0.0757145	Pdpn	1
GO:1903018	GO:1903018	regulation of glycoprotein metabolic process	1/45	50/28943	0.0749111	0.134033	0.0757145	Ptx3	1
GO:0014706	GO:0014706	striated muscle tissue development	2/45	291/28943	0.0752131	0.134416	0.0759307	Aldh1a2/Vegfa	2
GO:0021879	GO:0021879	forebrain neuron differentiation	1/45	51/28943	0.0763519	0.135186	0.0763659	Inhba	1
GO:0030195	GO:0030195	negative regulation of blood coagulation	1/45	51/28943	0.0763519	0.135186	0.0763659	Plaur	1
GO:0032309	GO:0032309	icosanoid secretion	1/45	51/28943	0.0763519	0.135186	0.0763659	Mif	1
GO:0032350	GO:0032350	regulation of hormone metabolic process	1/45	51/28943	0.0763519	0.135186	0.0763659	Rdh10	1
GO:0045646	GO:0045646	regulation of erythrocyte differentiation	1/45	51/28943	0.0763519	0.135186	0.0763659	Inhba	1
GO:0045740	GO:0045740	positive regulation of DNA replication	1/45	51/28943	0.0763519	0.135186	0.0763659	Ereg	1
GO:0046456	GO:0046456	icosanoid biosynthetic process	1/45	51/28943	0.0763519	0.135186	0.0763659	Mif	1
GO:1902692	GO:1902692	regulation of neuroblast proliferation	1/45	51/28943	0.0763519	0.135186	0.0763659	Vegfa	1
GO:0045773	GO:0045773	positive regulation of axon extension	1/45	52/28943	0.0777905	0.136782	0.0772676	Vegfa	1
GO:0060251	GO:0060251	regulation of glial cell proliferation	1/45	52/28943	0.0777905	0.136782	0.0772676	Slc7a5	1
GO:0061028	GO:0061028	establishment of endothelial barrier	1/45	52/28943	0.0777905	0.136782	0.0772676	Vegfa	1
GO:1900047	GO:1900047	negative regulation of hemostasis	1/45	52/28943	0.0777905	0.136782	0.0772676	Plaur	1
GO:1903426	GO:1903426	regulation of reactive oxygen species biosynthetic process	1/45	52/28943	0.0777905	0.136782	0.0772676	Hspd1	1
GO:1904407	GO:1904407	positive regulation of nitric oxide metabolic process	1/45	52/28943	0.0777905	0.136782	0.0772676	Ptx3	1
GO:0002042	GO:0002042	cell migration involved in sprouting angiogenesis	1/45	53/28943	0.079227	0.137567	0.0777107	Vegfa	1
GO:0006024	GO:0006024	glycosaminoglycan biosynthetic process	1/45	53/28943	0.079227	0.137567	0.0777107	Chst11	1
GO:0007339	GO:0007339	binding of sperm to zona pellucida	1/45	53/28943	0.079227	0.137567	0.0777107	Cct6a	1
GO:0009299	GO:0009299	mRNA transcription	1/45	53/28943	0.079227	0.137567	0.0777107	Ereg	1
GO:0031103	GO:0031103	axon regeneration	1/45	53/28943	0.079227	0.137567	0.0777107	Tnc	1
GO:0045124	GO:0045124	regulation of bone resorption	1/45	53/28943	0.079227	0.137567	0.0777107	Vegfa	1
GO:0050819	GO:0050819	negative regulation of coagulation	1/45	53/28943	0.079227	0.137567	0.0777107	Plaur	1
GO:0051289	GO:0051289	protein homotetramerization	1/45	53/28943	0.079227	0.137567	0.0777107	Aldh1a2	1
GO:0051954	GO:0051954	positive regulation of amine transport	1/45	53/28943	0.079227	0.137567	0.0777107	Slc7a5	1
GO:0051955	GO:0051955	regulation of amino acid transport	1/45	53/28943	0.079227	0.137567	0.0777107	Slc7a5	1
GO:0090199	GO:0090199	regulation of release of cytochrome c from mitochondria	1/45	53/28943	0.079227	0.137567	0.0777107	Plaur	1
GO:0008037	GO:0008037	cell recognition	2/45	302/28943	0.0801652	0.13888	0.0784526	Ptx3/Cct6a	2
GO:0010948	GO:0010948	negative regulation of cell cycle process	2/45	302/28943	0.0801652	0.13888	0.0784526	Ccl2/Inhba	2
GO:0032715	GO:0032715	negative regulation of interleukin-6 production	1/45	54/28943	0.0806612	0.139423	0.0787594	Prg4	1
GO:0038066	GO:0038066	p38MAPK cascade	1/45	54/28943	0.0806612	0.139423	0.0787594	Vegfa	1
GO:0050769	GO:0050769	positive regulation of neurogenesis	2/45	305/28943	0.0815333	0.140613	0.0794313	Slc7a5/Vegfa	2
GO:0070482	GO:0070482	response to oxygen levels	2/45	305/28943	0.0815333	0.140613	0.0794313	Pdpn/Vegfa	2
GO:0001974	GO:0001974	blood vessel remodeling	1/45	55/28943	0.0820932	0.140784	0.079528	Vegfa	1
GO:0010712	GO:0010712	regulation of collagen metabolic process	1/45	55/28943	0.0820932	0.140784	0.079528	Ccl2	1
GO:0043620	GO:0043620	regulation of DNA-templated transcription in response to stress	1/45	55/28943	0.0820932	0.140784	0.079528	Vegfa	1
GO:0070527	GO:0070527	platelet aggregation	1/45	55/28943	0.0820932	0.140784	0.079528	Pdpn	1
GO:2000378	GO:2000378	negative regulation of reactive oxygen species metabolic process	1/45	55/28943	0.0820932	0.140784	0.079528	Hspd1	1
GO:0019932	GO:0019932	second-messenger-mediated signaling	2/45	309/28943	0.0833688	0.142811	0.0806732	Mt2/Vegfa	2
GO:0031647	GO:0031647	regulation of protein stability	2/45	312/28943	0.0847539	0.144067	0.0813828	Hspd1/Cct6a	2
GO:0030857	GO:0030857	negative regulation of epithelial cell differentiation	1/45	57/28943	0.0849508	0.144067	0.0813828	Vegfa	1
GO:0032964	GO:0032964	collagen biosynthetic process	1/45	57/28943	0.0849508	0.144067	0.0813828	Ccl2	1
GO:0034113	GO:0034113	heterotypic cell-cell adhesion	1/45	57/28943	0.0849508	0.144067	0.0813828	Itga5	1
GO:0043536	GO:0043536	positive regulation of blood vessel endothelial cell migration	1/45	57/28943	0.0849508	0.144067	0.0813828	Vegfa	1
GO:0044060	GO:0044060	regulation of endocrine process	1/45	57/28943	0.0849508	0.144067	0.0813828	Inhba	1
GO:0061383	GO:0061383	trabecula morphogenesis	1/45	57/28943	0.0849508	0.144067	0.0813828	Vegfa	1
GO:1903053	GO:1903053	regulation of extracellular matrix organization	1/45	57/28943	0.0849508	0.144067	0.0813828	Pdpn	1
GO:1903533	GO:1903533	regulation of protein targeting	1/45	57/28943	0.0849508	0.144067	0.0813828	Ccl2	1
GO:0007162	GO:0007162	negative regulation of cell adhesion	2/45	313/28943	0.0852172	0.144199	0.0814572	Tnc/Vegfa	2
GO:2001020	GO:2001020	regulation of response to DNA damage stimulus	2/45	313/28943	0.0852172	0.144199	0.0814572	Eef1e1/Mif	2
GO:0033619	GO:0033619	membrane protein proteolysis	1/45	58/28943	0.0863763	0.145036	0.0819301	Timp1	1
GO:0042311	GO:0042311	vasodilation	1/45	58/28943	0.0863763	0.145036	0.0819301	Vegfa	1
GO:0043030	GO:0043030	regulation of macrophage activation	1/45	58/28943	0.0863763	0.145036	0.0819301	Hspd1	1
GO:0043330	GO:0043330	response to exogenous dsRNA	1/45	58/28943	0.0863763	0.145036	0.0819301	Ddx21	1
GO:0070229	GO:0070229	negative regulation of lymphocyte apoptotic process	1/45	58/28943	0.0863763	0.145036	0.0819301	Mif	1
GO:0098754	GO:0098754	detoxification	1/45	58/28943	0.0863763	0.145036	0.0819301	Mt2	1
GO:1904356	GO:1904356	regulation of telomere maintenance via telomere lengthening	1/45	58/28943	0.0863763	0.145036	0.0819301	Cct6a	1
GO:0001825	GO:0001825	blastocyst formation	1/45	59/28943	0.0877996	0.145192	0.0820183	Nop2	1
GO:0002204	GO:0002204	somatic recombination of immunoglobulin genes involved in immune response	1/45	59/28943	0.0877996	0.145192	0.0820183	Hspd1	1
GO:0002208	GO:0002208	somatic diversification of immunoglobulins involved in immune response	1/45	59/28943	0.0877996	0.145192	0.0820183	Hspd1	1
GO:0007528	GO:0007528	neuromuscular junction development	1/45	59/28943	0.0877996	0.145192	0.0820183	Tnc	1
GO:0030166	GO:0030166	proteoglycan biosynthetic process	1/45	59/28943	0.0877996	0.145192	0.0820183	Chst11	1
GO:0043388	GO:0043388	positive regulation of DNA binding	1/45	59/28943	0.0877996	0.145192	0.0820183	Plaur	1
GO:0043616	GO:0043616	keratinocyte proliferation	1/45	59/28943	0.0877996	0.145192	0.0820183	Ereg	1
GO:0045190	GO:0045190	isotype switching	1/45	59/28943	0.0877996	0.145192	0.0820183	Hspd1	1
GO:0045599	GO:0045599	negative regulation of fat cell differentiation	1/45	59/28943	0.0877996	0.145192	0.0820183	Vegfa	1
GO:0070509	GO:0070509	calcium ion import	1/45	59/28943	0.0877996	0.145192	0.0820183	Ccl2	1
GO:0071622	GO:0071622	regulation of granulocyte chemotaxis	1/45	59/28943	0.0877996	0.145192	0.0820183	Ccl2	1
GO:1900024	GO:1900024	regulation of substrate adhesion-dependent cell spreading	1/45	59/28943	0.0877996	0.145192	0.0820183	Pdpn	1
GO:1903793	GO:1903793	positive regulation of anion transport	1/45	59/28943	0.0877996	0.145192	0.0820183	Mif	1
GO:2001238	GO:2001238	positive regulation of extrinsic apoptotic signaling pathway	1/45	59/28943	0.0877996	0.145192	0.0820183	Inhba	1
GO:0072503	GO:0072503	cellular divalent inorganic cation homeostasis	2/45	320/28943	0.0884819	0.146119	0.0825419	Ccl2/Mt2	2
GO:0006023	GO:0006023	aminoglycan biosynthetic process	1/45	60/28943	0.0892208	0.146119	0.0825419	Chst11	1
GO:0006278	GO:0006278	RNA-templated DNA biosynthetic process	1/45	60/28943	0.0892208	0.146119	0.0825419	Cct6a	1
GO:0007004	GO:0007004	telomere maintenance via telomerase	1/45	60/28943	0.0892208	0.146119	0.0825419	Cct6a	1
GO:0007595	GO:0007595	lactation	1/45	60/28943	0.0892208	0.146119	0.0825419	Vegfa	1
GO:0035924	GO:0035924	cellular response to vascular endothelial growth factor stimulus	1/45	60/28943	0.0892208	0.146119	0.0825419	Vegfa	1
GO:0048255	GO:0048255	mRNA stabilization	1/45	60/28943	0.0892208	0.146119	0.0825419	Vegfa	1
GO:0071715	GO:0071715	icosanoid transport	1/45	60/28943	0.0892208	0.146119	0.0825419	Mif	1
GO:1902475	GO:1902475	L-alpha-amino acid transmembrane transport	1/45	60/28943	0.0892208	0.146119	0.0825419	Slc7a5	1
GO:0030198	GO:0030198	extracellular matrix organization	2/45	322/28943	0.0894216	0.146291	0.0826391	Pdpn/Ptx3	2
GO:0043062	GO:0043062	extracellular structure organization	2/45	323/28943	0.0898926	0.146905	0.0829856	Pdpn/Ptx3	2
GO:0045229	GO:0045229	external encapsulating structure organization	2/45	324/28943	0.0903643	0.147518	0.0833319	Pdpn/Ptx3	2
GO:0035036	GO:0035036	sperm-egg recognition	1/45	61/28943	0.0906398	0.14781	0.0834967	Cct6a	1
GO:0001754	GO:0001754	eye photoreceptor cell differentiation	1/45	62/28943	0.0920566	0.148066	0.0836415	Vegfa	1
GO:0001947	GO:0001947	heart looping	1/45	62/28943	0.0920566	0.148066	0.0836415	Aldh1a2	1
GO:0002011	GO:0002011	morphogenesis of an epithelial sheet	1/45	62/28943	0.0920566	0.148066	0.0836415	Pdpn	1
GO:0021872	GO:0021872	forebrain generation of neurons	1/45	62/28943	0.0920566	0.148066	0.0836415	Inhba	1
GO:0031102	GO:0031102	neuron projection regeneration	1/45	62/28943	0.0920566	0.148066	0.0836415	Tnc	1
GO:0032653	GO:0032653	regulation of interleukin-10 production	1/45	62/28943	0.0920566	0.148066	0.0836415	Hspd1	1
GO:0032655	GO:0032655	regulation of interleukin-12 production	1/45	62/28943	0.0920566	0.148066	0.0836415	Hspd1	1
GO:0034340	GO:0034340	response to type I interferon	1/45	62/28943	0.0920566	0.148066	0.0836415	Ch25h	1
GO:0042255	GO:0042255	ribosome assembly	1/45	62/28943	0.0920566	0.148066	0.0836415	Nop2	1
GO:0048260	GO:0048260	positive regulation of receptor-mediated endocytosis	1/45	62/28943	0.0920566	0.148066	0.0836415	Vegfa	1
GO:0048599	GO:0048599	oocyte development	1/45	62/28943	0.0920566	0.148066	0.0836415	Ereg	1
GO:0051785	GO:0051785	positive regulation of nuclear division	1/45	62/28943	0.0920566	0.148066	0.0836415	Ereg	1
GO:0098781	GO:0098781	ncRNA transcription	1/45	62/28943	0.0920566	0.148066	0.0836415	Polr1e	1
GO:0015807	GO:0015807	L-amino acid transport	1/45	63/28943	0.0934713	0.149398	0.0843938	Slc7a5	1
GO:0016126	GO:0016126	sterol biosynthetic process	1/45	63/28943	0.0934713	0.149398	0.0843938	Ch25h	1
GO:0046850	GO:0046850	regulation of bone remodeling	1/45	63/28943	0.0934713	0.149398	0.0843938	Vegfa	1
GO:0060324	GO:0060324	face development	1/45	63/28943	0.0934713	0.149398	0.0843938	Aldh1a2	1
GO:0070897	GO:0070897	transcription preinitiation complex assembly	1/45	63/28943	0.0934713	0.149398	0.0843938	Polr1e	1
GO:1903409	GO:1903409	reactive oxygen species biosynthetic process	1/45	63/28943	0.0934713	0.149398	0.0843938	Hspd1	1
GO:0018105	GO:0018105	peptidyl-serine phosphorylation	2/45	332/28943	0.094165	0.150085	0.0847823	Mif/Vegfa	2
GO:0001954	GO:0001954	positive regulation of cell-matrix adhesion	1/45	64/28943	0.0948838	0.150085	0.0847823	Vegfa	1
GO:0009064	GO:0009064	glutamine family amino acid metabolic process	1/45	64/28943	0.0948838	0.150085	0.0847823	Asns	1
GO:0032613	GO:0032613	interleukin-10 production	1/45	64/28943	0.0948838	0.150085	0.0847823	Hspd1	1
GO:0032615	GO:0032615	interleukin-12 production	1/45	64/28943	0.0948838	0.150085	0.0847823	Hspd1	1
GO:0051851	GO:0051851	modulation by host of symbiont process	1/45	64/28943	0.0948838	0.150085	0.0847823	Ptx3	1
GO:0051893	GO:0051893	regulation of focal adhesion assembly	1/45	64/28943	0.0948838	0.150085	0.0847823	Vegfa	1
GO:0060393	GO:0060393	regulation of pathway-restricted SMAD protein phosphorylation	1/45	64/28943	0.0948838	0.150085	0.0847823	Inhba	1
GO:0061077	GO:0061077	chaperone-mediated protein folding	1/45	64/28943	0.0948838	0.150085	0.0847823	Cct6a	1
GO:0090109	GO:0090109	regulation of cell-substrate junction assembly	1/45	64/28943	0.0948838	0.150085	0.0847823	Vegfa	1
GO:0001822	GO:0001822	kidney development	2/45	334/28943	0.0951224	0.150307	0.0849076	Rdh10/Vegfa	2
GO:0001836	GO:0001836	release of cytochrome c from mitochondria	1/45	65/28943	0.0962942	0.151688	0.0856877	Plaur	1
GO:0010656	GO:0010656	negative regulation of muscle cell apoptotic process	1/45	65/28943	0.0962942	0.151688	0.0856877	Slc7a5	1
GO:0043331	GO:0043331	response to dsRNA	1/45	65/28943	0.0962942	0.151688	0.0856877	Ddx21	1
GO:1904951	GO:1904951	positive regulation of establishment of protein localization	2/45	337/28943	0.0965639	0.151956	0.0858393	Ccl2/Cct6a	2
GO:0009994	GO:0009994	oocyte differentiation	1/45	66/28943	0.0977024	0.152804	0.0863179	Ereg	1
GO:0042461	GO:0042461	photoreceptor cell development	1/45	66/28943	0.0977024	0.152804	0.0863179	Vegfa	1
GO:0051148	GO:0051148	negative regulation of muscle cell differentiation	1/45	66/28943	0.0977024	0.152804	0.0863179	Ereg	1
GO:0060688	GO:0060688	regulation of morphogenesis of a branching structure	1/45	66/28943	0.0977024	0.152804	0.0863179	Vegfa	1
GO:0072678	GO:0072678	T cell migration	1/45	66/28943	0.0977024	0.152804	0.0863179	Ccl2	1
GO:0090311	GO:0090311	regulation of protein deacetylation	1/45	66/28943	0.0977024	0.152804	0.0863179	Vegfa	1
GO:0001658	GO:0001658	branching involved in ureteric bud morphogenesis	1/45	67/28943	0.0991085	0.154371	0.0872032	Vegfa	1
GO:0001707	GO:0001707	mesoderm formation	1/45	67/28943	0.0991085	0.154371	0.0872032	Inhba	1
GO:0035821	GO:0035821	modulation of process of another organism	1/45	67/28943	0.0991085	0.154371	0.0872032	S100a9	1
GO:0048008	GO:0048008	platelet-derived growth factor receptor signaling pathway	1/45	67/28943	0.0991085	0.154371	0.0872032	Vegfa	1
GO:0043270	GO:0043270	positive regulation of ion transport	2/45	343/28943	0.099466	0.15477	0.0874286	Ccl2/Mif	2
GO:0046651	GO:0046651	lymphocyte proliferation	2/45	344/28943	0.0999521	0.155368	0.0877665	Mif/Hspd1	2
GO:0016447	GO:0016447	somatic recombination of immunoglobulin gene segments	1/45	68/28943	0.100512	0.155606	0.0879008	Hspd1	1
GO:0046427	GO:0046427	positive regulation of receptor signaling pathway via JAK-STAT	1/45	68/28943	0.100512	0.155606	0.0879008	Cxcl5	1
GO:0060389	GO:0060389	pathway-restricted SMAD protein phosphorylation	1/45	68/28943	0.100512	0.155606	0.0879008	Inhba	1
GO:0061371	GO:0061371	determination of heart left/right asymmetry	1/45	68/28943	0.100512	0.155606	0.0879008	Aldh1a2	1
GO:0071900	GO:0071900	regulation of protein serine/threonine kinase activity	2/45	347/28943	0.101415	0.156844	0.0886	Mif/Vegfa	2
GO:0003143	GO:0003143	embryonic heart tube morphogenesis	1/45	69/28943	0.101914	0.157139	0.088767	Aldh1a2	1
GO:0042273	GO:0042273	ribosomal large subunit biogenesis	1/45	69/28943	0.101914	0.157139	0.088767	Nop2	1
GO:0150116	GO:0150116	regulation of cell-substrate junction organization	1/45	69/28943	0.101914	0.157139	0.088767	Vegfa	1
GO:0008347	GO:0008347	glial cell migration	1/45	70/28943	0.103314	0.158113	0.0893173	Ccl2	1
GO:0032206	GO:0032206	positive regulation of telomere maintenance	1/45	70/28943	0.103314	0.158113	0.0893173	Cct6a	1
GO:0043489	GO:0043489	RNA stabilization	1/45	70/28943	0.103314	0.158113	0.0893173	Vegfa	1
GO:0099601	GO:0099601	regulation of neurotransmitter receptor activity	1/45	70/28943	0.103314	0.158113	0.0893173	Ccl2	1
GO:1902373	GO:1902373	negative regulation of mRNA catabolic process	1/45	70/28943	0.103314	0.158113	0.0893173	Vegfa	1
GO:1904036	GO:1904036	negative regulation of epithelial cell apoptotic process	1/45	70/28943	0.103314	0.158113	0.0893173	Angptl4	1
GO:0032943	GO:0032943	mononuclear cell proliferation	2/45	351/28943	0.103374	0.158113	0.0893173	Mif/Hspd1	2
GO:0043087	GO:0043087	regulation of GTPase activity	2/45	351/28943	0.103374	0.158113	0.0893173	Ccl2/Ccl7	2
GO:0001510	GO:0001510	RNA methylation	1/45	71/28943	0.104711	0.158729	0.0896652	Nop2	1
GO:0001937	GO:0001937	negative regulation of endothelial cell proliferation	1/45	71/28943	0.104711	0.158729	0.0896652	Ccl2	1
GO:0009620	GO:0009620	response to fungus	1/45	71/28943	0.104711	0.158729	0.0896652	Ptx3	1
GO:0014009	GO:0014009	glial cell proliferation	1/45	71/28943	0.104711	0.158729	0.0896652	Slc7a5	1
GO:0042733	GO:0042733	embryonic digit morphogenesis	1/45	71/28943	0.104711	0.158729	0.0896652	Chst11	1
GO:0048332	GO:0048332	mesoderm morphogenesis	1/45	71/28943	0.104711	0.158729	0.0896652	Inhba	1
GO:0060986	GO:0060986	endocrine hormone secretion	1/45	71/28943	0.104711	0.158729	0.0896652	Inhba	1
GO:2000144	GO:2000144	positive regulation of DNA-templated transcription initiation	1/45	71/28943	0.104711	0.158729	0.0896652	Fosl1	1
GO:2001244	GO:2001244	positive regulation of intrinsic apoptotic signaling pathway	1/45	71/28943	0.104711	0.158729	0.0896652	S100a9	1
GO:0018209	GO:0018209	peptidyl-serine modification	2/45	354/28943	0.10485	0.158782	0.0896951	Mif/Vegfa	2
GO:0009100	GO:0009100	glycoprotein metabolic process	2/45	355/28943	0.105344	0.159214	0.089939	Chst11/Ptx3	2
GO:0016032	GO:0016032	viral process	2/45	355/28943	0.105344	0.159214	0.089939	Ch25h/Ptx3	2
GO:0007585	GO:0007585	respiratory gaseous exchange by respiratory system	1/45	72/28943	0.106107	0.159421	0.090056	Chst11	1
GO:0032481	GO:0032481	positive regulation of type I interferon production	1/45	72/28943	0.106107	0.159421	0.090056	Hspd1	1
GO:0032922	GO:0032922	circadian regulation of gene expression	1/45	72/28943	0.106107	0.159421	0.090056	Mybbp1a	1
GO:0048678	GO:0048678	response to axon injury	1/45	72/28943	0.106107	0.159421	0.090056	Tnc	1
GO:0070613	GO:0070613	regulation of protein processing	1/45	72/28943	0.106107	0.159421	0.090056	Plaur	1
GO:1902895	GO:1902895	positive regulation of miRNA transcription	1/45	72/28943	0.106107	0.159421	0.090056	Fosl1	1
GO:0045862	GO:0045862	positive regulation of proteolysis	2/45	357/28943	0.106333	0.159603	0.090159	S100a9/Hspd1	2
GO:0006066	GO:0006066	alcohol metabolic process	2/45	359/28943	0.107324	0.16041	0.0906148	Ch25h/Rdh10	2
GO:0072507	GO:0072507	divalent inorganic cation homeostasis	2/45	359/28943	0.107324	0.16041	0.0906148	Ccl2/Mt2	2
GO:0030888	GO:0030888	regulation of B cell proliferation	1/45	73/28943	0.1075	0.16041	0.0906148	Mif	1
GO:0045428	GO:0045428	regulation of nitric oxide biosynthetic process	1/45	73/28943	0.1075	0.16041	0.0906148	Ptx3	1
GO:1904894	GO:1904894	positive regulation of receptor signaling pathway via STAT	1/45	73/28943	0.1075	0.16041	0.0906148	Cxcl5	1
GO:1905330	GO:1905330	regulation of morphogenesis of an epithelium	1/45	73/28943	0.1075	0.16041	0.0906148	Vegfa	1
GO:0001885	GO:0001885	endothelial cell development	1/45	74/28943	0.108891	0.161854	0.0914303	Vegfa	1
GO:0010833	GO:0010833	telomere maintenance via telomere lengthening	1/45	74/28943	0.108891	0.161854	0.0914303	Cct6a	1
GO:0014068	GO:0014068	positive regulation of phosphatidylinositol 3-kinase signaling	1/45	74/28943	0.108891	0.161854	0.0914303	Vegfa	1
GO:0060675	GO:0060675	ureteric bud morphogenesis	1/45	74/28943	0.108891	0.161854	0.0914303	Vegfa	1
GO:0006334	GO:0006334	nucleosome assembly	1/45	75/28943	0.11028	0.163125	0.0921484	Grwd1	1
GO:0010507	GO:0010507	negative regulation of autophagy	1/45	75/28943	0.11028	0.163125	0.0921484	Slc7a5	1
GO:0016445	GO:0016445	somatic diversification of immunoglobulins	1/45	75/28943	0.11028	0.163125	0.0921484	Hspd1	1
GO:0048645	GO:0048645	animal organ formation	1/45	75/28943	0.11028	0.163125	0.0921484	Rdh10	1
GO:2000179	GO:2000179	positive regulation of neural precursor cell proliferation	1/45	75/28943	0.11028	0.163125	0.0921484	Vegfa	1
GO:0051962	GO:0051962	positive regulation of nervous system development	2/45	366/28943	0.110814	0.163756	0.0925048	Slc7a5/Vegfa	2
GO:0061045	GO:0061045	negative regulation of wound healing	1/45	76/28943	0.111667	0.164698	0.0930371	Plaur	1
GO:2001021	GO:2001021	negative regulation of response to DNA damage stimulus	1/45	76/28943	0.111667	0.164698	0.0930371	Mif	1
GO:0001756	GO:0001756	somitogenesis	1/45	77/28943	0.113052	0.165781	0.0936485	Aldh1a2	1
GO:0002090	GO:0002090	regulation of receptor internalization	1/45	77/28943	0.113052	0.165781	0.0936485	Vegfa	1
GO:0010822	GO:0010822	positive regulation of mitochondrion organization	1/45	77/28943	0.113052	0.165781	0.0936485	Plaur	1
GO:0060976	GO:0060976	coronary vasculature development	1/45	77/28943	0.113052	0.165781	0.0936485	Vegfa	1
GO:0080164	GO:0080164	regulation of nitric oxide metabolic process	1/45	77/28943	0.113052	0.165781	0.0936485	Ptx3	1
GO:1903317	GO:1903317	regulation of protein maturation	1/45	77/28943	0.113052	0.165781	0.0936485	Plaur	1
GO:1903037	GO:1903037	regulation of leukocyte cell-cell adhesion	2/45	371/28943	0.113325	0.166022	0.0937849	Ccl2/Hspd1	2
GO:0002562	GO:0002562	somatic diversification of immune receptors via germline recombination within a single locus	1/45	78/28943	0.114435	0.16653	0.0940716	Hspd1	1
GO:0016444	GO:0016444	somatic cell DNA recombination	1/45	78/28943	0.114435	0.16653	0.0940716	Hspd1	1
GO:0038034	GO:0038034	signal transduction in absence of ligand	1/45	78/28943	0.114435	0.16653	0.0940716	Inhba	1
GO:0061097	GO:0061097	regulation of protein tyrosine kinase activity	1/45	78/28943	0.114435	0.16653	0.0940716	Ereg	1
GO:0072171	GO:0072171	mesonephric tubule morphogenesis	1/45	78/28943	0.114435	0.16653	0.0940716	Vegfa	1
GO:0097192	GO:0097192	extrinsic apoptotic signaling pathway in absence of ligand	1/45	78/28943	0.114435	0.16653	0.0940716	Inhba	1
GO:2000630	GO:2000630	positive regulation of miRNA metabolic process	1/45	78/28943	0.114435	0.16653	0.0940716	Fosl1	1
GO:0045453	GO:0045453	bone resorption	1/45	79/28943	0.115815	0.168218	0.0950255	Vegfa	1
GO:0045669	GO:0045669	positive regulation of osteoblast differentiation	1/45	79/28943	0.115815	0.168218	0.0950255	Vegfa	1
GO:0050863	GO:0050863	regulation of T cell activation	2/45	378/28943	0.116866	0.169415	0.0957017	Ccl2/Hspd1	2
GO:0009988	GO:0009988	cell-cell recognition	1/45	80/28943	0.117194	0.169415	0.0957017	Cct6a	1
GO:2000107	GO:2000107	negative regulation of leukocyte apoptotic process	1/45	80/28943	0.117194	0.169415	0.0957017	Mif	1
GO:2000142	GO:2000142	regulation of DNA-templated transcription initiation	1/45	80/28943	0.117194	0.169415	0.0957017	Fosl1	1
GO:2000242	GO:2000242	negative regulation of reproductive process	1/45	80/28943	0.117194	0.169415	0.0957017	Timp1	1
GO:0007405	GO:0007405	neuroblast proliferation	1/45	81/28943	0.11857	0.170759	0.0964606	Vegfa	1
GO:0045123	GO:0045123	cellular extravasation	1/45	81/28943	0.11857	0.170759	0.0964606	Ccl2	1
GO:0045471	GO:0045471	response to ethanol	1/45	81/28943	0.11857	0.170759	0.0964606	Ccl7	1
GO:0048844	GO:0048844	artery morphogenesis	1/45	81/28943	0.11857	0.170759	0.0964606	Vegfa	1
GO:0009914	GO:0009914	hormone transport	2/45	383/28943	0.119413	0.171811	0.097055	Slc7a5/Inhba	2
GO:0010720	GO:0010720	positive regulation of cell development	2/45	384/28943	0.119924	0.171928	0.097121	Slc7a5/Vegfa	2
GO:0070661	GO:0070661	leukocyte proliferation	2/45	384/28943	0.119924	0.171928	0.097121	Mif/Hspd1	2
GO:0002711	GO:0002711	positive regulation of T cell mediated immunity	1/45	82/28943	0.119944	0.171928	0.097121	Hspd1	1
GO:0006766	GO:0006766	vitamin metabolic process	1/45	82/28943	0.119944	0.171928	0.097121	Rdh10	1
GO:0045786	GO:0045786	negative regulation of cell cycle	2/45	385/28943	0.120436	0.17247	0.0974275	Ccl2/Inhba	2
GO:0002381	GO:0002381	immunoglobulin production involved in immunoglobulin-mediated immune response	1/45	83/28943	0.121317	0.173245	0.0978648	Hspd1	1
GO:0032722	GO:0032722	positive regulation of chemokine production	1/45	83/28943	0.121317	0.173245	0.0978648	Mif	1
GO:1902369	GO:1902369	negative regulation of RNA catabolic process	1/45	83/28943	0.121317	0.173245	0.0978648	Vegfa	1
GO:0019216	GO:0019216	regulation of lipid metabolic process	2/45	388/28943	0.121974	0.174021	0.0983033	Angptl4/Rdh10	2
GO:0060191	GO:0060191	regulation of lipase activity	1/45	84/28943	0.122687	0.174711	0.0986934	Angptl4	1
GO:1903510	GO:1903510	mucopolysaccharide metabolic process	1/45	84/28943	0.122687	0.174711	0.0986934	Chst11	1
GO:0006909	GO:0006909	phagocytosis	2/45	390/28943	0.123002	0.174998	0.0988551	Ccl2/Ptx3	2
GO:0006809	GO:0006809	nitric oxide biosynthetic process	1/45	85/28943	0.124055	0.175352	0.0990553	Ptx3	1
GO:0034103	GO:0034103	regulation of tissue remodeling	1/45	85/28943	0.124055	0.175352	0.0990553	Vegfa	1
GO:0046323	GO:0046323	glucose import	1/45	85/28943	0.124055	0.175352	0.0990553	Slc2a1	1
GO:0046530	GO:0046530	photoreceptor cell differentiation	1/45	85/28943	0.124055	0.175352	0.0990553	Vegfa	1
GO:0051262	GO:0051262	protein tetramerization	1/45	85/28943	0.124055	0.175352	0.0990553	Aldh1a2	1
GO:0051966	GO:0051966	regulation of synaptic transmission, glutamatergic	1/45	85/28943	0.124055	0.175352	0.0990553	Ccl2	1
GO:0070228	GO:0070228	regulation of lymphocyte apoptotic process	1/45	85/28943	0.124055	0.175352	0.0990553	Mif	1
GO:0002200	GO:0002200	somatic diversification of immune receptors	1/45	86/28943	0.125421	0.176467	0.0996849	Hspd1	1
GO:0003151	GO:0003151	outflow tract morphogenesis	1/45	86/28943	0.125421	0.176467	0.0996849	Vegfa	1
GO:0014015	GO:0014015	positive regulation of gliogenesis	1/45	86/28943	0.125421	0.176467	0.0996849	Slc7a5	1
GO:0048041	GO:0048041	focal adhesion assembly	1/45	86/28943	0.125421	0.176467	0.0996849	Vegfa	1
GO:0072078	GO:0072078	nephron tubule morphogenesis	1/45	86/28943	0.125421	0.176467	0.0996849	Vegfa	1
GO:0007281	GO:0007281	germ cell development	2/45	395/28943	0.125582	0.176532	0.0997217	Ereg/Ptx3	2
GO:0048708	GO:0048708	astrocyte differentiation	1/45	87/28943	0.126784	0.178058	0.100584	S100a9	1
GO:0072088	GO:0072088	nephron epithelium morphogenesis	1/45	88/28943	0.128146	0.17964	0.101477	Vegfa	1
GO:1902893	GO:1902893	regulation of miRNA transcription	1/45	88/28943	0.128146	0.17964	0.101477	Fosl1	1
GO:0002260	GO:0002260	lymphocyte homeostasis	1/45	89/28943	0.129506	0.181213	0.102366	Mif	1
GO:0034620	GO:0034620	cellular response to unfolded protein	1/45	89/28943	0.129506	0.181213	0.102366	Hspd1	1
GO:0033627	GO:0033627	cell adhesion mediated by integrin	1/45	90/28943	0.130863	0.182611	0.103156	Itga5	1
GO:0061614	GO:0061614	miRNA transcription	1/45	90/28943	0.130863	0.182611	0.103156	Fosl1	1
GO:0072028	GO:0072028	nephron morphogenesis	1/45	90/28943	0.130863	0.182611	0.103156	Vegfa	1
GO:0030900	GO:0030900	forebrain development	2/45	407/28943	0.131828	0.183331	0.103562	Aldh1a2/Inhba	2
GO:0001656	GO:0001656	metanephros development	1/45	91/28943	0.132219	0.183331	0.103562	Rdh10	1
GO:0001912	GO:0001912	positive regulation of leukocyte mediated cytotoxicity	1/45	91/28943	0.132219	0.183331	0.103562	Ccl2	1
GO:0006029	GO:0006029	proteoglycan metabolic process	1/45	91/28943	0.132219	0.183331	0.103562	Chst11	1
GO:0032526	GO:0032526	response to retinoic acid	1/45	91/28943	0.132219	0.183331	0.103562	Aldh1a2	1
GO:0034644	GO:0034644	cellular response to UV	1/45	91/28943	0.132219	0.183331	0.103562	Timp1	1
GO:0046209	GO:0046209	nitric oxide metabolic process	1/45	91/28943	0.132219	0.183331	0.103562	Ptx3	1
GO:0018205	GO:0018205	peptidyl-lysine modification	2/45	410/28943	0.133401	0.184371	0.10415	Ddx21/Mybbp1a	2
GO:0035050	GO:0035050	embryonic heart tube development	1/45	92/28943	0.133572	0.184371	0.10415	Aldh1a2	1
GO:0061333	GO:0061333	renal tubule morphogenesis	1/45	92/28943	0.133572	0.184371	0.10415	Vegfa	1
GO:0097581	GO:0097581	lamellipodium organization	1/45	92/28943	0.133572	0.184371	0.10415	Pdpn	1
GO:2001259	GO:2001259	positive regulation of cation channel activity	1/45	92/28943	0.133572	0.184371	0.10415	Ccl2	1
GO:0030512	GO:0030512	negative regulation of transforming growth factor beta receptor signaling pathway	1/45	93/28943	0.134924	0.185399	0.104731	Chst11	1
GO:0031016	GO:0031016	pancreas development	1/45	93/28943	0.134924	0.185399	0.104731	Aldh1a2	1
GO:0034308	GO:0034308	primary alcohol metabolic process	1/45	93/28943	0.134924	0.185399	0.104731	Rdh10	1
GO:0055072	GO:0055072	iron ion homeostasis	1/45	93/28943	0.134924	0.185399	0.104731	Steap1	1
GO:2001057	GO:2001057	reactive nitrogen species metabolic process	1/45	93/28943	0.134924	0.185399	0.104731	Ptx3	1
GO:0032204	GO:0032204	regulation of telomere maintenance	1/45	94/28943	0.136273	0.186917	0.105588	Cct6a	1
GO:1903035	GO:1903035	negative regulation of response to wounding	1/45	94/28943	0.136273	0.186917	0.105588	Plaur	1
GO:0043535	GO:0043535	regulation of blood vessel endothelial cell migration	1/45	95/28943	0.13762	0.188427	0.106441	Vegfa	1
GO:0044272	GO:0044272	sulfur compound biosynthetic process	1/45	95/28943	0.13762	0.188427	0.106441	Chst11	1
GO:0051047	GO:0051047	positive regulation of secretion	2/45	420/28943	0.138676	0.189589	0.107098	Mif/S100a9	2
GO:0002312	GO:0002312	B cell activation involved in immune response	1/45	96/28943	0.138966	0.189589	0.107098	Hspd1	1
GO:0022904	GO:0022904	respiratory electron transport chain	1/45	96/28943	0.138966	0.189589	0.107098	Mybbp1a	1
GO:0061053	GO:0061053	somite development	1/45	96/28943	0.138966	0.189589	0.107098	Aldh1a2	1
GO:0070252	GO:0070252	actin-mediated cell contraction	1/45	97/28943	0.140309	0.191251	0.108036	Pdpn	1
GO:0006875	GO:0006875	cellular metal ion homeostasis	2/45	425/28943	0.14133	0.192392	0.108681	Ccl2/Mt2	2
GO:0003333	GO:0003333	amino acid transmembrane transport	1/45	98/28943	0.14165	0.192392	0.108681	Slc7a5	1
GO:0050772	GO:0050772	positive regulation of axonogenesis	1/45	98/28943	0.14165	0.192392	0.108681	Vegfa	1
GO:0120162	GO:0120162	positive regulation of cold-induced thermogenesis	1/45	98/28943	0.14165	0.192392	0.108681	Vegfa	1
GO:2001237	GO:2001237	negative regulation of extrinsic apoptotic signaling pathway	1/45	99/28943	0.142989	0.194038	0.109611	Vegfa	1
GO:0016575	GO:0016575	histone deacetylation	1/45	100/28943	0.144326	0.195679	0.110538	Vegfa	1
GO:0014066	GO:0014066	regulation of phosphatidylinositol 3-kinase signaling	1/45	101/28943	0.145661	0.196617	0.111068	Vegfa	1
GO:0031638	GO:0031638	zymogen activation	1/45	101/28943	0.145661	0.196617	0.111068	Plaur	1
GO:0032147	GO:0032147	activation of protein kinase activity	1/45	101/28943	0.145661	0.196617	0.111068	Vegfa	1
GO:0032370	GO:0032370	positive regulation of lipid transport	1/45	101/28943	0.145661	0.196617	0.111068	Mif	1
GO:1903312	GO:1903312	negative regulation of mRNA metabolic process	1/45	101/28943	0.145661	0.196617	0.111068	Vegfa	1
GO:0009408	GO:0009408	response to heat	1/45	102/28943	0.146994	0.197543	0.111591	Ccl2	1
GO:0031343	GO:0031343	positive regulation of cell killing	1/45	102/28943	0.146994	0.197543	0.111591	Ccl2	1
GO:0060021	GO:0060021	roof of mouth development	1/45	102/28943	0.146994	0.197543	0.111591	Inhba	1
GO:0060395	GO:0060395	SMAD protein signal transduction	1/45	102/28943	0.146994	0.197543	0.111591	Inhba	1
GO:2000628	GO:2000628	regulation of miRNA metabolic process	1/45	102/28943	0.146994	0.197543	0.111591	Fosl1	1
GO:0051090	GO:0051090	regulation of DNA-binding transcription factor activity	2/45	436/28943	0.14721	0.19766	0.111657	Fosl1/Vegfa	2
GO:0010660	GO:0010660	regulation of muscle cell apoptotic process	1/45	103/28943	0.148325	0.198982	0.112404	Slc7a5	1
GO:0022411	GO:0022411	cellular component disassembly	2/45	439/28943	0.148822	0.199474	0.112682	Grwd1/Pdpn	2
GO:0042113	GO:0042113	B cell activation	2/45	440/28943	0.149361	0.20002	0.11299	Mif/Hspd1	2
GO:0042116	GO:0042116	macrophage activation	1/45	104/28943	0.149654	0.200062	0.113014	Hspd1	1
GO:0055013	GO:0055013	cardiac muscle cell development	1/45	104/28943	0.149654	0.200062	0.113014	Vegfa	1
GO:0046849	GO:0046849	bone remodeling	1/45	105/28943	0.150981	0.201483	0.113817	Vegfa	1
GO:0072080	GO:0072080	nephron tubule development	1/45	105/28943	0.150981	0.201483	0.113817	Vegfa	1
GO:0030099	GO:0030099	myeloid cell differentiation	2/45	445/28943	0.152059	0.202544	0.114416	Inhba/Vegfa	2
GO:0034329	GO:0034329	cell junction assembly	2/45	445/28943	0.152059	0.202544	0.114416	Itga5/Vegfa	2
GO:0030203	GO:0030203	glycosaminoglycan metabolic process	1/45	106/28943	0.152306	0.202544	0.114416	Chst11	1
GO:0034728	GO:0034728	nucleosome organization	1/45	106/28943	0.152306	0.202544	0.114416	Grwd1	1
GO:0001657	GO:0001657	ureteric bud development	1/45	107/28943	0.153628	0.203418	0.11491	Vegfa	1
GO:0006354	GO:0006354	DNA-templated transcription elongation	1/45	107/28943	0.153628	0.203418	0.11491	Polr1e	1
GO:0022900	GO:0022900	electron transport chain	1/45	107/28943	0.153628	0.203418	0.11491	Mybbp1a	1
GO:0032479	GO:0032479	regulation of type I interferon production	1/45	107/28943	0.153628	0.203418	0.11491	Hspd1	1
GO:0060993	GO:0060993	kidney morphogenesis	1/45	107/28943	0.153628	0.203418	0.11491	Vegfa	1
GO:0042692	GO:0042692	muscle cell differentiation	2/45	449/28943	0.154224	0.20403	0.115255	Ereg/Vegfa	2
GO:0010657	GO:0010657	muscle cell apoptotic process	1/45	108/28943	0.154949	0.204458	0.115497	Slc7a5	1
GO:0034502	GO:0034502	protein localization to chromosome	1/45	108/28943	0.154949	0.204458	0.115497	Cct6a	1
GO:0042177	GO:0042177	negative regulation of protein catabolic process	1/45	108/28943	0.154949	0.204458	0.115497	Timp1	1
GO:0016525	GO:0016525	negative regulation of angiogenesis	1/45	109/28943	0.156268	0.205127	0.115875	Ccl2	1
GO:0030516	GO:0030516	regulation of axon extension	1/45	109/28943	0.156268	0.205127	0.115875	Vegfa	1
GO:0034446	GO:0034446	substrate adhesion-dependent cell spreading	1/45	109/28943	0.156268	0.205127	0.115875	Pdpn	1
GO:0035967	GO:0035967	cellular response to topologically incorrect protein	1/45	109/28943	0.156268	0.205127	0.115875	Hspd1	1
GO:0070227	GO:0070227	lymphocyte apoptotic process	1/45	109/28943	0.156268	0.205127	0.115875	Mif	1
GO:2001252	GO:2001252	positive regulation of chromosome organization	1/45	109/28943	0.156268	0.205127	0.115875	Cct6a	1
GO:0006631	GO:0006631	fatty acid metabolic process	2/45	453/28943	0.156396	0.205127	0.115875	Mif/Pdpn	2
GO:0010595	GO:0010595	positive regulation of endothelial cell migration	1/45	110/28943	0.157585	0.205452	0.116058	Vegfa	1
GO:0046889	GO:0046889	positive regulation of lipid biosynthetic process	1/45	110/28943	0.157585	0.205452	0.116058	Rdh10	1
GO:0046916	GO:0046916	cellular transition metal ion homeostasis	1/45	110/28943	0.157585	0.205452	0.116058	Mt2	1
GO:0055006	GO:0055006	cardiac cell development	1/45	110/28943	0.157585	0.205452	0.116058	Vegfa	1
GO:0071456	GO:0071456	cellular response to hypoxia	1/45	110/28943	0.157585	0.205452	0.116058	Vegfa	1
GO:0072163	GO:0072163	mesonephric epithelium development	1/45	110/28943	0.157585	0.205452	0.116058	Vegfa	1
GO:0072164	GO:0072164	mesonephric tubule development	1/45	110/28943	0.157585	0.205452	0.116058	Vegfa	1
GO:0002709	GO:0002709	regulation of T cell mediated immunity	1/45	111/28943	0.1589	0.206637	0.116728	Hspd1	1
GO:0061326	GO:0061326	renal tubule development	1/45	111/28943	0.1589	0.206637	0.116728	Vegfa	1
GO:2000181	GO:2000181	negative regulation of blood vessel morphogenesis	1/45	111/28943	0.1589	0.206637	0.116728	Ccl2	1
GO:0032606	GO:0032606	type I interferon production	1/45	112/28943	0.160212	0.207814	0.117393	Hspd1	1
GO:1901343	GO:1901343	negative regulation of vasculature development	1/45	112/28943	0.160212	0.207814	0.117393	Ccl2	1
GO:1905477	GO:1905477	positive regulation of protein localization to membrane	1/45	112/28943	0.160212	0.207814	0.117393	Ccl2	1
GO:0001823	GO:0001823	mesonephros development	1/45	113/28943	0.161523	0.208628	0.117853	Vegfa	1
GO:0008630	GO:0008630	intrinsic apoptotic signaling pathway in response to DNA damage	1/45	113/28943	0.161523	0.208628	0.117853	Mif	1
GO:0031532	GO:0031532	actin cytoskeleton reorganization	1/45	113/28943	0.161523	0.208628	0.117853	S100a9	1
GO:0045639	GO:0045639	positive regulation of myeloid cell differentiation	1/45	113/28943	0.161523	0.208628	0.117853	Inhba	1
GO:0071482	GO:0071482	cellular response to light stimulus	1/45	113/28943	0.161523	0.208628	0.117853	Timp1	1
GO:0050767	GO:0050767	regulation of neurogenesis	2/45	463/28943	0.161852	0.208876	0.117993	Slc7a5/Vegfa	2
GO:0050886	GO:0050886	endocrine process	1/45	114/28943	0.162832	0.209935	0.118591	Inhba	1
GO:0002683	GO:0002683	negative regulation of immune system process	2/45	465/28943	0.162947	0.209935	0.118591	Ccl2/Mif	2
GO:0007088	GO:0007088	regulation of mitotic nuclear division	1/45	115/28943	0.164139	0.211292	0.119358	Ereg	1
GO:0006914	GO:0006914	autophagy	2/45	469/28943	0.165142	0.211723	0.119601	Slc7a5/S100a9	2
GO:0061919	GO:0061919	process utilizing autophagic mechanism	2/45	469/28943	0.165142	0.211723	0.119601	Slc7a5/S100a9	2
GO:0001942	GO:0001942	hair follicle development	1/45	116/28943	0.165443	0.211723	0.119601	Inhba	1
GO:0006986	GO:0006986	response to unfolded protein	1/45	116/28943	0.165443	0.211723	0.119601	Hspd1	1
GO:0007589	GO:0007589	body fluid secretion	1/45	116/28943	0.165443	0.211723	0.119601	Vegfa	1
GO:0060840	GO:0060840	artery development	1/45	116/28943	0.165443	0.211723	0.119601	Vegfa	1
GO:1904659	GO:1904659	glucose transmembrane transport	1/45	116/28943	0.165443	0.211723	0.119601	Slc2a1	1
GO:0001667	GO:0001667	ameboidal-type cell migration	2/45	471/28943	0.166242	0.212323	0.11994	Timp1/Vegfa	2
GO:0008645	GO:0008645	hexose transmembrane transport	1/45	117/28943	0.166746	0.212323	0.11994	Slc2a1	1
GO:0010586	GO:0010586	miRNA metabolic process	1/45	117/28943	0.166746	0.212323	0.11994	Fosl1	1
GO:0035249	GO:0035249	synaptic transmission, glutamatergic	1/45	117/28943	0.166746	0.212323	0.11994	Ccl2	1
GO:0044070	GO:0044070	regulation of anion transport	1/45	117/28943	0.166746	0.212323	0.11994	Mif	1
GO:0051952	GO:0051952	regulation of amine transport	1/45	117/28943	0.166746	0.212323	0.11994	Slc7a5	1
GO:0035282	GO:0035282	segmentation	1/45	118/28943	0.168047	0.213624	0.120675	Aldh1a2	1
GO:0051897	GO:0051897	positive regulation of protein kinase B signaling	1/45	118/28943	0.168047	0.213624	0.120675	Vegfa	1
GO:0022404	GO:0022404	molting cycle process	1/45	119/28943	0.169346	0.214739	0.121305	Inhba	1
GO:0022405	GO:0022405	hair cycle process	1/45	119/28943	0.169346	0.214739	0.121305	Inhba	1
GO:2000106	GO:2000106	regulation of leukocyte apoptotic process	1/45	119/28943	0.169346	0.214739	0.121305	Mif	1
GO:0002062	GO:0002062	chondrocyte differentiation	1/45	120/28943	0.170643	0.215667	0.121829	Chst11	1
GO:0015749	GO:0015749	monosaccharide transmembrane transport	1/45	120/28943	0.170643	0.215667	0.121829	Slc2a1	1
GO:0072009	GO:0072009	nephron epithelium development	1/45	120/28943	0.170643	0.215667	0.121829	Vegfa	1
GO:0098773	GO:0098773	skin epidermis development	1/45	120/28943	0.170643	0.215667	0.121829	Inhba	1
GO:0010769	GO:0010769	regulation of cell morphogenesis involved in differentiation	1/45	121/28943	0.171937	0.216945	0.122551	Pdpn	1
GO:0090100	GO:0090100	positive regulation of transmembrane receptor protein serine/threonine kinase signaling pathway	1/45	121/28943	0.171937	0.216945	0.122551	Inhba	1
GO:0006022	GO:0006022	aminoglycan metabolic process	1/45	122/28943	0.17323	0.217677	0.122965	Chst11	1
GO:0009636	GO:0009636	response to toxic substance	1/45	122/28943	0.17323	0.217677	0.122965	Mt2	1
GO:0015837	GO:0015837	amine transport	1/45	122/28943	0.17323	0.217677	0.122965	Slc7a5	1
GO:0021782	GO:0021782	glial cell development	1/45	122/28943	0.17323	0.217677	0.122965	S100a9	1
GO:0043534	GO:0043534	blood vessel endothelial cell migration	1/45	122/28943	0.17323	0.217677	0.122965	Vegfa	1
GO:0006476	GO:0006476	protein deacetylation	1/45	123/28943	0.174521	0.218952	0.123685	Vegfa	1
GO:0002460	GO:0002460	adaptive immune response based on somatic recombination of immune receptors built from immunoglobulin superfamily domains	2/45	486/28943	0.174531	0.218952	0.123685	Hspd1/Vegfa	2
GO:0002224	GO:0002224	toll-like receptor signaling pathway	1/45	124/28943	0.17581	0.219475	0.12398	Hspd1	1
GO:0006612	GO:0006612	protein targeting to membrane	1/45	124/28943	0.17581	0.219475	0.12398	Ccl2	1
GO:0015718	GO:0015718	monocarboxylic acid transport	1/45	124/28943	0.17581	0.219475	0.12398	Mif	1
GO:0032963	GO:0032963	collagen metabolic process	1/45	124/28943	0.17581	0.219475	0.12398	Ccl2	1
GO:0061387	GO:0061387	regulation of extent of cell growth	1/45	124/28943	0.17581	0.219475	0.12398	Vegfa	1
GO:1905954	GO:1905954	positive regulation of lipid localization	1/45	124/28943	0.17581	0.219475	0.12398	Mif	1
GO:0048259	GO:0048259	regulation of receptor-mediated endocytosis	1/45	125/28943	0.177097	0.220541	0.124582	Vegfa	1
GO:1901890	GO:1901890	positive regulation of cell junction assembly	1/45	125/28943	0.177097	0.220541	0.124582	Vegfa	1
GO:2000177	GO:2000177	regulation of neural precursor cell proliferation	1/45	125/28943	0.177097	0.220541	0.124582	Vegfa	1
GO:0060537	GO:0060537	muscle tissue development	2/45	494/28943	0.17898	0.222705	0.125805	Aldh1a2/Vegfa	2
GO:0034219	GO:0034219	carbohydrate transmembrane transport	1/45	127/28943	0.179665	0.223012	0.125978	Slc2a1	1
GO:0045807	GO:0045807	positive regulation of endocytosis	1/45	127/28943	0.179665	0.223012	0.125978	Vegfa	1
GO:0051101	GO:0051101	regulation of DNA binding	1/45	127/28943	0.179665	0.223012	0.125978	Plaur	1
GO:0001952	GO:0001952	regulation of cell-matrix adhesion	1/45	128/28943	0.180946	0.223875	0.126466	Vegfa	1
GO:0030048	GO:0030048	actin filament-based movement	1/45	128/28943	0.180946	0.223875	0.126466	Pdpn	1
GO:0043123	GO:0043123	positive regulation of I-kappaB kinase/NF-kappaB signaling	1/45	128/28943	0.180946	0.223875	0.126466	Ddx21	1
GO:0048565	GO:0048565	digestive tract development	1/45	128/28943	0.180946	0.223875	0.126466	Aldh1a2	1
GO:0030003	GO:0030003	cellular cation homeostasis	2/45	498/28943	0.181212	0.224023	0.126549	Ccl2/Mt2	2
GO:0002793	GO:0002793	positive regulation of peptide secretion	1/45	129/28943	0.182225	0.224911	0.127051	S100a9	1
GO:0042476	GO:0042476	odontogenesis	1/45	129/28943	0.182225	0.224911	0.127051	Inhba	1
GO:0050829	GO:0050829	defense response to Gram-negative bacterium	1/45	131/28943	0.184778	0.227877	0.128727	Cxcl5	1
GO:0007368	GO:0007368	determination of left/right symmetry	1/45	132/28943	0.186051	0.229078	0.129405	Aldh1a2	1
GO:0046425	GO:0046425	regulation of receptor signaling pathway via JAK-STAT	1/45	132/28943	0.186051	0.229078	0.129405	Cxcl5	1
GO:0045931	GO:0045931	positive regulation of mitotic cell cycle	1/45	133/28943	0.187322	0.230272	0.130079	Asns	1
GO:2000027	GO:2000027	regulation of animal organ morphogenesis	1/45	133/28943	0.187322	0.230272	0.130079	Vegfa	1
GO:0014065	GO:0014065	phosphatidylinositol 3-kinase signaling	1/45	134/28943	0.188591	0.231646	0.130855	Vegfa	1
GO:0014013	GO:0014013	regulation of gliogenesis	1/45	135/28943	0.189859	0.232269	0.131208	Slc7a5	1
GO:0032414	GO:0032414	positive regulation of ion transmembrane transporter activity	1/45	135/28943	0.189859	0.232269	0.131208	Ccl2	1
GO:0035601	GO:0035601	protein deacylation	1/45	135/28943	0.189859	0.232269	0.131208	Vegfa	1
GO:0036294	GO:0036294	cellular response to decreased oxygen levels	1/45	135/28943	0.189859	0.232269	0.131208	Vegfa	1
GO:0098732	GO:0098732	macromolecule deacylation	1/45	135/28943	0.189859	0.232269	0.131208	Vegfa	1
GO:0042303	GO:0042303	molting cycle	1/45	137/28943	0.192388	0.234987	0.132743	Inhba	1
GO:0042633	GO:0042633	hair cycle	1/45	137/28943	0.192388	0.234987	0.132743	Inhba	1
GO:0017015	GO:0017015	regulation of transforming growth factor beta receptor signaling pathway	1/45	138/28943	0.19365	0.235774	0.133187	Chst11	1
GO:0032874	GO:0032874	positive regulation of stress-activated MAPK cascade	1/45	138/28943	0.19365	0.235774	0.133187	Vegfa	1
GO:0035966	GO:0035966	response to topologically incorrect protein	1/45	138/28943	0.19365	0.235774	0.133187	Hspd1	1
GO:0048675	GO:0048675	axon extension	1/45	138/28943	0.19365	0.235774	0.133187	Vegfa	1
GO:0007266	GO:0007266	Rho protein signal transduction	1/45	139/28943	0.194909	0.237119	0.133947	Pdpn	1
GO:0031623	GO:0031623	receptor internalization	1/45	140/28943	0.196167	0.23808	0.13449	Vegfa	1
GO:0070304	GO:0070304	positive regulation of stress-activated protein kinase signaling cascade	1/45	140/28943	0.196167	0.23808	0.13449	Vegfa	1
GO:1904892	GO:1904892	regulation of receptor signaling pathway via STAT	1/45	140/28943	0.196167	0.23808	0.13449	Cxcl5	1
GO:0008584	GO:0008584	male gonad development	1/45	141/28943	0.197423	0.238846	0.134923	Inhba	1
GO:0009855	GO:0009855	determination of bilateral symmetry	1/45	141/28943	0.197423	0.238846	0.134923	Aldh1a2	1
GO:0055123	GO:0055123	digestive system development	1/45	141/28943	0.197423	0.238846	0.134923	Aldh1a2	1
GO:1903844	GO:1903844	regulation of cellular response to transforming growth factor beta stimulus	1/45	141/28943	0.197423	0.238846	0.134923	Chst11	1
GO:0009799	GO:0009799	specification of symmetry	1/45	142/28943	0.198677	0.239793	0.135458	Aldh1a2	1
GO:0045089	GO:0045089	positive regulation of innate immune response	1/45	142/28943	0.198677	0.239793	0.135458	Ereg	1
GO:0046546	GO:0046546	development of primary male sexual characteristics	1/45	142/28943	0.198677	0.239793	0.135458	Inhba	1
GO:0006275	GO:0006275	regulation of DNA replication	1/45	143/28943	0.199929	0.240924	0.136096	Ereg	1
GO:0032411	GO:0032411	positive regulation of transporter activity	1/45	143/28943	0.199929	0.240924	0.136096	Ccl2	1
GO:0000723	GO:0000723	telomere maintenance	1/45	144/28943	0.201179	0.242239	0.136839	Cct6a	1
GO:0008203	GO:0008203	cholesterol metabolic process	1/45	145/28943	0.202427	0.243359	0.137472	Ch25h	1
GO:0090316	GO:0090316	positive regulation of intracellular protein transport	1/45	145/28943	0.202427	0.243359	0.137472	Ccl2	1
GO:0010821	GO:0010821	regulation of mitochondrion organization	1/45	146/28943	0.203673	0.244664	0.138209	Plaur	1
GO:0051783	GO:0051783	regulation of nuclear division	1/45	147/28943	0.204918	0.245388	0.138618	Ereg	1
GO:0072089	GO:0072089	stem cell proliferation	1/45	147/28943	0.204918	0.245388	0.138618	Prg4	1
GO:0090101	GO:0090101	negative regulation of transmembrane receptor protein serine/threonine kinase signaling pathway	1/45	147/28943	0.204918	0.245388	0.138618	Chst11	1
GO:0120161	GO:0120161	regulation of cold-induced thermogenesis	1/45	147/28943	0.204918	0.245388	0.138618	Vegfa	1
GO:0002456	GO:0002456	T cell mediated immunity	1/45	148/28943	0.20616	0.246489	0.13924	Hspd1	1
GO:0071887	GO:0071887	leukocyte apoptotic process	1/45	148/28943	0.20616	0.246489	0.13924	Mif	1
GO:0032200	GO:0032200	telomere organization	1/45	149/28943	0.207401	0.247392	0.13975	Cct6a	1
GO:0050671	GO:0050671	positive regulation of lymphocyte proliferation	1/45	149/28943	0.207401	0.247392	0.13975	Mif	1
GO:0106106	GO:0106106	cold-induced thermogenesis	1/45	149/28943	0.207401	0.247392	0.13975	Vegfa	1
GO:0019233	GO:0019233	sensory perception of pain	1/45	150/28943	0.20864	0.248288	0.140256	Ccl2	1
GO:0045598	GO:0045598	regulation of fat cell differentiation	1/45	150/28943	0.20864	0.248288	0.140256	Vegfa	1
GO:0055007	GO:0055007	cardiac muscle cell differentiation	1/45	150/28943	0.20864	0.248288	0.140256	Vegfa	1
GO:0009411	GO:0009411	response to UV	1/45	151/28943	0.209876	0.248984	0.140649	Timp1	1
GO:0009451	GO:0009451	RNA modification	1/45	151/28943	0.209876	0.248984	0.140649	Nop2	1
GO:0051928	GO:0051928	positive regulation of calcium ion transport	1/45	151/28943	0.209876	0.248984	0.140649	Ccl2	1
GO:0071453	GO:0071453	cellular response to oxygen levels	1/45	151/28943	0.209876	0.248984	0.140649	Vegfa	1
GO:0032946	GO:0032946	positive regulation of mononuclear cell proliferation	1/45	152/28943	0.211111	0.250255	0.141367	Mif	1
GO:0006261	GO:0006261	DNA-templated DNA replication	1/45	153/28943	0.212344	0.251521	0.142083	Ddx21	1
GO:0002824	GO:0002824	positive regulation of adaptive immune response based on somatic recombination of immune receptors built from immunoglobulin superfamily domains	1/45	154/28943	0.213576	0.252392	0.142575	Hspd1	1
GO:0006633	GO:0006633	fatty acid biosynthetic process	1/45	154/28943	0.213576	0.252392	0.142575	Mif	1
GO:0016125	GO:0016125	sterol metabolic process	1/45	154/28943	0.213576	0.252392	0.142575	Ch25h	1
GO:0072073	GO:0072073	kidney epithelium development	1/45	155/28943	0.214805	0.253649	0.143285	Vegfa	1
GO:0008643	GO:0008643	carbohydrate transport	1/45	156/28943	0.216032	0.254705	0.143881	Slc2a1	1
GO:0010565	GO:0010565	regulation of cellular ketone metabolic process	1/45	156/28943	0.216032	0.254705	0.143881	Rdh10	1
GO:0022612	GO:0022612	gland morphogenesis	1/45	157/28943	0.217258	0.255361	0.144252	Tnc	1
GO:0032368	GO:0032368	regulation of lipid transport	1/45	157/28943	0.217258	0.255361	0.144252	Mif	1
GO:0048593	GO:0048593	camera-type eye morphogenesis	1/45	157/28943	0.217258	0.255361	0.144252	Vegfa	1
GO:0051147	GO:0051147	regulation of muscle cell differentiation	1/45	157/28943	0.217258	0.255361	0.144252	Ereg	1
GO:1902652	GO:1902652	secondary alcohol metabolic process	1/45	158/28943	0.218481	0.256602	0.144953	Ch25h	1
GO:0002708	GO:0002708	positive regulation of lymphocyte mediated immunity	1/45	160/28943	0.220923	0.258873	0.146236	Hspd1	1
GO:0007613	GO:0007613	memory	1/45	160/28943	0.220923	0.258873	0.146236	Itga5	1
GO:0010634	GO:0010634	positive regulation of epithelial cell migration	1/45	160/28943	0.220923	0.258873	0.146236	Vegfa	1
GO:0001824	GO:0001824	blastocyst development	1/45	161/28943	0.222141	0.25891	0.146257	Nop2	1
GO:0006865	GO:0006865	amino acid transport	1/45	161/28943	0.222141	0.25891	0.146257	Slc7a5	1
GO:0007009	GO:0007009	plasma membrane organization	1/45	161/28943	0.222141	0.25891	0.146257	S100a9	1
GO:0007601	GO:0007601	visual perception	1/45	161/28943	0.222141	0.25891	0.146257	Rdh10	1
GO:0045667	GO:0045667	regulation of osteoblast differentiation	1/45	161/28943	0.222141	0.25891	0.146257	Vegfa	1
GO:0072006	GO:0072006	nephron development	1/45	161/28943	0.222141	0.25891	0.146257	Vegfa	1
GO:2000377	GO:2000377	regulation of reactive oxygen species metabolic process	1/45	161/28943	0.222141	0.25891	0.146257	Hspd1	1
GO:0043488	GO:0043488	regulation of mRNA stability	1/45	164/28943	0.225784	0.262956	0.148542	Vegfa	1
GO:0030879	GO:0030879	mammary gland development	1/45	165/28943	0.226994	0.263762	0.148998	Vegfa	1
GO:0050953	GO:0050953	sensory perception of light stimulus	1/45	165/28943	0.226994	0.263762	0.148998	Rdh10	1
GO:1990845	GO:1990845	adaptive thermogenesis	1/45	165/28943	0.226994	0.263762	0.148998	Vegfa	1
GO:0007338	GO:0007338	single fertilization	1/45	168/28943	0.230615	0.267157	0.150915	Cct6a	1
GO:0030856	GO:0030856	regulation of epithelial cell differentiation	1/45	168/28943	0.230615	0.267157	0.150915	Vegfa	1
GO:0048015	GO:0048015	phosphatidylinositol-mediated signaling	1/45	168/28943	0.230615	0.267157	0.150915	Vegfa	1
GO:0070665	GO:0070665	positive regulation of leukocyte proliferation	1/45	168/28943	0.230615	0.267157	0.150915	Mif	1
GO:0006694	GO:0006694	steroid biosynthetic process	1/45	169/28943	0.231818	0.268347	0.151588	Ch25h	1
GO:0006910	GO:0006910	phagocytosis, recognition	1/45	170/28943	0.23302	0.269126	0.152028	Ptx3	1
GO:0071248	GO:0071248	cellular response to metal ion	1/45	170/28943	0.23302	0.269126	0.152028	Mt2	1
GO:0072175	GO:0072175	epithelial tube formation	1/45	170/28943	0.23302	0.269126	0.152028	Vegfa	1
GO:0048017	GO:0048017	inositol lipid-mediated signaling	1/45	171/28943	0.234219	0.270103	0.15258	Vegfa	1
GO:0061025	GO:0061025	membrane fusion	1/45	171/28943	0.234219	0.270103	0.15258	Ch25h	1
GO:0022618	GO:0022618	ribonucleoprotein complex assembly	1/45	172/28943	0.235417	0.270668	0.152898	Nop2	1
GO:0046661	GO:0046661	male sex differentiation	1/45	172/28943	0.235417	0.270668	0.152898	Inhba	1
GO:0062013	GO:0062013	positive regulation of small molecule metabolic process	1/45	172/28943	0.235417	0.270668	0.152898	Rdh10	1
GO:2001022	GO:2001022	positive regulation of response to DNA damage stimulus	1/45	172/28943	0.235417	0.270668	0.152898	Eef1e1	1
GO:0035296	GO:0035296	regulation of tube diameter	1/45	173/28943	0.236613	0.271634	0.153444	Vegfa	1
GO:0097746	GO:0097746	blood vessel diameter maintenance	1/45	173/28943	0.236613	0.271634	0.153444	Vegfa	1
GO:0009266	GO:0009266	response to temperature stimulus	1/45	174/28943	0.237807	0.272595	0.153987	Ccl2	1
GO:0035150	GO:0035150	regulation of tube size	1/45	174/28943	0.237807	0.272595	0.153987	Vegfa	1
GO:0051896	GO:0051896	regulation of protein kinase B signaling	1/45	175/28943	0.238999	0.273756	0.154643	Vegfa	1
GO:0010594	GO:0010594	regulation of endothelial cell migration	1/45	176/28943	0.240189	0.274913	0.155297	Vegfa	1
GO:0055088	GO:0055088	lipid homeostasis	1/45	177/28943	0.241378	0.276067	0.155949	Angptl4	1
GO:0030902	GO:0030902	hindbrain development	1/45	178/28943	0.242565	0.27701	0.156481	Aldh1a2	1
GO:0043487	GO:0043487	regulation of RNA stability	1/45	178/28943	0.242565	0.27701	0.156481	Vegfa	1
GO:0071478	GO:0071478	cellular response to radiation	1/45	179/28943	0.24375	0.278155	0.157128	Timp1	1
GO:0001890	GO:0001890	placenta development	1/45	180/28943	0.244933	0.279088	0.157655	Fosl1	1
GO:0071826	GO:0071826	ribonucleoprotein complex subunit organization	1/45	180/28943	0.244933	0.279088	0.157655	Nop2	1
GO:0050770	GO:0050770	regulation of axonogenesis	1/45	181/28943	0.246114	0.280225	0.158298	Vegfa	1
GO:0002221	GO:0002221	pattern recognition receptor signaling pathway	1/45	182/28943	0.247294	0.281359	0.158938	Hspd1	1
GO:0061013	GO:0061013	regulation of mRNA catabolic process	1/45	183/28943	0.248471	0.282488	0.159576	Vegfa	1
GO:0035148	GO:0035148	tube formation	1/45	185/28943	0.250821	0.284948	0.160965	Vegfa	1
GO:0035051	GO:0035051	cardiocyte differentiation	1/45	186/28943	0.251994	0.286067	0.161598	Vegfa	1
GO:0032388	GO:0032388	positive regulation of intracellular transport	1/45	187/28943	0.253164	0.286544	0.161867	Ccl2	1
GO:0048592	GO:0048592	eye morphogenesis	1/45	187/28943	0.253164	0.286544	0.161867	Vegfa	1
GO:0071229	GO:0071229	cellular response to acid chemical	1/45	187/28943	0.253164	0.286544	0.161867	Vegfa	1
GO:1905952	GO:1905952	regulation of lipid localization	1/45	187/28943	0.253164	0.286544	0.161867	Mif	1
GO:0001659	GO:0001659	temperature homeostasis	1/45	189/28943	0.2555	0.288974	0.16324	Vegfa	1
GO:0050680	GO:0050680	negative regulation of epithelial cell proliferation	1/45	190/28943	0.256665	0.290077	0.163863	Ccl2	1
GO:0043122	GO:0043122	regulation of I-kappaB kinase/NF-kappaB signaling	1/45	191/28943	0.257828	0.290961	0.164362	Ddx21	1
GO:1904064	GO:1904064	positive regulation of cation transmembrane transport	1/45	191/28943	0.257828	0.290961	0.164362	Ccl2	1
GO:0051099	GO:0051099	positive regulation of binding	1/45	194/28943	0.261308	0.29467	0.166457	Plaur	1
GO:2001257	GO:2001257	regulation of cation channel activity	1/45	196/28943	0.263618	0.297057	0.167806	Ccl2	1
GO:0007259	GO:0007259	receptor signaling pathway via JAK-STAT	1/45	198/28943	0.265922	0.299432	0.169147	Cxcl5	1
GO:0001764	GO:0001764	neuron migration	1/45	200/28943	0.268219	0.30113	0.170107	Vegfa	1
GO:0021915	GO:0021915	neural tube development	1/45	200/28943	0.268219	0.30113	0.170107	Aldh1a2	1
GO:0030308	GO:0030308	negative regulation of cell growth	1/45	200/28943	0.268219	0.30113	0.170107	Inhba	1
GO:1990138	GO:1990138	neuron projection extension	1/45	200/28943	0.268219	0.30113	0.170107	Vegfa	1
GO:1905475	GO:1905475	regulation of protein localization to membrane	1/45	201/28943	0.269364	0.302194	0.170708	Ccl2	1
GO:0098656	GO:0098656	anion transmembrane transport	1/45	202/28943	0.270508	0.303255	0.171307	Slc7a5	1
GO:0031334	GO:0031334	positive regulation of protein-containing complex assembly	1/45	203/28943	0.27165	0.304312	0.171904	Vegfa	1
GO:0032872	GO:0032872	regulation of stress-activated MAPK cascade	1/45	204/28943	0.272791	0.305142	0.172373	Vegfa	1
GO:0140013	GO:0140013	meiotic nuclear division	1/45	204/28943	0.272791	0.305142	0.172373	Ereg	1
GO:0016051	GO:0016051	carbohydrate biosynthetic process	1/45	205/28943	0.27393	0.305745	0.172713	Chst11	1
GO:0046890	GO:0046890	regulation of lipid biosynthetic process	1/45	205/28943	0.27393	0.305745	0.172713	Rdh10	1
GO:0097696	GO:0097696	receptor signaling pathway via STAT	1/45	205/28943	0.27393	0.305745	0.172713	Cxcl5	1
GO:0061351	GO:0061351	neural precursor cell proliferation	1/45	206/28943	0.275067	0.30679	0.173304	Vegfa	1
GO:0070302	GO:0070302	regulation of stress-activated protein kinase signaling cascade	1/45	207/28943	0.276202	0.307831	0.173892	Vegfa	1
GO:0001101	GO:0001101	response to acid chemical	1/45	209/28943	0.278467	0.309903	0.175063	Vegfa	1
GO:0022408	GO:0022408	negative regulation of cell-cell adhesion	1/45	209/28943	0.278467	0.309903	0.175063	Vegfa	1
GO:0021953	GO:0021953	central nervous system neuron differentiation	1/45	210/28943	0.279597	0.310935	0.175645	Inhba	1
GO:0008361	GO:0008361	regulation of cell size	1/45	211/28943	0.280725	0.311509	0.17597	Vegfa	1
GO:0010721	GO:0010721	negative regulation of cell development	1/45	211/28943	0.280725	0.311509	0.17597	Vegfa	1
GO:0030307	GO:0030307	positive regulation of cell growth	1/45	211/28943	0.280725	0.311509	0.17597	Vegfa	1
GO:0034767	GO:0034767	positive regulation of ion transmembrane transport	1/45	213/28943	0.282976	0.313779	0.177252	Ccl2	1
GO:0051216	GO:0051216	cartilage development	1/45	216/28943	0.286341	0.317279	0.179229	Chst11	1
GO:0009566	GO:0009566	fertilization	1/45	217/28943	0.287458	0.318057	0.179668	Cct6a	1
GO:0098742	GO:0098742	cell-cell adhesion via plasma-membrane adhesion molecules	1/45	217/28943	0.287458	0.318057	0.179668	Itga5	1
GO:0030522	GO:0030522	intracellular receptor signaling pathway	1/45	218/28943	0.288575	0.31883	0.180105	Aldh1a2	1
GO:0048639	GO:0048639	positive regulation of developmental growth	1/45	218/28943	0.288575	0.31883	0.180105	Vegfa	1
GO:0001666	GO:0001666	response to hypoxia	1/45	219/28943	0.289689	0.319599	0.18054	Vegfa	1
GO:0045216	GO:0045216	cell-cell junction organization	1/45	219/28943	0.289689	0.319599	0.18054	Vegfa	1
GO:0002285	GO:0002285	lymphocyte activation involved in immune response	1/45	222/28943	0.293022	0.322114	0.18196	Hspd1	1
GO:0007623	GO:0007623	circadian rhythm	1/45	222/28943	0.293022	0.322114	0.18196	Mybbp1a	1
GO:0050871	GO:0050871	positive regulation of B cell activation	1/45	222/28943	0.293022	0.322114	0.18196	Mif	1
GO:1901888	GO:1901888	regulation of cell junction assembly	1/45	222/28943	0.293022	0.322114	0.18196	Vegfa	1
GO:1903046	GO:1903046	meiotic cell cycle process	1/45	222/28943	0.293022	0.322114	0.18196	Ereg	1
GO:0002822	GO:0002822	regulation of adaptive immune response based on somatic recombination of immune receptors built from immunoglobulin superfamily domains	1/45	223/28943	0.29413	0.323099	0.182517	Hspd1	1
GO:0001649	GO:0001649	osteoblast differentiation	1/45	225/28943	0.29634	0.325293	0.183756	Vegfa	1
GO:0045637	GO:0045637	regulation of myeloid cell differentiation	1/45	226/28943	0.297443	0.326269	0.184307	Inhba	1
GO:0033157	GO:0033157	regulation of intracellular protein transport	1/45	228/28943	0.299643	0.328447	0.185538	Ccl2	1
GO:0055001	GO:0055001	muscle cell development	1/45	229/28943	0.300741	0.329414	0.186084	Vegfa	1
GO:0007249	GO:0007249	I-kappaB kinase/NF-kappaB signaling	1/45	230/28943	0.301837	0.330377	0.186628	Ddx21	1
GO:0002706	GO:0002706	regulation of lymphocyte mediated immunity	1/45	231/28943	0.302931	0.331337	0.18717	Hspd1	1
GO:0043542	GO:0043542	endothelial cell migration	1/45	234/28943	0.306203	0.334438	0.188922	Vegfa	1
GO:1901617	GO:1901617	organic hydroxy compound biosynthetic process	1/45	234/28943	0.306203	0.334438	0.188922	Ch25h	1
GO:0009952	GO:0009952	anterior/posterior pattern specification	1/45	236/28943	0.308377	0.336331	0.189991	Aldh1a2	1
GO:0030100	GO:0030100	regulation of endocytosis	1/45	236/28943	0.308377	0.336331	0.189991	Vegfa	1
GO:0032984	GO:0032984	protein-containing complex disassembly	1/45	238/28943	0.310543	0.338452	0.19119	Grwd1	1
GO:0002791	GO:0002791	regulation of peptide secretion	1/45	240/28943	0.312703	0.340321	0.192245	S100a9	1
GO:0045088	GO:0045088	regulation of innate immune response	1/45	240/28943	0.312703	0.340321	0.192245	Ereg	1
GO:0033044	GO:0033044	regulation of chromosome organization	1/45	241/28943	0.313781	0.340524	0.19236	Cct6a	1
GO:0042180	GO:0042180	cellular ketone metabolic process	1/45	241/28943	0.313781	0.340524	0.19236	Rdh10	1
GO:0046777	GO:0046777	protein autophosphorylation	1/45	241/28943	0.313781	0.340524	0.19236	Vegfa	1
GO:0071241	GO:0071241	cellular response to inorganic substance	1/45	241/28943	0.313781	0.340524	0.19236	Mt2	1
GO:0090087	GO:0090087	regulation of peptide transport	1/45	242/28943	0.314857	0.341449	0.192882	S100a9	1
GO:0051403	GO:0051403	stress-activated MAPK cascade	1/45	244/28943	0.317004	0.343533	0.19406	Vegfa	1
GO:0002064	GO:0002064	epithelial cell development	1/45	245/28943	0.318074	0.343962	0.194302	Vegfa	1
GO:0045333	GO:0045333	cellular respiration	1/45	245/28943	0.318074	0.343962	0.194302	Mybbp1a	1
GO:0072593	GO:0072593	reactive oxygen species metabolic process	1/45	245/28943	0.318074	0.343962	0.194302	Hspd1	1
GO:0002573	GO:0002573	myeloid leukocyte differentiation	1/45	246/28943	0.319144	0.344387	0.194542	Vegfa	1
GO:0006402	GO:0006402	mRNA catabolic process	1/45	246/28943	0.319144	0.344387	0.194542	Vegfa	1
GO:0036293	GO:0036293	response to decreased oxygen levels	1/45	246/28943	0.319144	0.344387	0.194542	Vegfa	1
GO:0010632	GO:0010632	regulation of epithelial cell migration	1/45	248/28943	0.321277	0.346445	0.195704	Vegfa	1
GO:0032868	GO:0032868	response to insulin	1/45	250/28943	0.323405	0.348492	0.196861	Slc2a1	1
GO:0050670	GO:0050670	regulation of lymphocyte proliferation	1/45	253/28943	0.326583	0.351669	0.198656	Mif	1
GO:0031098	GO:0031098	stress-activated protein kinase signaling cascade	1/45	254/28943	0.327639	0.35231	0.199018	Vegfa	1
GO:0043583	GO:0043583	ear development	1/45	254/28943	0.327639	0.35231	0.199018	Rdh10	1
GO:0032944	GO:0032944	regulation of mononuclear cell proliferation	1/45	258/28943	0.331848	0.356585	0.201433	Mif	1
GO:0007411	GO:0007411	axon guidance	1/45	259/28943	0.332896	0.357209	0.201785	Vegfa	1
GO:0090150	GO:0090150	establishment of protein localization to membrane	1/45	259/28943	0.332896	0.357209	0.201785	Ccl2	1
GO:0097485	GO:0097485	neuron projection guidance	1/45	260/28943	0.333943	0.35808	0.202277	Vegfa	1
GO:0010001	GO:0010001	glial cell differentiation	1/45	261/28943	0.334988	0.358698	0.202626	S100a9	1
GO:0045926	GO:0045926	negative regulation of growth	1/45	261/28943	0.334988	0.358698	0.202626	Inhba	1
GO:0045444	GO:0045444	fat cell differentiation	1/45	265/28943	0.339152	0.362902	0.205001	Vegfa	1
GO:0021537	GO:0021537	telencephalon development	1/45	268/28943	0.342258	0.365969	0.206734	Inhba	1
GO:0090068	GO:0090068	positive regulation of cell cycle process	1/45	269/28943	0.34329	0.366816	0.207212	Ereg	1
GO:0002274	GO:0002274	myeloid leukocyte activation	1/45	272/28943	0.346377	0.369856	0.20893	Hspd1	1
GO:0048588	GO:0048588	developmental cell growth	1/45	273/28943	0.347403	0.370693	0.209402	Vegfa	1
GO:0006898	GO:0006898	receptor-mediated endocytosis	1/45	274/28943	0.348427	0.371526	0.209873	Vegfa	1
GO:0050864	GO:0050864	regulation of B cell activation	1/45	278/28943	0.352509	0.375616	0.212183	Mif	1
GO:0002377	GO:0002377	immunoglobulin production	1/45	280/28943	0.35454	0.377254	0.213109	Hspd1	1
GO:0070663	GO:0070663	regulation of leukocyte proliferation	1/45	280/28943	0.35454	0.377254	0.213109	Mif	1
GO:0010506	GO:0010506	regulation of autophagy	1/45	285/28943	0.359591	0.382097	0.215844	Slc7a5	1
GO:0016485	GO:0016485	protein processing	1/45	285/28943	0.359591	0.382097	0.215844	Plaur	1
GO:0001894	GO:0001894	tissue homeostasis	1/45	286/28943	0.360597	0.382634	0.216147	Vegfa	1
GO:0016064	GO:0016064	immunoglobulin mediated immune response	1/45	286/28943	0.360597	0.382634	0.216147	Hspd1	1
GO:0009101	GO:0009101	glycoprotein biosynthetic process	1/45	287/28943	0.361601	0.383433	0.216599	Chst11	1
GO:0019724	GO:0019724	B cell mediated immunity	1/45	289/28943	0.363605	0.385023	0.217497	Hspd1	1
GO:0051607	GO:0051607	defense response to virus	1/45	289/28943	0.363605	0.385023	0.217497	Ddx21	1
GO:0140546	GO:0140546	defense response to symbiont	1/45	290/28943	0.364604	0.385814	0.217944	Ddx21	1
GO:0006401	GO:0006401	RNA catabolic process	1/45	291/28943	0.365602	0.386602	0.218389	Vegfa	1
GO:0006874	GO:0006874	cellular calcium ion homeostasis	1/45	292/28943	0.366598	0.387387	0.218833	Ccl2	1
GO:0032412	GO:0032412	regulation of ion transmembrane transporter activity	1/45	293/28943	0.367593	0.38817	0.219275	Ccl2	1
GO:0010038	GO:0010038	response to metal ion	1/45	296/28943	0.370568	0.390772	0.220745	Mt2	1
GO:0051924	GO:0051924	regulation of calcium ion transport	1/45	296/28943	0.370568	0.390772	0.220745	Ccl2	1
GO:0001818	GO:0001818	negative regulation of cytokine production	1/45	297/28943	0.371557	0.391544	0.221181	Prg4	1
GO:0045165	GO:0045165	cell fate commitment	1/45	298/28943	0.372544	0.392314	0.221616	Pdpn	1
GO:0002790	GO:0002790	peptide secretion	1/45	299/28943	0.37353	0.393081	0.222049	S100a9	1
GO:0061448	GO:0061448	connective tissue development	1/45	302/28943	0.376478	0.395911	0.223648	Chst11	1
GO:0022898	GO:0022898	regulation of transmembrane transporter activity	1/45	303/28943	0.377458	0.396668	0.224075	Ccl2	1
GO:0046883	GO:0046883	regulation of hormone secretion	1/45	308/28943	0.382334	0.401516	0.226814	Inhba	1
GO:0140014	GO:0140014	mitotic nuclear division	1/45	309/28943	0.383304	0.402259	0.227234	Ereg	1
GO:1990830	GO:1990830	cellular response to leukemia inhibitory factor	1/45	311/28943	0.385241	0.404014	0.228225	Eef1e1	1
GO:1990823	GO:1990823	response to leukemia inhibitory factor	1/45	312/28943	0.386207	0.40475	0.228641	Eef1e1	1
GO:0009410	GO:0009410	response to xenobiotic stimulus	1/45	317/28943	0.391016	0.408948	0.231012	Inhba	1
GO:0032409	GO:0032409	regulation of transporter activity	1/45	317/28943	0.391016	0.408948	0.231012	Ccl2	1
GO:1903311	GO:1903311	regulation of mRNA metabolic process	1/45	317/28943	0.391016	0.408948	0.231012	Vegfa	1
GO:0090287	GO:0090287	regulation of cellular response to growth factor stimulus	1/45	318/28943	0.391973	0.409668	0.231419	Chst11	1
GO:0015833	GO:0015833	peptide transport	1/45	320/28943	0.393884	0.411384	0.232388	S100a9	1
GO:0007611	GO:0007611	learning or memory	1/45	321/28943	0.394837	0.411535	0.232474	Itga5	1
GO:0051222	GO:0051222	positive regulation of protein transport	1/45	321/28943	0.394837	0.411535	0.232474	Ccl2	1
GO:0090596	GO:0090596	sensory organ morphogenesis	1/45	321/28943	0.394837	0.411535	0.232474	Vegfa	1
GO:0009416	GO:0009416	response to light stimulus	1/45	322/28943	0.395788	0.412245	0.232875	Timp1	1
GO:0006310	GO:0006310	DNA recombination	1/45	323/28943	0.396738	0.412672	0.233116	Hspd1	1
GO:0043588	GO:0043588	skin development	1/45	323/28943	0.396738	0.412672	0.233116	Inhba	1
GO:0045927	GO:0045927	positive regulation of growth	1/45	324/28943	0.397686	0.413097	0.233356	Vegfa	1
GO:0055074	GO:0055074	calcium ion homeostasis	1/45	324/28943	0.397686	0.413097	0.233356	Ccl2	1
GO:0002366	GO:0002366	leukocyte activation involved in immune response	1/45	328/28943	0.401466	0.416456	0.235254	Hspd1	1
GO:0010631	GO:0010631	epithelial cell migration	1/45	328/28943	0.401466	0.416456	0.235254	Vegfa	1
GO:0090132	GO:0090132	epithelium migration	1/45	330/28943	0.403347	0.418124	0.236196	Vegfa	1
GO:0002263	GO:0002263	cell activation involved in immune response	1/45	332/28943	0.405222	0.419499	0.236972	Hspd1	1
GO:0090130	GO:0090130	tissue migration	1/45	332/28943	0.405222	0.419499	0.236972	Vegfa	1
GO:0051146	GO:0051146	striated muscle cell differentiation	1/45	334/28943	0.407092	0.421149	0.237904	Vegfa	1
GO:0006790	GO:0006790	sulfur compound metabolic process	1/45	335/28943	0.408025	0.421543	0.238127	Chst11	1
GO:0050806	GO:0050806	positive regulation of synaptic transmission	1/45	335/28943	0.408025	0.421543	0.238127	Ccl2	1
GO:0051321	GO:0051321	meiotic cell cycle	1/45	336/28943	0.408956	0.421649	0.238187	Ereg	1
GO:0071214	GO:0071214	cellular response to abiotic stimulus	1/45	336/28943	0.408956	0.421649	0.238187	Timp1	1
GO:0104004	GO:0104004	cellular response to environmental stimulus	1/45	336/28943	0.408956	0.421649	0.238187	Timp1	1
GO:0015980	GO:0015980	energy derivation by oxidation of organic compounds	1/45	337/28943	0.409885	0.422323	0.238568	Mybbp1a	1
GO:0043414	GO:0043414	macromolecule methylation	1/45	338/28943	0.410814	0.422994	0.238947	Nop2	1
GO:0032386	GO:0032386	regulation of intracellular transport	1/45	339/28943	0.411741	0.423663	0.239325	Ccl2	1
GO:0007265	GO:0007265	Ras protein signal transduction	1/45	344/28943	0.416354	0.428121	0.241843	Pdpn	1
GO:0060249	GO:0060249	anatomical structure homeostasis	1/45	346/28943	0.418189	0.429719	0.242746	Vegfa	1
GO:0009615	GO:0009615	response to virus	1/45	347/28943	0.419104	0.430371	0.243114	Ddx21	1
GO:0042886	GO:0042886	amide transport	1/45	353/28943	0.424568	0.435688	0.246118	S100a9	1
GO:0008202	GO:0008202	steroid metabolic process	1/45	354/28943	0.425474	0.436325	0.246477	Ch25h	1
GO:0042176	GO:0042176	regulation of protein catabolic process	1/45	355/28943	0.426378	0.436959	0.246835	Timp1	1
GO:0050890	GO:0050890	cognition	1/45	358/28943	0.429083	0.439436	0.248235	Itga5	1
GO:1903532	GO:1903532	positive regulation of secretion by cell	1/45	365/28943	0.435345	0.445551	0.251689	Mif	1
GO:0008544	GO:0008544	epidermis development	1/45	367/28943	0.437122	0.446771	0.252378	Inhba	1
GO:0051604	GO:0051604	protein maturation	1/45	367/28943	0.437122	0.446771	0.252378	Plaur	1
GO:0062012	GO:0062012	regulation of small molecule metabolic process	1/45	368/28943	0.438009	0.447378	0.252721	Rdh10	1
GO:0043434	GO:0043434	response to peptide hormone	1/45	369/28943	0.438894	0.447982	0.253062	Slc2a1	1
GO:0046879	GO:0046879	hormone secretion	1/45	375/28943	0.444175	0.453071	0.255937	Inhba	1
GO:0140694	GO:0140694	non-membrane-bounded organelle assembly	1/45	379/28943	0.447669	0.45633	0.257778	Nop2	1
GO:0032259	GO:0032259	methylation	1/45	382/28943	0.450276	0.458681	0.259106	Nop2	1
GO:0003002	GO:0003002	regionalization	1/45	389/28943	0.456311	0.464519	0.262404	Aldh1a2	1
GO:0006417	GO:0006417	regulation of translation	1/45	394/28943	0.460582	0.468554	0.264683	S100a9	1
GO:0032535	GO:0032535	regulation of cellular component size	1/45	398/28943	0.463975	0.471692	0.266456	Vegfa	1
GO:0048638	GO:0048638	regulation of developmental growth	1/45	402/28943	0.467347	0.474805	0.268214	Vegfa	1
GO:0034655	GO:0034655	nucleobase-containing compound catabolic process	1/45	405/28943	0.469863	0.477043	0.269479	Vegfa	1
GO:0051098	GO:0051098	regulation of binding	1/45	408/28943	0.472367	0.479267	0.270735	Plaur	1
GO:1904062	GO:1904062	regulation of cation transmembrane transport	1/45	414/28943	0.47734	0.483992	0.273404	Ccl2	1
GO:0032970	GO:0032970	regulation of actin filament-based process	1/45	416/28943	0.478987	0.48534	0.274166	Pdpn	1
GO:0043254	GO:0043254	regulation of protein-containing complex assembly	1/45	425/28943	0.486339	0.492462	0.278189	Vegfa	1
GO:0001503	GO:0001503	ossification	1/45	426/28943	0.487149	0.492956	0.278468	Vegfa	1
GO:1901652	GO:1901652	response to peptide	1/45	430/28943	0.490379	0.495896	0.280129	Slc2a1	1
GO:0009314	GO:0009314	response to radiation	1/45	432/28943	0.491986	0.497192	0.280861	Timp1	1
GO:0007264	GO:0007264	small GTPase mediated signal transduction	1/45	434/28943	0.493589	0.498482	0.28159	Pdpn	1
GO:1903706	GO:1903706	regulation of hemopoiesis	1/45	435/28943	0.494388	0.49896	0.281859	Inhba	1
GO:0046700	GO:0046700	heterocycle catabolic process	1/45	436/28943	0.495186	0.499435	0.282128	Vegfa	1
GO:0044270	GO:0044270	cellular nitrogen compound catabolic process	1/45	443/28943	0.500739	0.504702	0.285103	Vegfa	1
GO:0006816	GO:0006816	calcium ion transport	1/45	449/28943	0.50545	0.509115	0.287596	Ccl2	1
GO:0034248	GO:0034248	regulation of cellular amide metabolic process	1/45	453/28943	0.508567	0.511917	0.289179	S100a9	1
GO:0010959	GO:0010959	regulation of metal ion transport	1/45	458/28943	0.512436	0.515133	0.290996	Ccl2	1
GO:0019439	GO:0019439	aromatic compound catabolic process	1/45	458/28943	0.512436	0.515133	0.290996	Vegfa	1
GO:0006091	GO:0006091	generation of precursor metabolites and energy	1/45	465/28943	0.517803	0.520186	0.29385	Mybbp1a	1
GO:0000280	GO:0000280	nuclear division	1/45	478/28943	0.527617	0.529697	0.299223	Ereg	1
GO:2000112	GO:2000112	regulation of cellular macromolecule biosynthetic process	1/45	482/28943	0.530597	0.532339	0.300715	S100a9	1
GO:0002449	GO:0002449	lymphocyte mediated immunity	1/45	483/28943	0.531339	0.532734	0.300938	Hspd1	1
GO:1901361	GO:1901361	organic cyclic compound catabolic process	1/45	484/28943	0.53208	0.533127	0.30116	Vegfa	1
GO:0007389	GO:0007389	pattern specification process	1/45	493/28943	0.538698	0.539051	0.304507	Aldh1a2	1
GO:0007409	GO:0007409	axonogenesis	1/45	493/28943	0.538698	0.539051	0.304507	Vegfa	1
GO:0050808	GO:0050808	synapse organization	1/45	496/28943	0.540884	0.540884	0.305542	Tnc	1

## Sheet: markers_FB_cycling
	ID	Description	GeneRatio	BgRatio	pvalue	p.adjust	qvalue	geneID	Count
GO:0007059	GO:0007059	chromosome segregation	26/48	369/28943	4.82543e-37	3.1317e-34	1.62033e-34	Top2a/Cdca8/Racgap1/Mki67/Prc1/Ube2c/Cenpf/Spc25/Cdc20/Cenpe/Nuf2/Kif23/Ccnb1/Kif22/Nusap1/Ndc80/Aurkb/Ska1/Kif11/Ect2/Ncapg/Kif2c/Esco2/Kif4/Bub1/Dlgap5	26
GO:0000280	GO:0000280	nuclear division	26/48	478/28943	4.58975e-34	1.48937e-31	7.70594e-32	Top2a/Cdca8/Racgap1/Tpx2/Mki67/Prc1/Ube2c/Spc25/Cdc20/Cenpe/Nuf2/Kif23/Ccnb1/Kif22/Nusap1/Ndc80/Aurkb/Kif20b/Rad51ap1/Kif11/Ncapg/Kif2c/Esco2/Bub1/Aurka/Aspm	26
GO:0098813	GO:0098813	nuclear chromosome segregation	23/48	306/28943	3.80298e-33	7.76851e-31	4.01939e-31	Top2a/Cdca8/Racgap1/Prc1/Ube2c/Cenpf/Spc25/Cdc20/Cenpe/Nuf2/Kif23/Ccnb1/Kif22/Nusap1/Ndc80/Aurkb/Kif11/Ect2/Ncapg/Kif2c/Esco2/Kif4/Bub1	23
GO:0140014	GO:0140014	mitotic nuclear division	23/48	309/28943	4.78799e-33	7.76851e-31	4.01939e-31	Cdca8/Racgap1/Tpx2/Mki67/Prc1/Ube2c/Spc25/Cdc20/Cenpe/Nuf2/Kif23/Ccnb1/Kif22/Nusap1/Ndc80/Aurkb/Kif20b/Kif11/Ncapg/Kif2c/Esco2/Bub1/Aurka	23
GO:0000819	GO:0000819	sister chromatid segregation	20/48	219/28943	2.16794e-30	2.81399e-28	1.45595e-28	Top2a/Cdca8/Racgap1/Prc1/Ube2c/Spc25/Cdc20/Cenpe/Nuf2/Kif23/Ccnb1/Kif22/Nusap1/Ndc80/Aurkb/Kif11/Ncapg/Kif2c/Esco2/Bub1	20
GO:0000070	GO:0000070	mitotic sister chromatid segregation	19/48	190/28943	1.30819e-29	1.41503e-27	7.32129e-28	Cdca8/Racgap1/Prc1/Ube2c/Spc25/Cdc20/Cenpe/Nuf2/Kif23/Ccnb1/Kif22/Nusap1/Ndc80/Aurkb/Kif11/Ncapg/Kif2c/Esco2/Bub1	19
GO:1902850	GO:1902850	microtubule cytoskeleton organization involved in mitosis	18/48	153/28943	2.3618e-29	2.18973e-27	1.13296e-27	Stmn1/Cdca8/Racgap1/Tpx2/Prc1/Spc25/Cdc20/Cenpe/Nuf2/Kif23/Ccnb1/Nusap1/Ndc80/Aurkb/Kif11/Kif4/Dlgap5/Aurka	18
GO:0007052	GO:0007052	mitotic spindle organization	17/48	123/28943	5.78204e-29	4.69068e-27	2.42694e-27	Stmn1/Cdca8/Racgap1/Tpx2/Prc1/Spc25/Cdc20/Cenpe/Nuf2/Kif23/Ccnb1/Ndc80/Aurkb/Kif11/Kif4/Dlgap5/Aurka	17
GO:0007051	GO:0007051	spindle organization	18/48	185/28943	8.41333e-28	6.06694e-26	3.13901e-26	Stmn1/Cdca8/Racgap1/Tpx2/Prc1/Spc25/Cdc20/Cenpe/Nuf2/Kif23/Ccnb1/Ndc80/Aurkb/Kif11/Kif4/Dlgap5/Aurka/Aspm	18
GO:0090068	GO:0090068	positive regulation of cell cycle process	16/48	269/28943	3.4183e-21	2.21848e-19	1.14783e-19	Cdca8/Cdk1/Racgap1/Ube2c/Pbk/Cenpe/Kif23/Ccnb1/Nusap1/Ndc80/Aurkb/Kif20b/Rad51ap1/Ect2/Ncapg/Aurka	16
GO:0051983	GO:0051983	regulation of chromosome segregation	13/48	126/28943	1.81078e-20	1.06836e-18	5.52764e-19	Cdca8/Mki67/Ube2c/Spc25/Cdc20/Cenpe/Nuf2/Ccnb1/Ndc80/Aurkb/Ncapg/Kif2c/Bub1	13
GO:0008608	GO:0008608	attachment of spindle microtubules to kinetochore	10/48	41/28943	6.22562e-20	3.36702e-18	1.74208e-18	Cdca8/Racgap1/Spc25/Cenpe/Nuf2/Ccnb1/Ndc80/Aurkb/Ect2/Kif2c	10
GO:0051783	GO:0051783	regulation of nuclear division	13/48	147/28943	1.44155e-19	7.19668e-18	3.72353e-18	Cdca8/Mki67/Spc25/Cdc20/Cenpe/Nuf2/Ccnb1/Nusap1/Ndc80/Aurkb/Kif20b/Rad51ap1/Bub1	13
GO:0045787	GO:0045787	positive regulation of cell cycle	16/48	358/28943	3.38171e-19	1.56767e-17	8.11103e-18	Cdca8/Cdk1/Racgap1/Ube2c/Pbk/Cenpe/Kif23/Ccnb1/Nusap1/Ndc80/Aurkb/Kif20b/Rad51ap1/Ect2/Ncapg/Aurka	16
GO:0007088	GO:0007088	regulation of mitotic nuclear division	12/48	115/28943	5.30158e-19	2.29382e-17	1.18681e-17	Cdca8/Mki67/Spc25/Cdc20/Cenpe/Nuf2/Ccnb1/Nusap1/Ndc80/Aurkb/Kif20b/Bub1	12
GO:0031577	GO:0031577	spindle checkpoint signaling	10/48	51/28943	7.01131e-19	2.84396e-17	1.47145e-17	Cdca8/Spc25/Cdc20/Cenpe/Nuf2/Ccnb1/Ndc80/Aurkb/Bub1/Aurka	10
GO:0051225	GO:0051225	spindle assembly	12/48	120/28943	9.01201e-19	3.44047e-17	1.78008e-17	Cdca8/Racgap1/Tpx2/Prc1/Cdc20/Cenpe/Kif23/Ndc80/Aurkb/Kif11/Aurka/Aspm	12
GO:0051304	GO:0051304	chromosome separation	12/48	132/28943	2.94214e-18	1.06081e-16	5.48856e-17	Top2a/Cdca8/Ube2c/Spc25/Cdc20/Cenpe/Nuf2/Ccnb1/Ndc80/Aurkb/Ncapg/Bub1	12
GO:0051231	GO:0051231	spindle elongation	7/48	12/28943	1.71799e-17	5.8683e-16	3.03623e-16	Cdca8/Racgap1/Prc1/Kif23/Aurkb/Kif11/Kif4	7
GO:1905818	GO:1905818	regulation of chromosome separation	11/48	107/28943	2.09511e-17	6.79864e-16	3.51759e-16	Cdca8/Ube2c/Spc25/Cdc20/Cenpe/Nuf2/Ccnb1/Ndc80/Aurkb/Ncapg/Bub1	11
GO:0007094	GO:0007094	mitotic spindle assembly checkpoint signaling	9/48	46/28943	4.50329e-17	1.32847e-15	6.87344e-16	Cdca8/Spc25/Cdc20/Cenpe/Nuf2/Ccnb1/Ndc80/Aurkb/Bub1	9
GO:0071173	GO:0071173	spindle assembly checkpoint signaling	9/48	46/28943	4.50329e-17	1.32847e-15	6.87344e-16	Cdca8/Spc25/Cdc20/Cenpe/Nuf2/Ccnb1/Ndc80/Aurkb/Bub1	9
GO:0000281	GO:0000281	mitotic cytokinesis	10/48	76/28943	5.08333e-17	1.43438e-15	7.42143e-16	Stmn1/Cdca8/Racgap1/Ckap2/Kif23/Nusap1/Aurkb/Kif20b/Ect2/Cep55	10
GO:0045841	GO:0045841	negative regulation of mitotic metaphase/anaphase transition	9/48	48/28943	6.83858e-17	1.77529e-15	9.18529e-16	Cdca8/Spc25/Cdc20/Cenpe/Nuf2/Ccnb1/Ndc80/Aurkb/Bub1	9
GO:0071174	GO:0071174	mitotic spindle checkpoint signaling	9/48	48/28943	6.83858e-17	1.77529e-15	9.18529e-16	Cdca8/Spc25/Cdc20/Cenpe/Nuf2/Ccnb1/Ndc80/Aurkb/Bub1	9
GO:0033046	GO:0033046	negative regulation of sister chromatid segregation	9/48	49/28943	8.36709e-17	1.93937e-15	1.00342e-15	Cdca8/Spc25/Cdc20/Cenpe/Nuf2/Ccnb1/Ndc80/Aurkb/Bub1	9
GO:0033048	GO:0033048	negative regulation of mitotic sister chromatid segregation	9/48	49/28943	8.36709e-17	1.93937e-15	1.00342e-15	Cdca8/Spc25/Cdc20/Cenpe/Nuf2/Ccnb1/Ndc80/Aurkb/Bub1	9
GO:2000816	GO:2000816	negative regulation of mitotic sister chromatid separation	9/48	49/28943	8.36709e-17	1.93937e-15	1.00342e-15	Cdca8/Spc25/Cdc20/Cenpe/Nuf2/Ccnb1/Ndc80/Aurkb/Bub1	9
GO:1902100	GO:1902100	negative regulation of metaphase/anaphase transition of cell cycle	9/48	50/28943	1.01914e-16	2.28076e-15	1.18005e-15	Cdca8/Spc25/Cdc20/Cenpe/Nuf2/Ccnb1/Ndc80/Aurkb/Bub1	9
GO:1905819	GO:1905819	negative regulation of chromosome separation	9/48	51/28943	1.23602e-16	2.67393e-15	1.38348e-15	Cdca8/Spc25/Cdc20/Cenpe/Nuf2/Ccnb1/Ndc80/Aurkb/Bub1	9
GO:0051985	GO:0051985	negative regulation of chromosome segregation	9/48	52/28943	1.49291e-16	3.12548e-15	1.61711e-15	Cdca8/Spc25/Cdc20/Cenpe/Nuf2/Ccnb1/Ndc80/Aurkb/Bub1	9
GO:0033047	GO:0033047	regulation of mitotic sister chromatid segregation	9/48	54/28943	2.1527e-16	4.36594e-15	2.25891e-15	Cdca8/Spc25/Cdc20/Cenpe/Nuf2/Ccnb1/Ndc80/Aurkb/Bub1	9
GO:0000075	GO:0000075	cell cycle checkpoint signaling	12/48	188/28943	2.24743e-16	4.41994e-15	2.28686e-15	Cdca8/Cdk1/Pbk/Spc25/Cdc20/Cenpe/Nuf2/Ccnb1/Ndc80/Aurkb/Bub1/Aurka	12
GO:0030071	GO:0030071	regulation of mitotic metaphase/anaphase transition	10/48	88/28943	2.36948e-16	4.52293e-15	2.34014e-15	Cdca8/Ube2c/Spc25/Cdc20/Cenpe/Nuf2/Ccnb1/Ndc80/Aurkb/Bub1	10
GO:0000910	GO:0000910	cytokinesis	12/48	190/28943	2.55567e-16	4.73895e-15	2.45191e-15	Stmn1/Cdca8/Racgap1/Prc1/Ckap2/Kif23/Nusap1/Aurkb/Kif20b/Ect2/Cep55/Aurka	12
GO:1902099	GO:1902099	regulation of metaphase/anaphase transition of cell cycle	10/48	91/28943	3.36176e-16	6.0605e-15	3.13567e-15	Cdca8/Ube2c/Spc25/Cdc20/Cenpe/Nuf2/Ccnb1/Ndc80/Aurkb/Bub1	10
GO:0007091	GO:0007091	metaphase/anaphase transition of mitotic cell cycle	10/48	92/28943	3.76722e-16	6.6079e-15	3.4189e-15	Cdca8/Ube2c/Spc25/Cdc20/Cenpe/Nuf2/Ccnb1/Ndc80/Aurkb/Bub1	10
GO:0010965	GO:0010965	regulation of mitotic sister chromatid separation	10/48	93/28943	4.21605e-16	7.1386e-15	3.69348e-15	Cdca8/Ube2c/Spc25/Cdc20/Cenpe/Nuf2/Ccnb1/Ndc80/Aurkb/Bub1	10
GO:0045839	GO:0045839	negative regulation of mitotic nuclear division	9/48	58/28943	4.28976e-16	7.1386e-15	3.69348e-15	Cdca8/Spc25/Cdc20/Cenpe/Nuf2/Ccnb1/Ndc80/Aurkb/Bub1	9
GO:2001251	GO:2001251	negative regulation of chromosome organization	10/48	94/28943	4.71232e-16	7.64573e-15	3.95587e-15	Top2a/Cdca8/Spc25/Cdc20/Cenpe/Nuf2/Ccnb1/Ndc80/Aurkb/Bub1	10
GO:0044784	GO:0044784	metaphase/anaphase transition of cell cycle	10/48	95/28943	5.26041e-16	8.32684e-15	4.30827e-15	Cdca8/Ube2c/Spc25/Cdc20/Cenpe/Nuf2/Ccnb1/Ndc80/Aurkb/Bub1	10
GO:0051306	GO:0051306	mitotic sister chromatid separation	10/48	96/28943	5.86506e-16	9.06291e-15	4.68911e-15	Cdca8/Ube2c/Spc25/Cdc20/Cenpe/Nuf2/Ccnb1/Ndc80/Aurkb/Bub1	10
GO:0007093	GO:0007093	mitotic cell cycle checkpoint signaling	11/48	147/28943	7.62883e-16	1.15142e-14	5.95739e-15	Cdca8/Cdk1/Pbk/Spc25/Cdc20/Cenpe/Nuf2/Ccnb1/Ndc80/Aurkb/Bub1	11
GO:0061640	GO:0061640	cytoskeleton-dependent cytokinesis	10/48	101/28943	9.93005e-16	1.46468e-14	7.5782e-15	Stmn1/Cdca8/Racgap1/Ckap2/Kif23/Nusap1/Aurkb/Kif20b/Ect2/Cep55	10
GO:0033045	GO:0033045	regulation of sister chromatid segregation	10/48	102/28943	1.09962e-15	1.5859e-14	8.20538e-15	Cdca8/Ube2c/Spc25/Cdc20/Cenpe/Nuf2/Ccnb1/Ndc80/Aurkb/Bub1	10
GO:0051310	GO:0051310	metaphase plate congression	9/48	66/28943	1.47664e-15	2.08335e-14	1.07791e-14	Cdca8/Cenpf/Cenpe/Nuf2/Ccnb1/Kif22/Ndc80/Aurkb/Kif2c	9
GO:0051784	GO:0051784	negative regulation of nuclear division	9/48	68/28943	1.96121e-15	2.70813e-14	1.40118e-14	Cdca8/Spc25/Cdc20/Cenpe/Nuf2/Ccnb1/Ndc80/Aurkb/Bub1	9
GO:0033044	GO:0033044	regulation of chromosome organization	12/48	241/28943	4.51031e-15	6.09832e-14	3.15524e-14	Top2a/Cdca8/Ube2c/Spc25/Cdc20/Cenpe/Nuf2/Ccnb1/Ndc80/Aurkb/Ncapg/Bub1	12
GO:1901987	GO:1901987	regulation of cell cycle phase transition	14/48	434/28943	7.15442e-15	9.47595e-14	4.90281e-14	Cdca8/Cdk1/Ube2c/Cenpf/Pbk/Spc25/Cdc20/Cenpe/Nuf2/Ccnb1/Ndc80/Aurkb/Bub1/Aurka	14
GO:0051303	GO:0051303	establishment of chromosome localization	9/48	80/28943	9.09535e-15	1.18058e-13	6.10825e-14	Cdca8/Cenpf/Cenpe/Nuf2/Ccnb1/Kif22/Ndc80/Aurkb/Kif2c	9
GO:1901988	GO:1901988	negative regulation of cell cycle phase transition	12/48	260/28943	1.11972e-14	1.4249e-13	7.37235e-14	Cdca8/Cdk1/Pbk/Spc25/Cdc20/Cenpe/Nuf2/Ccnb1/Ndc80/Aurkb/Bub1/Aurka	12
GO:0050000	GO:0050000	chromosome localization	9/48	85/28943	1.60507e-14	2.00325e-13	1.03647e-13	Cdca8/Cenpf/Cenpe/Nuf2/Ccnb1/Kif22/Ndc80/Aurkb/Kif2c	9
GO:0007080	GO:0007080	mitotic metaphase plate congression	8/48	51/28943	1.86786e-14	2.28725e-13	1.18341e-13	Cdca8/Cenpe/Nuf2/Ccnb1/Kif22/Ndc80/Aurkb/Kif2c	8
GO:0140694	GO:0140694	non-membrane-bounded organelle assembly	13/48	379/28943	3.45859e-14	4.15671e-13	2.15066e-13	Cdca8/Racgap1/Tpx2/Prc1/Cdc20/Cenpe/Kif23/Ndc80/Aurkb/Kif11/Dlgap5/Aurka/Aspm	13
GO:0010639	GO:0010639	negative regulation of organelle organization	13/48	380/28943	3.57704e-14	4.2209e-13	2.18387e-13	Stmn1/Top2a/Cdca8/Tpx2/Spc25/Cdc20/Cenpe/Nuf2/Ckap2/Ccnb1/Ndc80/Aurkb/Bub1	13
GO:0010948	GO:0010948	negative regulation of cell cycle process	12/48	302/28943	6.67072e-14	7.73089e-13	3.99993e-13	Cdca8/Cdk1/Pbk/Spc25/Cdc20/Cenpe/Nuf2/Ccnb1/Ndc80/Aurkb/Bub1/Aurka	12
GO:0045930	GO:0045930	negative regulation of mitotic cell cycle	11/48	241/28943	1.82803e-13	2.08138e-12	1.0769e-12	Cdca8/Cdk1/Pbk/Spc25/Cdc20/Cenpe/Nuf2/Ccnb1/Ndc80/Aurkb/Bub1	11
GO:0090307	GO:0090307	mitotic spindle assembly	8/48	69/28943	2.39899e-13	2.68439e-12	1.38889e-12	Cdca8/Racgap1/Tpx2/Prc1/Cdc20/Kif23/Aurkb/Kif11	8
GO:1901990	GO:1901990	regulation of mitotic cell cycle phase transition	12/48	342/28943	2.90841e-13	3.19925e-12	1.65528e-12	Cdca8/Cdk1/Ube2c/Cenpf/Spc25/Cdc20/Cenpe/Nuf2/Ccnb1/Ndc80/Aurkb/Bub1	12
GO:0044772	GO:0044772	mitotic cell cycle phase transition	13/48	451/28943	3.16174e-13	3.41995e-12	1.76946e-12	Cdca8/Cdk1/Ccna2/Ube2c/Cenpf/Spc25/Cdc20/Cenpe/Nuf2/Ccnb1/Ndc80/Aurkb/Bub1	13
GO:1901991	GO:1901991	negative regulation of mitotic cell cycle phase transition	10/48	181/28943	3.79184e-13	4.03427e-12	2.08731e-12	Cdca8/Cdk1/Spc25/Cdc20/Cenpe/Nuf2/Ccnb1/Ndc80/Aurkb/Bub1	10
GO:0051315	GO:0051315	attachment of mitotic spindle microtubules to kinetochore	6/48	19/28943	4.01465e-13	4.13573e-12	2.13981e-12	Cdca8/Cenpe/Nuf2/Ndc80/Aurkb/Kif2c	6
GO:0051988	GO:0051988	regulation of attachment of spindle microtubules to kinetochore	6/48	19/28943	4.01465e-13	4.13573e-12	2.13981e-12	Cdca8/Racgap1/Cenpe/Ccnb1/Aurkb/Ect2	6
GO:0045786	GO:0045786	negative regulation of cell cycle	12/48	385/28943	1.17161e-12	1.18808e-11	6.14708e-12	Cdca8/Cdk1/Pbk/Spc25/Cdc20/Cenpe/Nuf2/Ccnb1/Ndc80/Aurkb/Bub1/Aurka	12
GO:0051255	GO:0051255	spindle midzone assembly	5/48	11/28943	4.64096e-12	4.63382e-11	2.39752e-11	Cdca8/Racgap1/Prc1/Kif23/Aurkb	5
GO:0032465	GO:0032465	regulation of cytokinesis	8/48	103/28943	6.54201e-12	6.43298e-11	3.32839e-11	Cdca8/Racgap1/Prc1/Kif23/Aurkb/Kif20b/Ect2/Aurka	8
GO:0051302	GO:0051302	regulation of cell division	9/48	198/28943	3.64138e-11	3.52725e-10	1.82498e-10	Cdca8/Racgap1/Prc1/Kif23/Aurkb/Kif20b/Ect2/Aurka/Aspm	9
GO:0140013	GO:0140013	meiotic nuclear division	9/48	204/28943	4.75518e-11	4.5384e-10	2.34814e-10	Top2a/Cdc20/Cenpe/Nuf2/Ndc80/Rad51ap1/Bub1/Aurka/Aspm	9
GO:1903046	GO:1903046	meiotic cell cycle process	9/48	222/28943	1.01049e-10	9.50444e-10	4.91755e-10	Top2a/Cdc20/Cenpe/Nuf2/Ndc80/Rad51ap1/Bub1/Aurka/Aspm	9
GO:0051321	GO:0051321	meiotic cell cycle	10/48	336/28943	1.72107e-10	1.59568e-09	8.25598e-10	Top2a/Mki67/Cdc20/Cenpe/Nuf2/Ndc80/Rad51ap1/Bub1/Aurka/Aspm	10
GO:1901976	GO:1901976	regulation of cell cycle checkpoint	6/48	50/28943	2.26229e-10	2.06792e-09	1.06993e-09	Cdca8/Pbk/Ccnb1/Ndc80/Aurkb/Aurka	6
GO:0090231	GO:0090231	regulation of spindle checkpoint	5/48	23/28943	3.33028e-10	3.00188e-09	1.55316e-09	Cdca8/Ccnb1/Ndc80/Aurkb/Aurka	5
GO:0032467	GO:0032467	positive regulation of cytokinesis	6/48	54/28943	3.65863e-10	3.25267e-09	1.68292e-09	Cdca8/Racgap1/Kif23/Aurkb/Kif20b/Ect2	6
GO:0051984	GO:0051984	positive regulation of chromosome segregation	5/48	29/28943	1.16663e-09	1.02316e-08	5.2938e-09	Cdca8/Cenpe/Ccnb1/Aurkb/Ncapg	5
GO:0090306	GO:0090306	meiotic spindle assembly	4/48	10/28943	1.38763e-09	1.20076e-08	6.21268e-09	Cenpe/Ndc80/Aurka/Aspm	4
GO:0051656	GO:0051656	establishment of organelle localization	10/48	455/28943	3.20431e-09	2.73631e-08	1.41575e-08	Cdca8/Cenpf/Cenpe/Nuf2/Ccnb1/Kif22/Nusap1/Ndc80/Aurkb/Kif2c	10
GO:0051987	GO:0051987	positive regulation of attachment of spindle microtubules to kinetochore	4/48	12/28943	3.26289e-09	2.75015e-08	1.42291e-08	Cdca8/Cenpe/Ccnb1/Aurkb	4
GO:0032506	GO:0032506	cytokinetic process	5/48	37/28943	4.23995e-09	3.52785e-08	1.82529e-08	Racgap1/Aurkb/Kif20b/Ect2/Cep55	5
GO:0030261	GO:0030261	chromosome condensation	5/48	45/28943	1.17668e-08	9.66664e-08	5.00147e-08	Top2a/Cdk1/Ccnb1/Nusap1/Ncapg	5
GO:1901978	GO:1901978	positive regulation of cell cycle checkpoint	4/48	16/28943	1.19386e-08	9.68521e-08	5.01108e-08	Cdca8/Pbk/Ndc80/Aurkb	4
GO:0051781	GO:0051781	positive regulation of cell division	6/48	100/28943	1.59463e-08	1.27767e-07	6.61063e-08	Cdca8/Racgap1/Kif23/Aurkb/Kif20b/Ect2	6
GO:0000212	GO:0000212	meiotic spindle organization	4/48	19/28943	2.53327e-08	2.00499e-07	1.03737e-07	Cenpe/Ndc80/Aurka/Aspm	4
GO:0090266	GO:0090266	regulation of mitotic cell cycle spindle assembly checkpoint	4/48	21/28943	3.90216e-08	3.01488e-07	1.55989e-07	Cdca8/Ccnb1/Ndc80/Aurkb	4
GO:1903504	GO:1903504	regulation of mitotic spindle checkpoint	4/48	21/28943	3.90216e-08	3.01488e-07	1.55989e-07	Cdca8/Ccnb1/Ndc80/Aurkb	4
GO:0051383	GO:0051383	kinetochore organization	4/48	22/28943	4.76351e-08	3.63708e-07	1.88181e-07	Cenpe/Nuf2/Ndc80/Dlgap5	4
GO:1905820	GO:1905820	positive regulation of chromosome separation	4/48	28/28943	1.32363e-07	9.98879e-07	5.16815e-07	Cdca8/Cenpe/Aurkb/Ncapg	4
GO:0007292	GO:0007292	female gamete generation	6/48	170/28943	3.75944e-07	2.80446e-06	1.45101e-06	Top2a/Cenpe/Ccnb1/Ndc80/Aurka/Aspm	6
GO:0007018	GO:0007018	microtubule-based movement	8/48	434/28943	5.34978e-07	3.94547e-06	2.04136e-06	Cenpe/Kif23/Kif22/Kif20b/Kif11/Kif2c/Kif4/Kif15	8
GO:0007143	GO:0007143	female meiotic nuclear division	4/48	42/28943	7.11368e-07	5.18739e-06	2.68393e-06	Top2a/Cenpe/Ndc80/Aurka	4
GO:0090232	GO:0090232	positive regulation of spindle checkpoint	3/48	12/28943	9.3191e-07	6.64626e-06	3.43874e-06	Cdca8/Ndc80/Aurkb	3
GO:0090267	GO:0090267	positive regulation of mitotic cell cycle spindle assembly checkpoint	3/48	12/28943	9.3191e-07	6.64626e-06	3.43874e-06	Cdca8/Ndc80/Aurkb	3
GO:0007144	GO:0007144	female meiosis I	3/48	14/28943	1.53829e-06	1.08517e-05	5.6146e-06	Cenpe/Ndc80/Aurka	3
GO:1901989	GO:1901989	positive regulation of cell cycle phase transition	5/48	119/28943	1.60495e-06	1.12001e-05	5.79489e-06	Cdk1/Ube2c/Cenpe/Ccnb1/Aurka	5
GO:0031109	GO:0031109	microtubule polymerization or depolymerization	5/48	125/28943	2.04572e-06	1.41242e-05	7.30778e-06	Stmn1/Tpx2/Ckap2/Ska1/Kif2c	5
GO:0007019	GO:0007019	microtubule depolymerization	4/48	55/28943	2.13357e-06	1.44238e-05	7.46282e-06	Stmn1/Tpx2/Ckap2/Kif2c	4
GO:0007062	GO:0007062	sister chromatid cohesion	4/48	55/28943	2.13357e-06	1.44238e-05	7.46282e-06	Cdc20/Kif22/Esco2/Bub1	4
GO:0007127	GO:0007127	meiosis I	5/48	133/28943	2.77583e-06	1.85723e-05	9.60922e-06	Top2a/Cenpe/Ndc80/Rad51ap1/Aurka	5
GO:0061982	GO:0061982	meiosis I cell cycle process	5/48	137/28943	3.21042e-06	2.12608e-05	1.10003e-05	Top2a/Cenpe/Ndc80/Rad51ap1/Aurka	5
GO:0034501	GO:0034501	protein localization to kinetochore	3/48	18/28943	3.43244e-06	2.2056e-05	1.14116e-05	Cdk1/Ndc80/Aurkb	3
GO:1901970	GO:1901970	positive regulation of mitotic sister chromatid separation	3/48	18/28943	3.43244e-06	2.2056e-05	1.14116e-05	Cdca8/Cenpe/Aurkb	3
GO:1903083	GO:1903083	protein localization to condensed chromosome	3/48	18/28943	3.43244e-06	2.2056e-05	1.14116e-05	Cdk1/Ndc80/Aurkb	3
GO:0044839	GO:0044839	cell cycle G2/M phase transition	5/48	154/28943	5.68849e-06	3.61944e-05	1.87268e-05	Cdk1/Ccna2/Cenpf/Ccnb1/Ndc80	5
GO:0071459	GO:0071459	protein localization to chromosome, centromeric region	3/48	26/28943	1.08352e-05	6.8272e-05	3.53236e-05	Cdk1/Ndc80/Aurkb	3
GO:0031110	GO:0031110	regulation of microtubule polymerization or depolymerization	4/48	92/28943	1.67112e-05	0.000104284	5.39561e-05	Stmn1/Tpx2/Ckap2/Ska1	4
GO:1901992	GO:1901992	positive regulation of mitotic cell cycle phase transition	4/48	98/28943	2.14473e-05	0.000132565	6.85884e-05	Cdk1/Ube2c/Cenpe/Ccnb1	4
GO:0051642	GO:0051642	centrosome localization	3/48	33/28943	2.25524e-05	0.000138081	7.14422e-05	Dlgap5/Aurka/Aspm	3
GO:0061842	GO:0061842	microtubule organizing center localization	3/48	34/28943	2.47061e-05	0.000149853	7.75333e-05	Dlgap5/Aurka/Aspm	3
GO:0034502	GO:0034502	protein localization to chromosome	4/48	108/28943	3.14347e-05	0.000188899	9.77355e-05	Cdk1/Ndc80/Aurkb/Esco2	4
GO:0051261	GO:0051261	protein depolymerization	4/48	126/28943	5.74412e-05	0.000342013	0.000176956	Stmn1/Tpx2/Ckap2/Kif2c	4
GO:0045931	GO:0045931	positive regulation of mitotic cell cycle	4/48	133/28943	7.08871e-05	0.000418234	0.000216392	Cdk1/Ube2c/Cenpe/Ccnb1	4
GO:0031111	GO:0031111	negative regulation of microtubule polymerization or depolymerization	3/48	49/28943	7.47498e-05	0.000437051	0.000226128	Stmn1/Tpx2/Ckap2	3
GO:0000086	GO:0000086	G2/M transition of mitotic cell cycle	4/48	139/28943	8.41238e-05	0.0004838	0.000250316	Cdk1/Ccna2/Cenpf/Ccnb1	4
GO:0022411	GO:0022411	cellular component disassembly	6/48	439/28943	8.42363e-05	0.0004838	0.000250316	Stmn1/Top2a/Cdk1/Tpx2/Ckap2/Kif2c	6
GO:0051445	GO:0051445	regulation of meiotic cell cycle	3/48	58/28943	0.000123884	0.000705272	0.000364904	Cdc20/Rad51ap1/Aspm	3
GO:0051653	GO:0051653	spindle localization	3/48	59/28943	0.000130369	0.000735736	0.000380666	Nusap1/Ndc80/Aspm	3
GO:0070507	GO:0070507	regulation of microtubule cytoskeleton organization	4/48	161/28943	0.000148312	0.00082978	0.000429324	Stmn1/Tpx2/Ckap2/Ska1	4
GO:0051785	GO:0051785	positive regulation of nuclear division	3/48	62/28943	0.000151139	0.000838371	0.000433769	Cenpe/Nusap1/Rad51ap1	3
GO:0007100	GO:0007100	mitotic centrosome separation	2/48	12/28943	0.000175877	0.000959194	0.000496282	Kif11/Aurka	2
GO:0060623	GO:0060623	regulation of chromosome condensation	2/48	12/28943	0.000175877	0.000959194	0.000496282	Ccnb1/Ncapg	2
GO:0051299	GO:0051299	centrosome separation	2/48	13/28943	0.000207635	0.00111368	0.000576211	Kif11/Aurka	2
GO:0090235	GO:0090235	regulation of metaphase plate congression	2/48	13/28943	0.000207635	0.00111368	0.000576211	Cdca8/Aurkb	2
GO:0071478	GO:0071478	cellular response to radiation	4/48	179/28943	0.000222566	0.00118398	0.000612583	Pbk/Aurkb/Rad51ap1/Ect2	4
GO:0007076	GO:0007076	mitotic chromosome condensation	2/48	15/28943	0.000278917	0.00147168	0.000761441	Nusap1/Ncapg	2
GO:0051382	GO:0051382	kinetochore assembly	2/48	17/28943	0.000360499	0.00188681	0.000976225	Cenpe/Dlgap5	2
GO:0061351	GO:0061351	neural precursor cell proliferation	4/48	206/28943	0.000379523	0.00197049	0.00101952	Racgap1/Shcbp1/Melk/Aspm	4
GO:0031145	GO:0031145	anaphase-promoting complex-dependent catabolic process	2/48	18/28943	0.000405133	0.00208676	0.00107968	Ube2c/Cdc20	2
GO:2000241	GO:2000241	regulation of reproductive process	4/48	225/28943	0.000529161	0.00270414	0.00139911	Cdc20/Rad51ap1/Aurka/Aspm	4
GO:1902410	GO:1902410	mitotic cytokinetic process	2/48	21/28943	0.000554302	0.00281048	0.00145413	Kif20b/Cep55	2
GO:0032984	GO:0032984	protein-containing complex disassembly	4/48	238/28943	0.000653086	0.00328568	0.0017	Stmn1/Tpx2/Ckap2/Kif2c	4
GO:0010389	GO:0010389	regulation of G2/M transition of mitotic cell cycle	3/48	103/28943	0.000673861	0.00333844	0.00172729	Cdk1/Cenpf/Ccnb1	3
GO:0045132	GO:0045132	meiotic chromosome segregation	3/48	103/28943	0.000673861	0.00333844	0.00172729	Top2a/Nuf2/Bub1	3
GO:0007064	GO:0007064	mitotic sister chromatid cohesion	2/48	26/28943	0.000853323	0.00419551	0.00217073	Cdc20/Esco2	2
GO:0048477	GO:0048477	oogenesis	3/48	114/28943	0.000904625	0.00438135	0.00226689	Ccnb1/Aurka/Aspm	3
GO:1902749	GO:1902749	regulation of cell cycle G2/M phase transition	3/48	114/28943	0.000904625	0.00438135	0.00226689	Cdk1/Cenpf/Ccnb1	3
GO:0031100	GO:0031100	animal organ regeneration	2/48	27/28943	0.000920615	0.00442577	0.00228987	Cdk1/Aurka	2
GO:0032886	GO:0032886	regulation of microtubule-based process	4/48	268/28943	0.0010155	0.004846	0.0025073	Stmn1/Tpx2/Ckap2/Ska1	4
GO:0010971	GO:0010971	positive regulation of G2/M transition of mitotic cell cycle	2/48	29/28943	0.00106262	0.0049974	0.00258563	Cdk1/Ccnb1	2
GO:0060045	GO:0060045	positive regulation of cardiac muscle cell proliferation	2/48	29/28943	0.00106262	0.0049974	0.00258563	Cdk1/Ccnb1	2
GO:0034508	GO:0034508	centromere complex assembly	2/48	30/28943	0.00113732	0.00531022	0.00274748	Cenpe/Dlgap5	2
GO:1902751	GO:1902751	positive regulation of cell cycle G2/M phase transition	2/48	32/28943	0.00129407	0.00599893	0.00310382	Cdk1/Ccnb1	2
GO:0007098	GO:0007098	centrosome cycle	3/48	131/28943	0.00135055	0.00621635	0.00321631	Ndc80/Kif11/Aurka	3
GO:0001556	GO:0001556	oocyte maturation	2/48	35/28943	0.00154745	0.00707249	0.00365927	Ccnb1/Aurka	2
GO:0032434	GO:0032434	regulation of proteasomal ubiquitin-dependent protein catabolic process	3/48	139/28943	0.00160064	0.00726444	0.00375858	Pbk/Cdc20/Aurka	3
GO:0007026	GO:0007026	negative regulation of microtubule depolymerization	2/48	36/28943	0.00163674	0.00737671	0.00381667	Tpx2/Ckap2	2
GO:0040020	GO:0040020	regulation of meiotic nuclear division	2/48	37/28943	0.00172844	0.00771617	0.00399231	Cdc20/Rad51ap1	2
GO:0006275	GO:0006275	regulation of DNA replication	3/48	143/28943	0.00173584	0.00771617	0.00399231	Cdk1/Ccna2/Esco2	3
GO:0048144	GO:0048144	fibroblast proliferation	3/48	145/28943	0.00180604	0.00791972	0.00409762	Cdk1/Ccna2/Ccnb1	3
GO:0090316	GO:0090316	positive regulation of intracellular protein transport	3/48	145/28943	0.00180604	0.00791972	0.00409762	Cdk1/Kif20b/Ect2	3
GO:0031023	GO:0031023	microtubule organizing center organization	3/48	146/28943	0.00184179	0.0080223	0.0041507	Ndc80/Kif11/Aurka	3
GO:0030866	GO:0030866	cortical actin cytoskeleton organization	2/48	39/28943	0.00191903	0.00819376	0.00423941	Racgap1/Ect2	2
GO:0031114	GO:0031114	regulation of microtubule depolymerization	2/48	39/28943	0.00191903	0.00819376	0.00423941	Tpx2/Ckap2	2
GO:0040001	GO:0040001	establishment of mitotic spindle localization	2/48	39/28943	0.00191903	0.00819376	0.00423941	Nusap1/Ndc80	2
GO:0071214	GO:0071214	cellular response to abiotic stimulus	4/48	336/28943	0.00232168	0.00978422	0.00506231	Pbk/Aurkb/Rad51ap1/Ect2	4
GO:0104004	GO:0104004	cellular response to environmental stimulus	4/48	336/28943	0.00232168	0.00978422	0.00506231	Pbk/Aurkb/Rad51ap1/Ect2	4
GO:0045840	GO:0045840	positive regulation of mitotic nuclear division	2/48	44/28943	0.00243704	0.0102041	0.00527956	Cenpe/Nusap1	2
GO:0055023	GO:0055023	positive regulation of cardiac muscle tissue growth	2/48	46/28943	0.00266069	0.0110692	0.00572714	Cdk1/Ccnb1	2
GO:2000058	GO:2000058	regulation of ubiquitin-dependent protein catabolic process	3/48	168/28943	0.00274304	0.0113391	0.00586677	Pbk/Cdc20/Aurka	3
GO:0060421	GO:0060421	positive regulation of heart growth	2/48	49/28943	0.00301361	0.0123787	0.00640468	Cdk1/Ccnb1	2
GO:0051494	GO:0051494	negative regulation of cytoskeleton organization	3/48	177/28943	0.00317762	0.0129703	0.00671076	Stmn1/Tpx2/Ckap2	3
GO:0065004	GO:0065004	protein-DNA complex assembly	3/48	178/28943	0.00322836	0.013095	0.0067753	Cenpe/Asf1b/Dlgap5	3
GO:1902904	GO:1902904	negative regulation of supramolecular fiber organization	3/48	179/28943	0.00327959	0.0132202	0.00684008	Stmn1/Tpx2/Ckap2	3
GO:0042307	GO:0042307	positive regulation of protein import into nucleus	2/48	52/28943	0.00338727	0.0134867	0.00697797	Cdk1/Ect2	2
GO:0060043	GO:0060043	regulation of cardiac muscle cell proliferation	2/48	52/28943	0.00338727	0.0134867	0.00697797	Cdk1/Ccnb1	2
GO:0007131	GO:0007131	reciprocal meiotic recombination	2/48	54/28943	0.00364779	0.0141935	0.00734366	Top2a/Rad51ap1	2
GO:0051293	GO:0051293	establishment of spindle localization	2/48	54/28943	0.00364779	0.0141935	0.00734366	Nusap1/Ndc80	2
GO:0140527	GO:0140527	reciprocal homologous recombination	2/48	54/28943	0.00364779	0.0141935	0.00734366	Top2a/Rad51ap1	2
GO:0061136	GO:0061136	regulation of proteasomal protein catabolic process	3/48	186/28943	0.00365226	0.0141935	0.00734366	Pbk/Cdc20/Aurka	3
GO:0032388	GO:0032388	positive regulation of intracellular transport	3/48	187/28943	0.00370753	0.0143225	0.00741041	Cdk1/Kif20b/Ect2	3
GO:0072698	GO:0072698	protein localization to microtubule cytoskeleton	2/48	55/28943	0.00378145	0.0145217	0.00751344	Kif20b/Aurka	2
GO:0044380	GO:0044380	protein localization to cytoskeleton	2/48	59/28943	0.00433862	0.0165633	0.00856978	Kif20b/Aurka	2
GO:0035825	GO:0035825	homologous recombination	2/48	61/28943	0.0046306	0.0175746	0.00909302	Top2a/Rad51ap1	2
GO:0046622	GO:0046622	positive regulation of organ growth	2/48	62/28943	0.00477991	0.0179316	0.00927772	Cdk1/Ccnb1	2
GO:0048599	GO:0048599	oocyte development	2/48	62/28943	0.00477991	0.0179316	0.00927772	Ccnb1/Aurka	2
GO:0030865	GO:0030865	cortical cytoskeleton organization	2/48	64/28943	0.00508516	0.018967	0.00981346	Racgap1/Ect2	2
GO:0071824	GO:0071824	protein-DNA complex subunit organization	3/48	212/28943	0.00525845	0.0195014	0.0100899	Cenpe/Asf1b/Dlgap5	3
GO:0009994	GO:0009994	oocyte differentiation	2/48	66/28943	0.00539916	0.0197969	0.0102428	Ccnb1/Aurka	2
GO:0060038	GO:0060038	cardiac muscle cell proliferation	2/48	66/28943	0.00539916	0.0197969	0.0102428	Cdk1/Ccnb1	2
GO:0031032	GO:0031032	actomyosin structure organization	3/48	215/28943	0.005467	0.0199331	0.0103133	Stmn1/Racgap1/Ect2	3
GO:0009314	GO:0009314	response to radiation	4/48	432/28943	0.0056737	0.0205711	0.0106434	Pbk/Aurkb/Rad51ap1/Ect2	4
GO:1903050	GO:1903050	regulation of proteolysis involved in protein catabolic process	3/48	219/28943	0.00575272	0.0207418	0.0107317	Pbk/Cdc20/Aurka	3
GO:0043161	GO:0043161	proteasome-mediated ubiquitin-dependent protein catabolic process	4/48	438/28943	0.00595354	0.0213472	0.011045	Ube2c/Pbk/Cdc20/Aurka	4
GO:0000079	GO:0000079	regulation of cyclin-dependent protein serine/threonine kinase activity	2/48	71/28943	0.00622214	0.0220665	0.0114171	Ccna2/Ccnb1	2
GO:0042775	GO:0042775	mitochondrial ATP synthesis coupled electron transport	2/48	71/28943	0.00622214	0.0220665	0.0114171	Cdk1/Ccnb1	2
GO:0033157	GO:0033157	regulation of intracellular protein transport	3/48	228/28943	0.00642799	0.0226726	0.0117307	Cdk1/Kif20b/Ect2	3
GO:0042773	GO:0042773	ATP synthesis coupled electron transport	2/48	73/28943	0.00656636	0.0230355	0.0119185	Cdk1/Ccnb1	2
GO:0046824	GO:0046824	positive regulation of nucleocytoplasmic transport	2/48	74/28943	0.00674166	0.0233975	0.0121058	Cdk1/Ect2	2
GO:1904029	GO:1904029	regulation of cyclin-dependent protein kinase activity	2/48	74/28943	0.00674166	0.0233975	0.0121058	Ccna2/Ccnb1	2
GO:0071479	GO:0071479	cellular response to ionizing radiation	2/48	75/28943	0.00691909	0.0238856	0.0123583	Rad51ap1/Ect2	2
GO:0007163	GO:0007163	establishment or maintenance of cell polarity	3/48	235/28943	0.0069846	0.0239842	0.0124093	Ndc80/Kif20b/Kif2c	3
GO:0048146	GO:0048146	positive regulation of fibroblast proliferation	2/48	77/28943	0.00728025	0.0248678	0.0128665	Ccna2/Ccnb1	2
GO:0042306	GO:0042306	regulation of protein import into nucleus	2/48	78/28943	0.00746399	0.0253619	0.0131221	Cdk1/Ect2	2
GO:0044773	GO:0044773	mitotic DNA damage checkpoint signaling	2/48	80/28943	0.00783771	0.0264931	0.0137074	Cdk1/Pbk	2
GO:0007405	GO:0007405	neuroblast proliferation	2/48	81/28943	0.00802769	0.0269947	0.0139669	Racgap1/Aspm	2
GO:1901880	GO:1901880	negative regulation of protein depolymerization	2/48	82/28943	0.00821974	0.027498	0.0142273	Tpx2/Ckap2	2
GO:0046785	GO:0046785	microtubule polymerization	2/48	83/28943	0.00841385	0.0278601	0.0144147	Stmn1/Tpx2	2
GO:0055021	GO:0055021	regulation of cardiac muscle tissue growth	2/48	83/28943	0.00841385	0.0278601	0.0144147	Cdk1/Ccnb1	2
GO:0044774	GO:0044774	mitotic DNA integrity checkpoint signaling	2/48	84/28943	0.00861001	0.028365	0.0146759	Cdk1/Pbk	2
GO:0014855	GO:0014855	striated muscle cell proliferation	2/48	85/28943	0.00880822	0.0288714	0.0149379	Cdk1/Ccnb1	2
GO:1903829	GO:1903829	positive regulation of protein localization	4/48	493/28943	0.00895815	0.0292153	0.0151158	Cdk1/Ndc80/Kif20b/Ect2	4
GO:0034644	GO:0034644	cellular response to UV	2/48	91/28943	0.0100401	0.032418	0.0167729	Pbk/Aurkb	2
GO:0060420	GO:0060420	regulation of heart growth	2/48	91/28943	0.0100401	0.032418	0.0167729	Cdk1/Ccnb1	2
GO:0032436	GO:0032436	positive regulation of proteasomal ubiquitin-dependent protein catabolic process	2/48	92/28943	0.0102524	0.0326168	0.0168758	Cdc20/Aurka	2
GO:0043242	GO:0043242	negative regulation of protein-containing complex disassembly	2/48	92/28943	0.0102524	0.0326168	0.0168758	Tpx2/Ckap2	2
GO:1900182	GO:1900182	positive regulation of protein localization to nucleus	2/48	92/28943	0.0102524	0.0326168	0.0168758	Cdk1/Ect2	2
GO:0051258	GO:0051258	protein polymerization	3/48	274/28943	0.0106044	0.0335721	0.01737	Stmn1/Tpx2/Ube2c	3
GO:0022904	GO:0022904	respiratory electron transport chain	2/48	96/28943	0.0111216	0.0348693	0.0180412	Cdk1/Ccnb1	2
GO:1901879	GO:1901879	regulation of protein depolymerization	2/48	96/28943	0.0111216	0.0348693	0.0180412	Tpx2/Ckap2	2
GO:0006260	GO:0006260	DNA replication	3/48	282/28943	0.0114584	0.0357525	0.0184982	Cdk1/Ccna2/Esco2	3
GO:0032091	GO:0032091	negative regulation of protein binding	2/48	98/28943	0.011568	0.0359218	0.0185858	Aurkb/Aurka	2
GO:0032147	GO:0032147	activation of protein kinase activity	2/48	101/28943	0.0122523	0.0378654	0.0195914	Tpx2/Ect2	2
GO:0014706	GO:0014706	striated muscle tissue development	3/48	291/28943	0.0124655	0.0383418	0.0198379	Cdk1/Cenpf/Ccnb1	3
GO:2000060	GO:2000060	positive regulation of ubiquitin-dependent protein catabolic process	2/48	106/28943	0.0134312	0.0411171	0.0212738	Cdc20/Aurka	2
GO:0022900	GO:0022900	electron transport chain	2/48	107/28943	0.0136727	0.0416599	0.0215546	Cdk1/Ccnb1	2
GO:2001252	GO:2001252	positive regulation of chromosome organization	2/48	109/28943	0.0141613	0.0429472	0.0222207	Aurkb/Ncapg	2
GO:1901800	GO:1901800	positive regulation of proteasomal protein catabolic process	2/48	110/28943	0.0144085	0.0432921	0.0223991	Cdc20/Aurka	2
GO:2000243	GO:2000243	positive regulation of reproductive process	2/48	110/28943	0.0144085	0.0432921	0.0223991	Rad51ap1/Aurka	2
GO:0110020	GO:0110020	regulation of actomyosin structure organization	2/48	111/28943	0.0146575	0.0438373	0.0226812	Stmn1/Ect2	2
GO:0031647	GO:0031647	regulation of protein stability	3/48	312/28943	0.0150082	0.0446804	0.0231174	Cenpe/Ndc80/Aurka	3
GO:0055017	GO:0055017	cardiac muscle tissue growth	2/48	113/28943	0.0151611	0.0447251	0.0231406	Cdk1/Ccnb1	2
GO:0071482	GO:0071482	cellular response to light stimulus	2/48	113/28943	0.0151611	0.0447251	0.0231406	Pbk/Aurkb	2
GO:0000077	GO:0000077	DNA damage checkpoint signaling	2/48	114/28943	0.0154156	0.0452704	0.0234227	Cdk1/Pbk	2
GO:0018107	GO:0018107	peptidyl-threonine phosphorylation	2/48	115/28943	0.0156721	0.0458161	0.023705	Cdk1/Pbk	2
GO:0051222	GO:0051222	positive regulation of protein transport	3/48	321/28943	0.0161814	0.0470929	0.0243656	Cdk1/Kif20b/Ect2	3
GO:0044771	GO:0044771	meiotic cell cycle phase transition	1/48	10/28943	0.0164636	0.0472783	0.0244616	Ndc80	1
GO:0070601	GO:0070601	centromeric sister chromatid cohesion	1/48	10/28943	0.0164636	0.0472783	0.0244616	Bub1	1
GO:0090129	GO:0090129	positive regulation of synapse maturation	1/48	10/28943	0.0164636	0.0472783	0.0244616	Cdc20	1
GO:0051054	GO:0051054	positive regulation of DNA metabolic process	3/48	328/28943	0.0171287	0.0487298	0.0252125	Cdk1/Aurkb/Rad51ap1	3
GO:0031570	GO:0031570	DNA integrity checkpoint signaling	2/48	121/28943	0.0172489	0.0487298	0.0252125	Cdk1/Pbk	2
GO:0018105	GO:0018105	peptidyl-serine phosphorylation	3/48	332/28943	0.0176838	0.0487298	0.0252125	Cdk1/Pbk/Aurka	3
GO:0018210	GO:0018210	peptidyl-threonine modification	2/48	123/28943	0.017789	0.0487298	0.0252125	Cdk1/Pbk	2
GO:0060419	GO:0060419	heart growth	2/48	123/28943	0.017789	0.0487298	0.0252125	Cdk1/Ccnb1	2
GO:0046620	GO:0046620	regulation of organ growth	2/48	124/28943	0.0180617	0.0487298	0.0252125	Cdk1/Ccnb1	2
GO:0048145	GO:0048145	regulation of fibroblast proliferation	2/48	124/28943	0.0180617	0.0487298	0.0252125	Ccna2/Ccnb1	2
GO:0010992	GO:0010992	ubiquitin recycling	1/48	11/28943	0.0180953	0.0487298	0.0252125	Ube2c	1
GO:0031442	GO:0031442	positive regulation of mRNA 3'-end processing	1/48	11/28943	0.0180953	0.0487298	0.0252125	Ccnb1	1
GO:0051657	GO:0051657	maintenance of organelle location	1/48	11/28943	0.0180953	0.0487298	0.0252125	Aspm	1
GO:0070493	GO:0070493	thrombin-activated receptor signaling pathway	1/48	11/28943	0.0180953	0.0487298	0.0252125	Stmn1	1
GO:0097421	GO:0097421	liver regeneration	1/48	11/28943	0.0180953	0.0487298	0.0252125	Aurka	1
GO:1901977	GO:1901977	negative regulation of cell cycle checkpoint	1/48	11/28943	0.0180953	0.0487298	0.0252125	Aurka	1
GO:1903431	GO:1903431	positive regulation of cell maturation	1/48	11/28943	0.0180953	0.0487298	0.0252125	Aurka	1
GO:1905097	GO:1905097	regulation of guanyl-nucleotide exchange factor activity	1/48	11/28943	0.0180953	0.0487298	0.0252125	Stmn1	1
GO:2000177	GO:2000177	regulation of neural precursor cell proliferation	2/48	125/28943	0.0183362	0.0491201	0.0254145	Shcbp1/Aspm	2
GO:1904951	GO:1904951	positive regulation of establishment of protein localization	3/48	337/28943	0.0183917	0.0491201	0.0254145	Cdk1/Kif20b/Ect2	3
GO:1903052	GO:1903052	positive regulation of proteolysis involved in protein catabolic process	2/48	126/28943	0.0186125	0.0494808	0.0256011	Cdc20/Aurka	2
GO:0032386	GO:0032386	regulation of intracellular transport	3/48	339/28943	0.0186792	0.0494808	0.0256011	Cdk1/Kif20b/Ect2	3
GO:0042752	GO:0042752	regulation of circadian rhythm	2/48	129/28943	0.0194519	0.0513182	0.0265518	Top2a/Cdk1	2
GO:0006266	GO:0006266	DNA ligation	1/48	12/28943	0.0197244	0.0516174	0.0267066	Top2a	1
GO:0006335	GO:0006335	DNA replication-dependent chromatin assembly	1/48	12/28943	0.0197244	0.0516174	0.0267066	Asf1b	1
GO:0046822	GO:0046822	regulation of nucleocytoplasmic transport	2/48	132/28943	0.020307	0.0529286	0.027385	Cdk1/Ect2	2
GO:0043244	GO:0043244	regulation of protein-containing complex disassembly	2/48	133/28943	0.0205955	0.0532948	0.0275745	Tpx2/Ckap2	2
GO:0010212	GO:0010212	response to ionizing radiation	2/48	134/28943	0.0208857	0.0532948	0.0275745	Rad51ap1/Ect2	2
GO:0018209	GO:0018209	peptidyl-serine modification	3/48	354/28943	0.0209159	0.0532948	0.0275745	Cdk1/Pbk/Aurka	3
GO:0021700	GO:0021700	developmental maturation	3/48	355/28943	0.02107	0.0532948	0.0275745	Cdc20/Ccnb1/Aurka	3
GO:0042176	GO:0042176	regulation of protein catabolic process	3/48	355/28943	0.02107	0.0532948	0.0275745	Pbk/Cdc20/Aurka	3
GO:0000279	GO:0000279	M phase	1/48	13/28943	0.0213508	0.0532948	0.0275745	Cdc20	1
GO:0006213	GO:0006213	pyrimidine nucleoside metabolic process	1/48	13/28943	0.0213508	0.0532948	0.0275745	Tk1	1
GO:0031915	GO:0031915	positive regulation of synaptic plasticity	1/48	13/28943	0.0213508	0.0532948	0.0275745	Cdc20	1
GO:0045144	GO:0045144	meiotic sister chromatid segregation	1/48	13/28943	0.0213508	0.0532948	0.0275745	Bub1	1
GO:0048012	GO:0048012	hepatocyte growth factor receptor signaling pathway	1/48	13/28943	0.0213508	0.0532948	0.0275745	Stmn1	1
GO:0051177	GO:0051177	meiotic sister chromatid cohesion	1/48	13/28943	0.0213508	0.0532948	0.0275745	Bub1	1
GO:0001889	GO:0001889	liver development	2/48	137/28943	0.0217666	0.0541246	0.0280038	Mki67/Aurka	2
GO:0045860	GO:0045860	positive regulation of protein kinase activity	3/48	363/28943	0.0223258	0.0551832	0.0285515	Tpx2/Cenpe/Ect2	3
GO:0007266	GO:0007266	Rho protein signal transduction	2/48	139/28943	0.0223624	0.0551832	0.0285515	Stmn1/Racgap1	2
GO:0006119	GO:0006119	oxidative phosphorylation	2/48	140/28943	0.0226628	0.0555024	0.0287167	Cdk1/Ccnb1	2
GO:0061008	GO:0061008	hepaticobiliary system development	2/48	140/28943	0.0226628	0.0555024	0.0287167	Mki67/Aurka	2
GO:0009120	GO:0009120	deoxyribonucleoside metabolic process	1/48	14/28943	0.0229745	0.0556361	0.0287858	Tk1	1
GO:0045091	GO:0045091	regulation of single stranded viral RNA replication via double stranded DNA intermediate	1/48	14/28943	0.0229745	0.0556361	0.0287858	Top2a	1
GO:0045842	GO:0045842	positive regulation of mitotic metaphase/anaphase transition	1/48	14/28943	0.0229745	0.0556361	0.0287858	Cenpe	1
GO:0007135	GO:0007135	meiosis II	1/48	15/28943	0.0245956	0.0576266	0.0298157	Bub1	1
GO:0031115	GO:0031115	negative regulation of microtubule polymerization	1/48	15/28943	0.0245956	0.0576266	0.0298157	Stmn1	1
GO:0039692	GO:0039692	single stranded viral RNA replication via double stranded DNA intermediate	1/48	15/28943	0.0245956	0.0576266	0.0298157	Top2a	1
GO:0048308	GO:0048308	organelle inheritance	1/48	15/28943	0.0245956	0.0576266	0.0298157	Cdk1	1
GO:0048313	GO:0048313	Golgi inheritance	1/48	15/28943	0.0245956	0.0576266	0.0298157	Cdk1	1
GO:0051782	GO:0051782	negative regulation of cell division	1/48	15/28943	0.0245956	0.0576266	0.0298157	Aspm	1
GO:0061952	GO:0061952	midbody abscission	1/48	15/28943	0.0245956	0.0576266	0.0298157	Cep55	1
GO:0061983	GO:0061983	meiosis II cell cycle process	1/48	15/28943	0.0245956	0.0576266	0.0298157	Bub1	1
GO:1902101	GO:1902101	positive regulation of metaphase/anaphase transition of cell cycle	1/48	15/28943	0.0245956	0.0576266	0.0298157	Cenpe	1
GO:0043467	GO:0043467	regulation of generation of precursor metabolites and energy	2/48	149/28943	0.0254413	0.0593935	0.0307299	Cdk1/Ccnb1	2
GO:0009411	GO:0009411	response to UV	2/48	151/28943	0.0260767	0.0603296	0.0312143	Pbk/Aurkb	2
GO:1900180	GO:1900180	regulation of protein localization to nucleus	2/48	151/28943	0.0260767	0.0603296	0.0312143	Cdk1/Ect2	2
GO:0055057	GO:0055057	neuroblast division	1/48	16/28943	0.0262141	0.0603296	0.0312143	Aspm	1
GO:0090128	GO:0090128	regulation of synapse maturation	1/48	16/28943	0.0262141	0.0603296	0.0312143	Cdc20	1
GO:1902903	GO:1902903	regulation of supramolecular fiber organization	3/48	389/28943	0.0266854	0.0611973	0.0316632	Stmn1/Tpx2/Ckap2	3
GO:0030010	GO:0030010	establishment of cell polarity	2/48	155/28943	0.0273669	0.0622815	0.0322242	Ndc80/Kif20b	2
GO:0031099	GO:0031099	regeneration	2/48	155/28943	0.0273669	0.0622815	0.0322242	Cdk1/Aurka	2
GO:0007281	GO:0007281	germ cell development	3/48	395/28943	0.0277519	0.0622815	0.0322242	Ccnb1/Aurka/Aspm	3
GO:0000712	GO:0000712	resolution of meiotic recombination intermediates	1/48	17/28943	0.02783	0.0622815	0.0322242	Top2a	1
GO:0007096	GO:0007096	regulation of exit from mitosis	1/48	17/28943	0.02783	0.0622815	0.0322242	Ube2c	1
GO:0008272	GO:0008272	sulfate transport	1/48	17/28943	0.02783	0.0622815	0.0322242	Racgap1	1
GO:1904355	GO:1904355	positive regulation of telomere capping	1/48	17/28943	0.02783	0.0622815	0.0322242	Aurkb	1
GO:1904424	GO:1904424	regulation of GTP binding	1/48	18/28943	0.0294432	0.0656654	0.033975	Stmn1	1
GO:0051098	GO:0051098	regulation of binding	3/48	408/28943	0.0301403	0.0669899	0.0346602	Stmn1/Aurkb/Aurka	3
GO:0030214	GO:0030214	hyaluronan catabolic process	1/48	19/28943	0.0310538	0.0683184	0.0353476	Hmmr	1
GO:0035372	GO:0035372	protein localization to microtubule	1/48	19/28943	0.0310538	0.0683184	0.0353476	Kif20b	1
GO:0045836	GO:0045836	positive regulation of meiotic nuclear division	1/48	19/28943	0.0310538	0.0683184	0.0353476	Rad51ap1	1
GO:0007063	GO:0007063	regulation of sister chromatid cohesion	1/48	20/28943	0.0326618	0.071372	0.0369276	Bub1	1
GO:0090141	GO:0090141	positive regulation of mitochondrial fission	1/48	20/28943	0.0326618	0.071372	0.0369276	Aurka	1
GO:0042770	GO:0042770	signal transduction in response to DNA damage	2/48	171/28943	0.032778	0.0713856	0.0369346	Cdk1/Pbk	2
GO:2001022	GO:2001022	positive regulation of response to DNA damage stimulus	2/48	172/28943	0.0331291	0.071909	0.0372054	Pbk/Rad51ap1	2
GO:0006606	GO:0006606	protein import into nucleus	2/48	177/28943	0.034907	0.0752646	0.0389415	Cdk1/Ect2	2
GO:0051100	GO:0051100	negative regulation of binding	2/48	177/28943	0.034907	0.0752646	0.0389415	Aurkb/Aurka	2
GO:0008356	GO:0008356	asymmetric cell division	1/48	22/28943	0.0358699	0.0765776	0.0396209	Aspm	1
GO:0051444	GO:0051444	negative regulation of ubiquitin-protein transferase activity	1/48	22/28943	0.0358699	0.0765776	0.0396209	Cdc20	1
GO:2000114	GO:2000114	regulation of establishment of cell polarity	1/48	22/28943	0.0358699	0.0765776	0.0396209	Kif20b	1
GO:0051170	GO:0051170	import into nucleus	2/48	181/28943	0.0363557	0.0773482	0.0400196	Cdk1/Ect2	2
GO:0033674	GO:0033674	positive regulation of kinase activity	3/48	440/28943	0.0364693	0.0773482	0.0400196	Tpx2/Cenpe/Ect2	3
GO:0002244	GO:0002244	hematopoietic progenitor cell differentiation	2/48	182/28943	0.0367214	0.0776293	0.040165	Top2a/Esco2	2
GO:0016202	GO:0016202	regulation of striated muscle tissue development	1/48	23/28943	0.0374701	0.0784454	0.0405873	Cenpf	1
GO:1904666	GO:1904666	regulation of ubiquitin protein ligase activity	1/48	23/28943	0.0374701	0.0784454	0.0405873	Cdc20	1
GO:2001224	GO:2001224	positive regulation of neuron migration	1/48	23/28943	0.0374701	0.0784454	0.0405873	Kif20b	1
GO:0071897	GO:0071897	DNA biosynthetic process	2/48	185/28943	0.0378273	0.0789387	0.0408425	Tk1/Aurkb	2
GO:0009060	GO:0009060	aerobic respiration	2/48	187/28943	0.0385717	0.0799777	0.0413801	Cdk1/Ccnb1	2
GO:0051260	GO:0051260	protein homooligomerization	2/48	187/28943	0.0385717	0.0799777	0.0413801	Tk1/Ect2	2
GO:0022403	GO:0022403	cell cycle phase	1/48	24/28943	0.0390676	0.0807481	0.0417787	Cdc20	1
GO:0035024	GO:0035024	negative regulation of Rho protein signal transduction	1/48	25/28943	0.0406626	0.0832493	0.0430728	Stmn1	1
GO:0097150	GO:0097150	neuronal stem cell population maintenance	1/48	25/28943	0.0406626	0.0832493	0.0430728	Aspm	1
GO:2000001	GO:2000001	regulation of DNA damage checkpoint	1/48	25/28943	0.0406626	0.0832493	0.0430728	Pbk	1
GO:1904353	GO:1904353	regulation of telomere capping	1/48	26/28943	0.042255	0.0862374	0.0446188	Aurkb	1
GO:0001764	GO:0001764	neuron migration	2/48	200/28943	0.043545	0.0878248	0.0454402	Kif20b/Aspm	2
GO:0045732	GO:0045732	positive regulation of protein catabolic process	2/48	200/28943	0.043545	0.0878248	0.0454402	Cdc20/Aurka	2
GO:0032878	GO:0032878	regulation of establishment or maintenance of cell polarity	1/48	27/28943	0.0438448	0.0878248	0.0454402	Kif20b	1
GO:0043687	GO:0043687	post-translational protein modification	1/48	27/28943	0.0438448	0.0878248	0.0454402	Esco2	1
GO:0051307	GO:0051307	meiotic chromosome separation	1/48	27/28943	0.0438448	0.0878248	0.0454402	Top2a	1
GO:0051443	GO:0051443	positive regulation of ubiquitin-protein transferase activity	1/48	27/28943	0.0438448	0.0878248	0.0454402	Cdc20	1
GO:0002903	GO:0002903	negative regulation of B cell apoptotic process	1/48	28/28943	0.045432	0.0898943	0.0465109	Aurkb	1
GO:0010458	GO:0010458	exit from mitosis	1/48	28/28943	0.045432	0.0898943	0.0465109	Ube2c	1
GO:0031440	GO:0031440	regulation of mRNA 3'-end processing	1/48	28/28943	0.045432	0.0898943	0.0465109	Ccnb1	1
GO:0048634	GO:0048634	regulation of muscle organ development	1/48	28/28943	0.045432	0.0898943	0.0465109	Cenpf	1
GO:0051446	GO:0051446	positive regulation of meiotic cell cycle	1/48	29/28943	0.0470166	0.092747	0.0479868	Rad51ap1	1
GO:0060537	GO:0060537	muscle tissue development	3/48	494/28943	0.0485775	0.0955357	0.0494297	Cdk1/Cenpf/Ccnb1	3
GO:0006027	GO:0006027	glycosaminoglycan catabolic process	1/48	31/28943	0.0501781	0.0977945	0.0505984	Hmmr	1
GO:0045070	GO:0045070	positive regulation of viral genome replication	1/48	31/28943	0.0501781	0.0977945	0.0505984	Top2a	1
GO:0070979	GO:0070979	protein K11-linked ubiquitination	1/48	31/28943	0.0501781	0.0977945	0.0505984	Ube2c	1
GO:0035265	GO:0035265	organ growth	2/48	218/28943	0.0508011	0.0984177	0.0509209	Cdk1/Ccnb1	2
GO:0048639	GO:0048639	positive regulation of developmental growth	2/48	218/28943	0.0508011	0.0984177	0.0509209	Cdk1/Ccnb1	2
GO:0030262	GO:0030262	apoptotic nuclear changes	1/48	32/28943	0.051755	0.098774	0.0511052	Top2a	1
GO:0036297	GO:0036297	interstrand cross-link repair	1/48	32/28943	0.051755	0.098774	0.0511052	Rad51ap1	1
GO:0039694	GO:0039694	viral RNA genome replication	1/48	32/28943	0.051755	0.098774	0.0511052	Top2a	1
GO:0072574	GO:0072574	hepatocyte proliferation	1/48	32/28943	0.051755	0.098774	0.0511052	Mki67	1
GO:0072575	GO:0072575	epithelial cell proliferation involved in liver morphogenesis	1/48	32/28943	0.051755	0.098774	0.0511052	Mki67	1
GO:0043393	GO:0043393	regulation of protein binding	2/48	221/28943	0.0520504	0.098774	0.0511052	Aurkb/Aurka	2
GO:0048469	GO:0048469	cell maturation	2/48	221/28943	0.0520504	0.098774	0.0511052	Ccnb1/Aurka	2
GO:0007623	GO:0007623	circadian rhythm	2/48	222/28943	0.0524693	0.0992787	0.0513663	Top2a/Cdk1	2
GO:0006921	GO:0006921	cellular component disassembly involved in execution phase of apoptosis	1/48	33/28943	0.0533293	0.0994562	0.0514581	Top2a	1
GO:0007020	GO:0007020	microtubule nucleation	1/48	33/28943	0.0533293	0.0994562	0.0514581	Tpx2	1
GO:0032212	GO:0032212	positive regulation of telomere maintenance via telomerase	1/48	33/28943	0.0533293	0.0994562	0.0514581	Aurkb	1
[truncated: 303 more rows]

## Sheet: markers_FB_Efhd1
	ID	Description	GeneRatio	BgRatio	pvalue	p.adjust	qvalue	geneID	Count
[truncated: 1,200 more rows]

[truncated: 15 more sheets: markers_FB_Fgl2, markers_FB_Gdf10, markers_FB_Gdf15, markers_FB_Gm19951, markers_FB_Gsta3, markers_FB_Ly6c1, markers_FB_Sepp1, markers_FB_Spp1, markers_FB_Timp_Ccnb2_Thbs4, markers_FB_Timp_deactivated, markers_FB_Wif1, markers_Matrifibrocyte, markers_FB_Cilp, markers_MFB_Matn4, markers_MFB_Tnxb]
