# Supplementary material for: An integrated resource for ischemic heart disease defines hallmarks and heterogeneity across time and space
Source: Acta Pharm Sin B. 2025 Nov 14;16(1):642–6. doi: 10.1016/j.apsb.2025.11.020 (PMC12828080; doi:10.1016/j.apsb.2025.11.020)
Supplement: Multimedia component 6 [file mmc6.xlsx]

## Sheet: Single-cell robust programs
ERS2921927_rank4_9_nruns10.RDS.30.2	ERS2921927_rank4_9_nruns10.RDS.30.3	ERS2921927_rank4_9_nruns10.RDS.30.4	ERS2921927_rank4_9_nruns10.RDS.30.5	ERS2921927_rank4_9_nruns10.RDS.30.6	ERS2921927_rank4_9_nruns10.RDS.30.7	ERS2921927_rank4_9_nruns10.RDS.30.8	ERS2921927_rank4_9_nruns10.RDS.30.9	ERS2921927_rank4_9_nruns10.RDS.30.17	ERS2921927_rank4_9_nruns10.RDS.30.19	ERS2921927_rank4_9_nruns10.RDS.30.20	ERS2921927_rank4_9_nruns10.RDS.30.23	ERS2921927_rank4_9_nruns10.RDS.30.24	ERS2921927_rank4_9_nruns10.RDS.30.27	ERS2921928_rank4_9_nruns10.RDS.30.2	ERS2921928_rank4_9_nruns10.RDS.30.3	ERS2921928_rank4_9_nruns10.RDS.30.4	ERS2921928_rank4_9_nruns10.RDS.30.5	ERS2921928_rank4_9_nruns10.RDS.30.6	ERS2921928_rank4_9_nruns10.RDS.30.8	ERS2921928_rank4_9_nruns10.RDS.30.11	ERS2921928_rank4_9_nruns10.RDS.30.14	ERS2921928_rank4_9_nruns10.RDS.30.17	ERS2921928_rank4_9_nruns10.RDS.30.20	ERS2921928_rank4_9_nruns10.RDS.30.29	ERS2921929_rank4_9_nruns10.RDS.30.2	ERS2921929_rank4_9_nruns10.RDS.30.3	ERS2921929_rank4_9_nruns10.RDS.30.4	ERS2921929_rank4_9_nruns10.RDS.30.5	ERS2921929_rank4_9_nruns10.RDS.30.8	ERS2921929_rank4_9_nruns10.RDS.30.9	ERS2921929_rank4_9_nruns10.RDS.30.12	ERS2921929_rank4_9_nruns10.RDS.30.14	ERS2921929_rank4_9_nruns10.RDS.30.15	ERS2921929_rank4_9_nruns10.RDS.30.19	ERS2921929_rank4_9_nruns10.RDS.30.21	ERS2921929_rank4_9_nruns10.RDS.30.26	ERS2921929_rank4_9_nruns10.RDS.30.29	ERS2921930_rank4_9_nruns10.RDS.30.2	ERS2921930_rank4_9_nruns10.RDS.30.3	ERS2921930_rank4_9_nruns10.RDS.30.4	ERS2921930_rank4_9_nruns10.RDS.30.5	ERS2921930_rank4_9_nruns10.RDS.30.9	ERS2921930_rank4_9_nruns10.RDS.30.11	ERS2921930_rank4_9_nruns10.RDS.30.14	ERS2921930_rank4_9_nruns10.RDS.30.21	ERS2921930_rank4_9_nruns10.RDS.30.22	ERS2921930_rank4_9_nruns10.RDS.30.28	ERS2921931_rank4_9_nruns10.RDS.30.2	ERS2921931_rank4_9_nruns10.RDS.30.3
Hspd1	Spp1	Apoe	Cilp	Pi16	Prg4	Fos	Mt2	Col6a3	Acta2	Stmn1	Gsta3	C3	Ahnak	Pi16	Dkk3	Btg2	Inmt	Postn	Tubb4b	Smoc2	Erh	Mgll	Lpl	Camk2n1	Sfrp2	Fbln1	Ddah1	Ly6a	Btg2	Dpep1	Ifi27l2a	Gm42418	Mgp	Clu	Acta2	Stmn1	Gsn	Pi16	Dkk3	Btg2	C3	Hsd11b1	Postn	Ahnak	Wisp2	Tpm4	Meox1	Sparc	Dcn
Ncl	Lgals3	Dkk3	Postn	Ly6c1	Col3a1	Ier2	Timp1	Col15a1	Timp1	H2afz	Hsd11b1	Clec3b	Sptbn1	Ly6a	Wif1	Ier2	C3	Col8a1	Hspa9	Gsta3	Mrpl23	Sdpr	Prss23	Ahnak	Sfrp1	Mfap4	Ltbp2	Pi16	Fos	Gsn	Cox7b	Col6a3	Col15a1	C3	Tagln	H2afz	Cd9	Ly6a	Apoe	Ier2	Sfrp1	Ndufa4l2	Ptn	Kcnq1ot1	Adm	Tagln2	Ccnd1	Igfbp7	Gsn
Ran	Lyz2	Wif1	Mfap4	Ly6a	Mfap4	Btg2	Mt1	Col6a1	Cthrc1	Cenpa	Smoc2	Ifi205	Lrp1	Ly6c1	Apoe	Junb	Apoe	Cilp	Cct8	Col8a1	Atp5g1	Ly6c1	Spon2	Sptbn1	Wisp2	Htra3	Fn1	Ly6c1	Junb	C3	Uqcr11	Nav1	Col4a1	C1s1	Myl9	Cenpa	Myoc	Cd248	Wif1	Fos	Ces1d	Smoc2	Fn1	Zeb1	Anxa3	Ran	Col8a1	Fabp4	Mgp
Hspe1	Ctss	Ptn	Pi16	Uap1	Htra3	Junb	Spp1	Col6a2	Tpm2	Cks2	Sparcl1	Lpl	Abca8a	Tmem100	Prg4	Fos	Srpx	Aspn	Psmd2	Sparcl1	Nme1	Fabp5	Eln	Pcsk6	Ptn	Cilp	Fam101b	Tmem100	Jun	Gstm1	Romo1	Nfib	Col4a2	Tmem176b	Tpm2	Cks2	Prg4	Tmem100	Prg4	Junb	6030408B16Rik	Prss23	Sfrp2	Lrp1	Sfrp2	Cnn2	Spon2	Tm4sf1	Lum
Slc25a5	Fcer1g	Dbi	Fibin	Clec3b	Ccdc80	Jun	Gm12840	Lpl	Tagln	Birc5	G0s2	Dpep1	Zbtb20	Mfap5	1500015O10Rik	Cxcl1	Osr1	Meox1	Ssb	Heyl	Ranbp1	Gng11	Col5a3	Nav1	Figf	Cfh	Lox	Clec3b	Ier2	Clec3b	Atp5g1	Nid1	Serpine2	Aebp1	Cnn2	Hmgb2	Tgfbi	Ly6c1	1500015O10Rik	Nr4a1	Efemp1	Angptl2	Col5a2	Gm42418	Fbln5	Slc25a5	Col15a1	Rhoc	Bgn
Srm	Tyrobp	Lmcd1	Col8a1	Gfpt2	Sulf2	Cxcl1	Mif	Col5a3	Fn1	Cdc20	Clec3b	Sfrp1	Nav1	Cd248	Postn	Socs3	Dpep1	Fibin	Hsp90aa1	Pla1a	D8Ertd738e	Cxcl12	Smoc2	Zeb1	Gas6	Adamts2	Ctgf	Ifi27l2a	Cxcl1	Lpl	Erh	Abca8a	Timp1	Mt1	Tpm1	2700094K13Rik	Cfh	Efhd1	Dbi	Atf3	Ecm1	Gsta3	Col14a1	Atrx	Ogn	Tubb2a	Emp1	Serpinh1	Serping1
Nme1	Fabp5	Csrp2	Igfbp6	Tmem100	Eln	Dusp1	Eno1	Ndufa4l2	Tnc	2700094K13Rik	Crispld2	Enpp2	Hspg2	Efhd1	Comp	Nr4a1	C1s1	Mfap5	Eif2s1	Aspn	Spcs1	Id1	Col6a3	Abca8a	Cxcl12	Itgbl1	Timp3	Efhd1	Egr1	Gpx3	Srsf3	Atrx	Col6a3	Plac8	Csrp1	Hmgn2	Dkk3	Gfpt2	Postn	Cyr61	Dpep1	Lamb1	Mfap2	Luc7l2	Cyr61	Tubb6	Emilin1	Ly6a	Igfbp7
Hsp90aa1	Cd68	Trf	Thbs4	Cd248	Ifi27l2a	Egr1	Angptl4	Spon2	Lox	Hmgb2	Rarres2	Srpx	Dpysl2	Cd55	Prelp	Zfp36	Igf1	Fstl1	Eif3c	Tmem204	Hsbp1	Slc9a3r2	Adamts5	Nfib	1500015O10Rik	Matn2	Thbs1	Cd248	Zfp36	Serping1	Nme1	Ptgfrn	Mmp14	Cpxm1	Csrp2	Ube2s	Pi16	Fbn1	Pdlim3	Zfp36	Tppp3	Pla1a	Csrp2	Akap13	Edn1	Nme1	Crispld2	Ctla2a	Ccdc80
Ranbp1	Wfdc17	Dpt	Mfap5	Cd55	Ly6a	Zfp36	Ptx3	Hspg2	Csrp2	Ccnb2	Gstm1	C1s1	Heg1	Gfpt2	Cpe	Atf3	Penk	Csrp2	Psmc2	Hsd11b1	Uqcr11	Eng	Plat	Tbx20	Id3	Gucy1a3	Col5a2	Cd55	Dusp1	Mgst1	Rbm3	Prpf4b	Tgfb1	C4b	Flna	Tuba1b	Angptl7	Sema3c	Cpe	Socs3	Nid1	Msc	Ppic	Akap12	Vgll3	Eno1	Jup	Prkcdbp	Gpx3
Nhp2	C1qb	Atp1b1	Crlf1	Igfbp6	Col5a2	Socs3	Slc16a3	Smoc2	Wisp1	Ube2s	Pla1a	Igfbp4	Nfia	Sema3c	Abi3bp	Egr1	Gpx3	Cd9	Psma4	Angptl2	Ndufa4	Lims2	Lamb1	Lrp1	Igfbp4	Sulf2	Cthrc1	Gfpt2	Fosb	Inmt	Ndufb2	Fam102b	Ptn	S100a1	Cthrc1	Ran	Fibin	Cd55	Comp	Egr1	Ifi205	Ppp1r14a	Col5a1	Prpf4b	Adamts5	Cox5a	Tm4sf1	Ecscr	Htra3
Set	Ctsd	Cpe	Cst6	Thbd	Col14a1	Atf3	Ndufa4l2	Mmp14	Spp1	Hmgn2	Gas1	Serping1	Gpx3	Fbn1	Fxyd6	Mt1	C1ra	Cyb5r3	Vcp	Ccnd1	Rbm3	AW112010	Col4a1	Tnxb	Gm26771	Itm2a	Vamp5	Cd34	Nr4a1	Enpp2	Ubl5	Mast4	Oaf	Tmem176a	Wisp1	Smc4	Gstm1	Anxa3	Mfap4	Jun	Plpp3	2025-09-04	Mdk	Golim4	Itgbl1	Tubb5	Heyl	Pecam1	Pcolce
C1qbp	Lgmn	Il11ra1	Fxyd6	Scara5	Tppp3	Klf2	Fam162a	Col4a2	Tpm1	2810417H13Rik	Vwa1	Mt1	Cbx3	Anxa3	Pdlim3	Dusp1	Cxcl12	Cst6	Psmd1	Pi16	Cfl1	Tm4sf1	Hspg2	Scn7a	Fn1	Ctsk	Fam198b	Scara5	Socs3	Abca8a	Uqcc2	Kcnq1ot1	Crlf1	Cxcl12	Actn1	Nucks1	Prelp	Thy1	Igfbp5	Dusp1	Tnxb	Col5a3	C1qtnf6	Prrc2c	Svep1	Rbm3	P2ry1	Col4a1	Cfh
Prmt1	Ccl6	Igf1	Ckb	Ifi27l2a	Hist1h2bc	Klf4	Tpi1	Sparcl1	Actn1	Cks1b	Angptl2	C1ra	Nfib	Lrrn4cl	Frzb	Fosb	Ccl11	Emp1	Immt	Colec12	Dbi	Id3	Marcks	Pdgfra	Id2	Cpxm1	Postn	Igfbp6	Klf4	Plpp3	Mrps21	Fndc3b	Spp1	Igf1	Fabp5	Tubb4b	Pcolce2	Ppp1r14b	Csrp2	Fosb	Myoc	Col4a1	Gucy1a3	Ankrd11	Prss23	Anxa3	Thbs1	Gng11	Pi16
Nop56	Apoe	Postn	Aspn	Axl	Gas1	Nr4a1	Pgam1	Col4a1	Cnn2	Smc4	Plxdc2	Plpp3	Col5a1	Igfbp6	Meox1	Jun	Sfrp1	Fbln2	Fh1	Tcf4	Hmgn1	Nrp1	Htra1	Heg1	Gucy1a3	Serping1	Col8a1	Axl	Klf2	Pcolce2	Tmem256	Ctgf	Mafb	Mt2	Myh9	H2afv	Sparcl1	Ebf1	Fxyd6	Klf2	Lama4	Mfge8	Adamts2	Rock2	Srpx2	Tpm2	Lsp1	Pdlim1	Dpt
Serbp1	Cotl1	Itih5	Rbp1	Mfap5	Ly6c1	Fosb	Cxcl5	Ppp1r14a	Postn	Nucks1	Htra3	Nid1	Pcsk6	Scara5	Dbi	Klf2	Cpxm1	Pam	Cct3	Col15a1	Mif	Snrk	Rhoj	Lamc1	2025-09-11	Fgl2	Pmepa1	Adamts5	Atf3	Ifi205	Atox1	Dst	Foxs1	Htra1	Fn1	Tubb6	Gas1	Ifi27l2a	Mdk	Nfkbiz	Spon2	Fap	Timp1	Col15a1	Dpep1	Arpc2	Phlda3	Cav1	Sparc
Cycs	Psap	Mfap2	Itgbl1	Pcolce2	Cthrc1	Cyr61	Sdc1	Lamb1	Csrp1	Smc2	Ms4a4d	Ggt5	Kcnq1ot1	Ebf1	Mfap4	Ppp1r15a	Il11ra1	Tagln2	Cct7	Bmp4	Atox1	Ly6a	Col5a2	Sox9	Tmem176b	Col14a1	Tnfrsf12a	Pcsk6	Cyr61	Ms4a4d	Ndufc1	Luc7l2	Nrep	Osr1	Wisp2	Tmpo	Plpp1	Axl	Il11ra1	Dnajb1	Qpct	Ifitm1	Mfap4	Amotl1	Marcks	Ldha	Mxra7	Egfl7	Igfbp4
Cct3	Pf4	Smim3	Dio2	Lrrn4cl	Csrp2	Nfkbiz	Ddit4	Eln	Loxl3	Ran	Dcn	Gpx3	Raph1	Uap1	Csrp2	Nfkbiz	Ifi205	Ckb	Psmd11	Itm2a	Psme2	Ly6e	Col6a2	Nid1	Marcks	Postn	Runx1	Uap1	Jund	Glul	Uqcrq	Pcsk6	Heyl	Meg3	Cxcl12	Ccdc34	Tmem100	Ugdh	Trf	Klf4	Ogn	Nrp1	Sfrp1	Scaf11	Apod	Ranbp1	Scml4	Tuba1a	Smoc2
Serpine1	C1qc	Timp3	Nbl1	Pcsk6	Gpx7	Dnajb1	Cxcl12	C1qtnf6	Myl9	Tmpo	Aldh1a1	Inmt	Ankrd11	Fn1	Tgfbi	Gadd45g	Fbln1	F2r	Etf1	Cd83	Coa3	Cd200	Mmp14	Zfp36l1	Tmem45a	Pi16	Actn1	Ebf1	Nfkbiz	Igfbp4	Lsm4	Nktr	Ttc9	Flrt2	Hnrnpa1	Cks1b	Cd34	Lrrn4cl	Itih5	Neat1	Selenbp1	Col6a3	Tgfb3	Zeb2	Aldh1a1	Rhoc	Bhlhe40	Cd81	Cd34
Pa2g4	Cyba	Mdk	Serpinf1	Adamts5	Mfap2	Gadd45g	Pfkl	Col5a1	Serpine1	Tubb4b	Fibin	Cxcl12	Ddx3x	Ugdh	Thbs1	Klf4	Phlda1	Vcan	Gtpbp4	Plxdc2	Uqcrq	Arhgap31	Clmp	Ptgfrn	Pdlim3	Adamtsl2	Wisp1	Lrrn4cl	Ppp1r15a	Tnxb	Tma7	Col5a1	Col6a2	Trf	Rbm3	Dek	Ccnd2	Igfbp6	Aldh1a1	Ppp1r15a	Pcolce2	Marcks	Meg3	Pura	Fmo2	Capzb	Smoc2	Tinagl1	Cygb
Mif	Plin2	Scara3	Ddah1	Ugdh	C1qtnf6	Ppp1r15a	Cxcl1	Ly6e	Fkbp11	Tubb6	Ifitm1	Mgst1	Atrx	Nbl1	Mgp	Gm26532	Mt1	Itih5	Psmd7	Crispld2	Sec61b	Slc6a6	Tmem64	Col4a1	Ogn	Plpp1	Btg1	Pla1a	Neat1	Cfh	Mrps14	Lamc1	Rnf149	Lgmn	Vcl	H2afx	Igfbp6	Emilin2	Cox4i2	Id3	Clec3b	Col6a2	Aebp1	Col4a1	Cp	Msn	Rem1	Vwa1	Zbtb20
Ebna1bp2	Hmox1	Pdlim3	Pam	Serpine2	Sfrp1	Mt1	Crlf1	Mfge8	Loxl2	Ccdc34	Selenbp1	Scara5	Lamc1	Ifi27l2a	Itih5	Errfi1	Steap4	Igfbp6	Tkt	Srpx2	Smdt1	Sgk1	Fbn1	Bicc1	Matn4	Entpd2	Fat1	Ugp2	Dnajb1	6030408B16Rik	Naa38	Ddr2	Enpp1	Mgst1	Pls3	Hdgf	Aldh2	Fn1	Abi3bp	Ccnl1	Lamb1	Tmem64	Col6a3	Epb41l2	Fhl2	Psma4	Kcnk2	Fkbp1a	Clec3b
Tubb5	Gpnmb	Aldh1a1	Ltbp2	Cd34	Hist1h1c	Ccnl1	Higd1a	Plod1	Col5a2	H2afx	Tsc22d3	Selenbp1	Pmepa1	Efemp1	Cox4i2	Id3	Mgst1	Col5a2	Mphosph10	Ndufa4l2	Hspe1	Dusp3	Akap12	Nfix	Fhl2	Tgfb3	Cd200	Sema3c	Mt1	Osr1	Ndufb4	Heg1	Sh3bgrl3	Mpp6	Palld	Hn1	Mgp	Pcolce2	Ptn	Errfi1	Enpp2	Oaf	Fbn1	Nfib	Gas6	Tpm1	Tmem204	Esam	Dpep1
Anp32b	Trem2	Igfbp5	Meox1	Pla1a	Gxylt2	Neat1	Gpi1	Rhoj	Prss23	Tyms	Tcf4	Htra1	Nr3c1	Hn1	Lmo4	Neat1	Ecm1	Sh3bgrl3	Ncl	Meox1	Cox5b	Tshz2	Gas1	Kcnq1ot1	Abi3bp	Gas1	Nkd2	Htra3	Ier3	G0s2	D8Ertd738e	Lama4	Sox4	Gm12840	Cnn3	Rad21	Gstm5	Scara5	Frzb	Gm26532	Pgf	Sparcl1	Gxylt2	Filip1l	Pdlim2	Ywhah	Foxs1	Gpihbp1	Mfap5
Snrpd1	Cstb	Clu	Sparcl1	Adgrd1	Igf1	Nfkbia	Mmp3	Chpf	Ssr2	Rrm1	Gsn	Tnxb	Golgb1	Axl	Smim3	Gm12840	Pid1	Dpysl3	Nop56	Fap	Higd1a	Epas1	Ndufa4l2	Hspg2	Serpina3n	C1qtnf6	Adarb1	Ugdh	Gadd45b	Cp	Mif	Ankrd11	Unc5b	Enpp2	Col11a1	Hnrnpa1	Fxyd5	Limch1	Timp3	Egr2	Man1a	Gpc6	Nrep	Cald1	Col8a1	Hnrnpa1	Csrp1	Cd34	Fbln1
Fbl	C1qa	Tmem176b	Cd9	Pgf	Crlf1	Hspa1a	Aldh1a2	Ppic	Crlf1	Anp32e	Slc43a3	Podn	Pam	Pla1a	Aldh1a1	Ccnl1	Mgp	Fxyd5	Psmc6	D630003M21Rik	Tmem256	Thbd	Col4a2	Ptp4a2	Marcksl1	Mfap2	Ptprb	Ackr3	Klf6	Fbln1	Chmp2a	Amotl1	Pdgfrb	Mfap2	Ecscr	Arl6ip1	Mafb	Hn1	Lmo4	Ier3	Pcsk6	Lpl	Lsp1	Tnxb	Thsd7a	Cycs	Creb3l2	Col4a2	Pmp22
Tomm20	Alox5ap	Map1b	Igf1	Gda	Col5a1	Gadd45b	Id3	Nrep	Cald1	Rangap1	Serpine2	Ogn	Ptp4a2	Uqcc2	Il11ra1	Mt2	Glul	Loxl2	2025-09-07	Frzb	Psmb3	2025-09-04	Kdelr3	Nktr	Tmem176a	Smpdl3a	Ext1	Pcolce2	Nfkbia	H2B-EGFP	Bag1	Hspg2	Errfi1	Il33	Lpp	Tubb5	Pmp22	Pcsk6	Msx1	Gadd45b	Lpl	Gstt1	Fndc1	Dst	Ackr4	Erh	6030408B16Rik	Crip2	Col1a2
Cct7	Lilrb4a	Bambi	Pdgfrl	Serping1	Adamts2	Serpine1	Tmem45a	Ramp2	Palld	Ckap4	Cygb	Mt2	Slc39a1	Pcsk6	Trf	Egr2	Fam46a	Nbl1	Nop58	Ace	Tbca	Pdzd2	Loxl1	Ifi27l2a	Cyp1b1	Gucy1b3	Col4a2	Nbl1	Serpine1	Scn7a	1110004F10Rik	Rbms3	Slc20a1	Scara3	Abracl	Calm3	Igfbp5	Uqcc2	Tmem176b	Klf6	Vit	Aspn	Tmem176b	Eif3a	Amotl2	Cald1	Vwa1	Csrp1	Fstl1
Srsf7	Ccl9	Tgfbi	Ltbp4	Dpt	Meg3	Ier3	Slc39a14	Plat	Ckap4	Anp32b	Adamts5	Cdkn1c	Nfix	Thy1	Timp3	Ier5	Podn	Dap	Tubb2a	Kcnk2	Svbp	Apbb2	Gfra1	Jade1	Svep1	Gaa	Serpine1	Gstm1	Ccnl1	Selenbp1	Uqcr10	Usp9x	Mdk	Mmp14	Actn4	Rbm3	Ecm1	Efemp1	Igf1	Thbs1	Islr	Nnmt	Sox4	Nav1	Pcolce2	Hnrnpa3	Arhgdib	S100a16	Col3a1
Nap1l1	Ms4a7	Lum	Pls3	Efhd1	Fbn1	Klf6	Ugdh	Ctsk	Sdc1	Hnrnpa1	Aldh2	Steap4	Camk2n1	Thbd	Pdgfrl	Sat1	Bmper	Fhl2	G3bp1	Rnaset2a	Atp5e	Pnpla2	Snx18	Ddr2	Phldb2	Mmp2	Sfrp1	Ppp1r14b	Btg1	Adamts5	Ndufb8	Tgfbr2	Ank	Tshz2	Fbln5	Srsf3	Crispld2	Adgrd1	Map1b	Meg3	Scara5	Foxs1	Thbs2	Nktr	Plpp3	Tubb4b	Irf8	Cald1	Serpine2
Lyar	Ms4a6d	Cox4i2	Ace	Ugp2	Sod3	Gem	Aebp1	Crispld2	Vmp1	Dek	Abca8a	Efemp1	Tnxb	Clec3b	Rasl11b	Dnajb1	Gas6	Ptgis	Psmd12	Ackr4	Snrpg	Jam2	Mfge8	Fndc3b	Kcne4	Pdgfrl	Fxyd6	Anxa3	Gem	Srpx	Timm13	Itpripl2	Egr2	Meis2	Tmem176a	Clic1	Fxyd6	Pla1a	Thbs1	Coq10b	Zfp385a	Heyl	Eln	Golgb1	Smoc2	Sfpq	Rcsd1	Ppp1r2	Crispld2
Eif2s1	Rgs1	Msx1	Tgfb3	Htra3	Igfbp4	Ier5	P4ha1	Aldh1a2	Maged1	H2afv	Igfbp6	Entpd2	Fndc3b	Adgrd1	Msx1	Btg1	Lsamp	Ccnd2	Sqstm1	Ifngr1	Eif4h	Tpst2	C1qtnf2	Ybx3	Adamtsl2	Sepp1	Timp1	Hn1	Ier5	C1s1	Pomp	Meg3	Piezo2	Angptl4	P4ha3	Anp32e	Prnp	Uap1	Tgfbi	Gadd45g	Lrrc17	Htra1	Serf1	Itpripl2	Ifngr1	Hsp90aa1	Cmklr1	Igfbp3	Rarres2
Hspa9	Grn	Tcf12	F2r	Hs3st1	Vkorc1	Rhob	Smg6	Lgals3bp	Rcn1	Rnf26	Cd34	AI607873	Bicc1	Fstl1	Igfbp5	Pim1	Id2	Ptp4a1	Serbp1	Itgbl1	Edf1	Hspb1	Nnmt	Ankrd11	Angptl4	Islr	Rgs4	Adgrd1	Pnrc1	Phlda1	Snrpd3	Pnisr	Capg	Gda	Cyr61	Gpx7	Fbln1	Nbl1	Meox1	Cebpb	H2B-EGFP	Col4a2	Col16a1	Pmepa1	Cdc42ep3	Uqcc2	Gpr153	Ly6c1	Gas1
Hnrnpab	Ctsc	St3gal4	Cyb5r3	Heg1	Maged2	Gm26532	Il33	Pdgfrb	Thy1	Ranbp1	Prelp	Slc43a3	Mycbp2	Adamts5	Ccnd2	Ier3	AI607873	Dbn1	Tubb6	Slc29a1	Polr2m	Gm42418	Aspn	Ski	Gpx3	Hexb	Enpp1	Tnxb	Hk2	Mt1	Lamtor2	Itih5	Rgs3	Cdh11	Col12a1	Lmna	Vwa1	Adamts5	Bambi	Hk2	Lamc1	G0s2	1810058I24Rik	Mast4	Tmem160	Flna	Adamtsl2	Mfge8	Serpinf1
Nhp2l1	Chil3	Ccl19	Pmepa1	Nbl1	Lox	Btg1	Sdc4	2025-09-11	Ltbp2	Rad21	Bmp4	Steap3	Kmt2e	Emilin2	Scara3	Gadd45b	Plpp3	Tppp3	Psmd4	Mxra7	Uqcc2	Car8	Dpep1	Zeb2	Mfap2	Thbs3	Lbh	Dpt	Hspa1a	Cyb5a	Snrpf	Col14a1	Ndrg2	Gata6	Ldha	Ranbp1	Itih5	Ackr3	Smim3	Btg1	Srpx	Pdzd2	Ctsk	Neat1	Dact1	S100a16	D630003M21Rik	Icam2	Lhfp
Phb2	Ctsh	Fxyd6	Emp1	Gm12840	Fxyd6	Pnrc1	Bnip3	Gpc6	Enpp1	Dut	Ifngr1	Cd302	Meg3	Pcolce2	Rin2	Mcl1	Cdkn1c	Mical2	Psma1	Vwa1	Sh3bgrl3	Nck1	2025-09-11	Atrx	Tspan4	Nbl1	Kif26b	Creb5	Gm26532	Cyp27a1	2810428I15Rik	Ddx17	Vstm4	Aprt	Actr3	Anp32b	Ly6a	Ugp2	Pdgfrl	Gm12840	Phlda1	Srpx2	Mmp14	Abca8a	Lysmd2	Snrpf	Cyth3	Itgb1	Sparcl1
Tomm40	Gm10116	Myoc	Rasl11b	Klf4	Aspn	Phlda1	Lox	Mgp	Fkbp10	Ywhah	Ypel3	Nmb	Itpripl2	Mustn1	Bambi	Zfp36l1	C4b	Capg	Ran	2025-09-11	Cox7b	Tsc22d1	Snx6	Chd4	Col14a1	Dhrs3	Col16a1	Klf4	Phlda1	Ces1d	S100a16	Zeb2	Dkk3	Slit3	Nexn	Srsf2	Fhl1	Klf4	Socs2	Rhob	Sulf2	Hspg2	Pdlim3	Hspg2	Fbln2	Ndufb6	Tgfb1	Cd151	Fbln2
G3bp1	Mafb	Tbx20	Lum	Tnxb	Fn1	Zfp36l1	Gja1	Oaf	Abracl	Gpx7	Aspn	Atp1a2	Ddr2	Limch1	Cd9	Jmjd1c	Gadd45g	Ppic	Ugp2	Foxs1	Sec61g	Knop1	Plxdc2	Ptrf	Mfap4	Ctsd	Gxylt2	Serpinb6a	Atf4	Cd302	Dnajc19	Tra2a	Nupr1	Arhgdib	Wdr1	Hsp90aa1	Camk2n1	Clec3b	Shisa4	Atf4	Gadd45g	Blnk	Aspn	Scn7a	Nnmt	Hprt	Arhgef40	Cldn5	Pam
Rsl1d1	Sh3bgrl3	Cd9	Nupr1	Ecm1	Tmem100	Id3	Il4ra	Lum	Mmp14	Dnajc9	Dbp	Aldh1a2	Cltc	Ackr3	Cytl1	Rhob	Lpl	Pls3	Ppid	Tm4sf1	Atp5o	Prex2	Ssbp2	Pmepa1	Prss23	Angptl7	Tagln	Thy1	Zfp36l1	Pdgfra	Mrpl52	Myadm	Mfap2	Cstb	Fhl2	Lsm5	Bambi	Creb5	Tbx20	Sertad1	Trf	Cd83	Col6a2	Ash1l	Gpm6b	Lmna	Ppp1cc	Tpm4	Gstm1
Ddx39	Capg	Efemp1	Nkd2	C3	Mfap5	Bhlhe40	Errfi1	Akap12	Myh9	Rbm3	Pcsk6	Bmper	Ski	Klf4	Tbx20	Bhlhe40	F3	Timp1	Cct4	Rnaset2b	Mbd3	Ctnna1	Pea15a	Luc7l2	Efemp2	Fcgrt	Crlf1	Lims2	Rhob	Atp1a2	Atp5g3	Nfia	Ctsk	Cav1	Vmp1	Cdkn2d	Tbx20	Mustn1	Scara3	Cdkn1a	Aebp1	Plat	Cpxm1	Lamc1	Fndc1	Psma2	Adgre5	Cxcl12	Mmp2
Mrpl12	Ctsz	Ccdc80	Vwa1	Emilin2	Olfml2b	Dnaja1	Prg4	Lama4	Kdelr2	Lsm5	Ace	Gstm1	Scd2	Ppp1r14b	Socs2	Pnrc1	Fmo2	Maff	Adrm1	Tsc22d3	Mrps14	Ppp1r2	Ypel3	Pkn2	Gadd45g	Hexa	Synpo	Thbd	Gadd45g	Txnip	Skp1a	BC005537	Mef2c	Ldhb	Thbs1	Hnrnpa2b1	Olfml3	Thbd	Tcf12	Zfp36l1	Pdlim1	Bmp4	Tpm2	Col5a1	Tmem204	Srsf2	Mafb	Cnn3	Cd81
Cct5	Tpd52	Mfap4	Vcan	Tgfbr2	Tmem119	Atf4	P4ha2	Irf8	Col3a1	Hdgf	C1qtnf7	Sepp1	Akap13	Fndc1	Npr1	Rlim	Gm13305	Tgfb3	Hspd1	Fibin	Prr13	Cdkn1c	Oaf	Wnk1	Thbs2	Aspn	Col5a1	S100a10	Hes1	Slc43a3	Ccdc124	Marcks	Col5a3	Il1r1	Eno1	Ubald2	Slc29a1	Metrnl	Acta2	Mcl1	Sod3	Plxdc2	Gucy1b3	Ddx17	Slc1a5	Dclk1	Eva1b	Cdh5	Serpinh1
Cacybp	Sdcbp	Dcn	Crispld2	Fbn1	Gltscr2	Pim1	S100a4	P3h3	Fdps	Srsf2	Htra1	Phlda1	Pkd2	Anxa1	Tmem176b	Gem	Slit3	Ugp2	Gps1	Arhgdib	Atp5g2	Hspa1a	Emilin1	Il6st	Lbh	Pdlim3	Col8a2	Zfp385a	Egr2	Nid1	Snrpd1	Raph1	Msx1	Cyp1b1	Tln1	Vdac1	Timp3	Dbn1	Ccnd2	Sat1	Scn7a	Spry1	Snhg18	Mbnl1	Abca8a	G3bp1	Fxyd5	Ramp2	Col1a1
Hnrnpa1	Ninj1	Socs2	Adamtsl2	Hn1	Dpep1	Mt2	Pdpn	Col3a1	Fscn1	Idh2	Sepp1	Glul	Klf13	Col14a1	Pamr1	Serpine1	Vit	Lmo4	Psmb7	Mfge8	Srsf3	Anp32a	Fscn1	Ncor1	Mdk	Meg3	Tgfb3	Ramp2	Sertad1	Man1a	Cox20	Ddx3x	Fn1	Serpina3n	Tgfb1i1	Rnaseh2c	Ppp3ca	Zyx	Cytl1	Id2	Jade1	Clec3b	Mmp23	Ttc3	Pxdc1	Psmb5	St3gal4	Cdh13	Meg3
Cdk4	Ifi30	Sdc3	Tmem119	Ebf1	Nbl1	Sertad1	Hif1a	Serpine2	Creb3l1	Hsp90aa1	Mmp2	Ms4a4d	Zeb1	Serpinb6a	Mfap2	Tpm3	Sfxn1	Rbp1	Gclm	Nrxn2	Mrps33	Jam3	Comt	Col5a1	Cyr61	Mdk	Foxp1	Pgf	Sat1	Ogn	Bola3	Tbx20	Emilin1	Hspb1	Capzb	Ddx39	Tsc22d3	Anxa1	Id3	Ier5	Osr1	Ms4a4d	Gpx7	Pnn	Adamtsl2	Psma3	Ptgir	Cav2	Timp2
Cct8	Ctsa	Gata6	Olfml3	Sema3c	Ogn	Egr2	Prelid1	Igf2r	Flna	Ddx39	Gstt1	Osr1	Nid1	Dbn1	Mdk	Cdkn1a	Svep1	Sulf1	Psmd13	Jup	Swi5	Tpm4	Antxr2	Pura	Tns3	Ecm1	Loxl3	Hs3st1	Mcl1	Sepp1	Sumo1	Zfp36l1	Marcksl1	Csrp2	Itgb1	Cdkn2c	Qpct	1700019D03Rik	Etv1	Pnrc1	Lims2	St6galnac2	Marcks	Bclaf1	Comt	Snx3	Col4a1	Emcn	Crip2
Lrrc59	Srgn	Csrp1	1700025G04Rik	Lims2	Foxp2	Gm12840	Tnfaip6	Lamc1	Efemp2	Nap1l1	Lama2	Adamts5	Tgfbr2	Metrnl	Shisa4	Ddx3x	Cntfr	Rasl11b	Psmb5	Bhlhe40	H2afz	Ets1	Lama4	Igf1	Adamts2	C1ra	Gm15867	Uqcc2	Mt2	Htra1	Coa3	Akap12	2025-09-09	Fndc1	Tmem176b	Ywhah	Abi3bp	Zfp385a	Cd9	Jmjd1c	Zeb1	Lama4	Tmem176a	Spag9	Cryab	Tnfrsf12a	Tpm4	Vim	Col6a1
Dctpp1	Pycard	Mafb	Ackr4	Uqcc2	Osr1	Myc	Ier3	Hes1	P4hb	Nudt21	Ackr4	Itm2a	Cenpb	Creb5	Colec12	Id2	Timp3	Lbh	Psmc3	Cmklr1	Ran	Klf2	Col15a1	Dst	Slc1a3	Grn	Frzb	Slco3a1	Gm12840	F3	Tomm5	Golim4	Ccnd2	Ncam1	Vamp5	Dnajc9	Cpq	Fndc1	Tmem100	Gem	Pdgfra	Ifngr1	Id3	Rbms3	Ccnd1	Psmb7	Col6a3	Pls3	Cd63
Nop58	Rgs2	Ramp2	Lbp	Ackr3	Ypel3	Errfi1	Fbln2	Emilin1	Foxp1	Hn1	Rnase4	Xdh	Col4a1	Zfp385a	Id3	Klf9	Mt2	Ptms	Arpc4	Nrp1	Ndufa2	Cdc42ep3	Itm2a	Mast4	Dhrs3	Scarb2	Lmo4	Gsn	Errfi1	C1ra	Slirp	Nrep	Col5a2	Cotl1	Id3	Lsm2	Pdlim3	Ecm1	Mfap2	Casp4	Thbd	Gadd45a	Pabpc1	Hdlbp	Tm4sf1	Serbp1	Tbx20	Fscn1	Rbp1
Tcp1	Hexa	Vcan	Ccnd2	Efemp1	Lamb2	Sat1	Cstb	Fkbp9	Ddah1	Hp1bp3	Jun	Gsn	Egr1	Bmp1	Map1b	Coq10b	Nrip1	Adamts2	Tubb5	Ces1d	Nedd8	Ssu72	Crispld2	Arhgef40	Comt	Ergic3	Cx3cl1	Islr	Meg3	Qpct	Cox5b	Pbx1	Sulf1	Apoe	Efemp2	Tyms	Selenbp1	Gm12840	Cnn3	Maff	Abca6	Lamc1	Id2	Heg1	Itgb5	Atp5g1	Ace	Oaz2	Ltbp4
Impdh2	Aprt	Lgmn	Dpysl3	Lamc1	Lmo2	Klf9	Esd	Foxs1	Dok1	Cmc2	Rem1	Cxcl1	Ifi27l2a	Aspn	Ptn	Thbs1	Slc43a3	Pdlim1	Cct2	Spry1	Hint1	Xdh	Nid1	Lamb1	Bicc1	1700025G04Rik	Nupr1	Rarres2	Dnaja1	AI607873	Ndufs6	Mrc2	Ppic	Hist1h2bc	Mmp14	Hp1bp3	Ptp4a1	Serpinb6a	Hist1h2bc	Irf1	Ly6a	Gfra1	Bst2	Clk1	Hspb1	Psmb3	Slc29a1	Lmna	Loxl1
[truncated: 2,994 more columns]

## Sheet: Spatial robust programs
GSM5355663_rank4_9_nruns10.RDS.30.3	GSM5355663_rank4_9_nruns10.RDS.30.7	GSM5355663_rank4_9_nruns10.RDS.30.8	GSM5355663_rank4_9_nruns10.RDS.30.13	GSM5355663_rank4_9_nruns10.RDS.30.28	GSM5355666_rank4_9_nruns10.RDS.30.2	GSM5355666_rank4_9_nruns10.RDS.30.4	GSM5355666_rank4_9_nruns10.RDS.30.5	GSM5355666_rank4_9_nruns10.RDS.30.9	GSM5355666_rank4_9_nruns10.RDS.30.10	GSM5355666_rank4_9_nruns10.RDS.30.11	GSM5355666_rank4_9_nruns10.RDS.30.13	GSM5355666_rank4_9_nruns10.RDS.30.14	GSM5355666_rank4_9_nruns10.RDS.30.18	GSM5355666_rank4_9_nruns10.RDS.30.22	GSM5355666_rank4_9_nruns10.RDS.30.25	GSM5355666_rank4_9_nruns10.RDS.30.26	GSM5355666_rank4_9_nruns10.RDS.30.28	GSM5355668_rank4_9_nruns10.RDS.30.3	GSM5355668_rank4_9_nruns10.RDS.30.5	GSM5355668_rank4_9_nruns10.RDS.30.7	GSM5355668_rank4_9_nruns10.RDS.30.16	GSM5943189_rank4_9_nruns10.RDS.30.2	GSM5943189_rank4_9_nruns10.RDS.30.3	GSM5943189_rank4_9_nruns10.RDS.30.5	GSM5943189_rank4_9_nruns10.RDS.30.7	GSM5943189_rank4_9_nruns10.RDS.30.9	GSM5943189_rank4_9_nruns10.RDS.30.10	GSM5943190_rank4_9_nruns10.RDS.30.3	GSM5943190_rank4_9_nruns10.RDS.30.4	GSM5943190_rank4_9_nruns10.RDS.30.7	GSM5943190_rank4_9_nruns10.RDS.30.8	GSM5943190_rank4_9_nruns10.RDS.30.10	GSM5943190_rank4_9_nruns10.RDS.30.11	GSM5943190_rank4_9_nruns10.RDS.30.20	GSM5943191_rank4_9_nruns10.RDS.30.2	GSM5943191_rank4_9_nruns10.RDS.30.3	GSM5943191_rank4_9_nruns10.RDS.30.4	GSM5943191_rank4_9_nruns10.RDS.30.6	GSM5943191_rank4_9_nruns10.RDS.30.7	GSM5943191_rank4_9_nruns10.RDS.30.18	GSM5943192_rank4_9_nruns10.RDS.30.4	GSM5943192_rank4_9_nruns10.RDS.30.6	GSM5943192_rank4_9_nruns10.RDS.30.7	GSM5943192_rank4_9_nruns10.RDS.30.18	GSM5943192_rank4_9_nruns10.RDS.30.21	GSM5943192_rank4_9_nruns10.RDS.30.26	GSM5943193_rank4_9_nruns10.RDS.30.4	GSM5943193_rank4_9_nruns10.RDS.30.5	GSM5943193_rank4_9_nruns10.RDS.30.6
Gsn	Acta1	Cd74	Nppa	Rpl35	Acta2	Mmp12	Irf7	Saa3	Pi16	Nppa	mt-Co1	Serpina3n	H2-Aa	Malat1	Sprr1a	Gpnmb	Ube2c	Nppa	Rpl35	Dcn	Cd74	Timp1	Cd74	Mgp	Gm42418	Lmcd1	Malat1	mt-Co3	Nppa	Lcn2	Tmsb10	Nppa	Fn1	Hopx	Flnc	Hopx	Spp1	Tmsb10	Dcn	Lrg1	S100a9	Nppa	Cd74	mt-Atp8	Thbs4	Ccl21a	Nppa	Hopx	Tmsb10
Dcn	Nppb	H2-Ab1	Gm31659	Rpl10	Thbs1	Spp1	Bst2	Meg3	Gsn	Myh7	mt-Co3	Hp	Cd74	Neat1	Serpinb1a	Spp1	Hmgb2	Myh7	Polr2l	Serping1	H2-Aa	Vim	Fn1	Gsn	Malat1	1110002E22Rik	mt-Atp8	mt-Co1	Nppb	Lrg1	Rpl35	Dcn	Spp1	Sdhd	Xirp2	Strit1	Pf4	Rpl35	Gsn	Lcn2	Timp1	Myh7	H2-Aa	Hopx	Gsn	C3	Myh7	mt-Atp8	Tmsb4x
Serping1	Ankrd1	Lyz2	Nppb	Polr2l	Cthrc1	Ccl2	Ccl8	Mfap2	Dcn	Ankrd1	mt-Co2	Mt2	H2-Eb1	Gja1	Uchl1	Ctss	Stmn1	Col1a2	Sdhd	Tnxb	C1qc	Eef1a1	S100a4	Dcn	Hba-a2	Egln3	Rpl35	mt-Co2	Ankrd1	Serpina3n	Polr2l	Gsn	Ccl9	Polr2l	Hspb1	Acyp2	Ccl6	Rpl10	Mgp	Ankrd1	S100a8	Ankrd1	Tyrobp	mt-Nd4l	Col6a3	Igfbp5	Ankrd1	Polr2l	Cfl1
Bgn	Ptgds	H2-Aa	Tm4sf1	Rps23	Tagln	Ccl7	Ccl5	Col1a1	Htra3	Gm31659	mt-Nd2	S100a9	H2-Ab1	Nppb	Clu	Fabp5	Cks2	Timp1	Gm44386	Gsn	H2-Ab1	Rpl35	Tyrobp	Col3a1	S100a8	Hbegf	Uba52	mt-Atp6	Ccn2	Tacc2	Rpl10	Mgp	Arg1	Gm11808	Nppb	Gm42418	Fn1	Rpl36a	Htra3	Serpina3n	Hp	Acta1	C4b	Rpl3l	Cilp	C4b	Clu	mt-Nd4l	Fabp5
Mgp	Nppa	H2-Eb1	Myh7	Rpl22	Cemip	Arg1	Ly6a	Cpxm1	Cilp	Nppb	mt-Atp6	Cxcl5	Cd52	Xirp1	Atp1b1	Mpeg1	Mki67	Postn	Hopx	Ifi27l2a	Laptm5	Tmsb10	Lyz2	Cfh	Nppa	Rcan1	mt-Nd4l	mt-Cytb	Fhl1	Itga7	Rpl22l1	Cfh	Pf4	Myom2	Ccn2	mt-Atp8	Lyz2	Rps12	Cfh	Mt2	Col1a1	Nppb	Pf4	Eci1	Pcsk6	Arl3	Nppb	Eci1	H2afz
Fbln1	Bc1	C1qa	Fabp5	Rpl21	Myl9	Hmox1	Ifi27l2a	Mdk	Igfbp6	Nrtn	mt-Nd4	S100a8	H2-DMb1	Rrad	Hspb7	Ms4a7	Cdk1	Ltbp2	mt-Atp8	Ftl1	C1qa	Rps12	Ctsc	Serping1	Timp1	Xirp1	Polr2l	mt-Nd2	Myh7	Art1	Rpl9	Myh7	Lyz2	mt-Atp8	Fhl1	Kcnip2	Fcer1g	Rpl22l1	Serping1	Col3a1	Tnc	Cilp	C3	Strit1	Chkb	Wfdc17	Xirp2	Mlf1	S100a10
C3	Ankrd23	C1qb	Cdh13	Rps28	Tnc	Lgals3	Cfb	Col3a1	Mfap5	Myl1	mt-Cytb	Ccl7	H2-DMa	Tnfrsf12a	Cryab	Trem2	Birc5	Col1a1	Strit1	Lrp1	H2-Eb1	Rps2	Tgfbi	C3	Actb	Sprr1a	Hopx	mt-Nd1	Synpo2l	Mt2	Gm11808	Serping1	Ccl6	Mcrip2	Serpine1	Lrrc39	Lgals3	Rps2	Col1a2	Tsc22d4	Spp1	Clu	C1qa	Sdhd	Tnxb	Col14a1	Cilp	Sdhd	Vim
Gpx3	Nrap	C1qc	Sdc4	Rps2	Loxl2	S100a4	Ms4a4c	Col5a3	Ace	Myom2	mt-Nd1	Cxcl12	Coro1a	Vegfa	Hspb1	Lgals3	Ccna2	Pi16	Manf	Htra3	C1qb	Cfl1	Spp1	Col1a2	Myh7	Klhl41	Ybx1	mt-Nd4	Acta1	Bcam	Rps2	Igfbp4	Ccl2	Asb11	Sprr1a	Hsdl2	Tgfbi	Ppia	Lum	Mt1	Saa3	Thbs4	H2-Ab1	mt-Nd5	Htra3	Adnp	Rcan1	Hibadh	Bst2
Apoe	Slmap	Apoe	Clu	Rpl7a	Thbs2	Adam8	AW112010	Igfbp6	Tnxb	Nmrk2	mt-Nd3	Ccl2	Ccr2	Slc16a1	Des	Cd68	Top2a	Mfap5	Rpl10	Selenop	Lyz2	Ppia	Lgals3	Igfbp4	Spp1	Ier3	Cox17	Gm42418	Nmrk2	Ankrd1	Ost4	Lum	Tgfbi	Fndc5	Rcan1	Fndc5	Arg1	Ftl1	Igfbp4	Stat3	Fn1	Xirp2	C1qc	Fndc5	Dcn	Prss23	Synpo2l	Ybx1	B2m
Col3a1	Tnfrsf12a	Tmx1	Atp1a1	Ppia	Tpm2	Capg	Plac8	Col1a2	Islr	Clu	Mb	C3	Fcer1g	Slc38a2	Jam2	Pla2g7	Prc1	Comp	Rpl3l	Dpep1	Pf4	Cd63	H2-Ab1	Bgn	Srgn	Xirp2	Sdhd	mt-Nd3	Xirp2	Mid1ip1	Uba52	Htra3	Ccl7	Ank1	Rras2	Ttll1	Ccl9	Rpl9	C3	Flot1	Tmsb10	Mfap5	C1qb	mt-Nd3	Lama2	C1ra	Acta1	Fndc5	Arpc1b
Cfh	Hspb7	Csf1r	Cfh	Tmsb10	Ccn4	Timp1	Ly6e	Spon2	Pcsk6	Gpx3	mt-Nd5	Cebpd	Lst1	Nceh1	2200002D01Rik	Lyz2	H2afx	Ccn2	Ndufb1-ps	Cfh	Tyrobp	Rpl10	Ftl1	Col1a1	Hspb1	Hsp90aa1	Rps2	Mb	Tnfrsf12a	Tsc22d4	Rpl36a	Fbln1	Lgals3	Casq2	Tspan9	Tcea3	Ctss	Rpl39	Col1a1	Tuba1b	Col1a2	Rcan1	Wfdc17	Polr2l	2900097C17Rik	Ccl8	Des	Apoo	Rpl10
Col1a1	Psmd2	Rtraf	Fgf1	Rps7	Lox	Pf4	H2-T23	Eln	C3	Parm1	Actc1	Junb	Tyrobp	Frmd5	Smpx	Cd300c2	Cenpa	Col3a1	Lrtm1	Fbln2	Fcer1g	Rpl12	Fcer1g	Fbln2	Ankrd1	Flnc	Mgst3	Myl2	Nrap	Hfe	Ppia	Apoe	Thbs1	Fhl2	Acta1	Sdhd	S100a8	S100a6	Col3a1	Shroom3	Thbs1	Uchl1	Ccl8	Prdx3	Cops8	Adamts2	Tnfrsf12a	Car14	Rpl36a
S100a6	Adprhl1	Psmd8	Puf60	Rpl9	Aspn	Lilrb4a	Phf11b	Ccl6	Serping1	Lrrc10	Tpm1	Socs3	Ctss	Ier3	Rtn4	Bcl2a1b	Hmgn2	Bgn	Mrps21	C1qa	Stab1	Rtn4	Arg1	Lrp1	Lars2	Hsp90b1	Mylk3	Actc1	Hspb1	Clu	Rps15a	Lrp1	Cstb	Bri3	Uck2	Aldh6a1	Ftl1	Sec61b	Dpep1	Anxa7	Tgfbi	Synpo2l	Lyz2	Apoo	Pmp22	Tmsb10	Mfap5	Dtnbp1	Rpl35
Col1a2	Slc16a1	Sh3bgrl3	Lamb2	Tma7	H19	Lcp1	Lgals3bp	Fbln1	Fbln2	Mylk3	Myl2	Il33	Ly86	Slc2a4	Myl1	Cd84	H2afz	Mfap4	Timm23	C1qc	M6pr	Pfn1	Ctss	Apoe	Actc1	Tubb6	Art3	Myl3	Flnc	Mtus1	Rps18	Ecm1	Cd74	Ttll1	Nppa	Ces1d	S100a9	Vim	Lrp1	1700120C14Rik	Cd44	Ccn2	St13	Etfdh	Pi16	Acta1	Flnc	Pxmp2	Ifitm3
Igfbp4	Ywhag	Dctn1	Ptms	Gm11808	Fndc1	Ccl6	Apod	Col6a3	Lum	Gm11716	Myl3	Angptl4	Ucp2	Gpam	Sqstm1	Ms4a6d	Arl6ip1	Fstl1	Cycs	Bgn	Lcp1	Anxa2	Srgn	Serpina3n	Xirp2	Serpine1	Gm11808	Tpm1	Csrp3	Col3a1	Rpl21	Selenop	S100a4	Eci1	Rtn4	Asb11	Srgn	Rps18	Fbln1	Gja1	Pf4	Sh3bgr	H2-Eb1	Gstk1	Col5a3	Nop53	Nrap	Ephx2	Gng11
Tnxb	Prxl2b	Lrtm1	Rpl3	Ybx1	Ddah1	Ccnd1	Zbp1	Itm2a	Prelp	Scgb1c1	Fabp3	Timp1	Tgfbi	Trim63	Gsto1	Fcgr3	Cks1b	Mgp	Rps2	Rnase4	Fcrls	Tubb5	Laptm5	Lum	Ccn2	Ero1l	mt-Nd5	Cox6a2	Sorbs2	Mt1	Ftl1	Bgn	Ctsc	Vegfb	Synpo2l	Grb14	Tyrobp	Eef1a1	Mmp2	Parm1	Ccl6	Ankrd23	Pltp	Hibadh	Rnf11	Tbcb	Thbs4	Rpl3l	Ppia
Htra3	Myl12a	Lrpprc	Cltc	Rpl41	Serpine1	Pdpn	H2-Q7	Dpt	Fbn1	Cdh13	mt-Nd4l	Thbs1	Slamf9	Retreg1	Cystm1	Psap	Smc4	Col5a2	Cox7c	Vim	Ccl9	Rps18	Ccl2	Myh7	Cryab	Slc2a1	Myom2	Fabp3	Clic5	Hist1h1c	Tma7	C3	Tyrobp	Acyp2	Klhl41	Mgst1	Cd74	Rps23	Serpina3n	Gpx3	Serpinh1	Col4a1	C1s1	Hint3	2025-09-11	Irf3	Timp1	Prdx3	Dynll1
Eef1a1	Nexn	Eif3c	Vwf	Rps27	Loxl3	Cotl1	Fcgr4	Col14a1	Abca8a	Art3	Cox6a2	Serpina3g	Pld4	Sgcg	Esd	C3ar1	Tmpo	Clu	Ybx1	Ace	Ubr4	Rps23	Ccl6	Gpx3	Ccl6	Igfbp3	Mrps21	mt-Nd5	Rcan1	Camk1	Rpl22	Dpep1	Wfdc17	Dgat2	Tnfrsf12a	Eci1	Cotl1	H2afz	Ccdc80	Camk1	S100a4	Tnfrsf12a	Unc93b1	Smim26	Col15a1	Ccnd3	Igfbp7	Nebl	Sumo2
Nppa	Fbln2	Slc4a3	Vim	Rps24	Col12a1	Ctsl	Ifitm3	Bmp1	Lamc1	Atpif1	Tnnt2	S100a4	Alox5ap	Cish	Tmod1	Plin2	Selenoh	Cilp	Fitm1	Itm2c	Csf1r	Tmsb4x	Wfdc17	Fbln1	Flnc	Pfkp	Tmem256	Tnnt2	Rras2	Clasp1	Rps27a	Col1a2	Ctsz	Plaat3	Ankrd1	Bnip3	Apoe	Rpl12	Col6a2	Art1	Acta2	Postn	Ptpn18	Car14	Atrx	Entpd2	Myl1	Etfdh	Clic1
Dpep1	Xirp2	Eif4e	Mgp	Rpl35a	Ccn2	Serpine1	Gbp2	Col6a2	Crispld2	Cfh	Myh6	Fosl2	Mpeg1	Atp1b1	Tgm2	Tyrobp	Ube2s	Col15a1	Eci1	Serpinf1	1810013L24Rik	Msn	Pf4	Ifi27l2a	Nppb	Ccn1	Ces1d	Myh6	Ankrd23	Flot1	Rpl13	Scgb1c1	Ccl24	Mylk3	Cryab	Manf	Ccl7	Rps15a	Loxl1	Timp1	Actg1	Col15a1	Ms4a7	Mmadhc	Mfap5	Tnxb	Hspb1	Timm23	Tuba1b
Ifi27l2a	Tcf4	Pmpca	Ccn2	Zcrb1	Ckap4	Il1rn	H2-K1	Nbl1	Emp1	1700120C14Rik	Tnni3	Il1r1	Ifi30	Bag3	Popdc2	Adam8	Cenpw	Sparc	Uqcrb	Ecm1	Ctss	Rpl9	H2-Eb1	Loxl1	Csrp3	Hspb1	Scgb1c1	Cryab	Tubb2a	Kcnq1	Rps12	Pcolce	Cd52	Mgst3	Des	Cmya5	Cd52	Rpl17	Bgn	Dnajb4	Mt2	Igfbp7	Ctss	Trdn	Gas1	Pmepa1	Meox1	Smim11	Calm2
Lum	Pabpc1	Car14	Rtn4	Ost4	Ltbp2	Plin2	Cd72	Col16a1	Col6a2	Scn5a	Cryab	Errfi1	Laptm5	Slc41a3	Sorbs2	Pirb	Rad21	Nppb	Ndufb4	Adamtsl2	Ftl1	Rps19	Cd52	Ecm1	Actg1	Bcr	Ndufb1-ps	Atp2a2	Uck2	Jup	Txndc17	Gpx3	Ctss	Slc2a4	1110002E22Rik	Chpt1	Wfdc17	Rps3a1	Pcolce	Sspn	Col3a1	Flnc	Lrtm1	Mrpl18	Col6a2	Ccn5	Ltbp2	Ttll1	Fscn1
Lyz2	Sorbs2	Hexa	Pgm5	Rps15a	Ccn1	Basp1	Cxcl9	C1qtnf6	Smoc2	Myl9	Cox7a1	Osmr	Csf1r	Prnp	Actc1	Syngr1	Tuba1b	Col6a2	Mrps36	Sod3	Tex264	Rps15a	C1qb	Pcolce	Mt2	Tspan9	Rpl10	Tnni3	Rtn4	Tuba1b	Snrpf	Ccdc80	Ftl1	Mrps36	Enah	Pigp	Chil3	Rps26	Dpt	Gpr146	Tmsb4x	Aspn	Ftl1	Eci2	Lrp1	Adamtsl2	Hspb7	Mrps28	Dcn
Ftl1	Bgn	Lgmn	Slco3a1	Ndufb1-ps	Vasn	Bc1	Isg20	Tgfb3	Entpd2	Sdc4	Ankrd1	Vcam1	Clec12a	Rsrp1	Gdf15	Cybb	Tuba1c	Fbln1	Smim26	Loxl1	Apoe	Rpl41	Fcgr3	Fstl1	Arhgdia	Nrap	Ndufa1	Slc25a4	Tgm2	Stat3	Rps24	Col3a1	Itgb2	Etfa	Lmcd1	Malat1	Cd68	Rpl22	Pi16	Clu	Tagln2	Col4a2	Csf1r	Mrps35	Rnase4	Fbln1	Mgp	Mcrip2	Rpl9
Vim	Clip1	Psmc6	Laptm4b	Rpl36a	Csrp2	Msr1	Ube2l6	Scara3	Lama2	Apobec2	Nppb	Sdc4	Ctsc	Syngr2	Eef1a2	Smpdl3a	Rrm1	Ankrd1	Gm11808	Pmp22	Ucp2	S100a6	Ccl9	Crip1	Fhl1	Srgn	Bri3	Cox4i1	Myl12a	Parm1	Rpl39	Myom2	Coro1a	Mcee	Csrp3	Mtfp1	Cstb	Dynll1	Abca8a	Msrb1	Il33	Serpine1	Fcer1g	Gm15543	Sdc2	2025-03-02	Gpx3	Gm11808	Ftl1
Ltbp4	Bdh1	Osbpl9	Cish	Tmsb4x	Col11a1	Cd68	Cd52	Rhou	Pmp22	Uchl1	Atp2a2	Plac8	Cd72	Lpin1	Gsta4	Creg1	Tubb5	Col8a2	Mcee	Igfbp4	Ilrun	Rpl39	Il1b	Ltbp4	S100a9	Enah	Mrpl42	Pln	Enah	Fuca2	Rpl17	Abca8a	Itgam	Ndufb3	Nrap	Car14	Ccl2	Rps27a	Gpx3	Rrad	Col5a3	Des	Cfh	Abcc9	Mlec	Cd93	Col15a1	Mcee	H2-D1
Pcolce	Psma7	Mtch1	Stard10	Dnajc19	Spp1	Lat2	H2-T22	Thbs3	Nbl1	Perp	mt-Atp8	Cxcl14	Ms4a7	Scn5a	Itga7	Adgre1	Hmgb1	Ptgis	mt-Nd4l	Pcolce	Trf	Rpl36a	H2-Aa	Pi16	Cebpb	Hspa1a	Vegfa	Cox6c	Cryab	Gpr146	Rpl41	Bri3	Clec4n	Chchd3	Pakap-1	Pla2g12a	Fcgr3	Rpl34	Fbln2	Cebpd	Cxcl5	Pi16	Fgl2	Hsdl2	Sod3	Cfh	Uchl1	Paics	Eif4a1
Pi16	Cd151	Aldh2	Plxnb2	Rps9	Fkbp10	Pcna	Ly6c2	Rcn3	Rnase4	Fxyd6	Slc25a4	Mt1	Lcp1	Lrrc10	Prnp	Ctsb	Tubb6	Lum	Dnajc19	Dpt	Cfp	Actg1	Ucp2	Mfap5	Fxyd5	Dnajb9	Cox7c	Atp5e	Hspb7	Rrad	Sec61b	Fbn1	Srgn	Car14	Xirp1	Yipf7	Lgmn	Npm1	Ifi27l2a	Cst3	H2afz	Emp1	H2-D1	Pxmp2	Sys1	Zfp36l2	Gdf15	Hsdl2	Rps15a
Mmp2	Myh7	Aamp	Gmpr	Rps29	P3h4	Lilr4b	Tapbp	Nrep	Cd34	Adamtsl2	Cox8b	Ccl9	Cybb	Flnc	Sh3bgr	Cd53	Dek	Pkd1	Cox17	Ece1	Lama5	Mt2	S100a9	Fbn1	Clu	Tnfrsf12a	Rpl9	Fth1	Klhl41	Cd164	Lcn2	Mgst1	Fcgr2b	Etfdh	Hbegf	2210408F21Rik	Hmox1	Rpl32	Lama2	Fuca2	Arpc1b	Rtn4	Emp3	Ttll1	Lztr1	Nfia	Postn	Lmod2	Tma7
Lrp1	Asph	Rnaseh2c	Igf2	Gng5	Fbln2	Eno1	Fcgr1	Col5a1	Fstl1	Igfbp3	Tnnc1	Hspa1a	Rac2	Asb2	Parm1	Wfdc17	Ran	Rcn3	Rpl9	S100a6	Cyba	Rpl13	Ccl7	Nppa	Hsp90aa1	Mt2	Tmem182	Cox8b	Pacsin3	Timp1	Rps7	Vwf	Fcer1g	Cox20	Gadd45g	Cish	Mpeg1	Tmsb4x	Lamc1	Rhobtb1	Bmp1	Ptgds	Dpep1	Phb	Clk1	Sod3	Sh3bgr	Mtfp1	Actg1
Igfbp7	Hspb1	Arpc2	Tcp11l2	Rpl39	P3h1	C5ar1	Fgl2	Gas1	Lrp1	Bri3	Csrp3	Sbno2	Aif1	Tmem182	Rrad	Alox5ap	Snrpd1	Fbn1	Hint3	Crispld2	Pcsk6	Serpine1	Ctsz	Eng	Flna	Rtn4	Eci1	Atp5b	Slc8a1	Lrrc2	S100a4	Ece1	F10	Ndufa8	Spcs3	2900097C17Rik	Cyba	Rpl41	Col15a1	Itga7	Sparc	Mgp	Serping1	Mrps36	Fkbp7	Cstb	Sprr1a	Tuba8	Cav1
Ccdc80	Kmt5a	Tie1	Ehd4	Tomm7	Rcn1	Anxa1	Psmb9	Ptn	Vcan	Phlda1	Acta1	Cebpb	Cxcl16	Fitm2	Prss23	Rgs10	Nucks1	Emp1	Grb14	Serpina3n	Smim19	Serpinh1	Lilrb4a	Igfbp5	Tnnc1	Bnip3	Myzap	Uqcr11	Ehd4	Lpin1	Rpl11	Gm42418	Laptm5	Ndufc2	Msn	Rpl3l	Ctsb	Rpl15	Pcsk6	Jup	Cstb	Col8a1	Ppil2	Hadh	Col6a1	Fxyd6	Ankrd23	Sap18	Ramp2
Col15a1	Gm45670	Snrpg	Bri3	Hopx	Col8a1	Pgam1	Slamf9	Lum	Cfh	Fuca2	Gm42418	Bcl3	Spi1	Cdh2	Nkx2-5	Sirpa	Tyms	Serpinf1	Yipf7	Nid1	Ncln	Rpl22	Coro1a	Dpt	Eef2	Slc38a2	Phlda1	Cox7a1	Efhd2	Slc39a1	Rps20	Plvap	Cotl1	Gm44386	Ier3	Cyfip2	Plin2	Rps20	Ogn	Lgals3	Wfdc17	Nme1	Dcn	Itgb1bp2	Zfp260	Arf3	Prkar1a	Smim26	Rpl22l1
Timp2	Cavin4	Abra	Ntn1	Rps18	Angptl2	Pkm	Psmb8	Hp	Col8a1	Sh3bgr	Bc1	Hspa1b	S100a4	Dag1	Tuba4a	Anpep	Ptma	Prelp	Tomm7	Cebpd	Pabpc1	Rpsa	Apoe	C1qa	Nfkbia	Spcs3	Bzw2	Csrp3	Msn	Fgf1	Selenow	H19	Ctsa	Itgb1bp2	Tgm2	Tmem182	Lcp1	Rpl21	Ace	Cacna1c	Tyrobp	Myl1	Trf	mt-Co1	Setd7	Cdk4	Col4a2	Mlycd	Tubb5
Tmsb10	Camta1	Ifi27l2a	Fbln1	Rpl34	Actn1	Igfbp3	B2m	Lrrc17	Aspn	Clip4	Pln	Serpine2	Ptprc	Parm1	Mybpc3	Ftl1	Ptbp1	Eln	Tmem126a	Myl1	Tmem176a	Pabpc1	Tmsb10	Igfbp7	Serpine1	Tacc2	Ndrg4	Tnnc1	Des	Trim63	Ier3ip1	Loxl1	Bcr	Asph	Hspb7	Rgcc	Ctsz	Rps8	Rcn3	Lgmn	Lyz2	Xirp1	H2-K1	Chchd3	Angptl2	1110008P14Rik	Mmp2	Dnajc19	Rps12
Pcsk6	Synpo2l	Med28	Hk1	Rps26	Postn	Cd44	Oas3	Thbs2	Col6a1	Comt	Atp5g1	Il4ra	Ptpn18	Jun	Prkab2	Lilr4b	H1f0	Col16a1	Entpd5	Lum	Me1	Rplp1	Tmsb4x	C1qb	Nmrk2	Rras2	Hint3	Ndufa4	Xirp1	Afg3l2	Ybx1	Hopx	Chil3	Kcnip2	Sorbs2	Etfdh	Laptm5	Ranbp1	Ltbp4	Actr1a	Cebpb	Fhl1	Ifi27l2a	Acyp2	Rpn2	Pecam1	Sorbs2	Tspan3	Cdh5
Col6a1	Golga4	Polr2c	Ccdc141	Rpl27a	Rcn3	Itga5	Phf11d	Antxr1	Mmp2	Ppp1r14c	Ttn	Egr1	Cd83	Sorbs2	Ldb3	Apoe	Mest	Col6a1	Pdk4	Adamts2	Coro1a	S100a11	Cotl1	Ctsz	Arg1	Otud1	Cpt1b	Atp5j2	Tuba8	Scn5a	Rpl35a	Serpina3n	Cd53	Mpc2	Nes	Bdh1	Tmsb4x	Rpl13	Prelp	Dctn2	Angptl4	Cisd2	Cd52	Tmem70	Trim28	Wasf2	Phlda3	Mrpl18	Rps24
C1qb	Clpp	Coq7	Rrad	Timm8b	Col5a2	Pgk1	Lst1	Gucy1a1	Axl	Art1	Gapdh	Serping1	Clec4a2	Clu	Csrp3	Fcer1g	Pcna	Col5a1	Timm8b	C3	Ninj1	Ftl1	Cfp	Zfp106	Ccl2	Uck2	Tomm7	mt-Atp8	Aopep	Pygb	Tomm7	Cygb	Cdc37	Ndrg4	Ankrd2	Tcp11l2	Itgb2	Rpl5	Rnase4	Nr4a1	Aebp1	Gm13054	Coro1a	Plin5	Mrpl15	Kcnip2	Ccn2	Chpt1	Eef1a1
Sparc	Psmc1	Gpx1	Neat1	Uqcrb	Col5a1	Fam129b	Stat1	Clu	Bgn	Serpina3n	Chchd10	Adamts1	Gm2a	Asb11	Myoz2	Cd48	Dnmt1	Fxyd5	Hacd1	Mgp	Uqcc1	Rps9	Thbs1	Rcn3	Myl6	Pgf	Etfdh	mt-Nd4l	Otulin	Clip4	Rbis	Mfap5	Fcgr3	Dnajc19	Tubb2a	Apbb1	Ctsc	Rps19	Nppa	Mtus1	Hmox1	Perp	Arpc5	Acat1	Tek	Glo1	Col4a1	Gm44386	Tubb2a
Axl	Ppp1cc	B2m	Surf4	Cox20	Palld	Ccl9	Aif1	Rbp1	Dpep1	Doc2g	Ptgds	Cyp1b1	Cotl1	Slc8a1	Uck2	Clec4d	Hdgf	Igfbp6	Gm15543	Tnfrsf1a	Tgfbr2	Hspb1	H2-D1	Cd34	Des	Azin1	Myh7	Cox7c	Actc1	Msrb1	Rpl15	Ltbp4	Adam8	Myzap	Atxn10	Cand2	Sh3bgrl3	Rps28	Timp2	Tmem176a	Tuba1c	Col6a2	Selenop	Decr1	Zfp36l2	Lrg1	Pam	Mrps36	Rps3a1
B2m	Hk2	Atp6v1f	Tmem147	Rps5	Srpx2	Fabp5	Epsti1	Col6a1	Loxl1	Fbxl22	Cox4i1	Sulf1	Fxyd5	Smpd1	Hspb2	Fcgr2b	Tubb4b	Mmp2	Mrps33	Pcsk6	Ctdnep1	Mrpl52	Ifi27l2a	Sparc	Rtn4	Rrad	Kcng2	Uqcrq	Cfl2	Loxl1	Selenok	Selenbp1	Gm2a	Kcng2	Itga7	Dnajb9	Snx5	Rps7	Col5a2	Flot2	Ccl9	Bgn	Cd68	Slc25a20	Slc1a5	Impdh2	Tspo	Mrpl23	Rpl5
Pmp22	Aopep	Pltp	Cxcl14	Tpt1	Fstl1	Tnc	Ifi44	Cthrc1	Pcolce2	Adprhl1	Cox7c	Zfp36	Fcgr3	Cebpb	Tnnt2	Gngt2	Hnrnpa3	Igfbp7	Pdcd5	Rpl35	Aph1a	Rpl15	Cebpb	Heg1	Rpsa	Hspa5	Fndc5	Rplp1	Dnaja4	Prkaca	Rpl36al	Col1a1	Lgmn	Myoz2	Wdr1	Retreg1	Msr1	Rpl11	Smoc2	Bcam	Srgn	Pfkp	Igfbp6	Ogdhl	Pitpna	Mgat1	Crlf1	Txndc17	Ly6c1
Ifitm3	Fuca2	Ehd1	Oip5os1	Rpl17	Adam12	Cstb	Ms4a6b	Sh3pxd2b	Ccdc80	Ccn5	Ndufa4	Lum	Unc93b1	Fbxo40	Tmbim1	Cd300a	Calm2	Acta1	Mgrn1	Smoc2	Tmem201	Tuba1b	B2m	Ftl1	Rpl3	Hk2	Trdn	Rps29	Cox19	Gm5532	Rpl30	Timp2	Npc2	Apoo	Timp1	Mcrip2	C1qa	Rpl18	Col6a3	Plin5	Col5a1	Meox1	Dab2	mt-Nd1	Ltbp2	Selenom	Bgn	Pdcd5	Cd9
Actb	Clta	Ubap2l	Ppp1r14c	Ftl1	Fn1	Psmd1	Isg15	Tnc	Ltbp4	Prkar1a	Clu	Sfrp1	Clec4a1	Tmem38a	Flnc	Itgb2	Srsf1	Ccdc80	Smim8	Tm4sf1	Hacd1	Rpl3	Lcp1	Ly6c1	Slfn2	Pabpc1	Gm44386	Atp5k	Smpx	Rrbp1	Ssr4	Gm15543	Cd9	Trdn	Nhp2	Abhd18	Ucp2	Rpl4	Ecm1	Pdlim5	Tagln	Igfbp6	Ube2f	Mtx2	Supt5	Trf	Pi16	Acat1	Tagln2
Fbln2	Actg1	Cfl1	Nebl	Rpl23	Kdelr3	Actb	Psme1	Mmp2	Ly6a	Pam	Fth1	Igfbp4	Selplg	Slc12a7	Apobec2	Pld3	Fabp5	Arhgdia	Ndufa1	Ltbp4	Hnrnpa0	Rpl18	Gm2a	Abca8a	Tpm1	Vegfa	Ndufa8	Atp5a1	Timp1	Gja1	Rpl34	Timp3	Cebpb	Apobec2	Ehd4	Tmem126a	Fabp5	Rps24	Col6a1	Hist1h1c	Vim	Enah	Apoe	Apbb1	S100a4	Os9	Xirp1	Hadh	Pabpc1
Dpt	1110008P14Rik	Anxa2	Malat1	Sec61g	Ogn	Clec4d	Ms4a6c	Cd248	Loxl2	Ehd4	Atp5j2	Fbln1	Lsp1	Sqstm1	Hspb8	Ctsd	H2afv	Lox	Mlf1	Slc39a1	Chchd7	Rps26	Emilin2	Myom2	Arpc1b	Slc16a3	Rpl3l	Atp5l	Tmod1	Esrra	Snrpg	Axl	Hmox1	Tmod1	Cav3	Srp19	S100a4	Rpl35a	Fbn1	Tmem176b	Actb	Actc1	Bst2	Mrpl55	Gtf2a2	Ctla2a	Csrp3	Ppp1r14c	Rpl35a
Col6a2	Pdlim5	Tmsb4x	Cap2	Rps3	Col1a2	Mmp14	Samhd1	Mmp23	Pcolce	Pdlim7	Cox6c	Gm13889	C1qb	Rcan1	Slco3a1	Ccl8	Anp32b	Loxl1	Mrpl57	Eef1a1	Ube2r2	Rps3	F13a1	Cygb	Neat1	Cdkn1a	Yipf7	Tpt1	Usp28	Cdh2	Cebpd	Trf	Sirpa	Apbb1	Azin1	Ndrg4	C1qb	Rpl3	Col5a1	Anxa6	Cfl1	1700120C14Rik	Eif4a3	Ddt	Cald1	2025-03-02	Col8a1	Fkbp4	Rhoc
Rnase4	Clcn4	Clip4	Eng	Sap18	Vcan	Slc15a3	H2-D1	Csrp2	Fbln1	Mfap4	Atp5e	Fgl2	Ctsh	Lmod2	Shroom3	Gpr137b	Srsf3	Ltbp3	Rpl22l1	Pf4	Fads3	Igfbp7	Hexa	Wfdc17	Fn1	Rock2	Hsp90b1	Atp5md	Pfkp	Mettl9	Fbn1	H2afv	Tmsb4x	Hjv	Tsc22d1	Myoz2	Pgam1	Snhg6	Hopx	Col1a2	Rcn3	Scn5a	Dpt	Mrpl42	Igfbp6	Usp5	Pfkp	Canx	Ptma
H2-K1	Twf2	Aldh6a1	Pttg1ip	Sdhd	Cnn1	Hsp90aa1	Lgals9	Aebp1	Mfap4	Syngr1	Rps29	Il6st	Cd14	Art1	Lgals3	Gltp	Cbfb	Gpx3	Pim3	Lamc1	Dab2	Rplp2	Pitpna	Htra3	Acta1	Odc1	Ndufb4	Actb	Pkp2	Cd63	Snx3	Lamb2	App	Scgb1c1	Smpx	Smim8	Sdcbp	Txn1	S100a6	Lmod2	Eif4a1	Casq2	Cyba	Fitm1	Scgb1c1	Fry	Rras	Ciao2b	Rpl17
Fbn1	Cct2	Ftl1	Dnajc8	Smim26	Mmp23	Hilpda	Sp110	Il33	Serpina3n	Ndrg4	Atp5k	Clec2d	Tmem176a	Art3	Taldo1	Ly86	H3f3b	Timp2	Ndufb11	Fbn1	Sema7a	Ptma	Arpc1b	Axl	Pkm	Apln	Cox20	Cox5b	Atp1b1	Mylk3	Rpl12	Dpt	F13a1	Uba52	Mt2	Gm11808	Ifi30	Tubb5	Sod3	Kcnq1	Itga5	Tgm2	Fcgr2b	Emc2	Ppic	Scn1b	Itgb5	Smim8	Fcer1g
[truncated: 418 more columns]
