# Supplementary material for: An integrated resource for ischemic heart disease defines hallmarks and heterogeneity across time and space
Source: Acta Pharm Sin B. 2025 Nov 14;16(1):642–6. doi: 10.1016/j.apsb.2025.11.020 (PMC12828080; doi:10.1016/j.apsb.2025.11.020)
Supplement: Multimedia component 7 [file mmc7.csv]

Cluster_1	Cluster_2	Cluster_3	Cluster_4	Cluster_5	Cluster_6	Cluster_7	Cluster_8	Cluster_9	Cluster_10	Cluster_11	Cluster_12	Cluster_13	Cluster_14	Cluster_15	Cluster_16	Cluster_17	Cluster_18	Cluster_19	Cluster_20	Cluster_21	Cluster_22	Cluster_23	Cluster_24	Cluster_25	Cluster_26	Cluster_27	Cluster_28	Cluster_29	Cluster_30	Cluster_31	Cluster_32	Cluster_33	Cluster_34	Cluster_35	Cluster_36	Cluster_37	Cluster_38	Cluster_39	Cluster_40
GSM6422866_rank4_9_nruns10.RDS.30.5	GSM4002949_rank4_9_nruns10.RDS.30.10	GSM4644953_rank4_9_nruns10.RDS.30.5	GSM7498216_rank4_9_nruns10.RDS.30.3	GSM6607334_rank4_9_nruns10.RDS.30.30	GSM6422866_rank4_9_nruns10.RDS.30.28	GSM7565701_rank4_9_nruns10.RDS.30.28	ERS5426874_rank4_9_nruns10.RDS.30.14	GSM5195926_rank4_9_nruns10.RDS.30.6	GSM6422865_rank4_9_nruns10.RDS.30.28	GSM6235814_rank4_9_nruns10.RDS.30.12	GSM4644950_rank4_9_nruns10.RDS.30.5	GSM6613061_rank4_9_nruns10.RDS.30.4	ERS5088342_rank4_9_nruns10.RDS.30.14	GSM6613073_rank4_9_nruns10.RDS.30.2	GSM6422869_rank4_9_nruns10.RDS.30.24	GSM3819846_rank4_9_nruns10.RDS.30.4	GSM6613072_rank4_9_nruns10.RDS.30.4	GSM6613061_rank4_9_nruns10.RDS.30.3	GSM4985022_rank4_9_nruns10.RDS.30.16	GSM6661564_rank4_9_nruns10.RDS.30.13	GSM5609418_rank4_9_nruns10.RDS.30.23	GSM7876631_rank4_9_nruns10.RDS.30.16	GSM3819843_rank4_9_nruns10.RDS.30.23	GSM6613060_rank4_9_nruns10.RDS.30.11	GSM6422868_rank4_9_nruns10.RDS.30.19	GSM6422867_rank4_9_nruns10.RDS.30.29	GSM4705592_rank4_9_nruns10.RDS.30.9	GSM3847601_rank4_9_nruns10.RDS.30.25	GSM4005128_rank4_9_nruns10.RDS.30.24	GSM4376710_rank4_9_nruns10.RDS.30.2	GSM6613072_rank4_9_nruns10.RDS.30.14	GSM3847601_rank4_9_nruns10.RDS.30.3	GSM4985023_rank4_9_nruns10.RDS.30.10	ERS5088343_rank4_9_nruns10.RDS.30.10	GSM7498216_rank4_9_nruns10.RDS.30.21	GSM6661563_rank4_9_nruns10.RDS.30.11	GSM6613073_rank4_9_nruns10.RDS.30.6	GSM5195927_rank4_9_nruns10.RDS.30.9	GSM4972357_rank4_9_nruns10.RDS.30.18
GSM6422865_rank4_9_nruns10.RDS.30.4	GSM4985022_rank4_9_nruns10.RDS.30.14	GSM4644954_rank4_9_nruns10.RDS.30.4	GSM7565707_rank4_9_nruns10.RDS.30.5	GSM3678224_rank4_9_nruns10.RDS.30.3	GSM3819844_rank4_9_nruns10.RDS.30.12	ERS5426877_rank4_9_nruns10.RDS.30.4	GSM7565701_rank4_9_nruns10.RDS.30.16	ERS5424016_rank4_9_nruns10.RDS.30.4	GSM6422864_rank4_9_nruns10.RDS.30.7	GSM6235811_rank4_9_nruns10.RDS.30.15	GSM4644949_rank4_9_nruns10.RDS.30.6	GSM7091454_rank4_9_nruns10.RDS.30.4	ERS5088345_rank4_9_nruns10.RDS.30.19	GSM6613072_rank4_9_nruns10.RDS.30.3	GSM6661564_rank4_9_nruns10.RDS.30.10	GSM7876641_rank4_9_nruns10.RDS.30.2	GSM6613073_rank4_9_nruns10.RDS.30.4	GSM6613060_rank4_9_nruns10.RDS.30.2	GSM4985024_rank4_9_nruns10.RDS.30.14	GSM4972359_rank4_9_nruns10.RDS.30.11	GSM6607334_rank4_9_nruns10.RDS.30.29	GSM7876636_rank4_9_nruns10.RDS.30.7	GSM3819841_rank4_9_nruns10.RDS.30.2	GSM6613059_rank4_9_nruns10.RDS.30.11	GSM5931392_rank4_9_nruns10.RDS.30.25	GSM6422865_rank4_9_nruns10.RDS.30.16	GSM7876628_rank4_9_nruns10.RDS.30.8	ERS5088343_rank4_9_nruns10.RDS.30.14	GSM4972359_rank4_9_nruns10.RDS.30.29	GSM4376709_rank4_9_nruns10.RDS.30.2	GSM7565709_rank4_9_nruns10.RDS.30.16	ERS5088345_rank4_9_nruns10.RDS.30.14	GSM4972359_rank4_9_nruns10.RDS.30.4	ERS5088346_rank4_9_nruns10.RDS.30.11	GSM6613065_rank4_9_nruns10.RDS.30.14	GSM4972360_rank4_9_nruns10.RDS.30.12	GSM6613072_rank4_9_nruns10.RDS.30.8	GSM5195926_rank4_9_nruns10.RDS.30.20	GSM4972359_rank4_9_nruns10.RDS.30.27
GSM6422864_rank4_9_nruns10.RDS.30.4	GSM4985025_rank4_9_nruns10.RDS.30.18	GSM4644950_rank4_9_nruns10.RDS.30.4	GSM7565702_rank4_9_nruns10.RDS.30.3	GSM4705597_rank4_9_nruns10.RDS.30.24	GSM3819843_rank4_9_nruns10.RDS.30.17	ERS5426878_rank4_9_nruns10.RDS.30.27	GSM7565706_rank4_9_nruns10.RDS.30.16	ERS5424017_rank4_9_nruns10.RDS.30.2	GSM5917427_rank4_9_nruns10.RDS.30.13	GSM6235813_rank4_9_nruns10.RDS.30.19	ERS5424017_rank4_9_nruns10.RDS.30.9	GSM7091453_rank4_9_nruns10.RDS.30.4	ERS5088344_rank4_9_nruns10.RDS.30.23	GSM6613076_rank4_9_nruns10.RDS.30.2	GSM4005128_rank4_9_nruns10.RDS.30.6	GSM7876640_rank4_9_nruns10.RDS.30.2	GSM6613076_rank4_9_nruns10.RDS.30.4	GSM6613076_rank4_9_nruns10.RDS.30.6	GSM5513774_rank4_9_nruns10.RDS.30.30	GSM5931392_rank4_9_nruns10.RDS.30.12	GSM5609416_rank4_9_nruns10.RDS.30.16	GSM7876649_rank4_9_nruns10.RDS.30.16	GSM3819842_rank4_9_nruns10.RDS.30.18	GSM6613067_rank4_9_nruns10.RDS.30.7	GSM4762810_rank4_9_nruns10.RDS.30.23	GSM6422866_rank4_9_nruns10.RDS.30.16	GSM7876629_rank4_9_nruns10.RDS.30.9	ERS5088347_rank4_9_nruns10.RDS.30.11	GSM2840135_rank4_9_nruns10.RDS.30.6	GSM4376704_rank4_9_nruns10.RDS.30.7	GSM7565711_rank4_9_nruns10.RDS.30.21	ERS2921928_rank4_9_nruns10.RDS.30.5	GSM4005128_rank4_9_nruns10.RDS.30.13	ERS5088344_rank4_9_nruns10.RDS.30.14	GSM6613073_rank4_9_nruns10.RDS.30.8	GSM4972361_rank4_9_nruns10.RDS.30.3	GSM6613068_rank4_9_nruns10.RDS.30.15	GSM4985025_rank4_9_nruns10.RDS.30.24	GSM4972360_rank4_9_nruns10.RDS.30.13
GSM5195926_rank4_9_nruns10.RDS.30.3	GSM5513775_rank4_9_nruns10.RDS.30.30	GSM4644955_rank4_9_nruns10.RDS.30.3	GSM7565706_rank4_9_nruns10.RDS.30.3	GSM6235811_rank4_9_nruns10.RDS.30.28	GSM6084380_rank4_9_nruns10.RDS.30.24	ERS5426872_rank4_9_nruns10.RDS.30.25	GSM7565707_rank4_9_nruns10.RDS.30.16	ERS5424018_rank4_9_nruns10.RDS.30.2	GSM5917426_rank4_9_nruns10.RDS.30.7	GSM6422865_rank4_9_nruns10.RDS.30.25	ERS5424018_rank4_9_nruns10.RDS.30.16	GSM7091455_rank4_9_nruns10.RDS.30.11	GSM5392189_rank4_9_nruns10.RDS.30.13	GSM6613059_rank4_9_nruns10.RDS.30.3	GSM4762807_rank4_9_nruns10.RDS.30.15	GSM6235813_rank4_9_nruns10.RDS.30.14	GSM6613067_rank4_9_nruns10.RDS.30.4	GSM7091456_rank4_9_nruns10.RDS.30.3	GSM4985025_rank4_9_nruns10.RDS.30.27	GSM4762810_rank4_9_nruns10.RDS.30.13	ERS5426874_rank4_9_nruns10.RDS.30.28	GSM7876648_rank4_9_nruns10.RDS.30.15	GSM7565706_rank4_9_nruns10.RDS.30.5	GSM6613070_rank4_9_nruns10.RDS.30.9	GSM4762807_rank4_9_nruns10.RDS.30.14	GSM4762846_rank4_9_nruns10.RDS.30.21	GSM7876627_rank4_9_nruns10.RDS.30.8	ERS2921930_rank4_9_nruns10.RDS.30.9	GSM4762813_rank4_9_nruns10.RDS.30.25	GSM4614789_rank4_9_nruns10.RDS.30.7	GSM6613068_rank4_9_nruns10.RDS.30.4	ERS5088342_rank4_9_nruns10.RDS.30.8	GSM4985022_rank4_9_nruns10.RDS.30.9	ERS2921928_rank4_9_nruns10.RDS.30.29	GSM6613071_rank4_9_nruns10.RDS.30.6	GSM7498216_rank4_9_nruns10.RDS.30.14	GSM6613065_rank4_9_nruns10.RDS.30.15	ERS5426877_rank4_9_nruns10.RDS.30.7	GSM6661563_rank4_9_nruns10.RDS.30.15
GSM5195927_rank4_9_nruns10.RDS.30.2	GSM5513773_rank4_9_nruns10.RDS.30.17	GSM6235813_rank4_9_nruns10.RDS.30.3	GSM7565703_rank4_9_nruns10.RDS.30.3	GSM7565704_rank4_9_nruns10.RDS.30.29	ERS2921933_rank4_9_nruns10.RDS.30.30	GSM5609416_rank4_9_nruns10.RDS.30.3	GSM7565702_rank4_9_nruns10.RDS.30.26	ERS5424014_rank4_9_nruns10.RDS.30.3	GSM5792018_rank4_9_nruns10.RDS.30.24	GSM6235810_rank4_9_nruns10.RDS.30.28	ERS2921933_rank4_9_nruns10.RDS.30.5	GSM7091458_rank4_9_nruns10.RDS.30.8	ERS2921930_rank4_9_nruns10.RDS.30.14	GSM6613060_rank4_9_nruns10.RDS.30.4	GSM5792019_rank4_9_nruns10.RDS.30.12	GSM4705603_rank4_9_nruns10.RDS.30.9	GSM6613070_rank4_9_nruns10.RDS.30.3	GSM7091460_rank4_9_nruns10.RDS.30.3	GSM4005124_rank4_9_nruns10.RDS.30.13	GSM4762812_rank4_9_nruns10.RDS.30.25	ERS5424019_rank4_9_nruns10.RDS.30.18	GSM7876632_rank4_9_nruns10.RDS.30.6	GSM5931392_rank4_9_nruns10.RDS.30.5	GSM6613072_rank4_9_nruns10.RDS.30.12	GSM4762816_rank4_9_nruns10.RDS.30.26	GSM4972358_rank4_9_nruns10.RDS.30.16	GSM7876646_rank4_9_nruns10.RDS.30.2	ERS5088345_rank4_9_nruns10.RDS.30.16	GSM6661563_rank4_9_nruns10.RDS.30.26	GSM4614791_rank4_9_nruns10.RDS.30.3	GSM7091459_rank4_9_nruns10.RDS.30.16	GSM3847600_rank4_9_nruns10.RDS.30.16	GSM5513773_rank4_9_nruns10.RDS.30.24	ERS5424015_rank4_9_nruns10.RDS.30.14	GSM7091460_rank4_9_nruns10.RDS.30.7	GSM7498214_rank4_9_nruns10.RDS.30.19	GSM6613070_rank4_9_nruns10.RDS.30.22	GSM3819836_rank4_9_nruns10.RDS.30.2	GSM4985023_rank4_9_nruns10.RDS.30.29
ERS2921931_rank4_9_nruns10.RDS.30.3	GSM4985023_rank4_9_nruns10.RDS.30.11	ERS2921927_rank4_9_nruns10.RDS.30.3	GSM4762812_rank4_9_nruns10.RDS.30.3	GSM7565706_rank4_9_nruns10.RDS.30.6	GSM3819842_rank4_9_nruns10.RDS.30.20	GSM7565704_rank4_9_nruns10.RDS.30.8	GSM7565703_rank4_9_nruns10.RDS.30.16	ERS5426872_rank4_9_nruns10.RDS.30.11	GSM6422866_rank4_9_nruns10.RDS.30.7	GSM4705605_rank4_9_nruns10.RDS.30.19	ERS5424019_rank4_9_nruns10.RDS.30.9	GSM7565709_rank4_9_nruns10.RDS.30.21	GSM7898089_rank4_9_nruns10.RDS.30.6	GSM6613069_rank4_9_nruns10.RDS.30.2	GSM5792020_rank4_9_nruns10.RDS.30.3	GSM6235814_rank4_9_nruns10.RDS.30.5	GSM7091456_rank4_9_nruns10.RDS.30.4	GSM6613070_rank4_9_nruns10.RDS.30.6	GSM4985023_rank4_9_nruns10.RDS.30.24	GSM4985023_rank4_9_nruns10.RDS.30.27	ERS5426877_rank4_9_nruns10.RDS.30.21	GSM3819841_rank4_9_nruns10.RDS.30.5	GSM3371745_rank4_9_nruns10.RDS.30.13	GSM6613076_rank4_9_nruns10.RDS.30.15	GSM6661564_rank4_9_nruns10.RDS.30.16	GSM4762807_rank4_9_nruns10.RDS.30.2	GSM7876645_rank4_9_nruns10.RDS.30.6	GSM3847600_rank4_9_nruns10.RDS.30.29	GSM4972360_rank4_9_nruns10.RDS.30.26	GSM4376708_rank4_9_nruns10.RDS.30.5	GSM6613067_rank4_9_nruns10.RDS.30.6	ERS5088347_rank4_9_nruns10.RDS.30.5	ERS5424014_rank4_9_nruns10.RDS.30.18	ERS2921927_rank4_9_nruns10.RDS.30.27	GSM7091456_rank4_9_nruns10.RDS.30.10	GSM3371745_rank4_9_nruns10.RDS.30.3	GSM6613060_rank4_9_nruns10.RDS.30.19	GSM3819844_rank4_9_nruns10.RDS.30.3	GSM4005126_rank4_9_nruns10.RDS.30.24
GSM6084382_rank4_9_nruns10.RDS.30.4	GSM5513774_rank4_9_nruns10.RDS.30.14	GSM4644952_rank4_9_nruns10.RDS.30.4	GSM6422867_rank4_9_nruns10.RDS.30.3	GSM7565701_rank4_9_nruns10.RDS.30.26	GSM6084381_rank4_9_nruns10.RDS.30.21	GSM7565706_rank4_9_nruns10.RDS.30.13	GSM6422864_rank4_9_nruns10.RDS.30.5	ERS5426876_rank4_9_nruns10.RDS.30.2	GSM5513774_rank4_9_nruns10.RDS.30.8	GSM7498215_rank4_9_nruns10.RDS.30.8	ERS5424013_rank4_9_nruns10.RDS.30.7	GSM6613069_rank4_9_nruns10.RDS.30.23	GSM5392188_rank4_9_nruns10.RDS.30.14	GSM6613067_rank4_9_nruns10.RDS.30.2	GSM6661562_rank4_9_nruns10.RDS.30.19	GSM3819847_rank4_9_nruns10.RDS.30.9	GSM6613069_rank4_9_nruns10.RDS.30.3	GSM6613062_rank4_9_nruns10.RDS.30.3	GSM5513773_rank4_9_nruns10.RDS.30.22	ERS5424016_rank4_9_nruns10.RDS.30.2	ERS5426879_rank4_9_nruns10.RDS.30.24	GSM7876630_rank4_9_nruns10.RDS.30.10	GSM4762813_rank4_9_nruns10.RDS.30.11	GSM6613068_rank4_9_nruns10.RDS.30.12	GSM2840136_rank4_9_nruns10.RDS.30.13	GSM7565702_rank4_9_nruns10.RDS.30.30	GSM7876647_rank4_9_nruns10.RDS.30.2	ERS2921928_rank4_9_nruns10.RDS.30.20	GSM4762810_rank4_9_nruns10.RDS.30.3	GSM6283571_rank4_9_nruns10.RDS.30.6	GSM6613075_rank4_9_nruns10.RDS.30.10	ERS2921930_rank4_9_nruns10.RDS.30.5	GSM6422869_rank4_9_nruns10.RDS.30.26	ERS2921929_rank4_9_nruns10.RDS.30.14	GSM6613075_rank4_9_nruns10.RDS.30.11	GSM3371746_rank4_9_nruns10.RDS.30.2	GSM6613059_rank4_9_nruns10.RDS.30.12	GSM3819834_rank4_9_nruns10.RDS.30.3
GSM4002945_rank4_9_nruns10.RDS.30.3	GSM4705601_rank4_9_nruns10.RDS.30.7	GSM4614789_rank4_9_nruns10.RDS.30.12	GSM6422869_rank4_9_nruns10.RDS.30.7	GSM4705599_rank4_9_nruns10.RDS.30.27	GSM4002945_rank4_9_nruns10.RDS.30.14	GSM7565703_rank4_9_nruns10.RDS.30.4	GSM6422866_rank4_9_nruns10.RDS.30.10	ERS5426879_rank4_9_nruns10.RDS.30.11	GSM5513773_rank4_9_nruns10.RDS.30.7	GSM5931392_rank4_9_nruns10.RDS.30.24	ERS5424015_rank4_9_nruns10.RDS.30.4	GSM7565711_rank4_9_nruns10.RDS.30.20	GSM4762827_rank4_9_nruns10.RDS.30.6	GSM6613071_rank4_9_nruns10.RDS.30.2	GSM4972357_rank4_9_nruns10.RDS.30.14	GSM4705604_rank4_9_nruns10.RDS.30.30	GSM7091460_rank4_9_nruns10.RDS.30.4	GSM6613064_rank4_9_nruns10.RDS.30.6	GSM4705595_rank4_9_nruns10.RDS.30.24	GSM7498216_rank4_9_nruns10.RDS.30.27	ERS5426878_rank4_9_nruns10.RDS.30.15	GSM7876650_rank4_9_nruns10.RDS.30.9	GSM4762816_rank4_9_nruns10.RDS.30.2	GSM7091456_rank4_9_nruns10.RDS.30.8	GSM4972357_rank4_9_nruns10.RDS.30.8	GSM7565707_rank4_9_nruns10.RDS.30.18	GSM7876641_rank4_9_nruns10.RDS.30.22	ERS2921927_rank4_9_nruns10.RDS.30.17	GSM6661563_rank4_9_nruns10.RDS.30.24	GSM6283573_rank4_9_nruns10.RDS.30.3	GSM6613074_rank4_9_nruns10.RDS.30.10	ERS5088344_rank4_9_nruns10.RDS.30.22	GSM4005124_rank4_9_nruns10.RDS.30.17	ERS5088345_rank4_9_nruns10.RDS.30.7	GSM6613074_rank4_9_nruns10.RDS.30.11	GSM4005123_rank4_9_nruns10.RDS.30.9	GSM6613062_rank4_9_nruns10.RDS.30.11	GSM3819835_rank4_9_nruns10.RDS.30.13
GSM4002949_rank4_9_nruns10.RDS.30.3	GSM4705603_rank4_9_nruns10.RDS.30.14	GSM4644956_rank4_9_nruns10.RDS.30.7	GSM4614788_rank4_9_nruns10.RDS.30.6	GSM7876649_rank4_9_nruns10.RDS.30.18	GSM7565703_rank4_9_nruns10.RDS.30.22	GSM7565707_rank4_9_nruns10.RDS.30.8	GSM6422865_rank4_9_nruns10.RDS.30.5	ERS5426877_rank4_9_nruns10.RDS.30.2	GSM4005128_rank4_9_nruns10.RDS.30.9	GSM4005128_rank4_9_nruns10.RDS.30.18	ERS5426878_rank4_9_nruns10.RDS.30.10	GSM7565712_rank4_9_nruns10.RDS.30.25	GSM4762848_rank4_9_nruns10.RDS.30.19	GSM6613068_rank4_9_nruns10.RDS.30.2	GSM7565702_rank4_9_nruns10.RDS.30.25	GSM7876635_rank4_9_nruns10.RDS.30.4	GSM7091461_rank4_9_nruns10.RDS.30.3	GSM6613069_rank4_9_nruns10.RDS.30.9	GSM4705603_rank4_9_nruns10.RDS.30.12	GSM7565703_rank4_9_nruns10.RDS.30.10	GSM3847600_rank4_9_nruns10.RDS.30.14	GSM7876648_rank4_9_nruns10.RDS.30.11	GSM5917426_rank4_9_nruns10.RDS.30.2	GSM7565709_rank4_9_nruns10.RDS.30.8	GSM3371744_rank4_9_nruns10.RDS.30.14	GSM2840135_rank4_9_nruns10.RDS.30.11	GSM7876639_rank4_9_nruns10.RDS.30.9	ERS2921928_rank4_9_nruns10.RDS.30.11		GSM4614790_rank4_9_nruns10.RDS.30.15	GSM6613071_rank4_9_nruns10.RDS.30.3	GSM3847603_rank4_9_nruns10.RDS.30.19	GSM5513775_rank4_9_nruns10.RDS.30.5	GSM4644951_rank4_9_nruns10.RDS.30.29	GSM7565709_rank4_9_nruns10.RDS.30.11	GSM3371745_rank4_9_nruns10.RDS.30.14		GSM3819847_rank4_9_nruns10.RDS.30.30
ERS5424014_rank4_9_nruns10.RDS.30.2	ERS2921932_rank4_9_nruns10.RDS.30.12	GSM6084382_rank4_9_nruns10.RDS.30.6	GSM6422866_rank4_9_nruns10.RDS.30.3	GSM6235814_rank4_9_nruns10.RDS.30.21	GSM6422864_rank4_9_nruns10.RDS.30.13	ERS5424013_rank4_9_nruns10.RDS.30.19	GSM3847601_rank4_9_nruns10.RDS.30.10	ERS5426878_rank4_9_nruns10.RDS.30.11	GSM4985024_rank4_9_nruns10.RDS.30.26	GSM4985023_rank4_9_nruns10.RDS.30.15	ERS5424016_rank4_9_nruns10.RDS.30.8	GSM7565713_rank4_9_nruns10.RDS.30.20	GSM4762840_rank4_9_nruns10.RDS.30.29	GSM6613065_rank4_9_nruns10.RDS.30.4	GSM4705599_rank4_9_nruns10.RDS.30.3	GSM3819845_rank4_9_nruns10.RDS.30.29	GSM7091457_rank4_9_nruns10.RDS.30.4	GSM7565711_rank4_9_nruns10.RDS.30.5	GSM4705599_rank4_9_nruns10.RDS.30.22	ERS5426873_rank4_9_nruns10.RDS.30.7	GSM3847601_rank4_9_nruns10.RDS.30.19	GSM4705593_rank4_9_nruns10.RDS.30.8	GSM4972358_rank4_9_nruns10.RDS.30.6	GSM7091461_rank4_9_nruns10.RDS.30.5	GSM4705605_rank4_9_nruns10.RDS.30.6	GSM5931391_rank4_9_nruns10.RDS.30.21	GSM7876633_rank4_9_nruns10.RDS.30.10	GSM3847603_rank4_9_nruns10.RDS.30.16		GSM4614787_rank4_9_nruns10.RDS.30.6	GSM7565713_rank4_9_nruns10.RDS.30.9	GSM3847600_rank4_9_nruns10.RDS.30.10	GSM4005126_rank4_9_nruns10.RDS.30.14	GSM4002947_rank4_9_nruns10.RDS.30.27	GSM7091457_rank4_9_nruns10.RDS.30.16	GSM4972361_rank4_9_nruns10.RDS.30.16
GSM4002948_rank4_9_nruns10.RDS.30.4	GSM4002948_rank4_9_nruns10.RDS.30.11	GSM6235812_rank4_9_nruns10.RDS.30.2	GSM4005123_rank4_9_nruns10.RDS.30.4	GSM7876636_rank4_9_nruns10.RDS.30.24	GSM6422867_rank4_9_nruns10.RDS.30.6	GSM5513775_rank4_9_nruns10.RDS.30.7	ERS5424013_rank4_9_nruns10.RDS.30.23	GSM5609416_rank4_9_nruns10.RDS.30.8	GSM4005126_rank4_9_nruns10.RDS.30.9	GSM5931391_rank4_9_nruns10.RDS.30.22	ERS5426872_rank4_9_nruns10.RDS.30.17	GSM6613074_rank4_9_nruns10.RDS.30.2	GSM4762846_rank4_9_nruns10.RDS.30.7	GSM6613064_rank4_9_nruns10.RDS.30.2	GSM4762827_rank4_9_nruns10.RDS.30.5	GSM7876642_rank4_9_nruns10.RDS.30.22	GSM6613063_rank4_9_nruns10.RDS.30.3	GSM7565708_rank4_9_nruns10.RDS.30.7	GSM4705597_rank4_9_nruns10.RDS.30.25	ERS2921931_rank4_9_nruns10.RDS.30.28	ERS5424018_rank4_9_nruns10.RDS.30.18	GSM4705595_rank4_9_nruns10.RDS.30.29	GSM4005128_rank4_9_nruns10.RDS.30.16	GSM7091460_rank4_9_nruns10.RDS.30.6	GSM7498215_rank4_9_nruns10.RDS.30.4	GSM5931392_rank4_9_nruns10.RDS.30.21	GSM7876635_rank4_9_nruns10.RDS.30.3	ERS5088342_rank4_9_nruns10.RDS.30.18		GSM4614790_rank4_9_nruns10.RDS.30.18	GSM7565711_rank4_9_nruns10.RDS.30.17	GSM3847603_rank4_9_nruns10.RDS.30.26	GSM4985024_rank4_9_nruns10.RDS.30.17	GSM3678223_rank4_9_nruns10.RDS.30.20	GSM6613070_rank4_9_nruns10.RDS.30.26	GSM7876628_rank4_9_nruns10.RDS.30.15
GSM7565701_rank4_9_nruns10.RDS.30.5	GSM7565702_rank4_9_nruns10.RDS.30.9	GSM4705599_rank4_9_nruns10.RDS.30.18	GSM5392188_rank4_9_nruns10.RDS.30.6	GSM7876637_rank4_9_nruns10.RDS.30.27	GSM4644952_rank4_9_nruns10.RDS.30.10	GSM4985025_rank4_9_nruns10.RDS.30.5	ERS5424016_rank4_9_nruns10.RDS.30.23	ERS2921932_rank4_9_nruns10.RDS.30.4	GSM4985023_rank4_9_nruns10.RDS.30.4	GSM7498214_rank4_9_nruns10.RDS.30.13	ERS5426877_rank4_9_nruns10.RDS.30.9	GSM6613075_rank4_9_nruns10.RDS.30.2	GSM6084382_rank4_9_nruns10.RDS.30.10	GSM6613061_rank4_9_nruns10.RDS.30.2	GSM5609417_rank4_9_nruns10.RDS.30.30	GSM7876639_rank4_9_nruns10.RDS.30.23	GSM7565711_rank4_9_nruns10.RDS.30.3	GSM6613068_rank4_9_nruns10.RDS.30.7	GSM4705601_rank4_9_nruns10.RDS.30.9	GSM7565706_rank4_9_nruns10.RDS.30.4	ERS5424013_rank4_9_nruns10.RDS.30.26	GSM3819847_rank4_9_nruns10.RDS.30.12	GSM4005126_rank4_9_nruns10.RDS.30.30	GSM7091459_rank4_9_nruns10.RDS.30.5	GSM7498216_rank4_9_nruns10.RDS.30.25	GSM4972359_rank4_9_nruns10.RDS.30.20	GSM7876634_rank4_9_nruns10.RDS.30.13	GSM3847604_rank4_9_nruns10.RDS.30.11		GSM6283570_rank4_9_nruns10.RDS.30.7	GSM7565714_rank4_9_nruns10.RDS.30.7	GSM4705593_rank4_9_nruns10.RDS.30.15		GSM7898093_rank4_9_nruns10.RDS.30.17	GSM6613068_rank4_9_nruns10.RDS.30.3
ERS5424019_rank4_9_nruns10.RDS.30.30	GSM4705605_rank4_9_nruns10.RDS.30.11	GSM4002947_rank4_9_nruns10.RDS.30.9	GSM3819842_rank4_9_nruns10.RDS.30.3	GSM7876638_rank4_9_nruns10.RDS.30.25	GSM6422865_rank4_9_nruns10.RDS.30.8	ERS5424014_rank4_9_nruns10.RDS.30.4	ERS5426876_rank4_9_nruns10.RDS.30.20	ERS2921933_rank4_9_nruns10.RDS.30.3	GSM6422868_rank4_9_nruns10.RDS.30.26	GSM4985025_rank4_9_nruns10.RDS.30.14	GSM5609418_rank4_9_nruns10.RDS.30.4	GSM6613076_rank4_9_nruns10.RDS.30.11	GSM6422864_rank4_9_nruns10.RDS.30.28	GSM6613074_rank4_9_nruns10.RDS.30.5	GSM4972358_rank4_9_nruns10.RDS.30.11	GSM4705600_rank4_9_nruns10.RDS.30.24	GSM6613065_rank4_9_nruns10.RDS.30.6	GSM7091455_rank4_9_nruns10.RDS.30.3	ERS2921931_rank4_9_nruns10.RDS.30.21	GSM4005128_rank4_9_nruns10.RDS.30.22	GSM3847602_rank4_9_nruns10.RDS.30.15	GSM7876649_rank4_9_nruns10.RDS.30.5	GSM4644949_rank4_9_nruns10.RDS.30.21	GSM7091455_rank4_9_nruns10.RDS.30.6	GSM3371745_rank4_9_nruns10.RDS.30.12	GSM4005127_rank4_9_nruns10.RDS.30.20	GSM6235813_rank4_9_nruns10.RDS.30.11	ERS5088345_rank4_9_nruns10.RDS.30.12		GSM4614787_rank4_9_nruns10.RDS.30.24	GSM3747862_rank4_9_nruns10.RDS.30.23
GSM5513775_rank4_9_nruns10.RDS.30.12	GSM7498214_rank4_9_nruns10.RDS.30.9	GSM4705605_rank4_9_nruns10.RDS.30.4	GSM6084380_rank4_9_nruns10.RDS.30.5	GSM7876642_rank4_9_nruns10.RDS.30.20	GSM7565702_rank4_9_nruns10.RDS.30.14	GSM4972357_rank4_9_nruns10.RDS.30.4	GSM4644951_rank4_9_nruns10.RDS.30.5	GSM4972357_rank4_9_nruns10.RDS.30.2	ERS2921927_rank4_9_nruns10.RDS.30.2	GSM7876637_rank4_9_nruns10.RDS.30.18	GSM6084383_rank4_9_nruns10.RDS.30.2	GSM6613068_rank4_9_nruns10.RDS.30.11	GSM4762807_rank4_9_nruns10.RDS.30.9	GSM6613075_rank4_9_nruns10.RDS.30.5	GSM4762846_rank4_9_nruns10.RDS.30.2	GSM4705596_rank4_9_nruns10.RDS.30.3	GSM7565709_rank4_9_nruns10.RDS.30.3	GSM7091461_rank4_9_nruns10.RDS.30.28	GSM6661564_rank4_9_nruns10.RDS.30.3	GSM4200846_rank4_9_nruns10.RDS.30.16	GSM7898094_rank4_9_nruns10.RDS.30.4	GSM3819846_rank4_9_nruns10.RDS.30.10	GSM6661564_rank4_9_nruns10.RDS.30.24	GSM7091457_rank4_9_nruns10.RDS.30.7	GSM4005126_rank4_9_nruns10.RDS.30.12	GSM4972360_rank4_9_nruns10.RDS.30.14	GSM6235811_rank4_9_nruns10.RDS.30.30	GSM3847604_rank4_9_nruns10.RDS.30.5		GSM4376707_rank4_9_nruns10.RDS.30.5	GSM7565708_rank4_9_nruns10.RDS.30.8
GSM8121871_rank4_9_nruns10.RDS.30.3	GSM4705599_rank4_9_nruns10.RDS.30.28	GSM7876644_rank4_9_nruns10.RDS.30.3	GSM6084381_rank4_9_nruns10.RDS.30.3	GSM7876643_rank4_9_nruns10.RDS.30.20	GSM4005123_rank4_9_nruns10.RDS.30.13	GSM5513773_rank4_9_nruns10.RDS.30.4	GSM4644953_rank4_9_nruns10.RDS.30.3	GSM4972358_rank4_9_nruns10.RDS.30.3	GSM5931392_rank4_9_nruns10.RDS.30.9	GSM5513775_rank4_9_nruns10.RDS.30.13	GSM5609416_rank4_9_nruns10.RDS.30.4	GSM7091461_rank4_9_nruns10.RDS.30.8	GSM5792018_rank4_9_nruns10.RDS.30.30	GSM6613070_rank4_9_nruns10.RDS.30.2	GSM4985024_rank4_9_nruns10.RDS.30.16	GSM7876628_rank4_9_nruns10.RDS.30.18	GSM7565712_rank4_9_nruns10.RDS.30.3	GSM6613063_rank4_9_nruns10.RDS.30.19	GSM4005125_rank4_9_nruns10.RDS.30.6	GSM6422867_rank4_9_nruns10.RDS.30.15	GSM3819834_rank4_9_nruns10.RDS.30.21	GSM3819839_rank4_9_nruns10.RDS.30.4	GSM4005127_rank4_9_nruns10.RDS.30.23	GSM7565711_rank4_9_nruns10.RDS.30.7	GSM4762813_rank4_9_nruns10.RDS.30.29	GSM4985023_rank4_9_nruns10.RDS.30.26	GSM7898095_rank4_9_nruns10.RDS.30.5	GSM3847600_rank4_9_nruns10.RDS.30.28		GSM4614788_rank4_9_nruns10.RDS.30.13	GSM7565711_rank4_9_nruns10.RDS.30.19
GSM4002946_rank4_9_nruns10.RDS.30.3	GSM6422866_rank4_9_nruns10.RDS.30.22	GSM4762812_rank4_9_nruns10.RDS.30.4	GSM5392187_rank4_9_nruns10.RDS.30.3	GSM7876644_rank4_9_nruns10.RDS.30.23	GSM5392189_rank4_9_nruns10.RDS.30.10	GSM4705605_rank4_9_nruns10.RDS.30.22	ERS5424017_rank4_9_nruns10.RDS.30.19	GSM4985025_rank4_9_nruns10.RDS.30.16	GSM4762810_rank4_9_nruns10.RDS.30.16	GSM4985024_rank4_9_nruns10.RDS.30.18	ERS5426873_rank4_9_nruns10.RDS.30.23	GSM7091459_rank4_9_nruns10.RDS.30.4	GSM6084380_rank4_9_nruns10.RDS.30.28	GSM7565714_rank4_9_nruns10.RDS.30.2	GSM5513773_rank4_9_nruns10.RDS.30.27	ERS5426873_rank4_9_nruns10.RDS.30.19	GSM7091453_rank4_9_nruns10.RDS.30.3	GSM7091453_rank4_9_nruns10.RDS.30.21	GSM4005126_rank4_9_nruns10.RDS.30.4	GSM6422866_rank4_9_nruns10.RDS.30.9	GSM3819842_rank4_9_nruns10.RDS.30.27	GSM6235810_rank4_9_nruns10.RDS.30.21	GSM5917427_rank4_9_nruns10.RDS.30.22	GSM7091458_rank4_9_nruns10.RDS.30.6	GSM4762820_rank4_9_nruns10.RDS.30.4	GSM4005128_rank4_9_nruns10.RDS.30.21	GSM4705596_rank4_9_nruns10.RDS.30.29	ERS2921930_rank4_9_nruns10.RDS.30.28		GSM4614791_rank4_9_nruns10.RDS.30.14	GSM3819835_rank4_9_nruns10.RDS.30.27
GSM4644954_rank4_9_nruns10.RDS.30.2	GSM7498215_rank4_9_nruns10.RDS.30.25	GSM5513773_rank4_9_nruns10.RDS.30.20	GSM6084383_rank4_9_nruns10.RDS.30.4	GSM7565707_rank4_9_nruns10.RDS.30.22	GSM4762818_rank4_9_nruns10.RDS.30.8	ERS2921931_rank4_9_nruns10.RDS.30.10	ERS5424018_rank4_9_nruns10.RDS.30.7	GSM5513775_rank4_9_nruns10.RDS.30.9	GSM5931391_rank4_9_nruns10.RDS.30.24	GSM4972361_rank4_9_nruns10.RDS.30.9	GSM5609417_rank4_9_nruns10.RDS.30.8	GSM6613062_rank4_9_nruns10.RDS.30.4	GSM6661563_rank4_9_nruns10.RDS.30.20	GSM7565711_rank4_9_nruns10.RDS.30.29	GSM4200846_rank4_9_nruns10.RDS.30.2	GSM4644951_rank4_9_nruns10.RDS.30.8	GSM7565708_rank4_9_nruns10.RDS.30.3	GSM6613059_rank4_9_nruns10.RDS.30.7	GSM4972358_rank4_9_nruns10.RDS.30.10	GSM4644953_rank4_9_nruns10.RDS.30.16	GSM3819841_rank4_9_nruns10.RDS.30.26	GSM3819848_rank4_9_nruns10.RDS.30.21	GSM5917426_rank4_9_nruns10.RDS.30.17	GSM7091453_rank4_9_nruns10.RDS.30.5	GSM4762823_rank4_9_nruns10.RDS.30.5	GSM6661563_rank4_9_nruns10.RDS.30.16	GSM7898092_rank4_9_nruns10.RDS.30.14	ERS5088342_rank4_9_nruns10.RDS.30.15
GSM4644956_rank4_9_nruns10.RDS.30.3	GSM4705595_rank4_9_nruns10.RDS.30.12	GSM4005124_rank4_9_nruns10.RDS.30.2	GSM5392189_rank4_9_nruns10.RDS.30.2	GSM7565703_rank4_9_nruns10.RDS.30.25	GSM6422868_rank4_9_nruns10.RDS.30.9	GSM5513774_rank4_9_nruns10.RDS.30.6	GSM6084380_rank4_9_nruns10.RDS.30.4	GSM4985022_rank4_9_nruns10.RDS.30.8	ERS2921932_rank4_9_nruns10.RDS.30.30	GSM5513774_rank4_9_nruns10.RDS.30.16	ERS5426879_rank4_9_nruns10.RDS.30.23	GSM7091457_rank4_9_nruns10.RDS.30.9	GSM7876632_rank4_9_nruns10.RDS.30.26	GSM7565708_rank4_9_nruns10.RDS.30.22	GSM4762834_rank4_9_nruns10.RDS.30.4	GSM4644953_rank4_9_nruns10.RDS.30.13	GSM6613059_rank4_9_nruns10.RDS.30.2	GSM7565713_rank4_9_nruns10.RDS.30.7	GSM7498216_rank4_9_nruns10.RDS.30.17	GSM4972358_rank4_9_nruns10.RDS.30.15	GSM3819843_rank4_9_nruns10.RDS.30.8	GSM3819840_rank4_9_nruns10.RDS.30.4	GSM4005126_rank4_9_nruns10.RDS.30.7	GSM7091454_rank4_9_nruns10.RDS.30.5	GSM4762838_rank4_9_nruns10.RDS.30.4	GSM6661564_rank4_9_nruns10.RDS.30.17	GSM7898091_rank4_9_nruns10.RDS.30.8	GSM3847601_rank4_9_nruns10.RDS.30.26
GSM7565704_rank4_9_nruns10.RDS.30.26	ERS2921933_rank4_9_nruns10.RDS.30.8	GSM5917427_rank4_9_nruns10.RDS.30.10	GSM4644949_rank4_9_nruns10.RDS.30.3	GSM4985025_rank4_9_nruns10.RDS.30.26	GSM6422869_rank4_9_nruns10.RDS.30.8	GSM4614790_rank4_9_nruns10.RDS.30.2	GSM6084382_rank4_9_nruns10.RDS.30.5	GSM5792019_rank4_9_nruns10.RDS.30.3	GSM4524179_rank4_9_nruns10.RDS.30.3	GSM3371746_rank4_9_nruns10.RDS.30.9	GSM6084380_rank4_9_nruns10.RDS.30.29	GSM6613064_rank4_9_nruns10.RDS.30.4	GSM5392187_rank4_9_nruns10.RDS.30.24	GSM7091461_rank4_9_nruns10.RDS.30.2	GSM4762838_rank4_9_nruns10.RDS.30.3	GSM4705602_rank4_9_nruns10.RDS.30.3	GSM7091455_rank4_9_nruns10.RDS.30.4	GSM7091457_rank4_9_nruns10.RDS.30.29	GSM4762807_rank4_9_nruns10.RDS.30.6	GSM4985024_rank4_9_nruns10.RDS.30.24	GSM3819844_rank4_9_nruns10.RDS.30.7	GSM3819845_rank4_9_nruns10.RDS.30.3	GSM4005127_rank4_9_nruns10.RDS.30.17	GSM7565708_rank4_9_nruns10.RDS.30.9	GSM4200846_rank4_9_nruns10.RDS.30.3	ERS2921931_rank4_9_nruns10.RDS.30.27	GSM3819850_rank4_9_nruns10.RDS.30.13
GSM5392188_rank4_9_nruns10.RDS.30.7	GSM4705593_rank4_9_nruns10.RDS.30.12	GSM4705595_rank4_9_nruns10.RDS.30.10	GSM6084382_rank4_9_nruns10.RDS.30.3	GSM7565702_rank4_9_nruns10.RDS.30.23	GSM7565701_rank4_9_nruns10.RDS.30.4	GSM6422868_rank4_9_nruns10.RDS.30.2	GSM5392189_rank4_9_nruns10.RDS.30.15	GSM4985024_rank4_9_nruns10.RDS.30.4	GSM4005127_rank4_9_nruns10.RDS.30.18	ERS5426875_rank4_9_nruns10.RDS.30.15	GSM3819844_rank4_9_nruns10.RDS.30.22	GSM6613063_rank4_9_nruns10.RDS.30.4	GSM7565709_rank4_9_nruns10.RDS.30.20	GSM7565713_rank4_9_nruns10.RDS.30.4	GSM4762836_rank4_9_nruns10.RDS.30.4	GSM4705603_rank4_9_nruns10.RDS.30.3	GSM6613064_rank4_9_nruns10.RDS.30.3	GSM7091458_rank4_9_nruns10.RDS.30.16	GSM6422869_rank4_9_nruns10.RDS.30.5	GSM4762829_rank4_9_nruns10.RDS.30.15	GSM4705599_rank4_9_nruns10.RDS.30.26	ERS5088347_rank4_9_nruns10.RDS.30.8	GSM5513774_rank4_9_nruns10.RDS.30.24	GSM7565712_rank4_9_nruns10.RDS.30.9	GSM7498214_rank4_9_nruns10.RDS.30.25	GSM4762807_rank4_9_nruns10.RDS.30.10	GSM3819849_rank4_9_nruns10.RDS.30.25
GSM5609418_rank4_9_nruns10.RDS.30.2	GSM4705596_rank4_9_nruns10.RDS.30.6	GSM4762818_rank4_9_nruns10.RDS.30.18	GSM5609417_rank4_9_nruns10.RDS.30.2	GSM5917426_rank4_9_nruns10.RDS.30.23	GSM5195927_rank4_9_nruns10.RDS.30.4	GSM4005128_rank4_9_nruns10.RDS.30.2	ERS5424019_rank4_9_nruns10.RDS.30.16	GSM6422868_rank4_9_nruns10.RDS.30.8	GSM4762816_rank4_9_nruns10.RDS.30.20	GSM4005124_rank4_9_nruns10.RDS.30.19	GSM3847602_rank4_9_nruns10.RDS.30.28	GSM6613067_rank4_9_nruns10.RDS.30.3	GSM7565714_rank4_9_nruns10.RDS.30.14	GSM7091460_rank4_9_nruns10.RDS.30.2	GSM4762823_rank4_9_nruns10.RDS.30.8	GSM4705604_rank4_9_nruns10.RDS.30.3	GSM7091459_rank4_9_nruns10.RDS.30.3	GSM7565712_rank4_9_nruns10.RDS.30.14	GSM4972359_rank4_9_nruns10.RDS.30.8	GSM4005125_rank4_9_nruns10.RDS.30.14	GSM4705593_rank4_9_nruns10.RDS.30.19	GSM5392188_rank4_9_nruns10.RDS.30.13	GSM6661563_rank4_9_nruns10.RDS.30.4	GSM7565713_rank4_9_nruns10.RDS.30.8	GSM4972359_rank4_9_nruns10.RDS.30.5	GSM3371746_rank4_9_nruns10.RDS.30.10
GSM6607334_rank4_9_nruns10.RDS.30.2	ERS2921929_rank4_9_nruns10.RDS.30.8	ERS2921931_rank4_9_nruns10.RDS.30.11	GSM7565701_rank4_9_nruns10.RDS.30.3	GSM5513775_rank4_9_nruns10.RDS.30.15	GSM3747862_rank4_9_nruns10.RDS.30.11	GSM4985023_rank4_9_nruns10.RDS.30.2	GSM6607334_rank4_9_nruns10.RDS.30.9	GSM6422866_rank4_9_nruns10.RDS.30.6	GSM6661562_rank4_9_nruns10.RDS.30.18	GSM7876630_rank4_9_nruns10.RDS.30.24	GSM3847600_rank4_9_nruns10.RDS.30.7	GSM7091460_rank4_9_nruns10.RDS.30.9	GSM7898095_rank4_9_nruns10.RDS.30.30	GSM7565709_rank4_9_nruns10.RDS.30.7	GSM6235813_rank4_9_nruns10.RDS.30.9	GSM4705604_rank4_9_nruns10.RDS.30.10	GSM7091458_rank4_9_nruns10.RDS.30.4	GSM7565714_rank4_9_nruns10.RDS.30.12	GSM5917427_rank4_9_nruns10.RDS.30.7	GSM3747856_rank4_9_nruns10.RDS.30.23	GSM4705605_rank4_9_nruns10.RDS.30.17	ERS5088344_rank4_9_nruns10.RDS.30.7	GSM4005128_rank4_9_nruns10.RDS.30.23	GSM7565714_rank4_9_nruns10.RDS.30.8	GSM4005128_rank4_9_nruns10.RDS.30.3	GSM4972361_rank4_9_nruns10.RDS.30.2
ERS2921933_rank4_9_nruns10.RDS.30.21	GSM4705597_rank4_9_nruns10.RDS.30.7	GSM6661564_rank4_9_nruns10.RDS.30.11	GSM5609416_rank4_9_nruns10.RDS.30.2	GSM5917427_rank4_9_nruns10.RDS.30.30	GSM4644950_rank4_9_nruns10.RDS.30.3	GSM4972359_rank4_9_nruns10.RDS.30.12	GSM4644954_rank4_9_nruns10.RDS.30.3	GSM5792020_rank4_9_nruns10.RDS.30.2	GSM6422869_rank4_9_nruns10.RDS.30.23	GSM7876636_rank4_9_nruns10.RDS.30.11	GSM6607334_rank4_9_nruns10.RDS.30.28	GSM7565712_rank4_9_nruns10.RDS.30.4	GSM7876630_rank4_9_nruns10.RDS.30.13	GSM7565712_rank4_9_nruns10.RDS.30.16	GSM4762818_rank4_9_nruns10.RDS.30.7	GSM5513773_rank4_9_nruns10.RDS.30.15	GSM7565714_rank4_9_nruns10.RDS.30.3	GSM6613073_rank4_9_nruns10.RDS.30.3	GSM4985023_rank4_9_nruns10.RDS.30.3	GSM5513773_rank4_9_nruns10.RDS.30.9	GSM7898091_rank4_9_nruns10.RDS.30.3	GSM3819850_rank4_9_nruns10.RDS.30.4	GSM4705601_rank4_9_nruns10.RDS.30.21	GSM6613062_rank4_9_nruns10.RDS.30.8	GSM3371745_rank4_9_nruns10.RDS.30.24
GSM5609416_rank4_9_nruns10.RDS.30.7	ERS2921927_rank4_9_nruns10.RDS.30.8	GSM5931391_rank4_9_nruns10.RDS.30.3	GSM3819843_rank4_9_nruns10.RDS.30.3	GSM4762810_rank4_9_nruns10.RDS.30.17	GSM4644956_rank4_9_nruns10.RDS.30.10	GSM5931392_rank4_9_nruns10.RDS.30.2	GSM4644956_rank4_9_nruns10.RDS.30.2	GSM5513774_rank4_9_nruns10.RDS.30.5	GSM7565703_rank4_9_nruns10.RDS.30.21	GSM4762807_rank4_9_nruns10.RDS.30.19	GSM7898091_rank4_9_nruns10.RDS.30.2	GSM6613072_rank4_9_nruns10.RDS.30.11	GSM6084383_rank4_9_nruns10.RDS.30.24	GSM7091456_rank4_9_nruns10.RDS.30.2	GSM4985025_rank4_9_nruns10.RDS.30.22	GSM7876628_rank4_9_nruns10.RDS.30.19	GSM7565713_rank4_9_nruns10.RDS.30.3	GSM6613075_rank4_9_nruns10.RDS.30.6	GSM6661563_rank4_9_nruns10.RDS.30.3	ERS2921927_rank4_9_nruns10.RDS.30.9	GSM4705597_rank4_9_nruns10.RDS.30.27	ERS5088346_rank4_9_nruns10.RDS.30.10	GSM4985022_rank4_9_nruns10.RDS.30.20	GSM6613063_rank4_9_nruns10.RDS.30.11
ERS5426879_rank4_9_nruns10.RDS.30.14	GSM3819846_rank4_9_nruns10.RDS.30.3	GSM4985024_rank4_9_nruns10.RDS.30.25	GSM4644955_rank4_9_nruns10.RDS.30.2	GSM5513773_rank4_9_nruns10.RDS.30.13	GSM4002948_rank4_9_nruns10.RDS.30.3	GSM6661564_rank4_9_nruns10.RDS.30.2	GSM5392187_rank4_9_nruns10.RDS.30.2	GSM5792018_rank4_9_nruns10.RDS.30.4	GSM4762848_rank4_9_nruns10.RDS.30.18	GSM6422864_rank4_9_nruns10.RDS.30.15	GSM6084381_rank4_9_nruns10.RDS.30.2	GSM7565708_rank4_9_nruns10.RDS.30.4	GSM7565708_rank4_9_nruns10.RDS.30.14	GSM6613062_rank4_9_nruns10.RDS.30.21	GSM6235811_rank4_9_nruns10.RDS.30.16	GSM4002949_rank4_9_nruns10.RDS.30.4	GSM6613075_rank4_9_nruns10.RDS.30.3	GSM7565711_rank4_9_nruns10.RDS.30.24	ERS2921931_rank4_9_nruns10.RDS.30.5	GSM5513774_rank4_9_nruns10.RDS.30.19	GSM4705601_rank4_9_nruns10.RDS.30.17	GSM3819837_rank4_9_nruns10.RDS.30.14	GSM4762829_rank4_9_nruns10.RDS.30.22	GSM6613073_rank4_9_nruns10.RDS.30.14
GSM5609417_rank4_9_nruns10.RDS.30.12	GSM4705600_rank4_9_nruns10.RDS.30.5	GSM2840137_rank4_9_nruns10.RDS.30.11	ERS5088345_rank4_9_nruns10.RDS.30.2	GSM6422868_rank4_9_nruns10.RDS.30.13	GSM4002947_rank4_9_nruns10.RDS.30.11	GSM2840137_rank4_9_nruns10.RDS.30.5	GSM7876650_rank4_9_nruns10.RDS.30.3	GSM4762845_rank4_9_nruns10.RDS.30.3	GSM3847601_rank4_9_nruns10.RDS.30.18	GSM4705593_rank4_9_nruns10.RDS.30.13	GSM7898089_rank4_9_nruns10.RDS.30.14	GSM6613076_rank4_9_nruns10.RDS.30.3	GSM7565701_rank4_9_nruns10.RDS.30.14	GSM6613062_rank4_9_nruns10.RDS.30.2	GSM4762829_rank4_9_nruns10.RDS.30.3	ERS2921929_rank4_9_nruns10.RDS.30.19	GSM6613074_rank4_9_nruns10.RDS.30.3	GSM7091461_rank4_9_nruns10.RDS.30.15	GSM4985024_rank4_9_nruns10.RDS.30.21	GSM4972358_rank4_9_nruns10.RDS.30.17	GSM6084382_rank4_9_nruns10.RDS.30.2	ERS5088345_rank4_9_nruns10.RDS.30.9	GSM7876649_rank4_9_nruns10.RDS.30.2	GSM6613069_rank4_9_nruns10.RDS.30.12
ERS5426873_rank4_9_nruns10.RDS.30.9	ERS2921930_rank4_9_nruns10.RDS.30.4	GSM4644949_rank4_9_nruns10.RDS.30.18	ERS2921932_rank4_9_nruns10.RDS.30.3	ERS5424014_rank4_9_nruns10.RDS.30.23	GSM5195926_rank4_9_nruns10.RDS.30.10	GSM4005123_rank4_9_nruns10.RDS.30.7	GSM7876637_rank4_9_nruns10.RDS.30.7	GSM4972360_rank4_9_nruns10.RDS.30.15	GSM4972361_rank4_9_nruns10.RDS.30.5	GSM7876650_rank4_9_nruns10.RDS.30.10	GSM7898092_rank4_9_nruns10.RDS.30.2	GSM6613065_rank4_9_nruns10.RDS.30.12	GSM7565712_rank4_9_nruns10.RDS.30.27	GSM6613063_rank4_9_nruns10.RDS.30.7	GSM5513775_rank4_9_nruns10.RDS.30.17	ERS5088343_rank4_9_nruns10.RDS.30.16	GSM6613068_rank4_9_nruns10.RDS.30.24	GSM6613076_rank4_9_nruns10.RDS.30.9	GSM4005127_rank4_9_nruns10.RDS.30.24	GSM4985023_rank4_9_nruns10.RDS.30.17	GSM7898095_rank4_9_nruns10.RDS.30.6	ERS2921930_rank4_9_nruns10.RDS.30.21	GSM5917426_rank4_9_nruns10.RDS.30.22	GSM6613064_rank4_9_nruns10.RDS.30.13
GSM7498215_rank4_9_nruns10.RDS.30.2	ERS5088342_rank4_9_nruns10.RDS.30.5	GSM4985023_rank4_9_nruns10.RDS.30.9	ERS2921933_rank4_9_nruns10.RDS.30.2	GSM4644954_rank4_9_nruns10.RDS.30.8	GSM7091456_rank4_9_nruns10.RDS.30.6	GSM4005127_rank4_9_nruns10.RDS.30.5	GSM7876648_rank4_9_nruns10.RDS.30.3	GSM4972359_rank4_9_nruns10.RDS.30.14	GSM4972360_rank4_9_nruns10.RDS.30.4	GSM7898090_rank4_9_nruns10.RDS.30.6	GSM7898095_rank4_9_nruns10.RDS.30.23	GSM7091456_rank4_9_nruns10.RDS.30.9	GSM6422865_rank4_9_nruns10.RDS.30.6	GSM7091459_rank4_9_nruns10.RDS.30.26	GSM4005125_rank4_9_nruns10.RDS.30.3	GSM3847602_rank4_9_nruns10.RDS.30.7	GSM6613062_rank4_9_nruns10.RDS.30.14	GSM7565714_rank4_9_nruns10.RDS.30.24	GSM4762816_rank4_9_nruns10.RDS.30.3	GSM4985022_rank4_9_nruns10.RDS.30.4	ERS5424016_rank4_9_nruns10.RDS.30.25	ERS5088342_rank4_9_nruns10.RDS.30.9	GSM4005128_rank4_9_nruns10.RDS.30.11	GSM6613065_rank4_9_nruns10.RDS.30.10
GSM3819836_rank4_9_nruns10.RDS.30.16	GSM3819851_rank4_9_nruns10.RDS.30.3	GSM4614788_rank4_9_nruns10.RDS.30.14	GSM4644950_rank4_9_nruns10.RDS.30.2	GSM4985022_rank4_9_nruns10.RDS.30.12	GSM3747860_rank4_9_nruns10.RDS.30.5	GSM4762813_rank4_9_nruns10.RDS.30.2	GSM7876649_rank4_9_nruns10.RDS.30.8	GSM5513773_rank4_9_nruns10.RDS.30.25	ERS5088343_rank4_9_nruns10.RDS.30.2	GSM4762813_rank4_9_nruns10.RDS.30.13	GSM4002946_rank4_9_nruns10.RDS.30.12	GSM7565709_rank4_9_nruns10.RDS.30.4	GSM6422866_rank4_9_nruns10.RDS.30.8	GSM7565709_rank4_9_nruns10.RDS.30.2	GSM4002948_rank4_9_nruns10.RDS.30.18	ERS5426875_rank4_9_nruns10.RDS.30.4	GSM7091454_rank4_9_nruns10.RDS.30.12	GSM6613067_rank4_9_nruns10.RDS.30.8	GSM5931391_rank4_9_nruns10.RDS.30.2	GSM6422864_rank4_9_nruns10.RDS.30.12	GSM4705603_rank4_9_nruns10.RDS.30.8	GSM3847600_rank4_9_nruns10.RDS.30.8	GSM4972361_rank4_9_nruns10.RDS.30.23	GSM6613074_rank4_9_nruns10.RDS.30.9
GSM3819844_rank4_9_nruns10.RDS.30.13	GSM3847604_rank4_9_nruns10.RDS.30.7	GSM4762810_rank4_9_nruns10.RDS.30.30	GSM4002948_rank4_9_nruns10.RDS.30.5	GSM5513774_rank4_9_nruns10.RDS.30.15	GSM3747857_rank4_9_nruns10.RDS.30.3	GSM6422864_rank4_9_nruns10.RDS.30.2	GSM7876632_rank4_9_nruns10.RDS.30.3	GSM4985023_rank4_9_nruns10.RDS.30.19	GSM4972359_rank4_9_nruns10.RDS.30.19	GSM5792018_rank4_9_nruns10.RDS.30.2	GSM3819849_rank4_9_nruns10.RDS.30.15	GSM7565713_rank4_9_nruns10.RDS.30.5	GSM7565711_rank4_9_nruns10.RDS.30.30	GSM6613061_rank4_9_nruns10.RDS.30.10	GSM4002945_rank4_9_nruns10.RDS.30.13	GSM4985025_rank4_9_nruns10.RDS.30.10	GSM6613060_rank4_9_nruns10.RDS.30.6	GSM7091459_rank4_9_nruns10.RDS.30.25	GSM5792020_rank4_9_nruns10.RDS.30.12	GSM4972361_rank4_9_nruns10.RDS.30.19	GSM7898092_rank4_9_nruns10.RDS.30.8	GSM3847603_rank4_9_nruns10.RDS.30.2	GSM4614791_rank4_9_nruns10.RDS.30.28	GSM6613075_rank4_9_nruns10.RDS.30.9
GSM6084380_rank4_9_nruns10.RDS.30.3	ERS5088347_rank4_9_nruns10.RDS.30.4	GSM5392188_rank4_9_nruns10.RDS.30.8	GSM4644956_rank4_9_nruns10.RDS.30.12	GSM5931392_rank4_9_nruns10.RDS.30.15	GSM3747858_rank4_9_nruns10.RDS.30.2	GSM6422865_rank4_9_nruns10.RDS.30.21	GSM7876636_rank4_9_nruns10.RDS.30.3	GSM6422869_rank4_9_nruns10.RDS.30.12	ERS5088346_rank4_9_nruns10.RDS.30.2	GSM6235812_rank4_9_nruns10.RDS.30.10	GSM7898093_rank4_9_nruns10.RDS.30.27	GSM6613071_rank4_9_nruns10.RDS.30.12	GSM4002946_rank4_9_nruns10.RDS.30.11	GSM7091458_rank4_9_nruns10.RDS.30.2	GSM4762821_rank4_9_nruns10.RDS.30.4	ERS5426876_rank4_9_nruns10.RDS.30.12	GSM6613061_rank4_9_nruns10.RDS.30.7	GSM7565708_rank4_9_nruns10.RDS.30.28	GSM5931392_rank4_9_nruns10.RDS.30.4	GSM7565707_rank4_9_nruns10.RDS.30.13	GSM3819836_rank4_9_nruns10.RDS.30.22	ERS5088343_rank4_9_nruns10.RDS.30.23	GSM4972357_rank4_9_nruns10.RDS.30.25
GSM6235814_rank4_9_nruns10.RDS.30.3	GSM7565703_rank4_9_nruns10.RDS.30.20	GSM7498216_rank4_9_nruns10.RDS.30.13	GSM4002945_rank4_9_nruns10.RDS.30.2	GSM5392189_rank4_9_nruns10.RDS.30.14	GSM4644951_rank4_9_nruns10.RDS.30.13	GSM4762820_rank4_9_nruns10.RDS.30.2	GSM7876642_rank4_9_nruns10.RDS.30.4	GSM6661562_rank4_9_nruns10.RDS.30.2	ERS5424016_rank4_9_nruns10.RDS.30.19	GSM7876649_rank4_9_nruns10.RDS.30.21	GSM3819850_rank4_9_nruns10.RDS.30.5	GSM7498216_rank4_9_nruns10.RDS.30.26	GSM4002945_rank4_9_nruns10.RDS.30.16	GSM7091459_rank4_9_nruns10.RDS.30.7	ERS5424018_rank4_9_nruns10.RDS.30.20	GSM3847603_rank4_9_nruns10.RDS.30.7	GSM6613062_rank4_9_nruns10.RDS.30.30	GSM6613063_rank4_9_nruns10.RDS.30.25	GSM2840136_rank4_9_nruns10.RDS.30.3		GSM6084380_rank4_9_nruns10.RDS.30.2	GSM3847602_rank4_9_nruns10.RDS.30.2	ERS2921931_rank4_9_nruns10.RDS.30.22
GSM3819836_rank4_9_nruns10.RDS.30.11	ERS5088345_rank4_9_nruns10.RDS.30.5	GSM3747859_rank4_9_nruns10.RDS.30.5	ERS5088342_rank4_9_nruns10.RDS.30.4	GSM5931391_rank4_9_nruns10.RDS.30.14	GSM7091454_rank4_9_nruns10.RDS.30.6	GSM4614791_rank4_9_nruns10.RDS.30.2	GSM4705595_rank4_9_nruns10.RDS.30.3	GSM5931392_rank4_9_nruns10.RDS.30.20	ERS5426875_rank4_9_nruns10.RDS.30.21	GSM7876638_rank4_9_nruns10.RDS.30.14	GSM7898090_rank4_9_nruns10.RDS.30.2	GSM7565714_rank4_9_nruns10.RDS.30.4	ERS2921933_rank4_9_nruns10.RDS.30.16	GSM7091457_rank4_9_nruns10.RDS.30.2	GSM4002947_rank4_9_nruns10.RDS.30.25	GSM5392189_rank4_9_nruns10.RDS.30.9	GSM6613063_rank4_9_nruns10.RDS.30.18	GSM6613063_rank4_9_nruns10.RDS.30.14	GSM4972361_rank4_9_nruns10.RDS.30.10		GSM6084383_rank4_9_nruns10.RDS.30.10	GSM7876640_rank4_9_nruns10.RDS.30.29	GSM4005123_rank4_9_nruns10.RDS.30.14
GSM4705596_rank4_9_nruns10.RDS.30.4	GSM3819847_rank4_9_nruns10.RDS.30.4	GSM4762813_rank4_9_nruns10.RDS.30.14	GSM3747856_rank4_9_nruns10.RDS.30.3	GSM4005127_rank4_9_nruns10.RDS.30.16	GSM3747856_rank4_9_nruns10.RDS.30.20	GSM4762816_rank4_9_nruns10.RDS.30.11	GSM4705601_rank4_9_nruns10.RDS.30.3	GSM5931391_rank4_9_nruns10.RDS.30.20	GSM3678221_rank4_9_nruns10.RDS.30.12	GSM2840136_rank4_9_nruns10.RDS.30.5	GSM3819839_rank4_9_nruns10.RDS.30.25	GSM7498215_rank4_9_nruns10.RDS.30.26	GSM4002949_rank4_9_nruns10.RDS.30.14	GSM7091454_rank4_9_nruns10.RDS.30.21	GSM4614788_rank4_9_nruns10.RDS.30.2	ERS5424017_rank4_9_nruns10.RDS.30.10	GSM7091454_rank4_9_nruns10.RDS.30.14	GSM7876630_rank4_9_nruns10.RDS.30.27	GSM2840137_rank4_9_nruns10.RDS.30.7		GSM4002947_rank4_9_nruns10.RDS.30.22	GSM3819851_rank4_9_nruns10.RDS.30.15	GSM7498216_rank4_9_nruns10.RDS.30.28
GSM4002947_rank4_9_nruns10.RDS.30.18	ERS2921928_rank4_9_nruns10.RDS.30.4	GSM4762816_rank4_9_nruns10.RDS.30.9	GSM4002947_rank4_9_nruns10.RDS.30.15	GSM4762812_rank4_9_nruns10.RDS.30.10	GSM7091453_rank4_9_nruns10.RDS.30.7	GSM6422866_rank4_9_nruns10.RDS.30.2	GSM7876638_rank4_9_nruns10.RDS.30.6	GSM5917427_rank4_9_nruns10.RDS.30.16	GSM4644953_rank4_9_nruns10.RDS.30.12	GSM3847601_rank4_9_nruns10.RDS.30.17	GSM3819840_rank4_9_nruns10.RDS.30.7	GSM4972357_rank4_9_nruns10.RDS.30.24	GSM4002948_rank4_9_nruns10.RDS.30.10	GSM7091456_rank4_9_nruns10.RDS.30.30	GSM5195927_rank4_9_nruns10.RDS.30.8	GSM4002947_rank4_9_nruns10.RDS.30.5	GSM6613064_rank4_9_nruns10.RDS.30.27	GSM7898090_rank4_9_nruns10.RDS.30.13	GSM4762813_rank4_9_nruns10.RDS.30.26		GSM6084381_rank4_9_nruns10.RDS.30.16	ERS2921929_rank4_9_nruns10.RDS.30.4	GSM7498215_rank4_9_nruns10.RDS.30.16
GSM4705599_rank4_9_nruns10.RDS.30.2	ERS5088343_rank4_9_nruns10.RDS.30.6	GSM5513774_rank4_9_nruns10.RDS.30.21	GSM3819844_rank4_9_nruns10.RDS.30.10	GSM4972359_rank4_9_nruns10.RDS.30.13	GSM3747861_rank4_9_nruns10.RDS.30.3	GSM6661563_rank4_9_nruns10.RDS.30.7	GSM3819841_rank4_9_nruns10.RDS.30.7	GSM4762842_rank4_9_nruns10.RDS.30.6	GSM3678223_rank4_9_nruns10.RDS.30.8	GSM7898095_rank4_9_nruns10.RDS.30.9	ERS5424014_rank4_9_nruns10.RDS.30.29	GSM6613071_rank4_9_nruns10.RDS.30.19	GSM5792020_rank4_9_nruns10.RDS.30.24	GSM7565708_rank4_9_nruns10.RDS.30.2	GSM6422868_rank4_9_nruns10.RDS.30.3	ERS5424013_rank4_9_nruns10.RDS.30.14	GSM3747860_rank4_9_nruns10.RDS.30.3	ERS2921927_rank4_9_nruns10.RDS.30.23	GSM4972360_rank4_9_nruns10.RDS.30.6		GSM6084383_rank4_9_nruns10.RDS.30.9	GSM3847601_rank4_9_nruns10.RDS.30.2	GSM4762816_rank4_9_nruns10.RDS.30.28
GSM4705600_rank4_9_nruns10.RDS.30.4	GSM3819841_rank4_9_nruns10.RDS.30.6	GSM7498215_rank4_9_nruns10.RDS.30.20	GSM4644952_rank4_9_nruns10.RDS.30.2	GSM4972361_rank4_9_nruns10.RDS.30.13	GSM7091455_rank4_9_nruns10.RDS.30.5	GSM4972358_rank4_9_nruns10.RDS.30.4	GSM4705593_rank4_9_nruns10.RDS.30.2	GSM4005123_rank4_9_nruns10.RDS.30.11	GSM4762834_rank4_9_nruns10.RDS.30.3	GSM6084380_rank4_9_nruns10.RDS.30.17	GSM3819847_rank4_9_nruns10.RDS.30.17	GSM6613072_rank4_9_nruns10.RDS.30.7	GSM6613068_rank4_9_nruns10.RDS.30.27	GSM7565712_rank4_9_nruns10.RDS.30.10	GSM3678224_rank4_9_nruns10.RDS.30.6	GSM7565704_rank4_9_nruns10.RDS.30.6	GSM5195927_rank4_9_nruns10.RDS.30.12	ERS5088346_rank4_9_nruns10.RDS.30.29	GSM4762813_rank4_9_nruns10.RDS.30.4			GSM7876628_rank4_9_nruns10.RDS.30.3	GSM6422864_rank4_9_nruns10.RDS.30.11
GSM4705602_rank4_9_nruns10.RDS.30.5	GSM5392189_rank4_9_nruns10.RDS.30.23	GSM6084381_rank4_9_nruns10.RDS.30.8	GSM6607334_rank4_9_nruns10.RDS.30.25	GSM4985023_rank4_9_nruns10.RDS.30.13	GSM4376704_rank4_9_nruns10.RDS.30.2	GSM7876636_rank4_9_nruns10.RDS.30.10	GSM3819834_rank4_9_nruns10.RDS.30.13	GSM2840136_rank4_9_nruns10.RDS.30.8	GSM4762842_rank4_9_nruns10.RDS.30.7	GSM3819849_rank4_9_nruns10.RDS.30.5	GSM3819848_rank4_9_nruns10.RDS.30.30	GSM6613073_rank4_9_nruns10.RDS.30.27	GSM7876631_rank4_9_nruns10.RDS.30.24	GSM6613063_rank4_9_nruns10.RDS.30.2	GSM6422864_rank4_9_nruns10.RDS.30.9	GSM7876637_rank4_9_nruns10.RDS.30.14	GSM6613060_rank4_9_nruns10.RDS.30.7	GSM3747857_rank4_9_nruns10.RDS.30.19	GSM4762810_rank4_9_nruns10.RDS.30.18			GSM7876634_rank4_9_nruns10.RDS.30.7	GSM7565703_rank4_9_nruns10.RDS.30.6
GSM4762818_rank4_9_nruns10.RDS.30.6	GSM7565707_rank4_9_nruns10.RDS.30.14	GSM7876640_rank4_9_nruns10.RDS.30.9	GSM8121871_rank4_9_nruns10.RDS.30.8	GSM4985024_rank4_9_nruns10.RDS.30.7	GSM3747859_rank4_9_nruns10.RDS.30.3	GSM4005125_rank4_9_nruns10.RDS.30.2	GSM4705598_rank4_9_nruns10.RDS.30.3	GSM4005124_rank4_9_nruns10.RDS.30.26	GSM4762845_rank4_9_nruns10.RDS.30.28	GSM4002947_rank4_9_nruns10.RDS.30.12	GSM7898095_rank4_9_nruns10.RDS.30.15	GSM6613065_rank4_9_nruns10.RDS.30.2	GSM7876636_rank4_9_nruns10.RDS.30.28	GSM7091455_rank4_9_nruns10.RDS.30.29	GSM7091456_rank4_9_nruns10.RDS.30.27	ERS5424019_rank4_9_nruns10.RDS.30.4	GSM6613064_rank4_9_nruns10.RDS.30.17	GSM3847602_rank4_9_nruns10.RDS.30.8	GSM4972361_rank4_9_nruns10.RDS.30.29			GSM7876633_rank4_9_nruns10.RDS.30.9	GSM7565706_rank4_9_nruns10.RDS.30.27
GSM3819843_rank4_9_nruns10.RDS.30.18	GSM6235810_rank4_9_nruns10.RDS.30.3	ERS5424016_rank4_9_nruns10.RDS.30.17	GSM4376704_rank4_9_nruns10.RDS.30.24	GSM4005128_rank4_9_nruns10.RDS.30.19	GSM4614789_rank4_9_nruns10.RDS.30.4	GSM4762812_rank4_9_nruns10.RDS.30.8	GSM6084383_rank4_9_nruns10.RDS.30.5	GSM5609417_rank4_9_nruns10.RDS.30.10	GSM4762846_rank4_9_nruns10.RDS.30.4	GSM3819834_rank4_9_nruns10.RDS.30.25	GSM3819837_rank4_9_nruns10.RDS.30.27	GSM6613070_rank4_9_nruns10.RDS.30.4	GSM5917426_rank4_9_nruns10.RDS.30.12	GSM7565714_rank4_9_nruns10.RDS.30.21	GSM3747856_rank4_9_nruns10.RDS.30.29	ERS5424015_rank4_9_nruns10.RDS.30.12	GSM6613062_rank4_9_nruns10.RDS.30.20	GSM7091461_rank4_9_nruns10.RDS.30.20	GSM5513773_rank4_9_nruns10.RDS.30.30			GSM3819843_rank4_9_nruns10.RDS.30.4	GSM2840135_rank4_9_nruns10.RDS.30.26
ERS5426875_rank4_9_nruns10.RDS.30.2	ERS5088344_rank4_9_nruns10.RDS.30.3	GSM4705598_rank4_9_nruns10.RDS.30.2	GSM5195927_rank4_9_nruns10.RDS.30.15	ERS2921931_rank4_9_nruns10.RDS.30.24	GSM4614788_rank4_9_nruns10.RDS.30.3	GSM4762832_rank4_9_nruns10.RDS.30.11	GSM7876631_rank4_9_nruns10.RDS.30.19	GSM7498215_rank4_9_nruns10.RDS.30.13	GSM5792019_rank4_9_nruns10.RDS.30.19	GSM3819839_rank4_9_nruns10.RDS.30.14	GSM3819846_rank4_9_nruns10.RDS.30.5	GSM7498214_rank4_9_nruns10.RDS.30.11	ERS2921932_rank4_9_nruns10.RDS.30.17	GSM3747860_rank4_9_nruns10.RDS.30.12	GSM3747859_rank4_9_nruns10.RDS.30.14	GSM4705603_rank4_9_nruns10.RDS.30.27	GSM6613071_rank4_9_nruns10.RDS.30.4	GSM7565714_rank4_9_nruns10.RDS.30.23	GSM4005123_rank4_9_nruns10.RDS.30.3			ERS2921929_rank4_9_nruns10.RDS.30.2	GSM4762810_rank4_9_nruns10.RDS.30.21
GSM4705598_rank4_9_nruns10.RDS.30.8	GSM3819837_rank4_9_nruns10.RDS.30.3	GSM6661563_rank4_9_nruns10.RDS.30.25	GSM4705596_rank4_9_nruns10.RDS.30.22	GSM4972357_rank4_9_nruns10.RDS.30.17	GSM6613062_rank4_9_nruns10.RDS.30.5	GSM4762846_rank4_9_nruns10.RDS.30.6	GSM7876643_rank4_9_nruns10.RDS.30.17	GSM4762832_rank4_9_nruns10.RDS.30.4	GSM5792020_rank4_9_nruns10.RDS.30.20	GSM4005125_rank4_9_nruns10.RDS.30.7	GSM3747859_rank4_9_nruns10.RDS.30.11	GSM7565714_rank4_9_nruns10.RDS.30.16	GSM7876638_rank4_9_nruns10.RDS.30.23	GSM6613062_rank4_9_nruns10.RDS.30.9	GSM4002946_rank4_9_nruns10.RDS.30.20	GSM7876636_rank4_9_nruns10.RDS.30.16	GSM6613064_rank4_9_nruns10.RDS.30.22		GSM3371744_rank4_9_nruns10.RDS.30.6			GSM7876646_rank4_9_nruns10.RDS.30.16
GSM5609418_rank4_9_nruns10.RDS.30.8	GSM4644950_rank4_9_nruns10.RDS.30.7	GSM7498214_rank4_9_nruns10.RDS.30.12	GSM6661562_rank4_9_nruns10.RDS.30.8	GSM7898092_rank4_9_nruns10.RDS.30.26	GSM4614790_rank4_9_nruns10.RDS.30.5	GSM6422866_rank4_9_nruns10.RDS.30.13	GSM6084381_rank4_9_nruns10.RDS.30.4	GSM7498214_rank4_9_nruns10.RDS.30.21	GSM4762832_rank4_9_nruns10.RDS.30.24	GSM7876648_rank4_9_nruns10.RDS.30.16	GSM6613059_rank4_9_nruns10.RDS.30.5	GSM7498216_rank4_9_nruns10.RDS.30.29	GSM4705592_rank4_9_nruns10.RDS.30.26	GSM6613070_rank4_9_nruns10.RDS.30.10	GSM4002946_rank4_9_nruns10.RDS.30.26	GSM7876650_rank4_9_nruns10.RDS.30.18	GSM6613068_rank4_9_nruns10.RDS.30.19					ERS2921927_rank4_9_nruns10.RDS.30.5
ERS5426878_rank4_9_nruns10.RDS.30.13	GSM6235814_rank4_9_nruns10.RDS.30.6	GSM7565706_rank4_9_nruns10.RDS.30.10	ERS2921931_rank4_9_nruns10.RDS.30.2	GSM4972360_rank4_9_nruns10.RDS.30.11	GSM4614787_rank4_9_nruns10.RDS.30.5	GSM6422869_rank4_9_nruns10.RDS.30.21	GSM7876644_rank4_9_nruns10.RDS.30.13	GSM7498216_rank4_9_nruns10.RDS.30.24	GSM3371746_rank4_9_nruns10.RDS.30.11	GSM7565702_rank4_9_nruns10.RDS.30.28	GSM3747857_rank4_9_nruns10.RDS.30.28	GSM6613073_rank4_9_nruns10.RDS.30.29	GSM4762810_rank4_9_nruns10.RDS.30.6	GSM7091461_rank4_9_nruns10.RDS.30.17	GSM6084380_rank4_9_nruns10.RDS.30.23	ERS5424018_rank4_9_nruns10.RDS.30.19	GSM3747861_rank4_9_nruns10.RDS.30.7					GSM3819836_rank4_9_nruns10.RDS.30.4
GSM7898089_rank4_9_nruns10.RDS.30.2	GSM3819838_rank4_9_nruns10.RDS.30.4	GSM3371745_rank4_9_nruns10.RDS.30.2	GSM4614790_rank4_9_nruns10.RDS.30.3	GSM5392188_rank4_9_nruns10.RDS.30.12	GSM7091459_rank4_9_nruns10.RDS.30.11	GSM4005126_rank4_9_nruns10.RDS.30.2	ERS5424015_rank4_9_nruns10.RDS.30.10	GSM4762834_rank4_9_nruns10.RDS.30.14	GSM3847602_rank4_9_nruns10.RDS.30.18	GSM4002946_rank4_9_nruns10.RDS.30.29	GSM6613076_rank4_9_nruns10.RDS.30.5	GSM6613065_rank4_9_nruns10.RDS.30.7	GSM7876629_rank4_9_nruns10.RDS.30.18	GSM3747858_rank4_9_nruns10.RDS.30.24	GSM4376708_rank4_9_nruns10.RDS.30.15	ERS5426877_rank4_9_nruns10.RDS.30.11	GSM6613065_rank4_9_nruns10.RDS.30.3					ERS5088345_rank4_9_nruns10.RDS.30.13
ERS5424017_rank4_9_nruns10.RDS.30.18	GSM3819836_rank4_9_nruns10.RDS.30.10	GSM4614788_rank4_9_nruns10.RDS.30.15	GSM5195926_rank4_9_nruns10.RDS.30.13	GSM6422869_rank4_9_nruns10.RDS.30.20	GSM7091461_rank4_9_nruns10.RDS.30.7	GSM5931391_rank4_9_nruns10.RDS.30.4	ERS5424014_rank4_9_nruns10.RDS.30.13	GSM4762836_rank4_9_nruns10.RDS.30.11	GSM3847603_rank4_9_nruns10.RDS.30.12	GSM5513773_rank4_9_nruns10.RDS.30.26	GSM7898090_rank4_9_nruns10.RDS.30.9	GSM6613062_rank4_9_nruns10.RDS.30.16	GSM4705594_rank4_9_nruns10.RDS.30.24	GSM7091455_rank4_9_nruns10.RDS.30.2	GSM3747857_rank4_9_nruns10.RDS.30.6	GSM7876644_rank4_9_nruns10.RDS.30.20	GSM6613070_rank4_9_nruns10.RDS.30.12					ERS5088342_rank4_9_nruns10.RDS.30.3
ERS5424016_rank4_9_nruns10.RDS.30.10	GSM3819849_rank4_9_nruns10.RDS.30.22	GSM7876641_rank4_9_nruns10.RDS.30.10	GSM3747857_rank4_9_nruns10.RDS.30.11	GSM7876640_rank4_9_nruns10.RDS.30.25	GSM4644949_rank4_9_nruns10.RDS.30.5	GSM2840137_rank4_9_nruns10.RDS.30.9	GSM4705605_rank4_9_nruns10.RDS.30.9	GSM8121871_rank4_9_nruns10.RDS.30.4	GSM6422867_rank4_9_nruns10.RDS.30.17	GSM4705594_rank4_9_nruns10.RDS.30.5	GSM7898094_rank4_9_nruns10.RDS.30.2	GSM6613063_rank4_9_nruns10.RDS.30.10	GSM7876637_rank4_9_nruns10.RDS.30.15	GSM7091454_rank4_9_nruns10.RDS.30.2	GSM3747858_rank4_9_nruns10.RDS.30.7	ERS5426878_rank4_9_nruns10.RDS.30.5	GSM3678222_rank4_9_nruns10.RDS.30.14					GSM3819834_rank4_9_nruns10.RDS.30.4
ERS5424013_rank4_9_nruns10.RDS.30.9	GSM6084383_rank4_9_nruns10.RDS.30.6	GSM3747857_rank4_9_nruns10.RDS.30.4	GSM4705603_rank4_9_nruns10.RDS.30.4	ERS2921932_rank4_9_nruns10.RDS.30.15	GSM7091458_rank4_9_nruns10.RDS.30.11	GSM4762848_rank4_9_nruns10.RDS.30.6	ERS5426879_rank4_9_nruns10.RDS.30.29	GSM4005125_rank4_9_nruns10.RDS.30.28	GSM7876643_rank4_9_nruns10.RDS.30.24	GSM7876641_rank4_9_nruns10.RDS.30.17	GSM6613064_rank4_9_nruns10.RDS.30.5	GSM6613064_rank4_9_nruns10.RDS.30.11	GSM7876628_rank4_9_nruns10.RDS.30.12	GSM7091457_rank4_9_nruns10.RDS.30.5	GSM3747862_rank4_9_nruns10.RDS.30.5	GSM3819842_rank4_9_nruns10.RDS.30.9	GSM5195927_rank4_9_nruns10.RDS.30.26					GSM3819844_rank4_9_nruns10.RDS.30.4
ERS5426874_rank4_9_nruns10.RDS.30.20	GSM4644952_rank4_9_nruns10.RDS.30.5	GSM3747862_rank4_9_nruns10.RDS.30.17	GSM4762818_rank4_9_nruns10.RDS.30.10	GSM6084382_rank4_9_nruns10.RDS.30.13	GSM7565706_rank4_9_nruns10.RDS.30.20	GSM4985024_rank4_9_nruns10.RDS.30.3	GSM3819845_rank4_9_nruns10.RDS.30.28	GSM4644951_rank4_9_nruns10.RDS.30.17	GSM7876644_rank4_9_nruns10.RDS.30.15	GSM3819840_rank4_9_nruns10.RDS.30.6	GSM6613072_rank4_9_nruns10.RDS.30.5	GSM6613071_rank4_9_nruns10.RDS.30.18	GSM7876640_rank4_9_nruns10.RDS.30.7	GSM7565711_rank4_9_nruns10.RDS.30.2	GSM4002949_rank4_9_nruns10.RDS.30.11	GSM3819834_rank4_9_nruns10.RDS.30.19						GSM3819845_rank4_9_nruns10.RDS.30.14
GSM3819844_rank4_9_nruns10.RDS.30.14	GSM4762818_rank4_9_nruns10.RDS.30.12	GSM4972360_rank4_9_nruns10.RDS.30.2	GSM7876636_rank4_9_nruns10.RDS.30.4	GSM7876641_rank4_9_nruns10.RDS.30.18	GSM4005127_rank4_9_nruns10.RDS.30.21	GSM4762838_rank4_9_nruns10.RDS.30.7	GSM4705603_rank4_9_nruns10.RDS.30.13	GSM4762834_rank4_9_nruns10.RDS.30.10	GSM3678222_rank4_9_nruns10.RDS.30.5	GSM4972359_rank4_9_nruns10.RDS.30.18	GSM7565708_rank4_9_nruns10.RDS.30.5	GSM6613073_rank4_9_nruns10.RDS.30.28	GSM7876643_rank4_9_nruns10.RDS.30.30	GSM7091458_rank4_9_nruns10.RDS.30.29	GSM4376707_rank4_9_nruns10.RDS.30.26	GSM5392187_rank4_9_nruns10.RDS.30.5						ERS5088346_rank4_9_nruns10.RDS.30.18
GSM4985025_rank4_9_nruns10.RDS.30.2	GSM6084380_rank4_9_nruns10.RDS.30.6	GSM6235814_rank4_9_nruns10.RDS.30.2	GSM4644953_rank4_9_nruns10.RDS.30.9	ERS2921933_rank4_9_nruns10.RDS.30.28	GSM6084383_rank4_9_nruns10.RDS.30.12	GSM2840136_rank4_9_nruns10.RDS.30.2	GSM7876630_rank4_9_nruns10.RDS.30.2	ERS5424013_rank4_9_nruns10.RDS.30.25	GSM4762820_rank4_9_nruns10.RDS.30.11	GSM7876634_rank4_9_nruns10.RDS.30.11	GSM3678223_rank4_9_nruns10.RDS.30.14	GSM7091455_rank4_9_nruns10.RDS.30.8	GSM7876648_rank4_9_nruns10.RDS.30.6	GSM7091459_rank4_9_nruns10.RDS.30.17	GSM7876648_rank4_9_nruns10.RDS.30.9	ERS5426874_rank4_9_nruns10.RDS.30.4						GSM4705598_rank4_9_nruns10.RDS.30.17
GSM4705604_rank4_9_nruns10.RDS.30.12	GSM6084381_rank4_9_nruns10.RDS.30.7	GSM7498216_rank4_9_nruns10.RDS.30.9	GSM5609418_rank4_9_nruns10.RDS.30.13	GSM3371745_rank4_9_nruns10.RDS.30.5	ERS5424018_rank4_9_nruns10.RDS.30.10	GSM5792019_rank4_9_nruns10.RDS.30.2	GSM4644949_rank4_9_nruns10.RDS.30.11	ERS5426873_rank4_9_nruns10.RDS.30.25	GSM4762845_rank4_9_nruns10.RDS.30.9	GSM7876643_rank4_9_nruns10.RDS.30.15	GSM3819848_rank4_9_nruns10.RDS.30.4	GSM6613059_rank4_9_nruns10.RDS.30.18	GSM4972361_rank4_9_nruns10.RDS.30.26	GSM7091460_rank4_9_nruns10.RDS.30.28	GSM3747860_rank4_9_nruns10.RDS.30.17	GSM3819841_rank4_9_nruns10.RDS.30.14						GSM3847603_rank4_9_nruns10.RDS.30.10
GSM5392187_rank4_9_nruns10.RDS.30.19	ERS5424015_rank4_9_nruns10.RDS.30.7	ERS5424015_rank4_9_nruns10.RDS.30.6	ERS5426873_rank4_9_nruns10.RDS.30.4	ERS2921927_rank4_9_nruns10.RDS.30.20	GSM4376707_rank4_9_nruns10.RDS.30.2	GSM2840136_rank4_9_nruns10.RDS.30.25	GSM6283570_rank4_9_nruns10.RDS.30.5	ERS5426874_rank4_9_nruns10.RDS.30.7	GSM3847604_rank4_9_nruns10.RDS.30.27	GSM6422868_rank4_9_nruns10.RDS.30.5	GSM7565711_rank4_9_nruns10.RDS.30.6	GSM7498215_rank4_9_nruns10.RDS.30.7	GSM7876641_rank4_9_nruns10.RDS.30.24	GSM7565708_rank4_9_nruns10.RDS.30.6	GSM4762825_rank4_9_nruns10.RDS.30.2	GSM3819845_rank4_9_nruns10.RDS.30.30						ERS5426879_rank4_9_nruns10.RDS.30.19
GSM3747857_rank4_9_nruns10.RDS.30.2	GSM3819845_rank4_9_nruns10.RDS.30.8	GSM2840135_rank4_9_nruns10.RDS.30.4	GSM4705601_rank4_9_nruns10.RDS.30.4	ERS2921929_rank4_9_nruns10.RDS.30.26	GSM7898095_rank4_9_nruns10.RDS.30.2	GSM6084381_rank4_9_nruns10.RDS.30.24	GSM6235810_rank4_9_nruns10.RDS.30.12	GSM3371746_rank4_9_nruns10.RDS.30.19	GSM4762818_rank4_9_nruns10.RDS.30.25	GSM7876645_rank4_9_nruns10.RDS.30.4	GSM7898095_rank4_9_nruns10.RDS.30.20	GSM3747862_rank4_9_nruns10.RDS.30.3	GSM7876645_rank4_9_nruns10.RDS.30.2	GSM7565711_rank4_9_nruns10.RDS.30.9	GSM6607334_rank4_9_nruns10.RDS.30.5	GSM3819835_rank4_9_nruns10.RDS.30.20						ERS2921928_rank4_9_nruns10.RDS.30.3
GSM4376704_rank4_9_nruns10.RDS.30.4	GSM4705592_rank4_9_nruns10.RDS.30.4	GSM3819842_rank4_9_nruns10.RDS.30.2	GSM3819841_rank4_9_nruns10.RDS.30.3	GSM4705598_rank4_9_nruns10.RDS.30.23	GSM7091460_rank4_9_nruns10.RDS.30.12	GSM6661563_rank4_9_nruns10.RDS.30.10	GSM7898089_rank4_9_nruns10.RDS.30.3	GSM4005124_rank4_9_nruns10.RDS.30.23	ERS5426878_rank4_9_nruns10.RDS.30.24	GSM7876646_rank4_9_nruns10.RDS.30.4	GSM6613063_rank4_9_nruns10.RDS.30.5	GSM6613064_rank4_9_nruns10.RDS.30.10	GSM7876646_rank4_9_nruns10.RDS.30.21	GSM7565712_rank4_9_nruns10.RDS.30.7	GSM3747856_rank4_9_nruns10.RDS.30.2	GSM7876648_rank4_9_nruns10.RDS.30.18						GSM4705592_rank4_9_nruns10.RDS.30.20
GSM5609416_rank4_9_nruns10.RDS.30.10	GSM4644949_rank4_9_nruns10.RDS.30.19	GSM4644951_rank4_9_nruns10.RDS.30.3	ERS5424018_rank4_9_nruns10.RDS.30.3	GSM4644953_rank4_9_nruns10.RDS.30.10	ERS5424016_rank4_9_nruns10.RDS.30.3	GSM4005124_rank4_9_nruns10.RDS.30.3	GSM3847602_rank4_9_nruns10.RDS.30.13	GSM4644954_rank4_9_nruns10.RDS.30.27	ERS5424013_rank4_9_nruns10.RDS.30.13	GSM7876647_rank4_9_nruns10.RDS.30.4	GSM6613069_rank4_9_nruns10.RDS.30.5	GSM6613069_rank4_9_nruns10.RDS.30.4	GSM3819851_rank4_9_nruns10.RDS.30.7	GSM4002948_rank4_9_nruns10.RDS.30.30	GSM3747863_rank4_9_nruns10.RDS.30.9	GSM3819836_rank4_9_nruns10.RDS.30.12						GSM7876647_rank4_9_nruns10.RDS.30.8
ERS5426872_rank4_9_nruns10.RDS.30.9	GSM4644951_rank4_9_nruns10.RDS.30.16	GSM5392189_rank4_9_nruns10.RDS.30.11	GSM6235811_rank4_9_nruns10.RDS.30.6	GSM4705600_rank4_9_nruns10.RDS.30.23	GSM4762810_rank4_9_nruns10.RDS.30.10	GSM4200846_rank4_9_nruns10.RDS.30.10	GSM3847603_rank4_9_nruns10.RDS.30.23	GSM5792019_rank4_9_nruns10.RDS.30.30	GSM4005125_rank4_9_nruns10.RDS.30.29	GSM7898093_rank4_9_nruns10.RDS.30.7	GSM6613073_rank4_9_nruns10.RDS.30.9	GSM7565711_rank4_9_nruns10.RDS.30.4	GSM7876634_rank4_9_nruns10.RDS.30.21	GSM7565709_rank4_9_nruns10.RDS.30.9	GSM4002949_rank4_9_nruns10.RDS.30.12	ERS5426872_rank4_9_nruns10.RDS.30.22
GSM3747856_rank4_9_nruns10.RDS.30.5	GSM6235813_rank4_9_nruns10.RDS.30.5	GSM7565701_rank4_9_nruns10.RDS.30.7	GSM6235814_rank4_9_nruns10.RDS.30.4	GSM4002947_rank4_9_nruns10.RDS.30.6	GSM7091457_rank4_9_nruns10.RDS.30.10	GSM4762827_rank4_9_nruns10.RDS.30.2	GSM4376710_rank4_9_nruns10.RDS.30.15	GSM6422865_rank4_9_nruns10.RDS.30.3	GSM6661563_rank4_9_nruns10.RDS.30.21	GSM7876627_rank4_9_nruns10.RDS.30.3	GSM7565712_rank4_9_nruns10.RDS.30.5	GSM7565712_rank4_9_nruns10.RDS.30.15	GSM7876635_rank4_9_nruns10.RDS.30.21	GSM7091453_rank4_9_nruns10.RDS.30.6	GSM6235810_rank4_9_nruns10.RDS.30.11	GSM4644949_rank4_9_nruns10.RDS.30.7
GSM4705603_rank4_9_nruns10.RDS.30.21	GSM5195926_rank4_9_nruns10.RDS.30.2	GSM7565704_rank4_9_nruns10.RDS.30.19	GSM7876637_rank4_9_nruns10.RDS.30.3	GSM4644956_rank4_9_nruns10.RDS.30.20	GSM7898089_rank4_9_nruns10.RDS.30.17	GSM4762840_rank4_9_nruns10.RDS.30.16	GSM4705600_rank4_9_nruns10.RDS.30.26	GSM7565703_rank4_9_nruns10.RDS.30.17	ERS2921928_rank4_9_nruns10.RDS.30.8	GSM4005123_rank4_9_nruns10.RDS.30.6	GSM7565709_rank4_9_nruns10.RDS.30.5	GSM6613062_rank4_9_nruns10.RDS.30.24	GSM7876627_rank4_9_nruns10.RDS.30.13	GSM7565714_rank4_9_nruns10.RDS.30.11	GSM4376710_rank4_9_nruns10.RDS.30.26	GSM5392188_rank4_9_nruns10.RDS.30.3
GSM4762812_rank4_9_nruns10.RDS.30.2	GSM7565706_rank4_9_nruns10.RDS.30.14	ERS5424014_rank4_9_nruns10.RDS.30.10	GSM7876650_rank4_9_nruns10.RDS.30.6	GSM4762836_rank4_9_nruns10.RDS.30.3	ERS5426876_rank4_9_nruns10.RDS.30.29	GSM6422867_rank4_9_nruns10.RDS.30.5	GSM4762818_rank4_9_nruns10.RDS.30.24	GSM7565706_rank4_9_nruns10.RDS.30.9	ERS2921930_rank4_9_nruns10.RDS.30.22	GSM5917426_rank4_9_nruns10.RDS.30.6	GSM7565713_rank4_9_nruns10.RDS.30.6	GSM7091460_rank4_9_nruns10.RDS.30.10	GSM7876647_rank4_9_nruns10.RDS.30.30	GSM7091458_rank4_9_nruns10.RDS.30.20	GSM7898094_rank4_9_nruns10.RDS.30.16
GSM5392189_rank4_9_nruns10.RDS.30.5	GSM7876630_rank4_9_nruns10.RDS.30.17	ERS5424017_rank4_9_nruns10.RDS.30.5	GSM4705593_rank4_9_nruns10.RDS.30.5	GSM4762818_rank4_9_nruns10.RDS.30.19	GSM4705599_rank4_9_nruns10.RDS.30.17	GSM4762820_rank4_9_nruns10.RDS.30.17	GSM4644952_rank4_9_nruns10.RDS.30.3	GSM7565707_rank4_9_nruns10.RDS.30.3	GSM4644953_rank4_9_nruns10.RDS.30.4	ERS5088345_rank4_9_nruns10.RDS.30.3	GSM6613070_rank4_9_nruns10.RDS.30.5	GSM6613067_rank4_9_nruns10.RDS.30.9	GSM3847604_rank4_9_nruns10.RDS.30.6	GSM4376704_rank4_9_nruns10.RDS.30.22
GSM5609417_rank4_9_nruns10.RDS.30.7	GSM7876635_rank4_9_nruns10.RDS.30.5	ERS5426873_rank4_9_nruns10.RDS.30.2	GSM7876638_rank4_9_nruns10.RDS.30.3	GSM4762838_rank4_9_nruns10.RDS.30.5	GSM4762807_rank4_9_nruns10.RDS.30.30	GSM4762842_rank4_9_nruns10.RDS.30.21	GSM5392188_rank4_9_nruns10.RDS.30.2	GSM4644952_rank4_9_nruns10.RDS.30.16	GSM6084381_rank4_9_nruns10.RDS.30.18	GSM7898092_rank4_9_nruns10.RDS.30.23	GSM6613065_rank4_9_nruns10.RDS.30.8	GSM6613069_rank4_9_nruns10.RDS.30.17		GSM6613063_rank4_9_nruns10.RDS.30.12
GSM7876637_rank4_9_nruns10.RDS.30.19	GSM7876638_rank4_9_nruns10.RDS.30.24	GSM4002946_rank4_9_nruns10.RDS.30.4	GSM7876643_rank4_9_nruns10.RDS.30.3	GSM4705602_rank4_9_nruns10.RDS.30.30	ERS5424019_rank4_9_nruns10.RDS.30.25	GSM6422867_rank4_9_nruns10.RDS.30.7	GSM7876640_rank4_9_nruns10.RDS.30.11	GSM7565706_rank4_9_nruns10.RDS.30.28		GSM3371744_rank4_9_nruns10.RDS.30.3	GSM6613067_rank4_9_nruns10.RDS.30.5	GSM6613071_rank4_9_nruns10.RDS.30.23		GSM3747862_rank4_9_nruns10.RDS.30.27
GSM3747859_rank4_9_nruns10.RDS.30.2	GSM4005127_rank4_9_nruns10.RDS.30.12	GSM6422865_rank4_9_nruns10.RDS.30.7	GSM7876644_rank4_9_nruns10.RDS.30.4	GSM4705603_rank4_9_nruns10.RDS.30.26	GSM3678221_rank4_9_nruns10.RDS.30.21	GSM4614787_rank4_9_nruns10.RDS.30.21	GSM7898091_rank4_9_nruns10.RDS.30.5	GSM7565703_rank4_9_nruns10.RDS.30.14		GSM3371745_rank4_9_nruns10.RDS.30.4	GSM6613068_rank4_9_nruns10.RDS.30.5	GSM6613072_rank4_9_nruns10.RDS.30.19		GSM4376708_rank4_9_nruns10.RDS.30.4
GSM3819835_rank4_9_nruns10.RDS.30.6	ERS5088346_rank4_9_nruns10.RDS.30.6	GSM6607334_rank4_9_nruns10.RDS.30.3	GSM4705595_rank4_9_nruns10.RDS.30.4	GSM7876632_rank4_9_nruns10.RDS.30.22	GSM4376709_rank4_9_nruns10.RDS.30.23	GSM4762834_rank4_9_nruns10.RDS.30.2	GSM6235813_rank4_9_nruns10.RDS.30.7	GSM7876632_rank4_9_nruns10.RDS.30.5		GSM4644955_rank4_9_nruns10.RDS.30.30	GSM7565714_rank4_9_nruns10.RDS.30.5	GSM7091458_rank4_9_nruns10.RDS.30.3		GSM6613063_rank4_9_nruns10.RDS.30.30
GSM4705592_rank4_9_nruns10.RDS.30.2	GSM4972357_rank4_9_nruns10.RDS.30.10	GSM4705596_rank4_9_nruns10.RDS.30.2	GSM7876630_rank4_9_nruns10.RDS.30.7	GSM4002948_rank4_9_nruns10.RDS.30.8	GSM4644954_rank4_9_nruns10.RDS.30.26	GSM4762846_rank4_9_nruns10.RDS.30.12	GSM7876639_rank4_9_nruns10.RDS.30.3	GSM3819844_rank4_9_nruns10.RDS.30.9		GSM4705592_rank4_9_nruns10.RDS.30.6	GSM6613071_rank4_9_nruns10.RDS.30.5	GSM7091461_rank4_9_nruns10.RDS.30.4		GSM7091457_rank4_9_nruns10.RDS.30.19
GSM3819837_rank4_9_nruns10.RDS.30.20	GSM5195927_rank4_9_nruns10.RDS.30.3	GSM4705602_rank4_9_nruns10.RDS.30.2	GSM7876631_rank4_9_nruns10.RDS.30.5	GSM6084383_rank4_9_nruns10.RDS.30.25	GSM6235810_rank4_9_nruns10.RDS.30.14	GSM4762848_rank4_9_nruns10.RDS.30.28	GSM7898095_rank4_9_nruns10.RDS.30.22	GSM7565701_rank4_9_nruns10.RDS.30.29		GSM6422869_rank4_9_nruns10.RDS.30.13	GSM7898092_rank4_9_nruns10.RDS.30.29
GSM4705593_rank4_9_nruns10.RDS.30.7	GSM6235811_rank4_9_nruns10.RDS.30.4	GSM4705604_rank4_9_nruns10.RDS.30.2	GSM3819835_rank4_9_nruns10.RDS.30.3	GSM3371746_rank4_9_nruns10.RDS.30.3	ERS5424014_rank4_9_nruns10.RDS.30.19	GSM4972358_rank4_9_nruns10.RDS.30.2	ERS2921932_rank4_9_nruns10.RDS.30.24	GSM7565702_rank4_9_nruns10.RDS.30.12		GSM7898093_rank4_9_nruns10.RDS.30.9	GSM7898089_rank4_9_nruns10.RDS.30.26
GSM3819850_rank4_9_nruns10.RDS.30.3	GSM7876636_rank4_9_nruns10.RDS.30.26	GSM5609417_rank4_9_nruns10.RDS.30.3	GSM3819845_rank4_9_nruns10.RDS.30.4	GSM3847604_rank4_9_nruns10.RDS.30.3	GSM3847601_rank4_9_nruns10.RDS.30.7	GSM7091457_rank4_9_nruns10.RDS.30.8	GSM8121871_rank4_9_nruns10.RDS.30.5	ERS5426873_rank4_9_nruns10.RDS.30.3		ERS2921933_rank4_9_nruns10.RDS.30.22	GSM7898091_rank4_9_nruns10.RDS.30.10
GSM6235813_rank4_9_nruns10.RDS.30.2	GSM3371744_rank4_9_nruns10.RDS.30.10	ERS5426874_rank4_9_nruns10.RDS.30.3	GSM3819836_rank4_9_nruns10.RDS.30.7	GSM4762832_rank4_9_nruns10.RDS.30.16	GSM6235811_rank4_9_nruns10.RDS.30.12	GSM5917427_rank4_9_nruns10.RDS.30.2	GSM3819844_rank4_9_nruns10.RDS.30.21	GSM3819836_rank4_9_nruns10.RDS.30.6		ERS5424018_rank4_9_nruns10.RDS.30.21	GSM6613060_rank4_9_nruns10.RDS.30.20
GSM7876644_rank4_9_nruns10.RDS.30.21	GSM4644953_rank4_9_nruns10.RDS.30.22	ERS5426878_rank4_9_nruns10.RDS.30.6	GSM6235810_rank4_9_nruns10.RDS.30.5	GSM3678222_rank4_9_nruns10.RDS.30.3	GSM4644956_rank4_9_nruns10.RDS.30.11	GSM7498215_rank4_9_nruns10.RDS.30.3	ERS2921929_rank4_9_nruns10.RDS.30.21	GSM4644950_rank4_9_nruns10.RDS.30.20		ERS5426876_rank4_9_nruns10.RDS.30.26
ERS2921933_rank4_9_nruns10.RDS.30.12	ERS5426874_rank4_9_nruns10.RDS.30.9	GSM4002949_rank4_9_nruns10.RDS.30.2	GSM7876648_rank4_9_nruns10.RDS.30.5	GSM4005126_rank4_9_nruns10.RDS.30.27	GSM7565704_rank4_9_nruns10.RDS.30.15	GSM4762810_rank4_9_nruns10.RDS.30.4	ERS5088343_rank4_9_nruns10.RDS.30.13	GSM4705595_rank4_9_nruns10.RDS.30.5		GSM3819850_rank4_9_nruns10.RDS.30.6
ERS5426879_rank4_9_nruns10.RDS.30.6	GSM4002945_rank4_9_nruns10.RDS.30.9	GSM4005128_rank4_9_nruns10.RDS.30.5	ERS5424017_rank4_9_nruns10.RDS.30.11	GSM4644955_rank4_9_nruns10.RDS.30.7	GSM4705598_rank4_9_nruns10.RDS.30.13	GSM4762823_rank4_9_nruns10.RDS.30.2	GSM3819846_rank4_9_nruns10.RDS.30.12	GSM4705601_rank4_9_nruns10.RDS.30.8		GSM5392189_rank4_9_nruns10.RDS.30.8
GSM3819847_rank4_9_nruns10.RDS.30.3	GSM7876634_rank4_9_nruns10.RDS.30.5	GSM4705593_rank4_9_nruns10.RDS.30.3	GSM6235813_rank4_9_nruns10.RDS.30.8	GSM4762840_rank4_9_nruns10.RDS.30.4	GSM4762812_rank4_9_nruns10.RDS.30.11	ERS5424014_rank4_9_nruns10.RDS.30.9	GSM5392187_rank4_9_nruns10.RDS.30.10	GSM3819843_rank4_9_nruns10.RDS.30.5		GSM3678224_rank4_9_nruns10.RDS.30.9
GSM7876632_rank4_9_nruns10.RDS.30.27	GSM7876637_rank4_9_nruns10.RDS.30.16	GSM4705601_rank4_9_nruns10.RDS.30.2	ERS5426878_rank4_9_nruns10.RDS.30.4	GSM6235813_rank4_9_nruns10.RDS.30.23	GSM7498215_rank4_9_nruns10.RDS.30.15	GSM4614787_rank4_9_nruns10.RDS.30.3	GSM7876641_rank4_9_nruns10.RDS.30.21	GSM4705603_rank4_9_nruns10.RDS.30.15		GSM3819851_rank4_9_nruns10.RDS.30.16
GSM7876638_rank4_9_nruns10.RDS.30.21	GSM7876642_rank4_9_nruns10.RDS.30.23	ERS5426879_rank4_9_nruns10.RDS.30.9	GSM3819834_rank4_9_nruns10.RDS.30.6	GSM2840135_rank4_9_nruns10.RDS.30.18	GSM3678224_rank4_9_nruns10.RDS.30.16	GSM4762816_rank4_9_nruns10.RDS.30.24	GSM3819847_rank4_9_nruns10.RDS.30.7	GSM7876630_rank4_9_nruns10.RDS.30.5		GSM3847600_rank4_9_nruns10.RDS.30.26
GSM7898093_rank4_9_nruns10.RDS.30.3	GSM3678221_rank4_9_nruns10.RDS.30.9	GSM3819835_rank4_9_nruns10.RDS.30.2	GSM7876632_rank4_9_nruns10.RDS.30.7	ERS5088346_rank4_9_nruns10.RDS.30.8	ERS5424017_rank4_9_nruns10.RDS.30.23	GSM4972360_rank4_9_nruns10.RDS.30.3	GSM7876641_rank4_9_nruns10.RDS.30.3	GSM3819842_rank4_9_nruns10.RDS.30.5		GSM4972357_rank4_9_nruns10.RDS.30.6
GSM7876642_rank4_9_nruns10.RDS.30.21	GSM3819839_rank4_9_nruns10.RDS.30.3	GSM5609418_rank4_9_nruns10.RDS.30.3	ERS5424016_rank4_9_nruns10.RDS.30.5	GSM3678221_rank4_9_nruns10.RDS.30.2	GSM5609417_rank4_9_nruns10.RDS.30.24	GSM5931391_rank4_9_nruns10.RDS.30.6	GSM4705600_rank4_9_nruns10.RDS.30.27	ERS5424015_rank4_9_nruns10.RDS.30.2		GSM5917427_rank4_9_nruns10.RDS.30.6
GSM7876648_rank4_9_nruns10.RDS.30.20	GSM3847601_rank4_9_nruns10.RDS.30.6	GSM6084383_rank4_9_nruns10.RDS.30.7	ERS5424019_rank4_9_nruns10.RDS.30.3	GSM3678223_rank4_9_nruns10.RDS.30.2	GSM5792018_rank4_9_nruns10.RDS.30.11	GSM4762848_rank4_9_nruns10.RDS.30.2	GSM3819848_rank4_9_nruns10.RDS.30.12	ERS5426878_rank4_9_nruns10.RDS.30.3		GSM6661564_rank4_9_nruns10.RDS.30.4
ERS2921933_rank4_9_nruns10.RDS.30.10	GSM5609416_rank4_9_nruns10.RDS.30.6	ERS2921932_rank4_9_nruns10.RDS.30.2	ERS2921933_rank4_9_nruns10.RDS.30.25	ERS5088343_rank4_9_nruns10.RDS.30.5	GSM6661564_rank4_9_nruns10.RDS.30.18	GSM4005128_rank4_9_nruns10.RDS.30.12	GSM7898095_rank4_9_nruns10.RDS.30.12	GSM4705597_rank4_9_nruns10.RDS.30.3		GSM7876629_rank4_9_nruns10.RDS.30.8
ERS5424015_rank4_9_nruns10.RDS.30.5	GSM5917426_rank4_9_nruns10.RDS.30.4	GSM4705594_rank4_9_nruns10.RDS.30.4	ERS5426876_rank4_9_nruns10.RDS.30.3	GSM4644951_rank4_9_nruns10.RDS.30.9	ERS2921931_rank4_9_nruns10.RDS.30.29	GSM4200846_rank4_9_nruns10.RDS.30.17	GSM4644955_rank4_9_nruns10.RDS.30.4	GSM4705599_rank4_9_nruns10.RDS.30.12		GSM3819837_rank4_9_nruns10.RDS.30.7
GSM3819838_rank4_9_nruns10.RDS.30.3	GSM5931392_rank4_9_nruns10.RDS.30.10	GSM4985022_rank4_9_nruns10.RDS.30.7	GSM7876649_rank4_9_nruns10.RDS.30.7	GSM7898093_rank4_9_nruns10.RDS.30.23	ERS5426878_rank4_9_nruns10.RDS.30.2	GSM4762823_rank4_9_nruns10.RDS.30.6	GSM7898093_rank4_9_nruns10.RDS.30.12	GSM6235814_rank4_9_nruns10.RDS.30.7		GSM4005127_rank4_9_nruns10.RDS.30.11
GSM4614788_rank4_9_nruns10.RDS.30.24	GSM6661563_rank4_9_nruns10.RDS.30.14	GSM4705600_rank4_9_nruns10.RDS.30.3	ERS5426879_rank4_9_nruns10.RDS.30.4	GSM3747858_rank4_9_nruns10.RDS.30.19	GSM4762832_rank4_9_nruns10.RDS.30.18	GSM4762840_rank4_9_nruns10.RDS.30.2	GSM8121871_rank4_9_nruns10.RDS.30.6	ERS5424017_rank4_9_nruns10.RDS.30.17		GSM7876627_rank4_9_nruns10.RDS.30.10
ERS5426879_rank4_9_nruns10.RDS.30.17	GSM7876650_rank4_9_nruns10.RDS.30.15	GSM7876642_rank4_9_nruns10.RDS.30.2	GSM4644952_rank4_9_nruns10.RDS.30.8	GSM5792018_rank4_9_nruns10.RDS.30.3	GSM4972359_rank4_9_nruns10.RDS.30.24	GSM7498214_rank4_9_nruns10.RDS.30.7	GSM4705593_rank4_9_nruns10.RDS.30.24	ERS5424019_rank4_9_nruns10.RDS.30.12		ERS5424015_rank4_9_nruns10.RDS.30.22
GSM3819834_rank4_9_nruns10.RDS.30.8	ERS5424014_rank4_9_nruns10.RDS.30.17	GSM7876643_rank4_9_nruns10.RDS.30.2	GSM4705594_rank4_9_nruns10.RDS.30.22	GSM5792020_rank4_9_nruns10.RDS.30.8	GSM6235813_rank4_9_nruns10.RDS.30.16	GSM4005127_rank4_9_nruns10.RDS.30.13	GSM4705594_rank4_9_nruns10.RDS.30.14	GSM4705605_rank4_9_nruns10.RDS.30.7		ERS5424017_rank4_9_nruns10.RDS.30.22
GSM3847604_rank4_9_nruns10.RDS.30.25	GSM3819848_rank4_9_nruns10.RDS.30.3	GSM7565706_rank4_9_nruns10.RDS.30.15	GSM4705599_rank4_9_nruns10.RDS.30.5	GSM4524179_rank4_9_nruns10.RDS.30.6	GSM4762818_rank4_9_nruns10.RDS.30.15	GSM4200846_rank4_9_nruns10.RDS.30.23	GSM6235813_rank4_9_nruns10.RDS.30.26	GSM7876636_rank4_9_nruns10.RDS.30.8		ERS5426873_rank4_9_nruns10.RDS.30.30
GSM4644953_rank4_9_nruns10.RDS.30.2	GSM7876631_rank4_9_nruns10.RDS.30.15	GSM3819834_rank4_9_nruns10.RDS.30.2	ERS5424015_rank4_9_nruns10.RDS.30.3	GSM3747857_rank4_9_nruns10.RDS.30.7	GSM7498216_rank4_9_nruns10.RDS.30.12	GSM4705605_rank4_9_nruns10.RDS.30.2	GSM7876635_rank4_9_nruns10.RDS.30.12	GSM7876637_rank4_9_nruns10.RDS.30.20		GSM3847603_rank4_9_nruns10.RDS.30.17
GSM7876643_rank4_9_nruns10.RDS.30.28	GSM7876639_rank4_9_nruns10.RDS.30.7	GSM3819836_rank4_9_nruns10.RDS.30.3	ERS5426874_rank4_9_nruns10.RDS.30.2	GSM4002946_rank4_9_nruns10.RDS.30.16	GSM4762827_rank4_9_nruns10.RDS.30.18	GSM4762825_rank4_9_nruns10.RDS.30.4	GSM6235812_rank4_9_nruns10.RDS.30.17	ERS5426875_rank4_9_nruns10.RDS.30.23		GSM4705595_rank4_9_nruns10.RDS.30.26
GSM7876644_rank4_9_nruns10.RDS.30.26	GSM7876640_rank4_9_nruns10.RDS.30.10	GSM3819844_rank4_9_nruns10.RDS.30.2	GSM4002946_rank4_9_nruns10.RDS.30.5	GSM4002949_rank4_9_nruns10.RDS.30.6	GSM6235812_rank4_9_nruns10.RDS.30.23	GSM4762836_rank4_9_nruns10.RDS.30.21	ERS2921927_rank4_9_nruns10.RDS.30.19	ERS5426876_rank4_9_nruns10.RDS.30.11		GSM4762807_rank4_9_nruns10.RDS.30.27
GSM4644949_rank4_9_nruns10.RDS.30.16	GSM7876641_rank4_9_nruns10.RDS.30.7	GSM3819843_rank4_9_nruns10.RDS.30.2	GSM4644951_rank4_9_nruns10.RDS.30.10	GSM3847601_rank4_9_nruns10.RDS.30.20	ERS5424015_rank4_9_nruns10.RDS.30.24	GSM4762840_rank4_9_nruns10.RDS.30.20	GSM3747858_rank4_9_nruns10.RDS.30.16	ERS2921933_rank4_9_nruns10.RDS.30.18		GSM5513774_rank4_9_nruns10.RDS.30.18
GSM4705597_rank4_9_nruns10.RDS.30.18	ERS5426877_rank4_9_nruns10.RDS.30.5	GSM5609416_rank4_9_nruns10.RDS.30.5	GSM5609418_rank4_9_nruns10.RDS.30.10	GSM4762846_rank4_9_nruns10.RDS.30.5	ERS5426877_rank4_9_nruns10.RDS.30.10	GSM4972358_rank4_9_nruns10.RDS.30.26	GSM3819842_rank4_9_nruns10.RDS.30.6	ERS5424016_rank4_9_nruns10.RDS.30.13		GSM5609417_rank4_9_nruns10.RDS.30.5
ERS5426872_rank4_9_nruns10.RDS.30.19	GSM3371745_rank4_9_nruns10.RDS.30.11	GSM7876631_rank4_9_nruns10.RDS.30.6	ERS5424013_rank4_9_nruns10.RDS.30.3	GSM3819835_rank4_9_nruns10.RDS.30.25	GSM3371744_rank4_9_nruns10.RDS.30.7	GSM6422867_rank4_9_nruns10.RDS.30.13	GSM3819848_rank4_9_nruns10.RDS.30.15	GSM4762834_rank4_9_nruns10.RDS.30.24		GSM6084381_rank4_9_nruns10.RDS.30.14
ERS5426874_rank4_9_nruns10.RDS.30.13	GSM3371746_rank4_9_nruns10.RDS.30.12	ERS5426872_rank4_9_nruns10.RDS.30.2	ERS5426872_rank4_9_nruns10.RDS.30.3	GSM3819843_rank4_9_nruns10.RDS.30.25	GSM3678222_rank4_9_nruns10.RDS.30.26	GSM6422869_rank4_9_nruns10.RDS.30.3	GSM3847604_rank4_9_nruns10.RDS.30.2	ERS2921932_rank4_9_nruns10.RDS.30.29		GSM6422864_rank4_9_nruns10.RDS.30.17
GSM3747861_rank4_9_nruns10.RDS.30.2	GSM3847600_rank4_9_nruns10.RDS.30.3	GSM7565704_rank4_9_nruns10.RDS.30.2	ERS5424014_rank4_9_nruns10.RDS.30.8	GSM4644950_rank4_9_nruns10.RDS.30.6	GSM4762846_rank4_9_nruns10.RDS.30.16	GSM6613063_rank4_9_nruns10.RDS.30.24	GSM4705600_rank4_9_nruns10.RDS.30.21	GSM6235811_rank4_9_nruns10.RDS.30.10		GSM7498215_rank4_9_nruns10.RDS.30.14
GSM4376707_rank4_9_nruns10.RDS.30.3	GSM5917427_rank4_9_nruns10.RDS.30.4	GSM7876632_rank4_9_nruns10.RDS.30.2	ERS5426877_rank4_9_nruns10.RDS.30.3	GSM4762845_rank4_9_nruns10.RDS.30.6	GSM5609416_rank4_9_nruns10.RDS.30.13	GSM7498216_rank4_9_nruns10.RDS.30.4	GSM4705594_rank4_9_nruns10.RDS.30.7	GSM4762832_rank4_9_nruns10.RDS.30.10		GSM7876633_rank4_9_nruns10.RDS.30.17
GSM4614787_rank4_9_nruns10.RDS.30.2	GSM7876633_rank4_9_nruns10.RDS.30.4	GSM7876638_rank4_9_nruns10.RDS.30.2	GSM4644955_rank4_9_nruns10.RDS.30.29	GSM7498215_rank4_9_nruns10.RDS.30.5	ERS5426872_rank4_9_nruns10.RDS.30.13	ERS2921931_rank4_9_nruns10.RDS.30.4	GSM6235812_rank4_9_nruns10.RDS.30.26	GSM4985025_rank4_9_nruns10.RDS.30.3		GSM7876644_rank4_9_nruns10.RDS.30.5
GSM4705595_rank4_9_nruns10.RDS.30.20	GSM6661562_rank4_9_nruns10.RDS.30.27	GSM7565702_rank4_9_nruns10.RDS.30.2	GSM4762810_rank4_9_nruns10.RDS.30.8	GSM7498216_rank4_9_nruns10.RDS.30.5	GSM3847602_rank4_9_nruns10.RDS.30.6	GSM2840135_rank4_9_nruns10.RDS.30.5	GSM6235814_rank4_9_nruns10.RDS.30.10	GSM5931391_rank4_9_nruns10.RDS.30.8
GSM5513774_rank4_9_nruns10.RDS.30.3	ERS5424013_rank4_9_nruns10.RDS.30.5	GSM6422869_rank4_9_nruns10.RDS.30.19	GSM4644949_rank4_9_nruns10.RDS.30.10	GSM2840136_rank4_9_nruns10.RDS.30.4	GSM4200846_rank4_9_nruns10.RDS.30.18	GSM4762825_rank4_9_nruns10.RDS.30.9	GSM7876640_rank4_9_nruns10.RDS.30.3	ERS5424014_rank4_9_nruns10.RDS.30.7
GSM7876642_rank4_9_nruns10.RDS.30.12	ERS5424017_rank4_9_nruns10.RDS.30.3	GSM7876637_rank4_9_nruns10.RDS.30.2	GSM6235812_rank4_9_nruns10.RDS.30.15	GSM3819842_rank4_9_nruns10.RDS.30.24	GSM4644953_rank4_9_nruns10.RDS.30.14			GSM4002947_rank4_9_nruns10.RDS.30.23
GSM7876636_rank4_9_nruns10.RDS.30.17	GSM7876645_rank4_9_nruns10.RDS.30.3	GSM3847604_rank4_9_nruns10.RDS.30.26	GSM4644951_rank4_9_nruns10.RDS.30.2	GSM4002948_rank4_9_nruns10.RDS.30.25	GSM4705597_rank4_9_nruns10.RDS.30.21			ERS5426879_rank4_9_nruns10.RDS.30.20
GSM7876648_rank4_9_nruns10.RDS.30.10	GSM4005123_rank4_9_nruns10.RDS.30.5	GSM4002948_rank4_9_nruns10.RDS.30.2	GSM4644956_rank4_9_nruns10.RDS.30.16	GSM4762842_rank4_9_nruns10.RDS.30.4	GSM4762840_rank4_9_nruns10.RDS.30.28			GSM4985023_rank4_9_nruns10.RDS.30.6
GSM3819835_rank4_9_nruns10.RDS.30.10	GSM7876629_rank4_9_nruns10.RDS.30.3	GSM4985025_rank4_9_nruns10.RDS.30.6	GSM7876642_rank4_9_nruns10.RDS.30.3	GSM4762848_rank4_9_nruns10.RDS.30.5	GSM5609418_rank4_9_nruns10.RDS.30.5			GSM5792018_rank4_9_nruns10.RDS.30.14
GSM3819843_rank4_9_nruns10.RDS.30.12	GSM7876649_rank4_9_nruns10.RDS.30.24	GSM5513775_rank4_9_nruns10.RDS.30.8	ERS2921928_rank4_9_nruns10.RDS.30.17	GSM4614789_rank4_9_nruns10.RDS.30.20	GSM5931392_rank4_9_nruns10.RDS.30.26			GSM5931392_rank4_9_nruns10.RDS.30.14
GSM7876630_rank4_9_nruns10.RDS.30.16	ERS5424016_rank4_9_nruns10.RDS.30.11	GSM7565703_rank4_9_nruns10.RDS.30.12	GSM3747859_rank4_9_nruns10.RDS.30.4	GSM7498214_rank4_9_nruns10.RDS.30.4	GSM3371745_rank4_9_nruns10.RDS.30.19			GSM7876643_rank4_9_nruns10.RDS.30.27
GSM7876649_rank4_9_nruns10.RDS.30.10	GSM3678223_rank4_9_nruns10.RDS.30.16	GSM4705603_rank4_9_nruns10.RDS.30.2	ERS5424019_rank4_9_nruns10.RDS.30.28	GSM3747856_rank4_9_nruns10.RDS.30.10	GSM5931391_rank4_9_nruns10.RDS.30.23			GSM4005127_rank4_9_nruns10.RDS.30.3
ERS2921932_rank4_9_nruns10.RDS.30.5	GSM2840136_rank4_9_nruns10.RDS.30.22	GSM7876649_rank4_9_nruns10.RDS.30.12	GSM4376707_rank4_9_nruns10.RDS.30.4	GSM3747862_rank4_9_nruns10.RDS.30.12	GSM6084382_rank4_9_nruns10.RDS.30.9			GSM4644949_rank4_9_nruns10.RDS.30.14
ERS5424013_rank4_9_nruns10.RDS.30.6	GSM4005128_rank4_9_nruns10.RDS.30.29	GSM6661563_rank4_9_nruns10.RDS.30.30	GSM4644950_rank4_9_nruns10.RDS.30.9	GSM7498214_rank4_9_nruns10.RDS.30.10	ERS5424013_rank4_9_nruns10.RDS.30.15			GSM4972358_rank4_9_nruns10.RDS.30.25
GSM3819834_rank4_9_nruns10.RDS.30.22	GSM6661564_rank4_9_nruns10.RDS.30.8	GSM7876636_rank4_9_nruns10.RDS.30.2	GSM4644953_rank4_9_nruns10.RDS.30.8	GSM7498215_rank4_9_nruns10.RDS.30.17	ERS5426874_rank4_9_nruns10.RDS.30.12			GSM6661564_rank4_9_nruns10.RDS.30.15
GSM4705596_rank4_9_nruns10.RDS.30.9	ERS5426878_rank4_9_nruns10.RDS.30.30	GSM3819845_rank4_9_nruns10.RDS.30.2	GSM4644956_rank4_9_nruns10.RDS.30.5	GSM7876631_rank4_9_nruns10.RDS.30.20	ERS5088344_rank4_9_nruns10.RDS.30.16			GSM4005123_rank4_9_nruns10.RDS.30.2
GSM4705598_rank4_9_nruns10.RDS.30.5	GSM7876627_rank4_9_nruns10.RDS.30.5	GSM6422868_rank4_9_nruns10.RDS.30.18	GSM4705605_rank4_9_nruns10.RDS.30.3	GSM7876650_rank4_9_nruns10.RDS.30.23	GSM2840135_rank4_9_nruns10.RDS.30.29			GSM4762848_rank4_9_nruns10.RDS.30.15
GSM5513773_rank4_9_nruns10.RDS.30.3	GSM7876628_rank4_9_nruns10.RDS.30.5	GSM7876637_rank4_9_nruns10.RDS.30.5	GSM4705597_rank4_9_nruns10.RDS.30.5	GSM4376704_rank4_9_nruns10.RDS.30.6	GSM2840136_rank4_9_nruns10.RDS.30.26			GSM4985024_rank4_9_nruns10.RDS.30.2
GSM7876631_rank4_9_nruns10.RDS.30.12	GSM3678222_rank4_9_nruns10.RDS.30.12	ERS2921931_rank4_9_nruns10.RDS.30.6	GSM6422865_rank4_9_nruns10.RDS.30.23	GSM4762845_rank4_9_nruns10.RDS.30.19	GSM7898092_rank4_9_nruns10.RDS.30.5			GSM5513775_rank4_9_nruns10.RDS.30.3
ERS2921932_rank4_9_nruns10.RDS.30.11	GSM3819840_rank4_9_nruns10.RDS.30.2	GSM4002945_rank4_9_nruns10.RDS.30.5	ERS5426878_rank4_9_nruns10.RDS.30.8	GSM6661564_rank4_9_nruns10.RDS.30.19	GSM3747863_rank4_9_nruns10.RDS.30.8			GSM5917426_rank4_9_nruns10.RDS.30.3
GSM4705601_rank4_9_nruns10.RDS.30.14	GSM7898089_rank4_9_nruns10.RDS.30.20	GSM4005127_rank4_9_nruns10.RDS.30.2	GSM4705603_rank4_9_nruns10.RDS.30.16	GSM5392189_rank4_9_nruns10.RDS.30.29	GSM4614791_rank4_9_nruns10.RDS.30.6			GSM5917427_rank4_9_nruns10.RDS.30.3
GSM3747858_rank4_9_nruns10.RDS.30.3	ERS5426879_rank4_9_nruns10.RDS.30.3	GSM5513774_rank4_9_nruns10.RDS.30.10	GSM4762818_rank4_9_nruns10.RDS.30.22	GSM5792019_rank4_9_nruns10.RDS.30.10	GSM4705605_rank4_9_nruns10.RDS.30.13			GSM6661562_rank4_9_nruns10.RDS.30.9
GSM3819835_rank4_9_nruns10.RDS.30.9	GSM3678224_rank4_9_nruns10.RDS.30.13	GSM3371744_rank4_9_nruns10.RDS.30.2	GSM7876636_rank4_9_nruns10.RDS.30.30	GSM4762807_rank4_9_nruns10.RDS.30.18	GSM3819849_rank4_9_nruns10.RDS.30.28			GSM4762836_rank4_9_nruns10.RDS.30.13
GSM3819842_rank4_9_nruns10.RDS.30.11	GSM4005126_rank4_9_nruns10.RDS.30.13	GSM4762807_rank4_9_nruns10.RDS.30.3	ERS5424015_rank4_9_nruns10.RDS.30.27	GSM4762812_rank4_9_nruns10.RDS.30.24	GSM4762820_rank4_9_nruns10.RDS.30.25			GSM5513773_rank4_9_nruns10.RDS.30.2
GSM4614789_rank4_9_nruns10.RDS.30.2	GSM4972359_rank4_9_nruns10.RDS.30.15	GSM4972358_rank4_9_nruns10.RDS.30.9	ERS5426875_rank4_9_nruns10.RDS.30.7	GSM3371745_rank4_9_nruns10.RDS.30.6	GSM7498214_rank4_9_nruns10.RDS.30.16			GSM5792019_rank4_9_nruns10.RDS.30.26
GSM4705593_rank4_9_nruns10.RDS.30.11	GSM6422867_rank4_9_nruns10.RDS.30.30	GSM3371744_rank4_9_nruns10.RDS.30.24	GSM3747857_rank4_9_nruns10.RDS.30.5	GSM4705595_rank4_9_nruns10.RDS.30.16	GSM7876631_rank4_9_nruns10.RDS.30.10			GSM5792020_rank4_9_nruns10.RDS.30.5
GSM4705604_rank4_9_nruns10.RDS.30.21	ERS5426873_rank4_9_nruns10.RDS.30.6	GSM5195926_rank4_9_nruns10.RDS.30.8	GSM3747858_rank4_9_nruns10.RDS.30.8	GSM3747859_rank4_9_nruns10.RDS.30.6	GSM7876648_rank4_9_nruns10.RDS.30.30			GSM6661563_rank4_9_nruns10.RDS.30.17
GSM4705605_rank4_9_nruns10.RDS.30.8	GSM3819834_rank4_9_nruns10.RDS.30.5	GSM6661564_rank4_9_nruns10.RDS.30.5	GSM3747859_rank4_9_nruns10.RDS.30.8	GSM4644949_rank4_9_nruns10.RDS.30.4	GSM7876650_rank4_9_nruns10.RDS.30.4			ERS2921931_rank4_9_nruns10.RDS.30.14
GSM5392189_rank4_9_nruns10.RDS.30.18	GSM3819842_rank4_9_nruns10.RDS.30.7	GSM7565701_rank4_9_nruns10.RDS.30.2	GSM3747862_rank4_9_nruns10.RDS.30.8	GSM4762813_rank4_9_nruns10.RDS.30.7	GSM4644950_rank4_9_nruns10.RDS.30.17			GSM4972357_rank4_9_nruns10.RDS.30.3
GSM6084383_rank4_9_nruns10.RDS.30.3	GSM4002946_rank4_9_nruns10.RDS.30.15	GSM7876648_rank4_9_nruns10.RDS.30.2	GSM6422864_rank4_9_nruns10.RDS.30.18	GSM5392188_rank4_9_nruns10.RDS.30.5	GSM4644955_rank4_9_nruns10.RDS.30.16			GSM4972359_rank4_9_nruns10.RDS.30.16
GSM6422869_rank4_9_nruns10.RDS.30.2	ERS5426875_rank4_9_nruns10.RDS.30.11	GSM3747858_rank4_9_nruns10.RDS.30.9	GSM6422865_rank4_9_nruns10.RDS.30.12	GSM6613072_rank4_9_nruns10.RDS.30.9	GSM4005124_rank4_9_nruns10.RDS.30.15			GSM4972361_rank4_9_nruns10.RDS.30.7
GSM7565703_rank4_9_nruns10.RDS.30.2	GSM3819835_rank4_9_nruns10.RDS.30.7	GSM3847602_rank4_9_nruns10.RDS.30.24	GSM3819848_rank4_9_nruns10.RDS.30.19	GSM7898090_rank4_9_nruns10.RDS.30.26	GSM4644952_rank4_9_nruns10.RDS.30.18			GSM4005124_rank4_9_nruns10.RDS.30.4
GSM7898092_rank4_9_nruns10.RDS.30.3	GSM5931391_rank4_9_nruns10.RDS.30.10	GSM4762810_rank4_9_nruns10.RDS.30.7	GSM4705597_rank4_9_nruns10.RDS.30.17		GSM4762825_rank4_9_nruns10.RDS.30.8			GSM4005125_rank4_9_nruns10.RDS.30.24
ERS5426876_rank4_9_nruns10.RDS.30.30	GSM7898094_rank4_9_nruns10.RDS.30.6	GSM4762812_rank4_9_nruns10.RDS.30.12	GSM5609416_rank4_9_nruns10.RDS.30.19		GSM4762838_rank4_9_nruns10.RDS.30.6			GSM4762823_rank4_9_nruns10.RDS.30.3
GSM5513775_rank4_9_nruns10.RDS.30.2	ERS5426872_rank4_9_nruns10.RDS.30.6	GSM4972359_rank4_9_nruns10.RDS.30.6	GSM6422865_rank4_9_nruns10.RDS.30.10		GSM7876637_rank4_9_nruns10.RDS.30.6			ERS5424019_rank4_9_nruns10.RDS.30.5
GSM7565701_rank4_9_nruns10.RDS.30.15	ERS5426876_rank4_9_nruns10.RDS.30.7	GSM5917427_rank4_9_nruns10.RDS.30.19	GSM6422865_rank4_9_nruns10.RDS.30.13		GSM7876649_rank4_9_nruns10.RDS.30.3			GSM4762820_rank4_9_nruns10.RDS.30.3
GSM2840137_rank4_9_nruns10.RDS.30.4	GSM7898095_rank4_9_nruns10.RDS.30.8	GSM7498214_rank4_9_nruns10.RDS.30.5	GSM6607334_rank4_9_nruns10.RDS.30.6		GSM7898094_rank4_9_nruns10.RDS.30.14			GSM5513774_rank4_9_nruns10.RDS.30.2
GSM4644952_rank4_9_nruns10.RDS.30.9	GSM3819843_rank4_9_nruns10.RDS.30.10	GSM3819848_rank4_9_nruns10.RDS.30.7	GSM7565704_rank4_9_nruns10.RDS.30.3		GSM4705593_rank4_9_nruns10.RDS.30.9			ERS5426875_rank4_9_nruns10.RDS.30.5
GSM4644955_rank4_9_nruns10.RDS.30.17	GSM4644955_rank4_9_nruns10.RDS.30.5	GSM4644949_rank4_9_nruns10.RDS.30.2	GSM3819849_rank4_9_nruns10.RDS.30.18		GSM7876632_rank4_9_nruns10.RDS.30.10			GSM4985022_rank4_9_nruns10.RDS.30.2
GSM4705597_rank4_9_nruns10.RDS.30.29	GSM4762810_rank4_9_nruns10.RDS.30.29	GSM4762816_rank4_9_nruns10.RDS.30.6	GSM4376708_rank4_9_nruns10.RDS.30.2		ERS5426873_rank4_9_nruns10.RDS.30.21			ERS5424017_rank4_9_nruns10.RDS.30.8
GSM6235814_rank4_9_nruns10.RDS.30.25	ERS5424019_rank4_9_nruns10.RDS.30.23	GSM6422864_rank4_9_nruns10.RDS.30.6	GSM4376709_rank4_9_nruns10.RDS.30.27		ERS2921928_rank4_9_nruns10.RDS.30.14			ERS5424018_rank4_9_nruns10.RDS.30.8
GSM7898089_rank4_9_nruns10.RDS.30.25	ERS5426879_rank4_9_nruns10.RDS.30.30	GSM6422868_rank4_9_nruns10.RDS.30.22	GSM5195927_rank4_9_nruns10.RDS.30.5		ERS5088342_rank4_9_nruns10.RDS.30.28			GSM4005126_rank4_9_nruns10.RDS.30.18
GSM5609418_rank4_9_nruns10.RDS.30.30	GSM3819850_rank4_9_nruns10.RDS.30.2	GSM2840136_rank4_9_nruns10.RDS.30.14	GSM5609418_rank4_9_nruns10.RDS.30.16		GSM7876630_rank4_9_nruns10.RDS.30.6			GSM6661562_rank4_9_nruns10.RDS.30.5
GSM4644955_rank4_9_nruns10.RDS.30.8	GSM4972361_rank4_9_nruns10.RDS.30.14	GSM4005126_rank4_9_nruns10.RDS.30.15	GSM5609418_rank4_9_nruns10.RDS.30.24		GSM7876643_rank4_9_nruns10.RDS.30.7			GSM7498215_rank4_9_nruns10.RDS.30.29
GSM4705600_rank4_9_nruns10.RDS.30.11	GSM6084382_rank4_9_nruns10.RDS.30.7	GSM4762813_rank4_9_nruns10.RDS.30.10	GSM6422864_rank4_9_nruns10.RDS.30.10		GSM3819834_rank4_9_nruns10.RDS.30.20
GSM7091459_rank4_9_nruns10.RDS.30.6	GSM7876646_rank4_9_nruns10.RDS.30.3	GSM4972357_rank4_9_nruns10.RDS.30.12	GSM5195927_rank4_9_nruns10.RDS.30.7		GSM7876638_rank4_9_nruns10.RDS.30.9
GSM7498214_rank4_9_nruns10.RDS.30.3	GSM7898090_rank4_9_nruns10.RDS.30.7	ERS5426876_rank4_9_nruns10.RDS.30.10	GSM6607334_rank4_9_nruns10.RDS.30.27		ERS2921929_rank4_9_nruns10.RDS.30.12
GSM7565702_rank4_9_nruns10.RDS.30.7	GSM7898091_rank4_9_nruns10.RDS.30.4	GSM4762816_rank4_9_nruns10.RDS.30.4	GSM3678224_rank4_9_nruns10.RDS.30.15		ERS5088345_rank4_9_nruns10.RDS.30.29
GSM7876632_rank4_9_nruns10.RDS.30.11	GSM5392188_rank4_9_nruns10.RDS.30.22	GSM4762848_rank4_9_nruns10.RDS.30.8	GSM3747856_rank4_9_nruns10.RDS.30.7		GSM7876642_rank4_9_nruns10.RDS.30.7
ERS5426873_rank4_9_nruns10.RDS.30.5	GSM7498216_rank4_9_nruns10.RDS.30.16	GSM5792019_rank4_9_nruns10.RDS.30.27	GSM3747862_rank4_9_nruns10.RDS.30.4
ERS5426877_rank4_9_nruns10.RDS.30.6	GSM7876649_rank4_9_nruns10.RDS.30.9	GSM6422866_rank4_9_nruns10.RDS.30.20	GSM4002948_rank4_9_nruns10.RDS.30.29
GSM3819845_rank4_9_nruns10.RDS.30.23	GSM2840135_rank4_9_nruns10.RDS.30.2	GSM7565704_rank4_9_nruns10.RDS.30.11	GSM4376709_rank4_9_nruns10.RDS.30.4
GSM3819849_rank4_9_nruns10.RDS.30.2	GSM4705604_rank4_9_nruns10.RDS.30.7	ERS2921933_rank4_9_nruns10.RDS.30.4	GSM4614789_rank4_9_nruns10.RDS.30.6
GSM3847604_rank4_9_nruns10.RDS.30.17	GSM6613063_rank4_9_nruns10.RDS.30.16	GSM4376707_rank4_9_nruns10.RDS.30.6	GSM6422864_rank4_9_nruns10.RDS.30.24
GSM4002945_rank4_9_nruns10.RDS.30.7	GSM4524179_rank4_9_nruns10.RDS.30.5	GSM4972357_rank4_9_nruns10.RDS.30.16	GSM4644953_rank4_9_nruns10.RDS.30.28
GSM4705602_rank4_9_nruns10.RDS.30.7	GSM4972358_rank4_9_nruns10.RDS.30.22	GSM4972359_rank4_9_nruns10.RDS.30.7	GSM4644954_rank4_9_nruns10.RDS.30.16
GSM7565706_rank4_9_nruns10.RDS.30.2	GSM7565701_rank4_9_nruns10.RDS.30.9	GSM4985023_rank4_9_nruns10.RDS.30.5	GSM6613069_rank4_9_nruns10.RDS.30.16
GSM7876639_rank4_9_nruns10.RDS.30.2	GSM7898092_rank4_9_nruns10.RDS.30.12	GSM6422866_rank4_9_nruns10.RDS.30.12	GSM6661564_rank4_9_nruns10.RDS.30.7
GSM7898090_rank4_9_nruns10.RDS.30.3	GSM7898093_rank4_9_nruns10.RDS.30.4	GSM7876630_rank4_9_nruns10.RDS.30.3	GSM7876637_rank4_9_nruns10.RDS.30.24
GSM7898095_rank4_9_nruns10.RDS.30.3	GSM6084382_rank4_9_nruns10.RDS.30.11	GSM7876636_rank4_9_nruns10.RDS.30.20	ERS5426874_rank4_9_nruns10.RDS.30.6
GSM3747863_rank4_9_nruns10.RDS.30.2	GSM6422866_rank4_9_nruns10.RDS.30.25	ERS5424019_rank4_9_nruns10.RDS.30.2	ERS5426879_rank4_9_nruns10.RDS.30.8
GSM4644950_rank4_9_nruns10.RDS.30.10	GSM7876647_rank4_9_nruns10.RDS.30.3	GSM3819839_rank4_9_nruns10.RDS.30.13	GSM4002946_rank4_9_nruns10.RDS.30.23
ERS5424019_rank4_9_nruns10.RDS.30.7	GSM7876648_rank4_9_nruns10.RDS.30.8	GSM5917427_rank4_9_nruns10.RDS.30.5	GSM4705595_rank4_9_nruns10.RDS.30.15
GSM4002946_rank4_9_nruns10.RDS.30.7	GSM7876650_rank4_9_nruns10.RDS.30.8	GSM5931391_rank4_9_nruns10.RDS.30.11	GSM4705599_rank4_9_nruns10.RDS.30.29
GSM4002947_rank4_9_nruns10.RDS.30.20	GSM7898095_rank4_9_nruns10.RDS.30.18	GSM7565701_rank4_9_nruns10.RDS.30.6	GSM4644954_rank4_9_nruns10.RDS.30.6
GSM4644951_rank4_9_nruns10.RDS.30.20	GSM8121871_rank4_9_nruns10.RDS.30.2	ERS5426875_rank4_9_nruns10.RDS.30.10	GSM4972361_rank4_9_nruns10.RDS.30.18
GSM6235811_rank4_9_nruns10.RDS.30.5	GSM2840137_rank4_9_nruns10.RDS.30.2	GSM4005127_rank4_9_nruns10.RDS.30.6	ERS5424018_rank4_9_nruns10.RDS.30.24
GSM7876638_rank4_9_nruns10.RDS.30.13	GSM3819836_rank4_9_nruns10.RDS.30.5	GSM4614791_rank4_9_nruns10.RDS.30.10	GSM3371745_rank4_9_nruns10.RDS.30.18
GSM4705605_rank4_9_nruns10.RDS.30.5	GSM4002947_rank4_9_nruns10.RDS.30.2	GSM6422865_rank4_9_nruns10.RDS.30.9	GSM3371746_rank4_9_nruns10.RDS.30.8
GSM6422868_rank4_9_nruns10.RDS.30.10	ERS5424018_rank4_9_nruns10.RDS.30.5	GSM6613060_rank4_9_nruns10.RDS.30.3	GSM3819843_rank4_9_nruns10.RDS.30.13
GSM7565707_rank4_9_nruns10.RDS.30.2	GSM4705598_rank4_9_nruns10.RDS.30.4	GSM6661563_rank4_9_nruns10.RDS.30.22	GSM3678222_rank4_9_nruns10.RDS.30.4
GSM7091457_rank4_9_nruns10.RDS.30.6	GSM6084381_rank4_9_nruns10.RDS.30.12	GSM7498216_rank4_9_nruns10.RDS.30.20	GSM3819844_rank4_9_nruns10.RDS.30.20
GSM7091460_rank4_9_nruns10.RDS.30.5	GSM6422868_rank4_9_nruns10.RDS.30.16	GSM7876650_rank4_9_nruns10.RDS.30.2	GSM5513775_rank4_9_nruns10.RDS.30.26
GSM7091461_rank4_9_nruns10.RDS.30.6	GSM7898092_rank4_9_nruns10.RDS.30.22	ERS5424013_rank4_9_nruns10.RDS.30.2	GSM6607334_rank4_9_nruns10.RDS.30.11
GSM7876640_rank4_9_nruns10.RDS.30.13	ERS5426878_rank4_9_nruns10.RDS.30.17	GSM4705595_rank4_9_nruns10.RDS.30.2	GSM6607334_rank4_9_nruns10.RDS.30.14
GSM3819846_rank4_9_nruns10.RDS.30.2	GSM4644950_rank4_9_nruns10.RDS.30.18	GSM4972358_rank4_9_nruns10.RDS.30.14	GSM7876638_rank4_9_nruns10.RDS.30.27
GSM4705601_rank4_9_nruns10.RDS.30.6	GSM6235812_rank4_9_nruns10.RDS.30.5	GSM7876631_rank4_9_nruns10.RDS.30.2
GSM6235812_rank4_9_nruns10.RDS.30.3	GSM6607334_rank4_9_nruns10.RDS.30.8	GSM4762842_rank4_9_nruns10.RDS.30.2
GSM7565701_rank4_9_nruns10.RDS.30.21	GSM7898089_rank4_9_nruns10.RDS.30.4	ERS5424014_rank4_9_nruns10.RDS.30.28
GSM7565704_rank4_9_nruns10.RDS.30.7	GSM3819844_rank4_9_nruns10.RDS.30.5	GSM3371744_rank4_9_nruns10.RDS.30.8
GSM7876637_rank4_9_nruns10.RDS.30.8	GSM4644953_rank4_9_nruns10.RDS.30.24	GSM3747856_rank4_9_nruns10.RDS.30.8
GSM7876642_rank4_9_nruns10.RDS.30.8	GSM4762827_rank4_9_nruns10.RDS.30.4	GSM4376704_rank4_9_nruns10.RDS.30.20
GSM3747860_rank4_9_nruns10.RDS.30.8	GSM5392187_rank4_9_nruns10.RDS.30.6	GSM4705597_rank4_9_nruns10.RDS.30.2
GSM7898095_rank4_9_nruns10.RDS.30.24	GSM3847602_rank4_9_nruns10.RDS.30.3	GSM4762827_rank4_9_nruns10.RDS.30.3
GSM4614790_rank4_9_nruns10.RDS.30.6	GSM4644954_rank4_9_nruns10.RDS.30.5	GSM4762845_rank4_9_nruns10.RDS.30.2
GSM6235812_rank4_9_nruns10.RDS.30.4	GSM4705594_rank4_9_nruns10.RDS.30.12	GSM5792018_rank4_9_nruns10.RDS.30.18
GSM7876634_rank4_9_nruns10.RDS.30.2	GSM7565704_rank4_9_nruns10.RDS.30.4	GSM6235811_rank4_9_nruns10.RDS.30.3
ERS2921927_rank4_9_nruns10.RDS.30.7	GSM7876632_rank4_9_nruns10.RDS.30.16	GSM4614791_rank4_9_nruns10.RDS.30.5
GSM3819842_rank4_9_nruns10.RDS.30.14	ERS5424019_rank4_9_nruns10.RDS.30.6	GSM4705599_rank4_9_nruns10.RDS.30.6
ERS5426872_rank4_9_nruns10.RDS.30.4	GSM7898093_rank4_9_nruns10.RDS.30.20	GSM4762818_rank4_9_nruns10.RDS.30.16
ERS5426874_rank4_9_nruns10.RDS.30.5	GSM4972359_rank4_9_nruns10.RDS.30.22	GSM4762846_rank4_9_nruns10.RDS.30.13
GSM3819840_rank4_9_nruns10.RDS.30.3	GSM5195927_rank4_9_nruns10.RDS.30.17	GSM7876639_rank4_9_nruns10.RDS.30.29
GSM3819848_rank4_9_nruns10.RDS.30.2	GSM4005125_rank4_9_nruns10.RDS.30.11	GSM4762823_rank4_9_nruns10.RDS.30.7
GSM4614791_rank4_9_nruns10.RDS.30.22	GSM4705602_rank4_9_nruns10.RDS.30.6	GSM4985024_rank4_9_nruns10.RDS.30.5
GSM4705594_rank4_9_nruns10.RDS.30.27	GSM5609418_rank4_9_nruns10.RDS.30.6	GSM4985025_rank4_9_nruns10.RDS.30.17
GSM4705603_rank4_9_nruns10.RDS.30.6	GSM7898092_rank4_9_nruns10.RDS.30.13	GSM5931391_rank4_9_nruns10.RDS.30.5
GSM4985022_rank4_9_nruns10.RDS.30.3	GSM2840136_rank4_9_nruns10.RDS.30.17	GSM6235810_rank4_9_nruns10.RDS.30.15
GSM6235810_rank4_9_nruns10.RDS.30.2	GSM3819839_rank4_9_nruns10.RDS.30.11	GSM6422867_rank4_9_nruns10.RDS.30.8
GSM3747862_rank4_9_nruns10.RDS.30.2	GSM7898090_rank4_9_nruns10.RDS.30.10	GSM4644955_rank4_9_nruns10.RDS.30.14
GSM7091458_rank4_9_nruns10.RDS.30.5	GSM4376704_rank4_9_nruns10.RDS.30.15	GSM4762812_rank4_9_nruns10.RDS.30.5
GSM7876638_rank4_9_nruns10.RDS.30.4	GSM3847603_rank4_9_nruns10.RDS.30.3	GSM4762832_rank4_9_nruns10.RDS.30.8
GSM7876643_rank4_9_nruns10.RDS.30.5	GSM4005125_rank4_9_nruns10.RDS.30.5	GSM5513774_rank4_9_nruns10.RDS.30.13
GSM7876643_rank4_9_nruns10.RDS.30.10	GSM4614789_rank4_9_nruns10.RDS.30.5	GSM6422868_rank4_9_nruns10.RDS.30.4
GSM7898094_rank4_9_nruns10.RDS.30.19	GSM4644956_rank4_9_nruns10.RDS.30.18	GSM6613059_rank4_9_nruns10.RDS.30.4
ERS2921932_rank4_9_nruns10.RDS.30.10	GSM4762834_rank4_9_nruns10.RDS.30.20	GSM6661562_rank4_9_nruns10.RDS.30.3
ERS5426872_rank4_9_nruns10.RDS.30.7	GSM4972360_rank4_9_nruns10.RDS.30.7	GSM6661562_rank4_9_nruns10.RDS.30.7
ERS5426873_rank4_9_nruns10.RDS.30.10	GSM5392187_rank4_9_nruns10.RDS.30.20	GSM7498214_rank4_9_nruns10.RDS.30.24
GSM3819843_rank4_9_nruns10.RDS.30.19	ERS5426876_rank4_9_nruns10.RDS.30.18	GSM7565707_rank4_9_nruns10.RDS.30.27
GSM6235811_rank4_9_nruns10.RDS.30.2	GSM4644956_rank4_9_nruns10.RDS.30.23	ERS2921931_rank4_9_nruns10.RDS.30.18
GSM6613076_rank4_9_nruns10.RDS.30.18	GSM5609417_rank4_9_nruns10.RDS.30.4	GSM4644951_rank4_9_nruns10.RDS.30.7
GSM7091456_rank4_9_nruns10.RDS.30.5	GSM7876631_rank4_9_nruns10.RDS.30.21	GSM4376707_rank4_9_nruns10.RDS.30.7
GSM7565703_rank4_9_nruns10.RDS.30.23	GSM7876643_rank4_9_nruns10.RDS.30.13	GSM4762807_rank4_9_nruns10.RDS.30.20
ERS5088342_rank4_9_nruns10.RDS.30.11	GSM7876647_rank4_9_nruns10.RDS.30.14	GSM4762836_rank4_9_nruns10.RDS.30.2
ERS5426876_rank4_9_nruns10.RDS.30.8	GSM4614788_rank4_9_nruns10.RDS.30.5	GSM4762845_rank4_9_nruns10.RDS.30.7
ERS5424018_rank4_9_nruns10.RDS.30.23	GSM4972357_rank4_9_nruns10.RDS.30.7	GSM5917426_rank4_9_nruns10.RDS.30.5
GSM7876632_rank4_9_nruns10.RDS.30.4	GSM7898091_rank4_9_nruns10.RDS.30.21	GSM7565707_rank4_9_nruns10.RDS.30.9
ERS5424017_rank4_9_nruns10.RDS.30.13	GSM7898095_rank4_9_nruns10.RDS.30.17	GSM4985022_rank4_9_nruns10.RDS.30.15
GSM3819836_rank4_9_nruns10.RDS.30.8	ERS2921931_rank4_9_nruns10.RDS.30.7	GSM6661563_rank4_9_nruns10.RDS.30.2
GSM3819848_rank4_9_nruns10.RDS.30.9	GSM3847603_rank4_9_nruns10.RDS.30.24	GSM5513773_rank4_9_nruns10.RDS.30.14
GSM4376710_rank4_9_nruns10.RDS.30.12	GSM4005124_rank4_9_nruns10.RDS.30.5	ERS2921931_rank4_9_nruns10.RDS.30.17
GSM4705595_rank4_9_nruns10.RDS.30.6	GSM4376704_rank4_9_nruns10.RDS.30.11	ERS2921932_rank4_9_nruns10.RDS.30.27
GSM4985024_rank4_9_nruns10.RDS.30.9	GSM4376707_rank4_9_nruns10.RDS.30.13	ERS5424014_rank4_9_nruns10.RDS.30.15
GSM5392187_rank4_9_nruns10.RDS.30.18	GSM4705600_rank4_9_nruns10.RDS.30.19	GSM4005125_rank4_9_nruns10.RDS.30.8
GSM5609417_rank4_9_nruns10.RDS.30.11	GSM6613062_rank4_9_nruns10.RDS.30.13	GSM4376704_rank4_9_nruns10.RDS.30.27
GSM7876630_rank4_9_nruns10.RDS.30.4	GSM4972361_rank4_9_nruns10.RDS.30.8	GSM5513773_rank4_9_nruns10.RDS.30.5
GSM6422869_rank4_9_nruns10.RDS.30.11	GSM6613063_rank4_9_nruns10.RDS.30.21	GSM5513775_rank4_9_nruns10.RDS.30.21
GSM6613076_rank4_9_nruns10.RDS.30.8	GSM6661562_rank4_9_nruns10.RDS.30.12	GSM6607334_rank4_9_nruns10.RDS.30.12
GSM7876636_rank4_9_nruns10.RDS.30.6	GSM7565707_rank4_9_nruns10.RDS.30.30	GSM7876649_rank4_9_nruns10.RDS.30.13
GSM7876637_rank4_9_nruns10.RDS.30.4	GSM7876638_rank4_9_nruns10.RDS.30.10	GSM7876650_rank4_9_nruns10.RDS.30.13
GSM7876648_rank4_9_nruns10.RDS.30.4	GSM7876644_rank4_9_nruns10.RDS.30.28	ERS5424014_rank4_9_nruns10.RDS.30.6
GSM7876649_rank4_9_nruns10.RDS.30.4	GSM3819846_rank4_9_nruns10.RDS.30.8	GSM3819841_rank4_9_nruns10.RDS.30.21
GSM7876650_rank4_9_nruns10.RDS.30.5	GSM3819849_rank4_9_nruns10.RDS.30.3	GSM5792019_rank4_9_nruns10.RDS.30.13
ERS5426878_rank4_9_nruns10.RDS.30.7	GSM4005124_rank4_9_nruns10.RDS.30.8	GSM5513775_rank4_9_nruns10.RDS.30.23
ERS5426879_rank4_9_nruns10.RDS.30.10	GSM4644952_rank4_9_nruns10.RDS.30.25	GSM5609418_rank4_9_nruns10.RDS.30.17
GSM3819844_rank4_9_nruns10.RDS.30.17	GSM4644956_rank4_9_nruns10.RDS.30.15	GSM7876632_rank4_9_nruns10.RDS.30.9
GSM4705597_rank4_9_nruns10.RDS.30.4	GSM4762807_rank4_9_nruns10.RDS.30.11	GSM2840135_rank4_9_nruns10.RDS.30.3
GSM5609416_rank4_9_nruns10.RDS.30.9	GSM4762821_rank4_9_nruns10.RDS.30.8	GSM4762818_rank4_9_nruns10.RDS.30.4
ERS2921933_rank4_9_nruns10.RDS.30.6	GSM4762823_rank4_9_nruns10.RDS.30.25	GSM4762840_rank4_9_nruns10.RDS.30.5
ERS5424015_rank4_9_nruns10.RDS.30.11	GSM5792018_rank4_9_nruns10.RDS.30.6	GSM5792020_rank4_9_nruns10.RDS.30.22
ERS5426874_rank4_9_nruns10.RDS.30.10	GSM6084380_rank4_9_nruns10.RDS.30.12	GSM7565702_rank4_9_nruns10.RDS.30.15
GSM3819841_rank4_9_nruns10.RDS.30.11	GSM6661562_rank4_9_nruns10.RDS.30.4
GSM3819845_rank4_9_nruns10.RDS.30.10	GSM7876644_rank4_9_nruns10.RDS.30.2
GSM4705593_rank4_9_nruns10.RDS.30.4	GSM7876644_rank4_9_nruns10.RDS.30.6
GSM5392189_rank4_9_nruns10.RDS.30.7	ERS5426878_rank4_9_nruns10.RDS.30.25
GSM7876642_rank4_9_nruns10.RDS.30.6	GSM4705599_rank4_9_nruns10.RDS.30.30
ERS5424019_rank4_9_nruns10.RDS.30.10	GSM7565703_rank4_9_nruns10.RDS.30.26
GSM5392188_rank4_9_nruns10.RDS.30.11
GSM3847604_rank4_9_nruns10.RDS.30.4
GSM7876631_rank4_9_nruns10.RDS.30.3
ERS2921927_rank4_9_nruns10.RDS.30.6
ERS5424013_rank4_9_nruns10.RDS.30.10
GSM3819841_rank4_9_nruns10.RDS.30.28
GSM4002948_rank4_9_nruns10.RDS.30.6
GSM4705595_rank4_9_nruns10.RDS.30.9
ERS5426877_rank4_9_nruns10.RDS.30.25
GSM3747862_rank4_9_nruns10.RDS.30.7
GSM4705601_rank4_9_nruns10.RDS.30.23
GSM5392187_rank4_9_nruns10.RDS.30.12
GSM7091461_rank4_9_nruns10.RDS.30.10
GSM7898089_rank4_9_nruns10.RDS.30.7
ERS2921929_rank4_9_nruns10.RDS.30.9
GSM3847601_rank4_9_nruns10.RDS.30.11
GSM3847602_rank4_9_nruns10.RDS.30.4
GSM3847603_rank4_9_nruns10.RDS.30.15
GSM6613072_rank4_9_nruns10.RDS.30.25
GSM7091459_rank4_9_nruns10.RDS.30.8
ERS5088343_rank4_9_nruns10.RDS.30.7
GSM3678222_rank4_9_nruns10.RDS.30.2
GSM3847600_rank4_9_nruns10.RDS.30.20
GSM3847602_rank4_9_nruns10.RDS.30.10
GSM4376708_rank4_9_nruns10.RDS.30.8
GSM4376710_rank4_9_nruns10.RDS.30.6
GSM4644955_rank4_9_nruns10.RDS.30.11
GSM4705593_rank4_9_nruns10.RDS.30.22
GSM4972361_rank4_9_nruns10.RDS.30.12
GSM4985023_rank4_9_nruns10.RDS.30.7
GSM5917427_rank4_9_nruns10.RDS.30.12
GSM6613072_rank4_9_nruns10.RDS.30.13
GSM7091454_rank4_9_nruns10.RDS.30.3
ERS2921928_rank4_9_nruns10.RDS.30.2
ERS2921929_rank4_9_nruns10.RDS.30.5
ERS5088342_rank4_9_nruns10.RDS.30.2
GSM7565702_rank4_9_nruns10.RDS.30.24
GSM7565709_rank4_9_nruns10.RDS.30.6
GSM7876635_rank4_9_nruns10.RDS.30.10
GSM7876636_rank4_9_nruns10.RDS.30.13
GSM7876637_rank4_9_nruns10.RDS.30.17
GSM3747857_rank4_9_nruns10.RDS.30.9
GSM3819837_rank4_9_nruns10.RDS.30.2
GSM3819841_rank4_9_nruns10.RDS.30.4
GSM3819845_rank4_9_nruns10.RDS.30.7
GSM3847601_rank4_9_nruns10.RDS.30.4
ERS5424018_rank4_9_nruns10.RDS.30.27
GSM6613076_rank4_9_nruns10.RDS.30.17
GSM7091457_rank4_9_nruns10.RDS.30.3
GSM7876631_rank4_9_nruns10.RDS.30.23
GSM7876650_rank4_9_nruns10.RDS.30.7
GSM3819834_rank4_9_nruns10.RDS.30.10
GSM3847600_rank4_9_nruns10.RDS.30.2
GSM4376704_rank4_9_nruns10.RDS.30.16
GSM4705595_rank4_9_nruns10.RDS.30.13
GSM4705600_rank4_9_nruns10.RDS.30.22
GSM4705602_rank4_9_nruns10.RDS.30.18
GSM4705604_rank4_9_nruns10.RDS.30.4
GSM4705605_rank4_9_nruns10.RDS.30.16
GSM6084382_rank4_9_nruns10.RDS.30.12
GSM6235813_rank4_9_nruns10.RDS.30.4
GSM7091453_rank4_9_nruns10.RDS.30.8
GSM7091455_rank4_9_nruns10.RDS.30.26
GSM7565709_rank4_9_nruns10.RDS.30.24
GSM7565712_rank4_9_nruns10.RDS.30.22
GSM7565714_rank4_9_nruns10.RDS.30.18
GSM7876630_rank4_9_nruns10.RDS.30.19
GSM7876634_rank4_9_nruns10.RDS.30.9
GSM7876635_rank4_9_nruns10.RDS.30.2
GSM7876645_rank4_9_nruns10.RDS.30.29
ERS5088346_rank4_9_nruns10.RDS.30.3
ERS5424017_rank4_9_nruns10.RDS.30.4
ERS5424017_rank4_9_nruns10.RDS.30.15
GSM3819838_rank4_9_nruns10.RDS.30.2
GSM3847604_rank4_9_nruns10.RDS.30.23
GSM4002946_rank4_9_nruns10.RDS.30.9
GSM4002947_rank4_9_nruns10.RDS.30.3
GSM4614790_rank4_9_nruns10.RDS.30.28
GSM4644950_rank4_9_nruns10.RDS.30.12
GSM4705597_rank4_9_nruns10.RDS.30.10
GSM4705598_rank4_9_nruns10.RDS.30.7
GSM4705599_rank4_9_nruns10.RDS.30.20
GSM4705600_rank4_9_nruns10.RDS.30.2
GSM4705600_rank4_9_nruns10.RDS.30.8
GSM4705600_rank4_9_nruns10.RDS.30.30
GSM4705601_rank4_9_nruns10.RDS.30.19
GSM4985025_rank4_9_nruns10.RDS.30.15
GSM5392188_rank4_9_nruns10.RDS.30.18
GSM5917426_rank4_9_nruns10.RDS.30.16
GSM7565701_rank4_9_nruns10.RDS.30.25
GSM7876633_rank4_9_nruns10.RDS.30.2
GSM7876640_rank4_9_nruns10.RDS.30.8
GSM7876641_rank4_9_nruns10.RDS.30.12
GSM7876642_rank4_9_nruns10.RDS.30.13
GSM7876643_rank4_9_nruns10.RDS.30.8
GSM7876644_rank4_9_nruns10.RDS.30.10
GSM3819839_rank4_9_nruns10.RDS.30.2
GSM3819845_rank4_9_nruns10.RDS.30.6
GSM4644950_rank4_9_nruns10.RDS.30.8
GSM4644955_rank4_9_nruns10.RDS.30.6
GSM4705603_rank4_9_nruns10.RDS.30.22
GSM4762810_rank4_9_nruns10.RDS.30.2
GSM5392188_rank4_9_nruns10.RDS.30.19
GSM7091453_rank4_9_nruns10.RDS.30.13
GSM7565703_rank4_9_nruns10.RDS.30.5
GSM7565707_rank4_9_nruns10.RDS.30.17
GSM7565708_rank4_9_nruns10.RDS.30.11
GSM7565712_rank4_9_nruns10.RDS.30.18
GSM7565713_rank4_9_nruns10.RDS.30.2
GSM7876630_rank4_9_nruns10.RDS.30.25
GSM7876631_rank4_9_nruns10.RDS.30.9
GSM7876633_rank4_9_nruns10.RDS.30.8
GSM7876633_rank4_9_nruns10.RDS.30.14
GSM7876639_rank4_9_nruns10.RDS.30.10
GSM7876648_rank4_9_nruns10.RDS.30.21
ERS2921927_rank4_9_nruns10.RDS.30.24
ERS5426879_rank4_9_nruns10.RDS.30.16
GSM7898092_rank4_9_nruns10.RDS.30.11
