# Supplementary material for: An integrated resource for ischemic heart disease defines hallmarks and heterogeneity across time and space
Source: Acta Pharm Sin B. 2025 Nov 14;16(1):642–6. doi: 10.1016/j.apsb.2025.11.020 (PMC12828080; doi:10.1016/j.apsb.2025.11.020)
Supplement: Multimedia component 8 [file mmc8.csv]

MP_1	MP_2	MP_3	MP_4	MP_5	MP_6	MP_7	MP_8	MP_9	MP_10	MP_11	MP_12	MP_13	MP_14	MP_15	MP_16	MP_17	MP_18	MP_19	MP_20	MP_21	MP_22	MP_23	MP_24	MP_25	MP_26	MP_27	MP_28	MP_29	MP_30	MP_31	MP_32	MP_33	MP_34	MP_35	MP_36	MP_37	MP_38	MP_39	MP_40
Dcn	Zfp36	Ctss	Pecam1	Tuba1b	Atp5g1	S100a9	Acta2	Gimap6	Ran	S100a10	Rgs5	Pid1	Atrx	Pde4dip	Rpl32	C3	Flt1	Bicc1	Syngr2	Pgam1	Cryab	Sfrp2	Cxcl2	Bmp6	Gngt2	Ninj1	Lamb2	Smoc2	Dab2	Vmn2r55	Col8a1	Cxcl12	Sdc3	Lamc1	Fnip2	Cbr2	Actb	Fxyd6	Fabp4
Col3a1	Junb	Lyz2	Cav1	Hmgb2	Uqcrq	S100a8	Tagln	Cd52	Ranbp1	S100a4	Pdgfrb	Gm26740	Prrc2c	Rbm20	Rps20	Clu	Plcb4	Pcdh9	Lsp1	Mif	Dbi	Fbln5	Marcksl1	Cgnl1	Pou2f2	Creg1	Hspg2	Crispld2	Ccl12	A630089N07Rik	Ldlrad4	Srpx	Cybb	Col4a1	Osbpl8	Cfh	Tmsb4x	Igfbp5	Id3
Col1a2	Btg2	Lgmn	Egfl7	Stmn1	Cox5b	Il1b	Myl9	Shisa5	C1qbp	Anxa2	Abcc9	Ptprj	Eif3a	Tnnt2	Rps5	Mgst1	Cyyr1	Rbms3	Cd74	Aldoa	Matn2	Mfap4	Plek	Emcn	Napsa	Clec4n	Ddx3x	Sparcl1	Ccl2	Gm17821	Pdzrn3	C1ra	Itgam	Hspg2	Abr	F13a1	Tpt1	Fgl2	Tcf4
Col1a1	Egr1	Apoe	Tm4sf1	Tubb5	Ndufa4	Msrb1	Tpm1	Btg1	Hspd1	S100a6	Ebf1	Arhgap15	Macf1	Fhod3	Rps4x	Aebp1	Adgrl4	Abca8a	H2-Eb1	Eno1	Prnp	Timp3	Ccrl2	Hmcn1	Clec4a3	Sqstm1	Mcam	Ndufa4l2	Ccl7	Grk4	Col5a2	C3	Wfdc17	Sptbn1	Cd84	Gas6	Eef1a1	Gng11	Cd36
Gsn	Ier3	Ctsc	Ramp2	Smc4	Atp5k	Srgn	Tpm2	Tmsb10	Nme1	Anxa1	Myo1b	Runx1	Prpf4b	Nexn	Rps6	Igfbp6	Tshz2	Gpc6	H2-Aa	Pgk1	Scn7a	Prelp	Cd14	Cfh	Plac8	Clec4d	Ccdc3	Col15a1	Ctsl	Kcnq1ot1	Fbn1	Cpxm1	Atp1b3	Ahnak	Lrp1	Maf	Eef2	Lrg1	Cd81
Fstl1	Nr4a1	Fcer1g	Cdh5	H2afz	Uqcr11	Ifitm1	Flna	Rac2	Hspe1	Fxyd5	4-Sep	Dock2	Ankrd11	Ctnna3	Rpl12	Efemp1	Etl4	Sox5	Tmem176a	Tpi1	Cd9	Ctgf	Il1rn	Eng	Itgal	Hmox1	Cspg4	Heyl	Msr1	Zfp71-rs1	Ltbp2	C1s1	Fn1	Col4a2	Rbm47	Trf	Gm9843	Prss23	Klf9
Serping1	Atf3	Tyrobp	Ctla2a	Ran	Cox7b	Csf3r	Csrp2	Ets1	Nhp2	Lgals3	Dlc1	Ptprc	Tpr	Fgf13	Rpl17	Ezr	Mgll	Plxdc2	Tmem176b	Pkm	Fxyd1	Eln	Ehd1	Nrg1	Cybb	Cd63	Jph2	Lamb1	Pf4	A130077B15Rik	Pmepa1	Dpep1	Thbs1	Nfib	Snx24	Folr2	Ptma	Ccl21a	Sptbn1
Fbn1	Gadd45b	C1qb	Fabp4	Dek	Ndufa5	Gsr	Cald1	Ptprcap	Set	Capg	Cald1	Fyb	Rock2	Fhl2	Rpsa	Gm12840	Plcb1	Thsd7a	H2-DMa	Ldha	Gpm6b	Itgbl1	Slfn2	Ptpn14	Cytip	Ctsd	Cavin1	Spry1	Slc7a8	Cmah	Cald1	Enpp2	Arg1	Nid1	Apobec1	Snx2	Rplp1	Lbp	Tuba1a
Lum	Ppp1r15a	Ctsb	Ly6a	H2afv	Ndufc1	S100a11	Actn1	H2-Q7	Ncl	Crip1	Dtx3	Inpp5d	Ncl	Rcan2	Rpl22	Tmem176b	Ccdc85a	Kcnt2	Plbd1	Arg1	Vwa1	Lox	Bcl2a1b	Meis2	Adgre5	Esd	Itga9	Ace	Adam8	F830016B08Rik	Col5a1	Gas6	BC005537	Col5a1	Arhgap10	Ap2a2	Rps24	Lyve1	Zbtb20
Dpt	Dusp1	C1qa	Slc9a3r2	Tmpo	Cox5a	Slpi	Ppp1r14a	Vps37b	Cct3	Vim	Ndufa4l2	Zeb2	Hnrnpa2b1	Ldb3	Rpl36a	Igfbp5	Pdgfd	Slit3	Cd83	Bnip3	S100a4	Gxylt2	Ccl3	Pecam1	Gsr	Gclm	Ltbp3	Aspn	C3ar1	Pot1b	Dclk1	Ifi205	Ccl6	Nav1	Fmn1	Blvrb	B2m	Maf	Aplp2
Bgn	Fos	C1qc	Ecscr	Anp32b	Atp5j2	G0s2	Csrp1	Coro1a	Hsp90aa1	Tagln2	Notch3	Rbpj	Pnn	Actn2	Rplp0	Trf	Ptprb	Tenm3	H2-Ab1	Fn1	Cd59a	Wisp2	Sdc4	Pde3a	Cd300a	Lipa	Pkp4	Hspg2	C5ar1	4930470H14Rik	Mical2	Il11ra1	Cd44	Ddr2	Mgat5	Fcgrt	Ftl1	Cd9	Ctla2a
Mfap5	Fosb	Lgals3	Ly6c1	Nucks1	Uqcr10	Il1r2	Mustn1	Stk17b	Serbp1	Tppp3	Aspn	Fam49b	Rrbp1	Corin	Rps18	Atp1b1	Ptprg	Dcn	H2-DMb1	Hilpda	Prss23	Postn	Il1b	Tmem108	Itga4	Taldo1	Map3k20	Jup	Ccl6	Gm10785	Pknox2	Lpl	Gda	Dst	Alcam	Ifi27l2a	Gm10073	Cldn5	Fkbp1a
Fn1	Ier2	Grn	Eng	Ube2s	Cox6c	Cebpb	Lpp	Hcst	Mif	Lmna	Gng11	Lyn	Srrm2	Palld	Rps19	Sdc4	Dach1	Gpm6b	Gm2a	Fam162a	Cnp	Abi3bp	Ccl4	Unc13b	Lst1	Pla2g7	Pde3a	Plxdc2	Ccl9	Slfn9	Postn	Penk	Ltc4s	Lrp1	Mtss1	Igfbp4	H3f3b	Cp	Gnas
Mgp	Nfkbia	Psap	Esam	H2afx	Usmg5	Mxd1	Dstn	AW112010	Fbl	Tuba1a	Art3	Pip4k2a	Luc7l2	Pde4d	Rps7	Cpe	Ablim3	Pcsk6	H2afz	Gpi1	Csrp1	Frzb	Cdkn1a	Gmds	Msrb1	Slc48a1	Synpo2	Tmem204	Cndp2	Synj2bp	Rbms3	Phlda1	Saa3	Marcks	Arhgap24	Ltc4s	Rpl41	Cyb5r3	Laptm4a
Sparc	Klf4	Wfdc17	Ece1	Hmgn2	Atp5j	Cdk2ap2	Map1b	Ccl5	Pa2g4	Fn1	Cox4i2	Slc9a9	Golgb1	Chrm2	Rps15a	Rarres2	Fli1	Scn7a	Traf1	Slc16a3	Marcks	Gas6	Clec4e	Rps6ka2	Smpdl3a	Txnrd1	Atp2a2	Aldh1a1	Lgmn	Aplf	Bnc2	Sfrp1	Smpdl3a	Pcsk6	Ctsb	Mrc1	Rps9	Ndrg1	Ly6a
Pcolce	Jun	Csf1r	Gng11	Ranbp1	Atp5h	Clec4d	Mylk	H2-K1	Cct8	Emp3	Cygb	Dab2	Hnrnpa3	Ryr2	Rpl14	Slc9a3r1	Prkch	Arhgap24	Bcl2a1d	Ccl9	Pmp22	Lmo4	Nfkbia	Tmcc3	Clec4a1	Blvrb	Col4a1	Col4a1	Metrnl	D630045M09Rik	Fstl1	6030408B16Rik	Ahnak	Pmepa1	Lgals3	Pf4	Rpsa	Ppp1r2	Nrp1
C3	Cdkn1a	Ctsh	Icam2	Cks1b	Cox6b1	Mmp9	Myh11	Selplg	Atp5g1	Cd9	Kcnj8	Frmd4b	Ahnak	Sorbs1	Rps15	Smim1	Shank3	Ebf2	Ifitm1	Ero1l	Postn	Ltbp2	Nfkbiz	Pgm5	Fyb	Cstb	Dst	Col6a3	Basp1	Acad9	Kif26b	Apoe	App	Abca8a	Mdfic	Pmp22	Sparc	Sdpr	Pdlim1
Fbln2	Ier5	Ly86	Emcn	Hmgb1	Ndufb7	Cxcr2	Tns1	Cd74	Nop58	Anxa5	Steap4	Dock10	Bclaf1	Tacc2	Rpl3	Gpc3	Ablim1	Lama2	Napsa	Bsg	Ptn	Mfap5	Nlrp3	Plxna4	Nadk	Cyb5a	Myh11	Col8a1	Emp1	Cxcr2	Runx1	Fbln1	Crip1	Ankrd11	Mitf	Bin1	Actg1	Thbd	Ppp1r2
Igfbp7	Socs3	Ms4a7	Ptprb	Tubb4b	Uqcrb	Hdc	Pls3	Ltb	Npm1	Plec	Lhfp	Mrc1	Hnrnpu	Trdn	Rpl35	Hspb1	Itpkb	Lhfp	Ckb	Ccl6	Apod	Ace	Ccl2	Setbp1	Prr13	Gstm1	Aoc3	Gsta3	Hmox1	Gm10845	Synpo	Mgst1	Ednrb	Bicc1	Psap	Cd163	Fabp4	Aplp2	Tspan13
Col5a2	Klf2	Ms4a6c	Cd93	Smc2	Ndufa2	Hp	Filip1l	Ptpn18	Ppp1r14b	Rhoc	Mfge8	Tanc2	Pnisr	Cacna1c	Rpl10a	Aqp1	Adgrf5	Rora	Crip1	Gapdh	Cnn3	Fxyd6	Cflar	Chrm3	Samhd1	Pgd	Fn1	Lpl	Lgals1	Gm19757	Actn1	Osr1	Grn	Gm42418	1700112E06Rik	Klf2	Hsp90ab1	Ecscr	4931406P16Rik
Col14a1	Klf6	Aif1	Cldn5	Cenpa	Ndufb8	Btg1	Cpe	Ms4a4b	Srm	Ccl9	Colec11	Alcam	Ash1l	Lmo7	Rps12	Gas1	Cd36	C1qtnf7	Ctsh	Higd1a	Apoe	Cd200	Id2	Eps8	Sat1	Slc11a1	Myom1	Tcf4	Mafb	Gm20300	Col1a1	Plpp3	Psap	Heg1	Adam8	Pltp	Ly6e	Elk3	Actn4
Igfbp4	Nfkbiz	Trem2	Flt1	Cks2	Cox7a2	Trem1	Rbpms	Cd37	Cycs	Ecm1	Fam162a	Dock8	Chd4	Magi2	Rps23	Nbl1	Dock9	Cfh	Cxcl16	Msr1	Gas7	Pmepa1	Tlr2	Cpe	Cebpb	Slc40a1	Sorl1	Angptl2	Mrc1	Gm7609	Col1a2	Steap4	Acly	Kcnq1ot1	Gpnmb	Selenop	Psap	F11r	Cd9
Clec3b	Ccnl1	Cd68	Cd36	Anp32e	2010107E04Rik	Clec4e	Fblim1	Ptprc	Eif5a	Tmsb10	Gucy1b3	Prkcb	Dst	Mhrt	Rps24	Bcam	Fabp4	Negr1	Psmb8	Itgam	Itih5	Dkk3	Slc15a3	Heg1	Ear2	Slc7a11	Ahnak	Ccnd1	Odc1	5530601H04Rik	Creb3l2	AI607873	Cd38	Lama4	Myo1f	Smagp	Rpl8	Hes1	Ctnnb1
Pi16	Gadd45g	Ctsd	Mgll	Arl6ip1	Atp5o	Grina	Mfge8	Ebf1	Snrpf	Emp1	Pid1	F13a1	Trip11	Myh6	Rps3	Crip1	Mcc	Celf2	S100a4	Spp1	Sparc	Fibin	Tnfaip2	Sncaip	Itgb2	Card19	Fam129a	Fibin	Pdpn	D830005E20Rik	Ext1	Bmper	Gpx1	Lamb1	Nav2	Stab1	Rps15	Lcn2	Dusp3
Col6a1	Pnrc1	Mpeg1	Gpihbp1	Snrpd1	Ndufa11	Ccr1	Tm4sf1	Limd2	Slc25a5	Gpx1	Itga1	Adgre1	Nktr	Obscn	Rps26	Dcn	Sema6a	Htra3	AA467197	Thbs1	Tppp3	Rbp4	Basp1	Cdh11	Ly6e	Pf4	Inpp5a	Pla1a	Plin2	Eif2ak2	Fbln2	Igf1	Irf2bp2	Nfix	Xylt1	Wfdc17	Wdr89	Mmrn1	Gsn
Htra3	Gem	Pf4	Nrp1	Top2a	Atp5e	Tyrobp	Igfbp7	Arhgdib	Eef1g	Ahnak	Slc12a2	Ccnd3	Rbm25	Pcdh7	Rpl18a	Mt2	Pkp4	Itgbl1	Atox1	AA467197	Rarres2	Col5a2	C5ar1	Prkg1	Treml4	Srxn1	Itgb5	Tsc22d3	Rab1a	Ifnar1	Fn1	Trf	Mcl1	Ptp4a2	Cd300lf	Wwp1	Apoe	Nsg1	Itgb1
Ccdc80	Cebpb	Rgs10	Ly6e	Dut	Ndufa3	Cd52	Bcam	Srgn	Hspa9	Tpm4	Fabp5	Elmo1	Scaf11	Pln	Rpl26	Tmem176a	Arhgap31	Abca8b	Cytip	Basp1	Aldh1a1	Cyr61	Ccl7	Dennd5b	Csf1r	Txn1	Lpp	Bmp4	Snx2	Slfn8	Klhl29	Vit	mt-Nd3	Tnxb	Dgkz	Fcna	Calm1	Nts	Lpl
Cd34	Ifrd1	Cd52	Epas1	Ccdc34	Slc25a4	Lmnb1	Col18a1	Cd79a	Eif4a1	Cd44	Gpc6	Stab1	Sfpq	Ttn	Rpl27a	C1s1	Kitl	Naaladl2	Olfm1	Egln3	Ndrg1	Fmo2	Phlda1	Kcnt2	Dusp16	Aldh2	Ltbp4	C1qtnf2	Spp1	Syne1	Mrc2	C4b	Slpi	Ybx3	Fmnl2	Igf1	Cst3	Pard6g	Mprip
Serpinf1	Phlda1	Cyba	Fabp5	Birc5	Atp5l	Pglyrp1	Lmod1	H2-Aa	G3bp1	S100a11	Fabp4	Zfhx3	Acin1	Atp2a2	Rpl39	C4b	Mcf2l	Pde1a	H2afy	Clec4d	Sat1	Fn1	Pim1	Tmem164	Fcgr4	Cat	Plin4	Col4a2	Cd93	Ccdc82	Prkca	Clec3b	Aplp2	Zbtb20	Mctp1	Lyve1	H2-D1	Ppfibp1	Myadm
Ly6a	Sertad1	Laptm5	Mmrn2	Hnrnpab	Cycs	Sorl1	Serpine2	Nkg7	Hnrnpab	Tspo	Pten	Aoah	Akap9	Grm1	Rps3a1	Fabp5	Ptprm	Tnxb	Cst3	Ctsc	Col18a1	Loxl1	Ptgs2	Vwf	Fgr	Cd36	Smtn	Col5a3	Ctsd	Gm3002	Tenm3	Ggt5	Canx	Akap12	Mthfs	Nrp1	Hsp90b1	Stab1	Rgcc
Cfh	Dnajb1	Fcgr3	Sdpr	Pcna	Ndufv3	Retnlg	Hspb1	1-Sep	Hsp90ab1	Ccl6	7-Sep	Mctp1	Ranbp2	Mlip	Rpl13a	Gm20186	Tanc1	Aldh1a1	Tnip3	Cxcl3	Pdgfa	Ltbp1	Sqstm1	Csgalnact1	Gm2a	Ftl1-ps1	Tgm2	Ifngr1	Eps8	9930111J21Rik1	Bicc1	Glul	Ccl24	Atrx	Myo1e	Rnase4	mt-Atp6	Thy1	Rhoc
Col15a1	Cxcl1	Dab2	Heg1	Selenoh	Cox7c	Cd44	Nexn	Sub1	Prmt1	Crip2	Gjc1	Mertk	Arglu1	Tnni3k	Rpl36	S100a1	Dnm3	Adamts5	Cnn2	Mt1	Pdlim4	Nupr1	Tnf	Kank1	Ifitm6	Gdf15	Tns1	Itm2a	Fcgr1	A730017L22Rik	Col27a1	Gpx3	Ccl9	Camk2n1	Rab8b	Serpinb6a	mt-Co2	Apold1	S1pr1
Fbln1	Pim1	Ctsz	Cavin2	Mki67	Fabp3	S100a6	Smtn	H2-Eb1	Nop56	Iqgap1	Mast4	Myo5a	Ktn1	Dmd	Rps13	Timp1	Magi1	Bmper	Etv3	P4ha1	S100b	Ogn	Cd83	Npr3	Nr4a1	Htatip2	Tnxb	Kcnk2	Glrx	Acnat1	Col3a1	Inmt	Cd5l	Chd4	Rftn1	Snx6	mt-Nd1	Arl4a	Sgk1
Meg3	Csrnp1	Hexa	Cxcl12	Nap1l1	Myl3	Tnfaip2	Fhl1	Ly6e	Snrpd1	Lgals1	Rasgrp2	Nrros	Neat1	Myocd	Rpl5	Gpm6a	Rasal2	Egfr	Basp1	Pfkl	Tax1bp3	Smoc1	Ier3	Cped1	Ptprc	Psmb5	Adcy5	Nnmt	Maf	E330020D12Rik	Ddah1	Spon1	Cltc	Col15a1	Sash1	Timp2	Pfn1	Cav1	Snrk
Mmp2	Jund	Lst1	Tinagl1	Tagln2	Ndufb10	Cxcl2	Ppp1r12a	H2-Ab1	Eif2s2	Actg1	S1pr3	Zswim6	Bod1l	Cdh2	Rpl6	Hpgd	Bmp6	Fmo2	Bcl2a1b	Prdx5	Tuba1a	1500015O10Rik	Ptafr	Col4a4	Stk10	Adam8	Csde1	Oaf	Nrp2	Gimap1	Fndc1	Svep1	Dazap2	Col6a3	Spp1	Ccl6	Rps29	Cav2	Sparc
Pcolce2	Id3	Tgfbi	Crip2	Rad21	Cryab	Samsn1	Ramp1	Ifngr1	Erh	Card19	Serpini1	Ankrd44	Kcnq1ot1	Esrrg	Rpl11	Ly6e	Cdh13	Spon1	Fabp5	Slc2a1	Zeb2	Fmod	Bcl2a1d	Ece1	Adgre4	Fabp5	Flna	Pdgfrl	Pdia6	Gm17644	Gpc6	F3	Dbi	Lamb2	St18	Ccl8	Rps8	Egfl7	Tpm1
Serpinh1	Neat1	Unc93b1	Aplp2	Lmnb1	Rps27l	Wfdc17	Sparcl1	Laptm5	Snrpd3	Myadm	Snrk	Iqgap2	Kmt2a	Kcnd2	Rpl13	Mt1	Galnt18	Eda	Id2	Srgn	S100a6	Htra1	Cebpb	Fgf14	Ifitm3	Fth1	Marveld1	Ppp1r14a	Rgl1	Itga4	Kalrn		Emilin2	Ltbp4	Zmiz1	Ccl9	Serpinh1	Galnt18	Tpm4
Col6a2	Zfp36l1	Cxcl16	Id1	Lsm2	Tpm1	Fxyd5	Cnn1	Bcl2	Cacybp	Clic1	Cystm1	Mtss1	Spag9	Mybpc3	Rpl18	Sulf1	Myo10	Foxp2	Il1b	Anxa2	Emp2	Lbh	Cxcl1	Plcb1	Myo1g	Mgst1	Mrvi1	Prss23	Bcl2l1	Zfp937	Meg3		Glul	Meg3		Cd81	Vim	Gngt2	Tsc22d1
Gpx3	Hes1	Alox5ap	Ctsh	Alyref	Atp5g3	Lrg1	Rgs5	Cd79b	Cnbp	Alox5ap	Gnb4	Rbm47	Gm26917	Ppargc1a	Rpl4	Tgm2	Xdh	Gulp1	Marcksl1	Bnip3l	Scd2		Kdm6b	Tmtc2	Pglyrp1	Msrb1	Ppp1r12b	Spon2	Capg	Mageb16-ps1			Idh1	Mrc2		Cfp	AY036118	Nr2f2
Timp1	Btg1	Cstb	Aqp1	Rbm3	Mb	Slc16a3	Gm13889	Gimap1	Eif2s1	Ifitm3	Ano1	Arhgap22	Srrm1	Akap6	Rpl7	Cd2ap	Apbb2	Lamc1	Tspan13	Ecm1	Anxa5		Txnrd1	Acer2	Stap1	Mt1	Psap	Vwa1	Ccl4	Mid1			Laptm5	Pkd2		Dab2		Ntn1
Timp2	Rhob	Cybb	Clu	Cbx3	Ndufa7	Gda	Itga8	Mef2c	Gnl3	Klf2	Errfi1	Rreb1	Thrap3	Cacnb2	Rps10	Gas6	Prex2	Lrp1	Cfp	Eif4ebp1	Fabp5		Ccl12	Cemip2	Atp1a1	Prdx1			Cd36	Rtp3			Lrg1	Pura		Ednrb		Palm
Loxl1	Mt1	Tmem176b	Klf2	Tuba1c	Sec61b	Ifitm2	Lmcd1	Foxp1	Anp32b	Metrnl	Gja4	Wwp1	Malat1	Ccdc141	Rps8	Hist1h2bc	Tspan7	Ror1	Clec10a	Hif1a	S100a16		Il1a	Crim1	Coro1a	Prdx6			Cdk14	Vmn1r58			Pf4	Ski		Fcrls		Rab11a
Col5a1	Atf4	Adgre1	Cpe	Ube2c	Tnni3	Lst1	Ptgis	Gimap4	Mrpl12	Sh3bgrl3	Higd1b	Zdhhc14	Nsd1	Myom1	Eef1b2	Rnase4	Fry	Sdc2	H2-DMb2	Lgals3	Sfrp1		Mapkapk2	Rasgef1b	Samsn1	Ednrb			Ctsb	Zfp560			Pycard	Zeb1		Glul		Rhoj
Adamts2	Hspa1a	Ccr2	Tspan13	Lsm5	Chchd10	Alox5ap	Ptp4a3	Ighm	Rps27l	Rtn4	Ifitm1	Tgfbr1	Prpf38b	Pde4b	Rpl21	Timp2	Lims2	Smoc2	Ly86	Prdx6	Igfbp7		Rel	Tmem2		Gsr			Gda				Pygl			Hmox1		Tgfbr2
Adamts5	Slc38a2	Pld4	Cytl1	Set	Cox6a2	Slc7a11	Rock1	Ly6d	Ddx21	Txn1	Prkg1	Abca9	Slk	Sorbs2	Rpl23	Tm4sf1	St6galnac3	Sgcd	Rel	Tgm2	Serpine2		Srgn	Dock6		Lgals3			Id2				Ywhaz			Ifitm3		Tgm2
Tnxb	Irf1	Trf	Cav2	Dnajc9	Mdh1	Stk17b	Actn4	Ctla2a	Cct5	Cdh13	Trpc3	Maf	Sptbn1	Vegfa	Rps11		Tmtc2	Abca6	Relb	Vegfa	Pmepa1		Thbs1	Il6st		Por			Rbpj							Ninj1		Timp3
Axl	Mcl1	Hexb	Srgn	Srsf3	Psmb3	Tpd52	Npnt	Dusp2	Phb2	Ppp1r14b		Ophn1		Coro6	Rps2		Ushbp1	Lsamp	Tmem123		Stmn1		Tnfaip3	Rgs3		Ptgr1			Rnase4							Npl
Nid1	Adamts1		Ltbp4		Romo1		Tinagl1	Pdcd4	Srsf7			Lifr		Ivns1abp	Rpl28			Meg3					Kctd12	Sox5												Pepd
			Cfh									Psd3		Prune2									Nfkb1													Stard8
