# Supplementary material for: An integrated resource for ischemic heart disease defines hallmarks and heterogeneity across time and space
Source: Acta Pharm Sin B. 2025 Nov 14;16(1):642–6. doi: 10.1016/j.apsb.2025.11.020 (PMC12828080; doi:10.1016/j.apsb.2025.11.020)
Supplement: Multimedia component 9 [file mmc9.csv]

Cluster_1	Cluster_2	Cluster_3	Cluster_4	Cluster_5	Cluster_6	Cluster_7	Cluster_8	Cluster_9	Cluster_10	Cluster_11	Cluster_12	Cluster_13	Cluster_14	Cluster_15	Cluster_16	Cluster_17	Cluster_18	Cluster_19	Cluster_20	Cluster_21	Cluster_22	Cluster_23	Cluster_24	Cluster_25	Cluster_26	Cluster_27	Cluster_28	Cluster_29	Cluster_30	Cluster_31	Cluster_32	Cluster_33	Cluster_34	Cluster_35	Cluster_36	Cluster_37	Cluster_38	Cluster_39	Cluster_40
MI:1d	ctrl	MI:1d	MI:7d	Sham:3mth	MI:1d	MI:7d	MI:7d	ctrl:12wks	ctrl	HFD:0mth	Sham:1d	ctrl	ctrl	MI:3d	MI:1d; MI:3d; MI:5d	HFD:16wks	MI:3d	ctrl	ctrl	MI:3d	MI:3mth	HFD:16wks	HFD:8wks	ctrl	MI:3d	MI:1d	HFD:0wks	MI:7d	MI:1d; MI:3d; MI:5d	IR:14d	MI:3d	MI:7d	MI:3d	MI:3d	I/R:1d	MI:3d	MI:3d	diabetogenic high-fat diet with 0.15% cholesterol (DDC) diet for 12 weeks	ctrl
ctrl	MI:14d	Sham:1d	MI:7d	-	HFD:0wks	Sham:3mth	MI:7d	Sham:3mth	mix	HFD:22wks	MI:1d	MI:7d	MI:7d	MI:3d	MI:4d	HFD:16wks	MI:3d	ctrl	MI:7d	mix	Sham:3mth	HFD:0wks	HFD:16wks	ctrl	mix	MI:1d	MI:7d	ctrl	MI:3d	IR:14d	MI:7d	ctrl	MI:3d	ctrl	MI:3d	MI:5d	MI:3d	ctrl:12wks	MI:3d
ctrl:12wks	MI:3d	Sham:1d	MI:3d	HFD:16wks	HFD:8wks	MI:7d	MI:7d	ctrl	mix	MI:3d	MI:3mth	MI:1d	ctrl	MI:7d	MI	HFD:16wks	MI:7d	MI:7d	MI:14d	MI:3d	Sham:3mth	HFD:8wks	HFD:8wks	I/R:1d	MI:4d	MI:4d	HFD:16wks	ctrl	MI:4d	IR:3d	MI:7d	ctrl	MI:1d; MI:3d; MI:5d	MI:3d	I/R:3d	MI:7d	MI:1d	MI:14d	MI:5d
diabetogenic high-fat diet with 0.15% cholesterol (DDC) diet for 12 weeks	HFD:8wks	MI:3d	MI:1d	MI:7d	HFD:8wks	MI:14d	ctrl	MI:1d	ctrl	mix	Sham:3mth	MI:7d	MI:7d	ctrl	ctrl	HFD:22wks	I/R:1d	I/R:1d	MI:7d	MI:7d	ctrl	HFD:16wks	mix	I/R:1d	ctrl	MI:7d	MI:3d	ctrl	MI:3d	MI:3d	MI:1d	ctrl	ctrl	MI:7d	MI:7d	Sham:3d	I/R:1d	HFD:0wks	MI:3d
ctrl	HFD:16wks	Sham:3d	ctrl	HFD:26wks	ctrl	ctrl	MI:1d	MI:14d	MI:1d	MI:1d; MI:3d; MI:5d	MI:3mth	MI:7d	ctrl	ctrl	ctrl	HFD:0wks	I/R:1d	MI:1h	MI:3d	MI:1d; MI:3d; MI:5d	MI:7d	HFD:16wks	mix	MI:3d	ctrl	MI:4d	ctrl	MI:30d	MI:5d	MI:3d	I/R:1d	MI:30d	MI:7d	MI:7d	MI:7d	ctrl	I/R:1d	HFD:16wks	MI:3d
MI:7d	MI:7d	MI:3d	MI:7d	MI:7d	MI:7d	HFD:22wks	MI:7d	ctrl	MI:1d; MI:3d; MI:5d	MI:3d	HFD:0wks	MI:7d	MI:4d	MI:1d	MI:7d	HFD:8wks	MI:1d	I/R:4h	HFD:8wks	healthy; sham; MI:1d; MI:3d	MI:14d	HFD:0mth	MI:1d	MI:7d	HFD:22wks	mix	HFD:0wks	ctrl	MI:3d	IR:14d	MI:7d	ctrl	MI:3d		MI:7d	MI:7d	ctrl		MI:3d
ctrl stage	HFD:22wks	Sham:3d	HFD:8wks	MI:14d	ctrl	MI:3d	MI:3d	MI	MI:7d	mix	MI:14d	MI:7d	ctrl	I/R:1d	HFD:26wks	HFD:16wks	MI:1h	MI:1d	HFD:16wks	MI:1d	MI:42d	HFD:8wks	MI:1d; MI:3d; MI:5d	MI:1d	MI:3d	mix	HFD:8wks	ctrl		HFD:6wks	MI:7d	MI:30d	MI:7d		I/R:1d		ctrl
ctrl	Sham:3d	HFD:26wks	ctrl	MI:7d	Sham:3d	MI:3d	MI:1d	MI:7d	MI:3d	Sham:3d	ctrl	MI:1d	MI:3d	I/R:3d	MI:3mth	MI:3d	MI:7d	MI:7d	HFD:26wks	MI:1d	HFD:8wks	HFD:0wks	MI:3d	MI:7d	MI:3d	MI:3d		MI:7d		MI:3d	I/R:3d	HFD:0wks			MI:1d		MI:1h
Sham:1d	HFD:26wks	MI:7d	MI:7d	mix	MI:7d	MI:1d; MI:3d; MI:5d	MI:7d	MI:3d	MI:3d	MI:14d	Sham:3mth	MI:1h	ctrl	MI:1d	MI:1d	MI:1d	I/R:1d	MI:7d	HFD:16wks	MI:1d	HFD:16wks	ctrl	MI:1d	MI:7d	ctrl	MI:5d				MI:3d	MI:7d
Sham:3d	MI:1d	HFD:22wks	MI:1d	mix	ctrl	MI:3d	Sham:3mth	MI:1d	MI:3d	MI:7d	ctrl	I/R:4h	MI:7d	I/R:1d	MI:7d	HFD:16wks	MI:7d	MI:1d	HFD:8wks	MI:7d	HFD:8wks	MI:7d	MI:5d	MI:7d	MI:2d	MI:5d				MI:3d	MI:3d
MI:7d	MI:3d	MI:7d	MI:3mth	MI:3d	MI:7d	MI:3d	Sham:1d	ctrl	mix	MI:7d	ctrl	MI:1h	MI:7d	I/R:4h	healthy; sham; MI:1d; MI:3d	HFD:16wks	MI:7d	MI:1h	MI:1d	MI:1d	HFD:0wks	HFD:0wks	mix	MI:1h	healthy; sham; MI:1d; MI:3d	MI:3d				MI:3d	MI:7d
MI:3mth	HFD:8wks	mix	MI:7d	Sham:1d	ctrl	mix	Sham:3d	MI:1d	mix	MI:7d	MI:3d	I/R:1d	MI:7d	ctrl	MI:1d	HFD:22wks	ctrl	ctrl	MI:3d	MI:1d	HFD:26wks	MI:3d	mix	MI:1h	Sham:3d	MI:1d; MI:3d; MI:5d				IR:3d	MI:7d
Sham:3mth	HFD:0wks	HFD:8wks	Sham:3mth	ctrl	MI:3d	ctrl	ctrl	MI:5d	MI:5d	MI:4d	MI:7d	MI:3d	MI:7d	MI:7d	MI:2d	HFD:22wks	I/R:4h	MI:3d	MI:1d	MI:1d	HFD:0wks	ctrl	MI:3d	MI:3d	MI:3d	MI:3d				MI:3d
Sham:3mth	HFD:16wks	ctrl	HFD:8wks	mix	MI:7d	ctrl	HFD:8wks	MI:3d	MI:5d	ctrl	ctrl	MI:7d	MI:1d	MI:7d	MI:2d	MI:14d	MI:7d	MI:7d	MI:4d	MI:3d	HFD:22wks	ctrl	MI:5d	MI:1d	MI:1d; MI:3d; MI:5d	MI:4d				MI:3d
MI:3mth	HFD:16wks	mix	MI:3d	MI:7d	diabetogenic high-fat diet with 0.15% cholesterol (DDC) diet for 12 weeks	MI:5d	HFD:8wks	MI:3d	ctrl	HFD:0wks	HFD:8wks	MI:7d	MI:7d	I/R:1d	ctrl	MI:14d	MI:7d	MI:7d	MI:3d	ctrl	ctrl	MI:30d	MI:3d	I/R:4h		MI:7d
MI:3d	HFD:16wks	MI:7d	ctrl	mix	MI:3d	ctrl	HFD:16wks	ctrl	MI:7d	MI:7d	MI:7d	I/R:1d	ctrl	MI:7d	MI:14d	MI:30d	MI:1d	MI:7d	mix	ctrl	HFD:16wks	MI:14d	MI:1d; MI:3d; MI:5d	I/R:1d
HFD:0wks	HFD:8wks	ctrl	Sham:1d	MI:5d	Sham:1d	ctrl	HFD:0wks	mix	MI:7d	ctrl	HFD:0wks	MI:7d	ctrl	MI:7d	MI:1d	MI:7d	MI:1h	I/R:1d	MI:3d	MI:7d	HFD:8wks	HFD:0wks	HFD:8wks	MI:7d
HFD:16wks	HFD:0wks	MI:1d	Sham:3d	MI:3d	Sham:3d	MI:3d	HFD:26wks	mix	MI:7d	MI:7d	MI:7d	I/R:3d	MI:1d	MI:7d	ctrl	MI:7d	ctrl	MI:7d	MI:3d		MI:7d	MI:7d	ctrl	MI:7d
MI:7d	ctrl	MI:3d	ctrl	MI:7d	MI:7d	MI:1d	HFD:22wks	mix	MI:5d	MI:7d	HFD:16wks	MI:3d	mix	MI:1h	MI:1d	HFD:16wks	ctrl	MI:1h	MI:7d		HFD:16wks	HFD:8wks	mix
HFD:26wks	MI:7d	MI:3d	MI:1d	MI:3d	ctrl:12wks	MI:3d	HFD:0wks	ctrl	MI:3d	HFD:8wks	HFD:8wks	ctrl	HFD:0wks	MI:1h	MI:7d	HFD:8wks	MI:1h	MI:1h	MI:5d		MI:3d	ctrl	MI:1d; MI:3d; MI:5d
HFD:8wks	ctrl	MI:7d	MI:7d	MI:7d	MI:1d	MI:1d	HFD:16wks	ctrl	MI:3d	MI:7d	MI:7d	I/R:3d	HFD:8wks	MI:1h	MI:3d	ctrl	MI:1h	MI:7d	mix		MI:7d	HFD:0wks	MI:7d
HFD:16wks	HFD:16wks	Sham:3d	HFD:0wks	MI:1d; MI:3d; MI:5d	Sham:1d	MI:1d	MI:1d	MI:7d	MI:1d	MI:1d	HFD:16wks	MI:3d	MI:7d	MI:7d	diabetogenic high-fat diet with 0.15% cholesterol (DDC) diet for 12 weeks	HFD:16wks	I/R:4h	MI:3d	mix			HFD:0wks	MI:3d
ctrl	HFD:16wks	MI:3d	Sham:3d	ctrl	MI:3d	ctrl	HFD:0mth	MI:3mth	MI:1d	MI:7d	Sham:3d	MI:3d	HFD:0wks	ctrl	MI:3d	HFD:0wks	MI:1d	Sham:1d	MI:7d			MI:3d	ctrl
HFD:8wks	MI:7d	HFD:26wks	Sham:3mth	MI:3d	MI:3d	MI:1d	ctrl	MI:3d	ctrl	ctrl	ctrl	I/R:1d		MI:7d	-	MI:1d	diabetogenic high-fat diet with 0.15% cholesterol (DDC) diet for 12 weeks	MI:14d	ctrl			HFD:26wks	ctrl
HFD:26wks	HFD:0mth	MI:3d	ctrl stage	MI:5d	MI:1d	MI:3d	MI:14d	ctrl	MI:1d	HFD:8wks	Sham:1d	I/R:1d		MI:1h	ctrl	MI:7d	ctrl		MI:5d			MI:30d	MI:3d
MI:3mth	Sham:1d	Sham:3d	IR:3d	MI:7d	Sham:1d	mix	MI:30d	Sham:3d	MI	MI:3d	MI:7d	Sham:3d		MI:1d	MI:1d		I/R:4h		MI:7d			HFD:0wks	ctrl
ctrl	HFD:8wks	MI:3d	diabetogenic high-fat diet with 0.15% cholesterol (DDC) diet for 12 weeks	HFD:26wks	IR:3d	ctrl	IR:14d	MI:1d	ctrl	MI:3d	MI:7d	MI:3d		MI:1h	Sham:3d		MI:1h		ctrl				MI:7d
HFD:0wks	Sham:3d	Sham:1d	HFD:16wks	MI:1d	Sham:3d	MI:7d	HFD:8wks	MI:2d	MI:14d	MI:7d	MI:42d	I/R:1d		I/R:1d	ctrl		I/R:3d		ctrl				MI:4d
MI:14d	ctrl	MI:3d	ctrl	HFD:8wks	MI:3d	MI	ctrl	ctrl stage	MI:30d	ctrl	I/R:4h	MI:1h		MI:3d	ctrl		I/R:4h
HFD:22wks	HFD:0wks	MI:5d	MI:3d	MI:7d	MI:3d	MI:3d	Sham:3d	MI:1d	-	mix	MI:3d	MI:1h		MI:7d	IR:14d		MI:1d
ctrl	HFD:0wks	MI:4d	ctrl:12wks	Sham:3d	MI:1h	MI:7d	MI:7d	MI:3d	ctrl	ctrl	MI:7d	I/R:4h		MI:7d	Sham:1d		Sham:1d
Sham:1d	MI:1d	HFD:8wks	Sham:1d	MI:2d	MI:3d	healthy; sham; MI:1d; MI:3d	ctrl	MI:1d	MI:1d	MI:3d	HFD:8wks	I/R:3d		MI:7d	MI:3d		I/R:1d
IR:3d	MI:3d	MI:3d	HFD:16wks	ctrl	MI:3d	ctrl	MI:7d	MI:7d	ctrl	ctrl	MI:7d	MI:3d		MI:7d	MI:3d		I/R:1d
Sham:3mth	ctrl:12wks	MI:7d	ctrl	HFD:16wks	MI:1d	ctrl	ctrl stage	Sham:1d	MI:1d	MI:3d	MI:7d	ctrl		IR:3d	IR:3d		-
MI:1d	MI:5d	MI:7d	MI:1d	HFD:16wks	MI:5d	MI:3d	HFD:0wks	MI	MI:3d	HFD:0wks	MI:1h	MI:3d		MI:1h	MI:1d		diabetogenic high-fat diet with 0.15% cholesterol (DDC) diet for 12 weeks
HFD:16wks	MI:3d	ctrl	MI:3mth	ctrl	IR:3d	MI:1d	HFD:16wks	MI:7d	MI:1d	MI:7d	MI:1d	MI:3d		MI:3d	MI:4d
MI:7d	ctrl	Sham:3mth	HFD:8wks	-	MI:7d	MI:1d	ctrl	Sham:3d		HFD:0wks	MI:3d	I/R:4h		IR:14d	Sham:3mth
MI:3mth	diabetogenic high-fat diet with 0.15% cholesterol (DDC) diet for 12 weeks	HFD:16wks	HFD:16wks	MI:3d	ctrl	mix	HFD:16wks	MI:7d		MI:7d	MI:7d	MI:1d		MI:1h	MI:1d
Sham:3d	ctrl	HFD:16wks	HFD:0wks	MI:3d	HFD:26wks	MI:3d	HFD:8wks	HFD:0wks		-	I/R:1d	MI:7d			Sham:3d
HFD:0wks	MI:1d	HFD:22wks	HFD:8wks	MI:4d	MI:4d	MI:2d	HFD:8wks	MI:7d		HFD:0wks	I/R:1d	MI:1h			HFD:0mth
HFD:0wks	ctrl	MI:3mth	HFD:0wks	MI:3d	IR:14d	MI:3d	MI:7d	MI:7d		ctrl	I/R:1d	I/R:1d			IR:14d
HFD:0wks	MI:7d	MI:1d; MI:3d; MI:5d	HFD:0mth	MI:3d	Sham:1d	MI:5d	MI:3d	Sham:1d		ctrl	MI:1d	MI:1d			MI:42d
HFD:16wks	Sham:3mth	HFD:0wks	Sham:3d	MI:7d	HFD:0mth	mix	MI:7d	HFD:8wks		mix	I/R:3d	I/R:3d
MI:7d	mix	HFD:8wks	HFD:8wks	MI:3d	MI:7d	MI:1d; MI:3d; MI:5d	ctrl stage	HFD:8wks		MI:5d	MI:3d	MI:3d
MI:3d	mix	MI:3mth	HFD:26wks	ctrl	Sham:3d	healthy; sham; MI:1d; MI:3d	HFD:0wks	HFD:8wks		MI:30d	ctrl
MI:1d	MI:3d	HFD:8wks	ctrl	MI:5d	HFD:26wks	MI:2d	HFD:8wks	HFD:16wks		HFD:8wks	ctrl
MI:1d	HFD:8wks	ctrl	MI:3d	Sham:1d	MI:3d	Sham:3d	MI:3d	HFD:8wks		MI:4d	ctrl
HFD:16wks	ctrl	HFD:8wks	MI:3mth	ctrl	-	MI:5d	HFD:8wks	HFD:16wks		MI:3mth
Sham:1d	mix	HFD:0wks	MI:3d	MI:7d	MI:3mth	healthy; sham; MI:1d; MI:3d	HFD:8wks	HFD:26wks		ctrl
IR:3d	ctrl	HFD:8wks	MI:1d	HFD:8wks	ctrl	HFD:22wks	HFD:8wks	HFD:22wks		MI:3d
MI:3d	ctrl	Sham:3mth	MI:3d	Sham:1d	ctrl	MI:4d	HFD:8wks	MI:1d
HFD:8wks	MI:1d; MI:3d; MI:5d	MI:7d	Sham:3d	MI:1d	MI:3d	MI:2d		ctrl
HFD:8wks	-	MI:14d	Sham:3d	MI:3d	ctrl	MI:1d		MI:14d
HFD:16wks	ctrl	MI:7d	IR:3d	HFD:8wks	ctrl	MI:1h		mix
HFD:26wks	-	HFD:16wks	Sham:1d	ctrl	-	MI:4d		MI:7d
HFD:8wks	MI:3d	MI:3d	MI:1d	MI:3d	Sham:3mth	MI:4d		MI:3d
MI:3d	MI:3d	HFD:0wks	Sham:3d	Sham:3d	MI:14d			ctrl
HFD:8wks	HFD:8wks	MI:3d	HFD:22wks	MI:1d	healthy; sham; MI:1d; MI:3d			mix
MI:3d	ctrl	ctrl	HFD:16wks	MI:3d	MI:1d			MI:5d
HFD:0wks	mix	MI:5d	HFD:16wks	Sham:3d	HFD:16wks			MI:1d
HFD:22wks	MI:42d	ctrl	ctrl	MI:3d	MI:3mth			MI:1d
HFD:22wks	MI:7d	MI:4d	Sham:1d	IR:3d	mix			ctrl
MI:7d	HFD:8wks	MI:1d	MI:3d	MI:1d	mix			MI:7d
MI:7d	MI:3d	ctrl	Sham:3d	MI:7d	MI:4d			mix
MI:3d	HFD:0wks	ctrl:12wks	MI:3d	MI	MI:3d			mix
MI:7d	MI:7d	MI:7d	ctrl	MI:4d	Sham:3d			ctrl
ctrl	MI:7d	MI:3d	HFD:8wks	HFD:8wks	MI:3d			MI:2d
Sham:3d	ctrl	MI:14d	HFD:16wks	Sham:3d	HFD:22wks			MI
MI:3d	MI:7d	MI:3d	Sham:3mth	MI:1d	HFD:8wks			MI:3d
HFD:16wks	MI:4d	mix	Sham:3mth	MI:7d	ctrl			ctrl
ctrl	HFD:22wks	Sham:3d	HFD:8wks	MI:3d	Sham:3d			MI:3d
MI:3mth	MI:1h	HFD:8wks	IR:14d	MI:7d	Sham:1d			MI:7d
MI:3d	MI:5d	MI:1d	IR:14d		MI:3d			MI:7d
HFD:8wks	MI:1d	ctrl	diabetogenic high-fat diet with 0.15% cholesterol (DDC) diet for 12 weeks		MI:7d			MI:1d
Sham:3d	MI:7d	MI:3d	MI:3mth		Sham:3d			MI:2d
MI:7d	MI:3d	MI:3d	MI:3mth		MI:4d			ctrl
HFD:0wks	MI:7d	ctrl	ctrl		MI:42d			ctrl
HFD:8wks	MI:1d	MI	diabetogenic high-fat diet with 0.15% cholesterol (DDC) diet for 12 weeks		HFD:0wks			MI:3d
ctrl	MI:7d	MI:1d	Sham:3mth		ctrl			ctrl
HFD:16wks	ctrl stage	IR:3d	-					MI:3d
MI:7d	ctrl	ctrl	MI:1d
MI:7d	MI:7d	MI:3d	MI:3d
Sham:3d	HFD:26wks	MI:3d	IR:14d
Sham:1d	MI:3d	MI:1d	MI:3d
ctrl	MI:3d	mix	ctrl
MI:7d	Sham:1d	mix	MI:1d
MI:3d	Sham:3mth	MI:7d	Sham:1d
HFD:22wks	ctrl	MI:5d	MI:1d
MI:3d	HFD:0wks	MI:3d	ctrl
HFD:16wks	MI:1d	ctrl	HFD:8wks
HFD:8wks	ctrl	MI:3d	HFD:26wks
MI:7d	MI:14d	HFD:8wks	Sham:1d
MI:1d	Sham:1d	MI:1d	MI:7d
MI:7d	HFD:8wks	ctrl	HFD:8wks
MI:3d	MI:7d	ctrl	-
HFD:8wks	MI:3d	MI:1d	HFD:0wks
HFD:8wks	diabetogenic high-fat diet with 0.15% cholesterol (DDC) diet for 12 weeks	IR:3d	Sham:3mth
MI:3d	MI:1d	HFD:16wks	Sham:3mth
HFD:8wks	HFD:16wks	MI:1d
HFD:16wks	MI:3mth	ctrl
ctrl	MI:3d	MI:3d
HFD:0mth	MI:7d	HFD:26wks
MI:3d	IR:3d	ctrl
MI:42d	MI:30d	MI:2d
HFD:8wks	MI:1d	MI:7d
MI:7d	MI:3d	MI:14d
MI:7d	Sham:3d	mix
HFD:8wks	MI:1d	HFD:0mth
IR:14d	MI:5d	MI:3d
HFD:8wks	ctrl	ctrl
MI:7d	Sham:3d	MI:3d
ctrl	MI:3mth	ctrl
MI:3mth	MI:3d	ctrl
MI:7d	ctrl	ctrl
HFD:0wks	ctrl	Sham:3d
HFD:16wks	MI:7d	MI:3d
Sham:3mth	MI:30d	IR:3d
HFD:16wks	MI:7d	MI:4d
HFD:0wks	IR:3d	MI:2d
HFD:0wks	IR:3d	MI:1d
MI:7d	HFD:8wks	mix
MI:7d	MI:1h	ctrl
HFD:16wks	MI:7d	MI:3d
HFD:8wks	MI:1h	MI:1d
MI:3d	ctrl	IR:3d
HFD:8wks	HFD:16wks	Sham:3mth
ctrl	HFD:8wks	HFD:16wks
ctrl	MI:7d	MI
MI:7d	Sham:3d	MI:3mth
MI:14d	Sham:3d	MI:4d
MI:30d	MI:4d	ctrl
MI:3d	MI:1d	MI:7d
-	MI:2d
ctrl	ctrl
MI:14d	ctrl
IR:14d	HFD:26wks
IR:14d	MI:7d
MI:3d
HFD:0wks
MI:7d
MI:3d
mix
MI:3d
MI:7d
MI:7d
Sham:1d
HFD:16wks
HFD:0wks
MI:7d
MI:7d
ctrl
IR:3d
HFD:8wks
HFD:8wks
HFD:16wks
HFD:22wks
HFD:22wks
MI:7d
MI:3d
ctrl
MI:7d
MI:3d
Sham:1d
HFD:16wks
HFD:26wks
HFD:26wks
HFD:8wks
HFD:8wks
HFD:8wks
HFD:8wks
MI:14d
MI:7d
mix
MI:7d
HFD:0wks
Sham:1d
MI:3d
HFD:16wks
MI:7d
MI:7d
MI:7d
MI:3d
