# Supplementary material for: An integrated resource for ischemic heart disease defines hallmarks and heterogeneity across time and space
Source: Acta Pharm Sin B. 2025 Nov 14;16(1):642–6. doi: 10.1016/j.apsb.2025.11.020 (PMC12828080; doi:10.1016/j.apsb.2025.11.020)
Supplement: Multimedia component 10 [file mmc10.xlsx]

## Sheet: SMP1
ID	Description	GeneRatio	BgRatio	pvalue	p.adjust	qvalue	geneID	Count
GO:0006007	glucose catabolic process	10/49	26/28891	3.84e-22	4.46e-19	2.56e-19	Pgk1/Tpi1/Pfkp/Pkm/Gpi1/Ldha/Gapdh/Eno1/Pfkl/Aldoa	10
GO:0006735	NADH regeneration	9/49	17/28891	1.28e-21	4.46e-19	2.56e-19	Pgk1/Tpi1/Pfkp/Pkm/Gpi1/Gapdh/Eno1/Pfkl/Aldoa	9
GO:0061621	canonical glycolysis	9/49	17/28891	1.28e-21	4.46e-19	2.56e-19	Pgk1/Tpi1/Pfkp/Pkm/Gpi1/Gapdh/Eno1/Pfkl/Aldoa	9
GO:0061718	glucose catabolic process to pyruvate	9/49	17/28891	1.28e-21	4.46e-19	2.56e-19	Pgk1/Tpi1/Pfkp/Pkm/Gpi1/Gapdh/Eno1/Pfkl/Aldoa	9
GO:0061620	glycolytic process through glucose-6-phosphate	9/49	20/28891	8.82e-21	2.46e-18	1.41e-18	Pgk1/Tpi1/Pfkp/Pkm/Gpi1/Gapdh/Eno1/Pfkl/Aldoa	9
GO:0019320	hexose catabolic process	10/49	38/28891	3.37e-20	7.82e-18	4.48e-18	Pgk1/Tpi1/Pfkp/Pkm/Gpi1/Ldha/Gapdh/Eno1/Pfkl/Aldoa	10
GO:0006090	pyruvate metabolic process	13/49	137/28891	7.77e-20	1.55e-17	8.85e-18	Pgk1/Tpi1/Pfkp/Pkm/Gpi1/Ldha/Gapdh/Slc16a3/Eno1/Pfkl/Ier3/Aldoa/Pgam1	13
GO:0061615	glycolytic process through fructose-6-phosphate	9/49	26/28891	1.63e-19	2.84e-17	1.62e-17	Pgk1/Tpi1/Pfkp/Pkm/Gpi1/Gapdh/Eno1/Pfkl/Aldoa	9
GO:0046365	monosaccharide catabolic process	10/49	45/28891	2.25e-19	3.49e-17	2e-17	Pgk1/Tpi1/Pfkp/Pkm/Gpi1/Ldha/Gapdh/Eno1/Pfkl/Aldoa	10
GO:0006006	glucose metabolic process	14/49	225/28891	1.07e-18	1.39e-16	7.96e-17	Igfbp3/Pgk1/Tpi1/Pfkp/Pkm/Gpi1/Ldha/Gapdh/Pgm1/Eno1/Pfkl/Aldoa/Fabp5/Pgam1	14
GO:0016052	carbohydrate catabolic process	13/49	167/28891	1.1e-18	1.39e-16	7.96e-17	Pgk1/Tpi1/Pfkp/Pkm/Gpi1/Ldha/Gapdh/Pgm1/Eno1/Pfkl/Ier3/Aldoa/Pgam1	13
GO:0019318	hexose metabolic process	14/49	259/28891	7.77e-18	9.02e-16	5.16e-16	Igfbp3/Pgk1/Tpi1/Pfkp/Pkm/Gpi1/Ldha/Gapdh/Pgm1/Eno1/Pfkl/Aldoa/Fabp5/Pgam1	14
GO:0006096	glycolytic process	11/49	104/28891	1.98e-17	2.13e-15	1.22e-15	Pgk1/Tpi1/Pfkp/Pkm/Gpi1/Gapdh/Eno1/Pfkl/Ier3/Aldoa/Pgam1	11
GO:0005996	monosaccharide metabolic process	14/49	287/28891	3.28e-17	3.26e-15	1.87e-15	Igfbp3/Pgk1/Tpi1/Pfkp/Pkm/Gpi1/Ldha/Gapdh/Pgm1/Eno1/Pfkl/Aldoa/Fabp5/Pgam1	14
GO:0071456	cellular response to hypoxia	10/49	121/28891	8.14e-15	7.56e-13	4.33e-13	Bnip3/Fam162a/Higd1a/Pgk1/Egln1/Egln3/Eno1/Vegfa/Bnip3l/Eif4ebp1	10
GO:0006091	generation of precursor metabolites and energy	14/49	484/28891	4.5e-14	3.92e-12	2.24e-12	Bnip3/Pgk1/Tpi1/Pfkp/Pkm/Gpi1/Ldha/Gapdh/Pgm1/Eno1/Pfkl/Ier3/Aldoa/Pgam1	14
GO:0036294	cellular response to decreased oxygen levels	10/49	146/28891	5.52e-14	4.52e-12	2.59e-12	Bnip3/Fam162a/Higd1a/Pgk1/Egln1/Egln3/Eno1/Vegfa/Bnip3l/Eif4ebp1	10
GO:0071453	cellular response to oxygen levels	10/49	162/28891	1.58e-13	1.21e-11	6.92e-12	Bnip3/Fam162a/Higd1a/Pgk1/Egln1/Egln3/Eno1/Vegfa/Bnip3l/Eif4ebp1	10
GO:0001666	response to hypoxia	11/49	233/28891	1.65e-13	1.21e-11	6.92e-12	Bnip3/Fam162a/Higd1a/Pgk1/Egln1/Egln3/Eno1/Vegfa/Bnip3l/Eif4ebp1/Pgf	11
GO:0070482	response to oxygen levels	12/49	324/28891	2.06e-13	1.43e-11	8.2e-12	Bnip3/Fam162a/Higd1a/Pgk1/Egln1/Egln3/Eno1/Vegfa/Bnip3l/Nppb/Eif4ebp1/Pgf	12
GO:0036293	response to decreased oxygen levels	11/49	264/28891	6.45e-13	4.28e-11	2.45e-11	Bnip3/Fam162a/Higd1a/Pgk1/Egln1/Egln3/Eno1/Vegfa/Bnip3l/Eif4ebp1/Pgf	11
GO:0046184	aldehyde biosynthetic process	6/49	28/28891	6.35e-12	4.02e-10	2.3e-10	Pgk1/Tpi1/Gapdh/Eno1/Aldoa/Pgam1	6
GO:0046166	glyceraldehyde-3-phosphate biosynthetic process	5/49	12/28891	8.93e-12	5.41e-10	3.1e-10	Pgk1/Tpi1/Gapdh/Eno1/Pgam1	5
GO:0044282	small molecule catabolic process	11/49	353/28891	1.49e-11	8.67e-10	4.96e-10	Pgk1/Tpi1/Pfkp/Pkm/Gpi1/Ldha/Gapdh/Slc16a3/Eno1/Pfkl/Aldoa	11
GO:0019682	glyceraldehyde-3-phosphate metabolic process	5/49	16/28891	4.9e-11	2.73e-09	1.56e-09	Pgk1/Tpi1/Gapdh/Eno1/Pgam1	5
GO:0018401	peptidyl-proline hydroxylation to 4-hydroxy-L-proline	4/49	11/28891	2.39e-09	1.28e-07	7.33e-08	Egln1/Egln3/P4ha2/P4ha1	4
GO:0006081	cellular aldehyde metabolic process	6/49	80/28891	4.74e-09	2.44e-07	1.4e-07	Pgk1/Tpi1/Gapdh/Eno1/Aldoa/Pgam1	6
GO:0019511	peptidyl-proline hydroxylation	4/49	14/28891	7.22e-09	3.59e-07	2.06e-07	Egln1/Egln3/P4ha2/P4ha1	4
GO:0006094	gluconeogenesis	6/49	94/28891	1.26e-08	6.05e-07	3.47e-07	Pgk1/Tpi1/Gpi1/Gapdh/Eno1/Pgam1	6
GO:0019319	hexose biosynthetic process	6/49	98/28891	1.62e-08	7.53e-07	4.31e-07	Pgk1/Tpi1/Gpi1/Gapdh/Eno1/Pgam1	6
GO:0046364	monosaccharide biosynthetic process	6/49	109/28891	3.08e-08	1.38e-06	7.92e-07	Pgk1/Tpi1/Gpi1/Gapdh/Eno1/Pgam1	6
GO:0016051	carbohydrate biosynthetic process	7/49	216/28891	7.79e-08	3.39e-06	1.94e-06	Pgk1/Tpi1/Gpi1/Gapdh/Pgm1/Eno1/Pgam1	7
GO:0018126	protein hydroxylation	4/49	28/28891	1.45e-07	6.12e-06	3.51e-06	Egln1/Egln3/P4ha2/P4ha1	4
GO:0051402	neuron apoptotic process	8/49	369/28891	1.88e-07	7.68e-06	4.4e-06	Bnip3/Fam162a/Mt1/Egln1/Gpi1/Egln3/Gapdh/Vegfa	8
GO:0007263	nitric oxide mediated signal transduction	4/49	32/28891	2.54e-07	1.01e-05	5.78e-06	Mt1/Mt2/Gapdh/Vegfa	4
GO:0030388	fructose 1,6-bisphosphate metabolic process	3/49	11/28891	7.49e-07	2.9e-05	1.66e-05	Pfkp/Pfkl/Aldoa	3
GO:0018208	peptidyl-proline modification	4/49	42/28891	7.79e-07	2.93e-05	1.68e-05	Egln1/Egln3/P4ha2/P4ha1	4
GO:0019932	second-messenger-mediated signaling	7/49	328/28891	1.3e-06	4.77e-05	2.73e-05	Mt1/Mt2/Egln1/Gapdh/Vegfa/Nppb/Rcan1	7
GO:0008637	apoptotic mitochondrial changes	5/49	120/28891	1.87e-06	6.69e-05	3.83e-05	Bnip3/Fam162a/Higd1a/Ier3/Bnip3l	5
GO:0051346	negative regulation of hydrolase activity	7/49	356/28891	2.24e-06	7.8e-05	4.47e-05	Egln1/Gpi1/Gapdh/Timp1/Vegfa/Angptl4/Serpine1	7
GO:2001234	negative regulation of apoptotic signaling pathway	6/49	253/28891	4.34e-06	0.000147304	8.44e-05	Higd1a/Mif/Eno1/Vegfa/Ier3/Serpine1	6
GO:0010821	regulation of mitochondrion organization	5/49	148/28891	5.24e-06	0.000173854	9.96e-05	Bnip3/Fam162a/Higd1a/Ier3/Bnip3l	5
GO:0031639	plasminogen activation	3/49	27/28891	1.3e-05	0.000413313	0.000236741	Pgk1/Eno1/Serpine1	3
GO:0045765	regulation of angiogenesis	6/49	307/28891	1.31e-05	0.000413313	0.000236741	Pgk1/Pkm/Egln1/Vegfa/Serpine1/Pgf	6
GO:0015718	monocarboxylic acid transport	5/49	180/28891	1.36e-05	0.00041972	0.000240411	Mif/Slc16a3/Fabp5/Slc2a1/Fabp4	5
GO:1901342	regulation of vasculature development	6/49	311/28891	1.4e-05	0.000425366	0.000243645	Pgk1/Pkm/Egln1/Vegfa/Serpine1/Pgf	6
GO:0010951	negative regulation of endopeptidase activity	5/49	184/28891	1.51e-05	0.000446818	0.000255932	Gpi1/Gapdh/Timp1/Vegfa/Serpine1	5
GO:0003085	negative regulation of systemic arterial blood pressure	3/49	31/28891	1.99e-05	0.000578377	0.000331288	Ier3/Nppb/Apln	3
GO:0097345	mitochondrial outer membrane permeabilization	3/49	34/28891	2.64e-05	0.00075156	0.000430485	Bnip3/Ier3/Bnip3l	3
GO:0052548	regulation of endopeptidase activity	6/49	360/28891	3.2e-05	0.000890217	0.000509906	Fam162a/Gpi1/Gapdh/Timp1/Vegfa/Serpine1	6
GO:1902110	positive regulation of mitochondrial membrane permeability involved in apoptotic process	3/49	37/28891	3.42e-05	0.000934253	0.00053513	Bnip3/Ier3/Bnip3l	3
GO:1902686	mitochondrial outer membrane permeabilization involved in programmed cell death	3/49	39/28891	4.01e-05	0.00107516	0.00061584	Bnip3/Ier3/Bnip3l	3
GO:0015908	fatty acid transport	4/49	113/28891	4.1e-05	0.00107858	0.000617801	Mif/Fabp5/Slc2a1/Fabp4	4
GO:0035794	positive regulation of mitochondrial membrane permeability	3/49	41/28891	4.67e-05	0.00120477	0.00069008	Bnip3/Ier3/Bnip3l	3
GO:0030595	leukocyte chemotaxis	5/49	240/28891	5.37e-05	0.00129547	0.000742032	Bsg/Mif/Vegfa/Serpine1/Pgf	5
GO:0038084	vascular endothelial growth factor signaling pathway	3/49	43/28891	5.39e-05	0.00129547	0.000742032	Ptp4a3/Vegfa/Pgf	3
GO:1902108	regulation of mitochondrial membrane permeability involved in apoptotic process	3/49	43/28891	5.39e-05	0.00129547	0.000742032	Bnip3/Ier3/Bnip3l	3
GO:1905710	positive regulation of membrane permeability	3/49	43/28891	5.39e-05	0.00129547	0.000742032	Bnip3/Ier3/Bnip3l	3
GO:0003018	vascular process in circulatory system	5/49	247/28891	6.15e-05	0.00145273	0.00083211	Ptp4a3/Vegfa/Nppb/Slc2a1/Apln	5
GO:0097529	myeloid leukocyte migration	5/49	253/28891	6.89e-05	0.00160001	0.00091647	Bsg/Mif/Vegfa/Serpine1/Pgf	5
GO:0010466	negative regulation of peptidase activity	5/49	257/28891	7.42e-05	0.00169464	0.000970669	Gpi1/Gapdh/Timp1/Vegfa/Serpine1	5
GO:0002688	regulation of leukocyte chemotaxis	4/49	137/28891	8.69e-05	0.00195193	0.00111804	Mif/Vegfa/Serpine1/Pgf	4
GO:0090199	regulation of release of cytochrome c from mitochondria	3/49	51/28891	9.02e-05	0.00199346	0.00114183	Bnip3/Fam162a/Higd1a	3
GO:2001233	regulation of apoptotic signaling pathway	6/49	437/28891	9.33e-05	0.00203165	0.00116371	Higd1a/Mif/Eno1/Vegfa/Ier3/Serpine1	6
GO:0010823	negative regulation of mitochondrion organization	3/49	54/28891	0.000106999	0.00229308	0.00131345	Bnip3/Higd1a/Ier3	3
GO:0052547	regulation of peptidase activity	6/49	457/28891	0.000119192	0.00251567	0.00144095	Fam162a/Gpi1/Gapdh/Timp1/Vegfa/Serpine1	6
GO:0009991	response to extracellular stimulus	6/49	460/28891	0.000123517	0.00256804	0.00147094	Higd1a/Ldha/Angptl4/Nppb/Eif4ebp1/Slc2a1	6
GO:0001667	ameboidal-type cell migration	6/49	471/28891	0.000140454	0.00287724	0.00164805	Bsg/Gpi1/Ptp4a3/Timp1/Vegfa/Serpine1	6
GO:0046902	regulation of mitochondrial membrane permeability	3/49	60/28891	0.000146566	0.00295894	0.00169485	Bnip3/Ier3/Bnip3l	3
GO:0035924	cellular response to vascular endothelial growth factor stimulus	3/49	61/28891	0.000153964	0.00306388	0.00175496	Ptp4a3/Vegfa/Pgf	3
GO:0010634	positive regulation of epithelial cell migration	4/49	162/28891	0.000165796	0.00325287	0.00186321	Bsg/Gpi1/Vegfa/Serpine1	4
GO:0048260	positive regulation of receptor-mediated endocytosis	3/49	64/28891	0.000177601	0.00340392	0.00194973	Vegfa/Serpine1/Apln	3
GO:0043523	regulation of neuron apoptotic process	5/49	310/28891	0.000178382	0.00340392	0.00194973	Mt1/Egln1/Gpi1/Egln3/Vegfa	5
GO:0001836	release of cytochrome c from mitochondria	3/49	67/28891	0.000203476	0.00372951	0.00213622	Bnip3/Fam162a/Higd1a	3
GO:0015909	long-chain fatty acid transport	3/49	67/28891	0.000203476	0.00372951	0.00213622	Mif/Slc2a1/Fabp4	3
GO:0045776	negative regulation of blood pressure	3/49	67/28891	0.000203476	0.00372951	0.00213622	Ier3/Nppb/Apln	3
GO:0097501	stress response to metal ion	2/49	13/28891	0.00021719	0.0038788	0.00222173	Mt1/Mt2	2
GO:1990144	intrinsic apoptotic signaling pathway in response to hypoxia	2/49	13/28891	0.00021719	0.0038788	0.00222173	Bnip3/Eno1	2
GO:0001935	endothelial cell proliferation	4/49	175/28891	0.000222775	0.00392817	0.00225001	Vegfa/Nppb/Pgf/Apln	4
GO:0010631	epithelial cell migration	5/49	328/28891	0.000231626	0.00396018	0.00226835	Bsg/Gpi1/Ptp4a3/Vegfa/Serpine1	5
GO:0090132	epithelium migration	5/49	330/28891	0.000238214	0.00396018	0.00226835	Bsg/Gpi1/Ptp4a3/Vegfa/Serpine1	5
GO:0060326	cell chemotaxis	5/49	331/28891	0.000241562	0.00396018	0.00226835	Bsg/Mif/Vegfa/Serpine1/Pgf	5
GO:0090130	tissue migration	5/49	332/28891	0.000244945	0.00396018	0.00226835	Bsg/Gpi1/Ptp4a3/Vegfa/Serpine1	5
GO:0031638	zymogen activation	3/49	72/28891	0.000251817	0.00396018	0.00226835	Pgk1/Eno1/Serpine1	3
GO:0002551	mast cell chemotaxis	2/49	14/28891	0.000253114	0.00396018	0.00226835	Vegfa/Pgf	2
GO:0006002	fructose 6-phosphate metabolic process	2/49	14/28891	0.000253114	0.00396018	0.00226835	Pfkp/Pfkl	2
GO:0010917	negative regulation of mitochondrial membrane potential	2/49	14/28891	0.000253114	0.00396018	0.00226835	Bnip3/Bnip3l	2
GO:0061687	detoxification of inorganic compound	2/49	14/28891	0.000253114	0.00396018	0.00226835	Mt1/Mt2	2
GO:0071496	cellular response to external stimulus	5/49	335/28891	0.000255312	0.00396018	0.00226835	Higd1a/Ldha/Angptl4/Slc2a1/Ankrd1	5
GO:0045766	positive regulation of angiogenesis	4/49	182/28891	0.000258705	0.00396018	0.00226835	Pkm/Vegfa/Serpine1/Pgf	4
GO:1904018	positive regulation of vasculature development	4/49	182/28891	0.000258705	0.00396018	0.00226835	Pkm/Vegfa/Serpine1/Pgf	4
GO:0090559	regulation of membrane permeability	3/49	73/28891	0.000262297	0.00397152	0.00227484	Bnip3/Ier3/Bnip3l	3
GO:0048662	negative regulation of smooth muscle cell proliferation	3/49	74/28891	0.000273054	0.00408995	0.00234267	Igfbp3/Nppb/Apln	3
GO:0071248	cellular response to metal ion	4/49	187/28891	0.000286799	0.00425012	0.00243442	Bnip3/Mt1/Mt2/Fabp4	4
GO:0050930	induction of positive chemotaxis	2/49	15/28891	0.000291738	0.00427781	0.00245028	Vegfa/Pgf	2
GO:0048660	regulation of smooth muscle cell proliferation	4/49	193/28891	0.00032333	0.00469165	0.00268732	Igfbp3/Vegfa/Nppb/Apln	4
GO:0071294	cellular response to zinc ion	2/49	16/28891	0.000333054	0.00473078	0.00270974	Mt1/Mt2	2
GO:1901163	regulation of trophoblast cell migration	2/49	16/28891	0.000333054	0.00473078	0.00270974	Timp1/Vegfa	2
GO:0001659	temperature homeostasis	4/49	195/28891	0.000336215	0.00473078	0.00270974	Vegfa/Fabp5/Fabp4/Apln	4
GO:0060976	coronary vasculature development	3/49	80/28891	0.000343615	0.00478656	0.00274169	Vegfa/Nppb/Apln	3
GO:0045861	negative regulation of proteolysis	5/49	362/28891	0.000364348	0.00495504	0.00283819	Gpi1/Gapdh/Timp1/Vegfa/Serpine1	5
GO:0046942	carboxylic acid transport	5/49	362/28891	0.000364348	0.00495504	0.00283819	Mif/Slc16a3/Fabp5/Slc2a1/Fabp4	5
GO:0015849	organic acid transport	5/49	364/28891	0.000373635	0.00495504	0.00283819	Mif/Slc16a3/Fabp5/Slc2a1/Fabp4	5
GO:0010755	regulation of plasminogen activation	2/49	17/28891	0.000377053	0.00495504	0.00283819	Eno1/Serpine1	2
GO:0061450	trophoblast cell migration	2/49	17/28891	0.000377053	0.00495504	0.00283819	Timp1/Vegfa	2
GO:0097531	mast cell migration	2/49	17/28891	0.000377053	0.00495504	0.00283819	Vegfa/Pgf	2
GO:0048659	smooth muscle cell proliferation	4/49	202/28891	0.00038422	0.00500204	0.00286511	Igfbp3/Vegfa/Nppb/Apln	4
GO:0045837	negative regulation of membrane potential	2/49	18/28891	0.000423725	0.0053659	0.00307353	Bnip3/Bnip3l	2
GO:0061042	vascular wound healing	2/49	18/28891	0.000423725	0.0053659	0.00307353	Vegfa/Serpine1	2
GO:0071280	cellular response to copper ion	2/49	18/28891	0.000423725	0.0053659	0.00307353	Mt1/Mt2	2
GO:0042594	response to starvation	4/49	209/28891	0.000436943	0.00548344	0.00314085	Higd1a/Angptl4/Eif4ebp1/Slc2a1	4
GO:0035795	negative regulation of mitochondrial membrane permeability	2/49	20/28891	0.000525056	0.00653038	0.00374053	Bnip3/Ier3	2
GO:0050900	leukocyte migration	5/49	398/28891	0.000560652	0.0069114	0.00395877	Bsg/Mif/Vegfa/Serpine1/Pgf	5
GO:0043117	positive regulation of vascular permeability	2/49	21/28891	0.000579697	0.00708348	0.00405734	Ptp4a3/Vegfa	2
GO:0072330	monocarboxylic acid biosynthetic process	4/49	227/28891	0.000596001	0.00721938	0.00413518	Mif/Pkm/Ldha/Fabp5	4
GO:0043542	endothelial cell migration	4/49	231/28891	0.000636265	0.00751956	0.00430712	Bsg/Gpi1/Ptp4a3/Vegfa	4
GO:0050849	negative regulation of calcium-mediated signaling	2/49	22/28891	0.000636976	0.00751956	0.00430712	Egln1/Rcan1	2
GO:1905709	negative regulation of membrane permeability	2/49	22/28891	0.000636976	0.00751956	0.00430712	Bnip3/Ier3	2
GO:0120162	positive regulation of cold-induced thermogenesis	3/49	101/28891	0.000679781	0.00795744	0.00455793	Vegfa/Fabp5/Fabp4	3
GO:1900746	regulation of vascular endothelial growth factor signaling pathway	2/49	23/28891	0.000696885	0.00802282	0.00459538	Ptp4a3/Vegfa	2
GO:1903672	positive regulation of sprouting angiogenesis	2/49	23/28891	0.000696885	0.00802282	0.00459538	Pkm/Vegfa	2
GO:0001938	positive regulation of endothelial cell proliferation	3/49	104/28891	0.000740176	0.00845135	0.00484084	Vegfa/Pgf/Apln	3
GO:0060055	angiogenesis involved in wound healing	2/49	24/28891	0.000759416	0.00857569	0.00491206	Vegfa/Serpine1	2
GO:0050920	regulation of chemotaxis	4/49	243/28891	0.000768631	0.00857569	0.00491206	Mif/Vegfa/Serpine1/Pgf	4
GO:0031667	response to nutrient levels	5/49	427/28891	0.000769535	0.00857569	0.00491206	Higd1a/Angptl4/Nppb/Eif4ebp1/Slc2a1	5
GO:1902547	regulation of cellular response to vascular endothelial growth factor stimulus	2/49	25/28891	0.000824559	0.00911596	0.00522152	Ptp4a3/Vegfa	2
GO:0002685	regulation of leukocyte migration	4/49	249/28891	0.000841631	0.00915369	0.00524313	Mif/Vegfa/Serpine1/Pgf	4
GO:0015711	organic anion transport	5/49	436/28891	0.000844867	0.00915369	0.00524313	Mif/Slc16a3/Fabp5/Slc2a1/Fabp4	5
GO:0010660	regulation of muscle cell apoptotic process	3/49	109/28891	0.000848238	0.00915369	0.00524313	Bnip3/Igfbp3/Gapdh	3
GO:0010632	regulation of epithelial cell migration	4/49	250/28891	0.000854257	0.00915369	0.00524313	Bsg/Gpi1/Vegfa/Serpine1	4
GO:0010595	positive regulation of endothelial cell migration	3/49	110/28891	0.000870985	0.00922595	0.00528452	Bsg/Gpi1/Vegfa	3
GO:0010666	positive regulation of cardiac muscle cell apoptotic process	2/49	26/28891	0.000892306	0.00922595	0.00528452	Bnip3/Igfbp3	2
GO:0050927	positive regulation of positive chemotaxis	2/49	26/28891	0.000892306	0.00922595	0.00528452	Vegfa/Pgf	2
GO:0002690	positive regulation of leukocyte chemotaxis	3/49	111/28891	0.000894116	0.00922595	0.00528452	Vegfa/Serpine1/Pgf	3
GO:0007006	mitochondrial membrane organization	3/49	111/28891	0.000894116	0.00922595	0.00528452	Bnip3/Ier3/Bnip3l	3
GO:0006869	lipid transport	5/49	445/28891	0.000925582	0.00948041	0.00543027	Igfbp3/Mif/Fabp5/Slc2a1/Fabp4	5
GO:0071241	cellular response to inorganic substance	4/49	258/28891	0.000960127	0.00964726	0.00552584	Bnip3/Mt1/Mt2/Fabp4	4
GO:0010663	positive regulation of striated muscle cell apoptotic process	2/49	27/28891	0.000962648	0.00964726	0.00552584	Bnip3/Igfbp3	2
GO:0050926	regulation of positive chemotaxis	2/49	27/28891	0.000962648	0.00964726	0.00552584	Vegfa/Pgf	2
GO:0006882	intracellular zinc ion homeostasis	2/49	28/28891	0.00103558	0.0102309	0.00586015	Mt1/Mt2	2
GO:0071276	cellular response to cadmium ion	2/49	28/28891	0.00103558	0.0102309	0.00586015	Mt1/Mt2	2
GO:0010657	muscle cell apoptotic process	3/49	119/28891	0.0010933	0.0106358	0.00609207	Bnip3/Igfbp3/Gapdh	3
GO:0006935	chemotaxis	5/49	462/28891	0.00109358	0.0106358	0.00609207	Bsg/Mif/Vegfa/Serpine1/Pgf	5
GO:0046688	response to copper ion	2/49	29/28891	0.00111108	0.0106358	0.00609207	Mt1/Mt2	2
GO:0090200	positive regulation of release of cytochrome c from mitochondria	2/49	29/28891	0.00111108	0.0106358	0.00609207	Bnip3/Fam162a	2
GO:0042330	taxis	5/49	464/28891	0.00111474	0.0106358	0.00609207	Bsg/Mif/Vegfa/Serpine1/Pgf	5
GO:0031668	cellular response to extracellular stimulus	4/49	271/28891	0.00115139	0.0109108	0.00624958	Higd1a/Ldha/Angptl4/Slc2a1	4
GO:0060343	trabecula formation	2/49	30/28891	0.00118916	0.0111926	0.00641097	Egln1/Vegfa	2
GO:0033002	muscle cell proliferation	4/49	280/28891	0.00129852	0.0121399	0.00695358	Igfbp3/Vegfa/Nppb/Apln	4
GO:0001516	prostaglandin biosynthetic process	2/49	32/28891	0.00135298	0.0123994	0.00710223	Mif/Fabp5	2
GO:0046457	prostanoid biosynthetic process	2/49	32/28891	0.00135298	0.0123994	0.00710223	Mif/Fabp5	2
GO:1903146	regulation of autophagy of mitochondrion	2/49	32/28891	0.00135298	0.0123994	0.00710223	Bnip3/Bnip3l	2
GO:0003073	regulation of systemic arterial blood pressure	3/49	129/28891	0.00137903	0.0125554	0.00719161	Ier3/Nppb/Apln	3
GO:2000352	negative regulation of endothelial cell apoptotic process	2/49	33/28891	0.00143872	0.0129527	0.00741918	Angptl4/Serpine1	2
GO:0002040	sprouting angiogenesis	3/49	131/28891	0.00144126	0.0129527	0.00741918	Pkm/Vegfa/Pgf	3
GO:0048259	regulation of receptor-mediated endocytosis	3/49	132/28891	0.00147303	0.0131534	0.00753411	Vegfa/Serpine1/Apln	3
GO:0002092	positive regulation of receptor internalization	2/49	35/28891	0.00161778	0.0143539	0.00822176	Vegfa/Apln	2
GO:0014912	negative regulation of smooth muscle cell migration	2/49	37/28891	0.00180691	0.0158304	0.00906746	Igfbp3/Serpine1	2
GO:0043516	regulation of DNA damage response, signal transduction by p53 class mediator	2/49	37/28891	0.00180691	0.0158304	0.00906746	Mif/Ankrd1	2
GO:0010043	response to zinc ion	2/49	38/28891	0.00190523	0.0165875	0.00950111	Mt1/Mt2	2
GO:0030336	negative regulation of cell migration	4/49	313/28891	0.00195096	0.01688	0.0096687	Igfbp3/Mif/Timp1/Serpine1	4
GO:0070528	protein kinase C signaling	2/49	39/28891	0.00200605	0.0172496	0.00988036	Vegfa/Ankrd1	2
GO:0046686	response to cadmium ion	2/49	40/28891	0.00210935	0.0179125	0.0102601	Mt1/Mt2	2
GO:0010038	response to metal ion	4/49	320/28891	0.00211395	0.0179125	0.0102601	Bnip3/Mt1/Mt2/Fabp4	4
GO:0120161	regulation of cold-induced thermogenesis	3/49	150/28891	0.00212173	0.0179125	0.0102601	Vegfa/Fabp5/Fabp4	3
GO:0046394	carboxylic acid biosynthetic process	4/49	321/28891	0.00213798	0.017941	0.0102764	Mif/Pkm/Ldha/Fabp5	4
GO:0016053	organic acid biosynthetic process	4/49	324/28891	0.0022112	0.0183671	0.0105205	Mif/Pkm/Ldha/Fabp5	4
GO:0010661	positive regulation of muscle cell apoptotic process	2/49	41/28891	0.00221513	0.0183671	0.0105205	Bnip3/Igfbp3	2
GO:0001936	regulation of endothelial cell proliferation	3/49	153/28891	0.00224449	0.0185005	0.0105969	Vegfa/Pgf/Apln	3
GO:2000146	negative regulation of cell motility	4/49	326/28891	0.00226097	0.018517	0.0106063	Igfbp3/Mif/Timp1/Serpine1	4
GO:0097193	intrinsic apoptotic signaling pathway	4/49	327/28891	0.00228614	0.018517	0.0106063	Bnip3/Mif/Eno1/Ier3	4
GO:0106106	cold-induced thermogenesis	3/49	154/28891	0.00228637	0.018517	0.0106063	Vegfa/Fabp5/Fabp4	3
GO:0006636	unsaturated fatty acid biosynthetic process	2/49	43/28891	0.00243408	0.0194866	0.0111617	Mif/Fabp5	2
GO:1903670	regulation of sprouting angiogenesis	2/49	43/28891	0.00243408	0.0194866	0.0111617	Pkm/Vegfa	2
GO:0006839	mitochondrial transport	3/49	158/28891	0.00245875	0.0195716	0.0112104	Bnip3/Ier3/Bnip3l	3
GO:0050918	positive chemotaxis	2/49	45/28891	0.00266283	0.0210757	0.0120719	Vegfa/Pgf	2
GO:0050921	positive regulation of chemotaxis	3/49	165/28891	0.00277937	0.0218738	0.0125291	Vegfa/Serpine1/Pgf	3
GO:0050878	regulation of body fluid levels	4/49	348/28891	0.00286049	0.0223857	0.0128223	Vegfa/Nppb/Serpine1/Apln	4
GO:0043114	regulation of vascular permeability	2/49	48/28891	0.0030242	0.0235347	0.0134804	Ptp4a3/Vegfa	2
GO:0040013	negative regulation of locomotion	4/49	358/28891	0.00316592	0.0244433	0.0140009	Igfbp3/Mif/Timp1/Serpine1	4
GO:1990845	adaptive thermogenesis	3/49	173/28891	0.00317605	0.0244433	0.0140009	Vegfa/Fabp5/Fabp4	3
GO:0002687	positive regulation of leukocyte migration	3/49	176/28891	0.0033333	0.0255126	0.0146133	Vegfa/Serpine1/Pgf	3
GO:0010594	regulation of endothelial cell migration	3/49	177/28891	0.00338676	0.0257801	0.0147665	Bsg/Gpi1/Vegfa	3
GO:0048010	vascular endothelial growth factor receptor signaling pathway	2/49	51/28891	0.00340726	0.0257952	0.0147752	Vegfa/Pgf	2
GO:0046456	icosanoid biosynthetic process	2/49	53/28891	0.00367457	0.0276685	0.0158482	Mif/Fabp5	2
GO:0009267	cellular response to starvation	3/49	184/28891	0.00377575	0.0282775	0.016197	Higd1a/Angptl4/Slc2a1	3
GO:0035296	regulation of tube diameter	3/49	186/28891	0.00389169	0.0288357	0.0165168	Vegfa/Nppb/Apln	3
GO:0097746	blood vessel diameter maintenance	3/49	186/28891	0.00389169	0.0288357	0.0165168	Vegfa/Nppb/Apln	3
GO:0035150	regulation of tube size	3/49	187/28891	0.00395046	0.0289631	0.0165897	Vegfa/Nppb/Apln	3
GO:0042770	signal transduction in response to DNA damage	3/49	187/28891	0.00395046	0.0289631	0.0165897	Mif/Ier3/Ankrd1	3
GO:0006693	prostaglandin metabolic process	2/49	57/28891	0.00423756	0.0306989	0.017584	Mif/Fabp5	2
GO:0061383	trabecula morphogenesis	2/49	57/28891	0.00423756	0.0306989	0.017584	Egln1/Vegfa	2
GO:0062012	regulation of small molecule metabolic process	4/49	389/28891	0.00425333	0.0306989	0.017584	Igfbp3/Eno1/Ier3/Fabp5	4
GO:1903532	positive regulation of secretion by cell	4/49	390/28891	0.00429211	0.0308191	0.0176528	Bsg/Mif/Ankrd1/Apln	4
GO:0006692	prostanoid metabolic process	2/49	58/28891	0.00438417	0.0313187	0.017939	Mif/Fabp5	2
GO:0140353	lipid export from cell	2/49	59/28891	0.00453311	0.0320539	0.0183601	Igfbp3/Mif	2
GO:2000351	regulation of endothelial cell apoptotic process	2/49	59/28891	0.00453311	0.0320539	0.0183601	Angptl4/Serpine1	2
GO:0009152	purine ribonucleotide biosynthetic process	3/49	198/28891	0.00463297	0.0325946	0.0186698	Eno1/Aldoa/Nppb	3
GO:0042149	cellular response to glucose starvation	2/49	60/28891	0.00468437	0.0327906	0.0187821	Higd1a/Slc2a1	2
GO:0048872	homeostasis of number of cells	4/49	401/28891	0.00473456	0.0329762	0.0188884	Mif/Gpi1/Vegfa/Nppb	4
GO:0071902	positive regulation of protein serine/threonine kinase activity	3/49	202/28891	0.00489774	0.0339431	0.0194422	Higd1a/Mif/Vegfa	3
GO:0072577	endothelial cell apoptotic process	2/49	62/28891	0.00499383	0.0344376	0.0197255	Angptl4/Serpine1	2
GO:0045807	positive regulation of endocytosis	3/49	204/28891	0.00503349	0.0345402	0.0197842	Vegfa/Serpine1/Apln	3
GO:0010665	regulation of cardiac muscle cell apoptotic process	2/49	63/28891	0.005152	0.0351801	0.0201508	Bnip3/Igfbp3	2
GO:0009260	ribonucleotide biosynthetic process	3/49	210/28891	0.00545434	0.0368453	0.0211045	Eno1/Aldoa/Nppb	3
GO:0043524	negative regulation of neuron apoptotic process	3/49	210/28891	0.00545434	0.0368453	0.0211045	Mt1/Gpi1/Vegfa	3
GO:0050873	brown fat cell differentiation	2/49	65/28891	0.00547521	0.0368453	0.0211045	Bnip3/Fabp4	2
GO:0043281	regulation of cysteine-type endopeptidase activity involved in apoptotic process	3/49	212/28891	0.00559918	0.0374135	0.02143	Fam162a/Gpi1/Vegfa	3
GO:0010662	regulation of striated muscle cell apoptotic process	2/49	66/28891	0.00564023	0.0374135	0.02143	Bnip3/Igfbp3	2
GO:0060688	regulation of morphogenesis of a branching structure	2/49	66/28891	0.00564023	0.0374135	0.02143	Vegfa/Pgf	2
GO:0001658	branching involved in ureteric bud morphogenesis	2/49	67/28891	0.00580751	0.0383406	0.0219611	Vegfa/Pgf	2
GO:0050678	regulation of epithelial cell proliferation	4/49	426/28891	0.00585244	0.0384549	0.0220266	Vegfa/Nppb/Pgf/Apln	4
GO:0030330	DNA damage response, signal transduction by p53 class mediator	2/49	68/28891	0.00597706	0.0390894	0.02239	Mif/Ankrd1	2
GO:0046390	ribose phosphate biosynthetic process	3/49	218/28891	0.00604755	0.0393656	0.0225482	Eno1/Aldoa/Nppb	3
GO:0070613	regulation of protein processing	2/49	69/28891	0.00614885	0.0398388	0.0228192	Eno1/Serpine1	2
GO:0008217	regulation of blood pressure	3/49	221/28891	0.00627958	0.0404975	0.0231965	Ier3/Nppb/Apln	3
GO:0051047	positive regulation of secretion	4/49	437/28891	0.00639576	0.0410566	0.0235168	Bsg/Mif/Ankrd1/Apln	4
GO:0010659	cardiac muscle cell apoptotic process	2/49	71/28891	0.00649915	0.0413394	0.0236787	Bnip3/Igfbp3	2
GO:0098754	detoxification	2/49	71/28891	0.00649915	0.0413394	0.0236787	Mt1/Mt2	2
GO:0006163	purine nucleotide metabolic process	4/49	444/28891	0.00675846	0.0427933	0.0245115	Ldha/Eno1/Aldoa/Nppb	4
GO:0055008	cardiac muscle tissue morphogenesis	2/49	73/28891	0.00685836	0.0430347	0.0246498	Egln1/Ankrd1	2
GO:1903317	regulation of protein maturation	2/49	73/28891	0.00685836	0.0430347	0.0246498	Eno1/Serpine1	2
GO:0010658	striated muscle cell apoptotic process	2/49	74/28891	0.00704129	0.043788	0.0250813	Bnip3/Igfbp3	2
GO:0060675	ureteric bud morphogenesis	2/49	74/28891	0.00704129	0.043788	0.0250813	Vegfa/Pgf	2
GO:0006164	purine nucleotide biosynthetic process	3/49	233/28891	0.00726067	0.0449516	0.0257478	Eno1/Aldoa/Nppb	3
GO:0050679	positive regulation of epithelial cell proliferation	3/49	235/28891	0.00743252	0.0458119	0.0262406	Vegfa/Pgf/Apln	3
GO:0001558	regulation of cell growth	4/49	459/28891	0.00758118	0.0462503	0.0264917	Igfbp3/Eno1/Vegfa/Nppb	4
GO:0042246	tissue regeneration	2/49	77/28891	0.00760325	0.0462503	0.0264917	Pkm/Serpine1	2
GO:1904036	negative regulation of epithelial cell apoptotic process	2/49	77/28891	0.00760325	0.0462503	0.0264917	Angptl4/Serpine1	2
GO:0031669	cellular response to nutrient levels	3/49	239/28891	0.00778343	0.0468033	0.0268084	Higd1a/Angptl4/Slc2a1	3
GO:0007566	embryo implantation	2/49	78/28891	0.00779495	0.0468033	0.0268084	Timp1/Vegfa	2
GO:0072171	mesonephric tubule morphogenesis	2/49	78/28891	0.00779495	0.0468033	0.0268084	Vegfa/Pgf	2
GO:2000116	regulation of cysteine-type endopeptidase activity	3/49	240/28891	0.00787266	0.0469553	0.0268955	Fam162a/Gpi1/Vegfa	3
GO:0072522	purine-containing compound biosynthetic process	3/49	241/28891	0.0079625	0.0469553	0.0268955	Eno1/Aldoa/Nppb	3
GO:0010822	positive regulation of mitochondrion organization	2/49	79/28891	0.00798881	0.0469553	0.0268955	Bnip3/Fam162a	2
GO:0016239	positive regulation of macroautophagy	2/49	79/28891	0.00798881	0.0469553	0.0268955	Bnip3/Bnip3l	2
GO:0048146	positive regulation of fibroblast proliferation	2/49	79/28891	0.00798881	0.0469553	0.0268955	Mif/Serpine1	2
GO:0043154	negative regulation of cysteine-type endopeptidase activity involved in apoptotic process	2/49	81/28891	0.00838303	0.0488601	0.0279865	Gpi1/Vegfa	2
GO:0071347	cellular response to interleukin-1	2/49	81/28891	0.00838303	0.0488601	0.0279865	Serpine1/Ankrd1	2
GO:0051145	smooth muscle cell differentiation	2/49	82/28891	0.00858337	0.0498193	0.0285359	Vegfa/Rcan1	2
GO:0072521	purine-containing compound metabolic process	4/49	479/28891	0.0087776	0.0505731	0.0289677	Ldha/Eno1/Aldoa/Nppb	4
GO:0002090	regulation of receptor internalization	2/49	83/28891	0.00878585	0.0505731	0.0289677	Vegfa/Apln	2
GO:1901796	regulation of signal transduction by p53 class mediator	2/49	85/28891	0.00919721	0.0527231	0.0301992	Mif/Ankrd1	2
GO:0072078	nephron tubule morphogenesis	2/49	86/28891	0.00940607	0.0536994	0.0307584	Vegfa/Pgf	2
GO:0060415	muscle tissue morphogenesis	2/49	87/28891	0.00961704	0.0546798	0.03132	Egln1/Ankrd1	2
GO:0072088	nephron epithelium morphogenesis	2/49	88/28891	0.00983012	0.0556641	0.0318838	Vegfa/Pgf	2
GO:0009117	nucleotide metabolic process	4/49	497/28891	0.00995502	0.0561165	0.0321429	Ldha/Eno1/Aldoa/Nppb	4
GO:0032868	response to insulin	3/49	262/28891	0.00999059	0.0561165	0.0321429	Pkm/Eif4ebp1/Slc2a1	3
GO:0072028	nephron morphogenesis	2/49	90/28891	0.0102626	0.057183	0.0327538	Vegfa/Pgf	2
GO:2000117	negative regulation of cysteine-type endopeptidase activity	2/49	90/28891	0.0102626	0.057183	0.0327538	Gpi1/Vegfa	2
GO:0016485	protein processing	3/49	266/28891	0.0104079	0.0576601	0.033027	Pgk1/Eno1/Serpine1	3
GO:0000422	autophagy of mitochondrion	2/49	91/28891	0.0104819	0.0576601	0.033027	Bnip3/Bnip3l	2
GO:0061726	mitochondrion disassembly	2/49	91/28891	0.0104819	0.0576601	0.033027	Bnip3/Bnip3l	2
GO:0009165	nucleotide biosynthetic process	3/49	267/28891	0.0105138	0.0576601	0.033027	Eno1/Aldoa/Nppb	3
GO:0051881	regulation of mitochondrial membrane potential	2/49	92/28891	0.0107033	0.0581451	0.0333048	Bnip3/Bnip3l	2
GO:0061333	renal tubule morphogenesis	2/49	92/28891	0.0107033	0.0581451	0.0333048	Vegfa/Pgf	2
GO:1901293	nucleoside phosphate biosynthetic process	3/49	269/28891	0.0107274	0.0581451	0.0333048	Eno1/Aldoa/Nppb	3
GO:0045444	fat cell differentiation	3/49	270/28891	0.0108352	0.0585016	0.033509	Bnip3/Vegfa/Fabp4	3
GO:0050848	regulation of calcium-mediated signaling	2/49	93/28891	0.0109268	0.0587687	0.033662	Egln1/Rcan1	2
GO:0006898	receptor-mediated endocytosis	3/49	272/28891	0.0110526	0.0592165	0.0339185	Vegfa/Serpine1/Apln	3
GO:0048644	muscle organ morphogenesis	2/49	95/28891	0.01138	0.0605051	0.0346567	Egln1/Ankrd1	2
GO:0051781	positive regulation of cell division	2/49	95/28891	0.01138	0.0605051	0.0346567	Vegfa/Pgf	2
GO:0070555	response to interleukin-1	2/49	96/28891	0.0116097	0.0614914	0.0352216	Serpine1/Ankrd1	2
GO:0048738	cardiac muscle tissue development	3/49	280/28891	0.0119476	0.0630419	0.0361097	Egln1/Vegfa/Ankrd1	3
GO:0046888	negative regulation of hormone secretion	2/49	99/28891	0.0123108	0.0647131	0.0370669	Igfbp3/Pfkl	2
GO:0006754	ATP biosynthetic process	2/49	101/28891	0.0127884	0.0669706	0.03836	Eno1/Aldoa	2
GO:0019935	cyclic-nucleotide-mediated signaling	2/49	102/28891	0.0130301	0.0677275	0.0387936	Gapdh/Nppb	2
GO:2001237	negative regulation of extrinsic apoptotic signaling pathway	2/49	102/28891	0.0130301	0.0677275	0.0387936	Vegfa/Serpine1	2
GO:0003007	heart morphogenesis	3/49	294/28891	0.013612	0.0704891	0.0403754	Egln1/Vegfa/Ankrd1	3
GO:0014910	regulation of smooth muscle cell migration	2/49	105/28891	0.0137674	0.0707675	0.0405348	Igfbp3/Serpine1	2
GO:0072080	nephron tubule development	2/49	105/28891	0.0137674	0.0707675	0.0405348	Vegfa/Pgf	2
GO:0001657	ureteric bud development	2/49	107/28891	0.0142688	0.0728074	0.0417033	Vegfa/Pgf	2
GO:0060993	kidney morphogenesis	2/49	107/28891	0.0142688	0.0728074	0.0417033	Vegfa/Pgf	2
GO:0014706	striated muscle tissue development	3/49	301/28891	0.0144915	0.0736737	0.0421995	Egln1/Vegfa/Ankrd1	3
GO:0016525	negative regulation of angiogenesis	2/49	109/28891	0.014778	0.0748019	0.0428457	Pgk1/Serpine1	2
GO:0031640	killing of cells of another organism	2/49	110/28891	0.0150356	0.0748019	0.0428457	Gapdh/Nppb	2
GO:0072163	mesonephric epithelium development	2/49	110/28891	0.0150356	0.0748019	0.0428457	Vegfa/Pgf	2
GO:0072164	mesonephric tubule development	2/49	110/28891	0.0150356	0.0748019	0.0428457	Vegfa/Pgf	2
GO:0141061	disruption of cell in another organism	2/49	110/28891	0.0150356	0.0748019	0.0428457	Gapdh/Nppb	2
GO:2001243	negative regulation of intrinsic apoptotic signaling pathway	2/49	110/28891	0.0150356	0.0748019	0.0428457	Mif/Eno1	2
GO:2000181	negative regulation of blood vessel morphogenesis	2/49	111/28891	0.015295	0.075822	0.04343	Pgk1/Serpine1	2
GO:0061326	renal tubule development	2/49	112/28891	0.0155564	0.0765729	0.0438601	Vegfa/Pgf	2
GO:1901343	negative regulation of vasculature development	2/49	112/28891	0.0155564	0.0765729	0.0438601	Pgk1/Serpine1	2
GO:1990830	cellular response to leukemia inhibitory factor	3/49	311/28891	0.0158028	0.0767838	0.0439809	Pfkp/Egln3/Ptp4a3	3
GO:0001823	mesonephros development	2/49	113/28891	0.0158198	0.0767838	0.0439809	Vegfa/Pgf	2
GO:0008630	intrinsic apoptotic signaling pathway in response to DNA damage	2/49	113/28891	0.0158198	0.0767838	0.0439809	Mif/Ier3	2
GO:0009206	purine ribonucleoside triphosphate biosynthetic process	2/49	113/28891	0.0158198	0.0767838	0.0439809	Eno1/Aldoa	2
GO:0071222	cellular response to lipopolysaccharide	3/49	312/28891	0.0159375	0.0770864	0.0441543	Mif/Serpine1/Ankrd1	3
GO:1990823	response to leukemia inhibitory factor	3/49	313/28891	0.0160728	0.0772636	0.0442557	Pfkp/Egln3/Ptp4a3	3
GO:0009145	purine nucleoside triphosphate biosynthetic process	2/49	114/28891	0.016085	0.0772636	0.0442557	Eno1/Aldoa	2
GO:0014909	smooth muscle cell migration	2/49	116/28891	0.0166213	0.0781661	0.0447726	Igfbp3/Serpine1	2
GO:0031666	positive regulation of lipopolysaccharide-mediated signaling pathway	1/49	10/28891	0.016834	0.0781661	0.0447726	Mif	1
GO:0035360	positive regulation of peroxisome proliferator activated receptor signaling pathway	1/49	10/28891	0.016834	0.0781661	0.0447726	Fabp5	1
GO:0051918	negative regulation of fibrinolysis	1/49	10/28891	0.016834	0.0781661	0.0447726	Serpine1	1
GO:0060982	coronary artery morphogenesis	1/49	10/28891	0.016834	0.0781661	0.0447726	Vegfa	1
GO:0140250	regulation protein catabolic process at synapse	1/49	10/28891	0.016834	0.0781661	0.0447726	Egln1	1
GO:1902965	regulation of protein localization to early endosome	1/49	10/28891	0.016834	0.0781661	0.0447726	Vegfa	1
GO:1902966	positive regulation of protein localization to early endosome	1/49	10/28891	0.016834	0.0781661	0.0447726	Vegfa	1
GO:1903297	regulation of hypoxia-induced intrinsic apoptotic signaling pathway	1/49	10/28891	0.016834	0.0781661	0.0447726	Eno1	1
GO:1903589	positive regulation of blood vessel endothelial cell proliferation involved in sprouting angiogenesis	1/49	10/28891	0.016834	0.0781661	0.0447726	Vegfa	1
GO:0009201	ribonucleoside triphosphate biosynthetic process	2/49	118/28891	0.0171651	0.0791753	0.0453507	Eno1/Aldoa	2
GO:0016241	regulation of macroautophagy	2/49	118/28891	0.0171651	0.0791753	0.0453507	Bnip3/Bnip3l	2
GO:0071219	cellular response to molecule of bacterial origin	3/49	322/28891	0.0173203	0.0796279	0.0456099	Mif/Serpine1/Ankrd1	3
GO:1904659	glucose transmembrane transport	2/49	119/28891	0.0174398	0.0797537	0.045682	Fabp5/Slc2a1	2
GO:0090287	regulation of cellular response to growth factor stimulus	3/49	323/28891	0.0174622	0.0797537	0.045682	Ptp4a3/Vegfa/Apln	3
GO:0008645	hexose transmembrane transport	2/49	120/28891	0.0177164	0.0803874	0.046045	Fabp5/Slc2a1	2
GO:0072009	nephron epithelium development	2/49	120/28891	0.0177164	0.0803874	0.046045	Vegfa/Pgf	2
GO:0008585	female gonad development	2/49	122/28891	0.0182752	0.080531	0.0461273	Vegfa/Serpine1	2
GO:0002246	wound healing involved in inflammatory response	1/49	11/28891	0.0185021	0.080531	0.0461273	Timp1	1
GO:0007168	receptor guanylyl cyclase signaling pathway	1/49	11/28891	0.0185021	0.080531	0.0461273	Nppb	1
GO:0031077	post-embryonic camera-type eye development	1/49	11/28891	0.0185021	0.080531	0.0461273	Vegfa	1
GO:0033629	negative regulation of cell adhesion mediated by integrin	1/49	11/28891	0.0185021	0.080531	0.0461273	Serpine1	1
GO:0043568	positive regulation of insulin-like growth factor receptor signaling pathway	1/49	11/28891	0.0185021	0.080531	0.0461273	Igfbp3	1
GO:0045602	negative regulation of endothelial cell differentiation	1/49	11/28891	0.0185021	0.080531	0.0461273	Vegfa	1
GO:0051458	corticotropin secretion	1/49	11/28891	0.0185021	0.080531	0.0461273	Apln	1
GO:0051561	positive regulation of mitochondrial calcium ion concentration	1/49	11/28891	0.0185021	0.080531	0.0461273	Bnip3	1
GO:0061043	regulation of vascular wound healing	1/49	11/28891	0.0185021	0.080531	0.0461273	Serpine1	1
GO:0090037	positive regulation of protein kinase C signaling	1/49	11/28891	0.0185021	0.080531	0.0461273	Vegfa	1
GO:0090237	regulation of arachidonic acid secretion	1/49	11/28891	0.0185021	0.080531	0.0461273	Mif	1
GO:0007498	mesoderm development	2/49	123/28891	0.0185574	0.080531	0.0461273	Gpi1/Vegfa	2
GO:0015749	monosaccharide transmembrane transport	2/49	123/28891	0.0185574	0.080531	0.0461273	Fabp5/Slc2a1	2
GO:0050708	regulation of protein secretion	3/49	331/28891	0.0186208	0.0805553	0.0461412	Bsg/Pfkl/Ankrd1	3
GO:0009142	nucleoside triphosphate biosynthetic process	2/49	124/28891	0.0188414	0.0812574	0.0465433	Eno1/Aldoa	2
GO:0046545	development of primary female sexual characteristics	2/49	125/28891	0.0191273	0.0821438	0.047051	Vegfa/Serpine1	2
GO:0048145	regulation of fibroblast proliferation	2/49	126/28891	0.019415	0.0821438	0.047051	Mif/Serpine1	2
GO:0046883	regulation of hormone secretion	3/49	337/28891	0.0195173	0.0821438	0.047051	Igfbp3/Pfkl/Apln	3
GO:0033138	positive regulation of peptidyl-serine phosphorylation	2/49	127/28891	0.0197046	0.0821438	0.047051	Mif/Vegfa	2
GO:0001952	regulation of cell-matrix adhesion	2/49	128/28891	0.019996	0.0821438	0.047051	Vegfa/Serpine1	2
GO:2000278	regulation of DNA biosynthetic process	2/49	128/28891	0.019996	0.0821438	0.047051	Vegfa/Ankrd1	2
GO:0006182	cGMP biosynthetic process	1/49	12/28891	0.0201674	0.0821438	0.047051	Nppb	1
GO:0015911	long-chain fatty acid import across plasma membrane	1/49	12/28891	0.0201674	0.0821438	0.047051	Slc2a1	1
GO:0031392	regulation of prostaglandin biosynthetic process	1/49	12/28891	0.0201674	0.0821438	0.047051	Fabp5	1
GO:0035810	positive regulation of urine volume	1/49	12/28891	0.0201674	0.0821438	0.047051	Nppb	1
GO:0043653	mitochondrial fragmentation involved in apoptotic process	1/49	12/28891	0.0201674	0.0821438	0.047051	Bnip3	1
GO:0048845	venous blood vessel morphogenesis	1/49	12/28891	0.0201674	0.0821438	0.047051	Vegfa	1
GO:0060215	primitive hemopoiesis	1/49	12/28891	0.0201674	0.0821438	0.047051	Vegfa	1
GO:0060426	lung vasculature development	1/49	12/28891	0.0201674	0.0821438	0.047051	Vegfa	1
GO:0071492	cellular response to UV-A	1/49	12/28891	0.0201674	0.0821438	0.047051	Timp1	1
GO:0090399	replicative senescence	1/49	12/28891	0.0201674	0.0821438	0.047051	Serpine1	1
GO:1901029	negative regulation of mitochondrial outer membrane permeabilization involved in apoptotic signaling pathway	1/49	12/28891	0.0201674	0.0821438	0.047051	Ier3	1
GO:1902166	negative regulation of intrinsic apoptotic signaling pathway in response to DNA damage by p53 class mediator	1/49	12/28891	0.0201674	0.0821438	0.047051	Mif	1
GO:1905522	negative regulation of macrophage migration	1/49	12/28891	0.0201674	0.0821438	0.047051	Mif	1
GO:1904035	regulation of epithelial cell apoptotic process	2/49	129/28891	0.0202891	0.0823987	0.0471971	Angptl4/Serpine1	2
GO:0071900	regulation of protein serine/threonine kinase activity	3/49	343/28891	0.0204375	0.0827598	0.0474039	Higd1a/Mif/Vegfa	3
GO:0043406	positive regulation of MAP kinase activity	2/49	130/28891	0.0205841	0.0829081	0.0474888	Mif/Vegfa	2
GO:0030100	regulation of endocytosis	3/49	344/28891	0.0205931	0.0829081	0.0474888	Vegfa/Serpine1/Apln	3
GO:0009150	purine ribonucleotide metabolic process	3/49	345/28891	0.0207494	0.0832967	0.0477114	Eno1/Aldoa/Nppb	3
GO:0014812	muscle cell migration	2/49	131/28891	0.0208809	0.0835836	0.0478758	Igfbp3/Serpine1	2
GO:0034219	carbohydrate transmembrane transport	2/49	132/28891	0.0211795	0.0840029	0.0481159	Fabp5/Slc2a1	2
GO:0009895	negative regulation of catabolic process	3/49	349/28891	0.0213813	0.0840029	0.0481159	Timp1/Vegfa/Ier3	3
GO:0031331	positive regulation of cellular catabolic process	3/49	349/28891	0.0213813	0.0840029	0.0481159	Bnip3/Igfbp3/Bnip3l	3
GO:0071216	cellular response to biotic stimulus	3/49	349/28891	0.0213813	0.0840029	0.0481159	Mif/Serpine1/Ankrd1	3
GO:0015980	energy derivation by oxidation of organic compounds	3/49	350/28891	0.0215409	0.0840029	0.0481159	Bnip3/Ldha/Pgm1	3
GO:0010749	regulation of nitric oxide mediated signal transduction	1/49	13/28891	0.0218299	0.0840029	0.0481159	Vegfa	1
GO:0031652	positive regulation of heat generation	1/49	13/28891	0.0218299	0.0840029	0.0481159	Apln	1
GO:0048102	autophagic cell death	1/49	13/28891	0.0218299	0.0840029	0.0481159	Bnip3	1
GO:0051549	positive regulation of keratinocyte migration	1/49	13/28891	0.0218299	0.0840029	0.0481159	Serpine1	1
GO:0061762	CAMKK-AMPK signaling cascade	1/49	13/28891	0.0218299	0.0840029	0.0481159	Egln1	1
GO:0071679	commissural neuron axon guidance	1/49	13/28891	0.0218299	0.0840029	0.0481159	Vegfa	1
GO:1902510	regulation of apoptotic DNA fragmentation	1/49	13/28891	0.0218299	0.0840029	0.0481159	Igfbp3	1
GO:1902667	regulation of axon guidance	1/49	13/28891	0.0218299	0.0840029	0.0481159	Vegfa	1
GO:1902946	protein localization to early endosome	1/49	13/28891	0.0218299	0.0840029	0.0481159	Vegfa	1
GO:0046034	ATP metabolic process	2/49	135/28891	0.0220859	0.0845212	0.0484128	Eno1/Aldoa	2
GO:0071621	granulocyte chemotaxis	2/49	135/28891	0.0220859	0.0845212	0.0484128	Bsg/Vegfa	2
GO:0009636	response to toxic substance	2/49	136/28891	0.0223916	0.0854563	0.0489484	Mt1/Mt2	2
GO:0003158	endothelium development	2/49	137/28891	0.0226991	0.0854989	0.0489728	Bsg/Vegfa	2
GO:1903008	organelle disassembly	2/49	137/28891	0.0226991	0.0854989	0.0489728	Bnip3/Bnip3l	2
GO:0072329	monocarboxylic acid catabolic process	2/49	138/28891	0.0230083	0.0854989	0.0489728	Ldha/Slc16a3	2
GO:0006000	fructose metabolic process	1/49	14/28891	0.0234897	0.0854989	0.0489728	Aldoa	1
GO:0010635	regulation of mitochondrial fusion	1/49	14/28891	0.0234897	0.0854989	0.0489728	Bnip3	1
GO:0010739	positive regulation of protein kinase A signaling	1/49	14/28891	0.0234897	0.0854989	0.0489728	Mif	1
GO:0045906	negative regulation of vasoconstriction	1/49	14/28891	0.0234897	0.0854989	0.0489728	Apln	1
GO:0046598	positive regulation of viral entry into host cell	1/49	14/28891	0.0234897	0.0854989	0.0489728	Bsg	1
GO:0051917	regulation of fibrinolysis	1/49	14/28891	0.0234897	0.0854989	0.0489728	Serpine1	1
GO:0060346	bone trabecula formation	1/49	14/28891	0.0234897	0.0854989	0.0489728	Vegfa	1
GO:0071895	odontoblast differentiation	1/49	14/28891	0.0234897	0.0854989	0.0489728	Serpine1	1
GO:0075294	positive regulation by symbiont of entry into host	1/49	14/28891	0.0234897	0.0854989	0.0489728	Bsg	1
GO:0097709	connective tissue replacement	1/49	14/28891	0.0234897	0.0854989	0.0489728	Timp1	1
GO:0098917	retrograde trans-synaptic signaling	1/49	14/28891	0.0234897	0.0854989	0.0489728	Fabp5	1
GO:1905668	positive regulation of protein localization to endosome	1/49	14/28891	0.0234897	0.0854989	0.0489728	Vegfa	1
GO:2000767	positive regulation of cytoplasmic translation	1/49	14/28891	0.0234897	0.0854989	0.0489728	Pkm	1
GO:2001279	regulation of unsaturated fatty acid biosynthetic process	1/49	14/28891	0.0234897	0.0854989	0.0489728	Fabp5	1
GO:1904951	positive regulation of establishment of protein localization	3/49	362/28891	0.0235076	0.0854989	0.0489728	Bsg/Ptp4a3/Ankrd1	3
GO:0033559	unsaturated fatty acid metabolic process	2/49	140/28891	0.0236319	0.0857274	0.0491037	Mif/Fabp5	2
GO:0009259	ribonucleotide metabolic process	3/49	364/28891	0.0238446	0.0862741	0.0494168	Eno1/Aldoa/Nppb	3
GO:0008360	regulation of cell shape	2/49	142/28891	0.0242625	0.086492	0.0495417	Vegfa/Aldoa	2
GO:0045860	positive regulation of protein kinase activity	3/49	369/28891	0.0246986	0.086492	0.0495417	Higd1a/Mif/Vegfa	3
GO:0042060	wound healing	3/49	370/28891	0.0248714	0.086492	0.0495417	Timp1/Vegfa/Serpine1	3
GO:1905039	carboxylic acid transmembrane transport	2/49	144/28891	0.0249	0.086492	0.0495417	Slc16a3/Slc2a1	2
GO:0010752	regulation of cGMP-mediated signaling	1/49	15/28891	0.0251466	0.086492	0.0495417	Nppb	1
GO:0032308	positive regulation of prostaglandin secretion	1/49	15/28891	0.0251466	0.086492	0.0495417	Mif	1
GO:0043517	positive regulation of DNA damage response, signal transduction by p53 class mediator	1/49	15/28891	0.0251466	0.086492	0.0495417	Ankrd1	1
GO:0043518	negative regulation of DNA damage response, signal transduction by p53 class mediator	1/49	15/28891	0.0251466	0.086492	0.0495417	Mif	1
GO:0051547	regulation of keratinocyte migration	1/49	15/28891	0.0251466	0.086492	0.0495417	Serpine1	1
GO:0060347	heart trabecula formation	1/49	15/28891	0.0251466	0.086492	0.0495417	Egln1	1
GO:0070207	protein homotrimerization	1/49	15/28891	0.0251466	0.086492	0.0495417	Mif	1
GO:0071285	cellular response to lithium ion	1/49	15/28891	0.0251466	0.086492	0.0495417	Fabp4	1
GO:0097084	vascular associated smooth muscle cell development	1/49	15/28891	0.0251466	0.086492	0.0495417	Vegfa	1
GO:0097475	motor neuron migration	1/49	15/28891	0.0251466	0.086492	0.0495417	Vegfa	1
GO:0140507	granzyme-mediated programmed cell death signaling pathway	1/49	15/28891	0.0251466	0.086492	0.0495417	Bnip3	1
GO:1903599	positive regulation of autophagy of mitochondrion	1/49	15/28891	0.0251466	0.086492	0.0495417	Bnip3	1
GO:1903624	regulation of DNA catabolic process	1/49	15/28891	0.0251466	0.086492	0.0495417	Igfbp3	1
GO:1905048	regulation of metallopeptidase activity	1/49	15/28891	0.0251466	0.086492	0.0495417	Timp1	1
GO:1905666	regulation of protein localization to endosome	1/49	15/28891	0.0251466	0.086492	0.0495417	Vegfa	1
GO:2000343	positive regulation of chemokine (C-X-C motif) ligand 2 production	1/49	15/28891	0.0251466	0.086492	0.0495417	Mif	1
GO:1903825	organic acid transmembrane transport	2/49	145/28891	0.0252213	0.0865352	0.0495664	Slc16a3/Slc2a1	2
GO:0019693	ribose phosphate metabolic process	3/49	373/28891	0.0253937	0.0869127	0.0497826	Eno1/Aldoa/Nppb	3
GO:0006690	icosanoid metabolic process	2/49	147/28891	0.025869	0.0883225	0.0505901	Mif/Fabp5	2
GO:0002181	cytoplasmic translation	2/49	148/28891	0.0261954	0.0884317	0.0506527	Pkm/Eif4ebp1	2
GO:0010226	response to lithium ion	1/49	16/28891	0.0268009	0.0884317	0.0506527	Fabp4	1
GO:0031650	regulation of heat generation	1/49	16/28891	0.0268009	0.0884317	0.0506527	Apln	1
GO:0031987	locomotion involved in locomotory behavior	1/49	16/28891	0.0268009	0.0884317	0.0506527	Rcan1	1
GO:0035358	regulation of peroxisome proliferator activated receptor signaling pathway	1/49	16/28891	0.0268009	0.0884317	0.0506527	Fabp5	1
GO:0051004	regulation of lipoprotein lipase activity	1/49	16/28891	0.0268009	0.0884317	0.0506527	Angptl4	1
GO:0051151	negative regulation of smooth muscle cell differentiation	1/49	16/28891	0.0268009	0.0884317	0.0506527	Rcan1	1
GO:0070141	response to UV-A	1/49	16/28891	0.0268009	0.0884317	0.0506527	Timp1	1
GO:0070885	negative regulation of calcineurin-NFAT signaling cascade	1/49	16/28891	0.0268009	0.0884317	0.0506527	Rcan1	1
GO:0099004	calmodulin dependent kinase signaling pathway	1/49	16/28891	0.0268009	0.0884317	0.0506527	Egln1	1
GO:0106057	negative regulation of calcineurin-mediated signaling	1/49	16/28891	0.0268009	0.0884317	0.0506527	Rcan1	1
GO:1901522	positive regulation of transcription from RNA polymerase II promoter involved in cellular response to chemical stimulus	1/49	16/28891	0.0268009	0.0884317	0.0506527	Vegfa	1
GO:1902165	regulation of intrinsic apoptotic signaling pathway in response to DNA damage by p53 class mediator	1/49	16/28891	0.0268009	0.0884317	0.0506527	Mif	1
GO:0031623	receptor internalization	2/49	150/28891	0.0268533	0.0884317	0.0506527	Vegfa/Apln	2
GO:0048144	fibroblast proliferation	2/49	150/28891	0.0268533	0.0884317	0.0506527	Mif/Serpine1	2
GO:0007517	muscle organ development	3/49	382/28891	0.0269962	0.0886929	0.0508023	Egln1/Ankrd1/Rcan1	3
GO:0061844	antimicrobial humoral immune response mediated by antimicrobial peptide	2/49	151/28891	0.0271847	0.0891018	0.0510365	Gapdh/Nppb	2
GO:0072331	signal transduction by p53 class mediator	2/49	153/28891	0.0278525	0.0897022	0.0513804	Mif/Ankrd1	2
GO:0010639	negative regulation of organelle organization	3/49	387/28891	0.0279096	0.0897022	0.0513804	Bnip3/Higd1a/Ier3	3
GO:0002689	negative regulation of leukocyte chemotaxis	1/49	17/28891	0.0284524	0.0897022	0.0513804	Mif	1
GO:0018119	peptidyl-cysteine S-nitrosylation	1/49	17/28891	0.0284524	0.0897022	0.0513804	Gapdh	1
GO:0032306	regulation of prostaglandin secretion	1/49	17/28891	0.0284524	0.0897022	0.0513804	Mif	1
GO:0034392	negative regulation of smooth muscle cell apoptotic process	1/49	17/28891	0.0284524	0.0897022	0.0513804	Gapdh	1
GO:0042756	drinking behavior	1/49	17/28891	0.0284524	0.0897022	0.0513804	Apln	1
GO:0060947	cardiac vascular smooth muscle cell differentiation	1/49	17/28891	0.0284524	0.0897022	0.0513804	Vegfa	1
GO:0098761	cellular response to interleukin-7	1/49	17/28891	0.0284524	0.0897022	0.0513804	Eno1	1
GO:1902001	fatty acid transmembrane transport	1/49	17/28891	0.0284524	0.0897022	0.0513804	Slc2a1	1
GO:1903587	regulation of blood vessel endothelial cell proliferation involved in sprouting angiogenesis	1/49	17/28891	0.0284524	0.0897022	0.0513804	Vegfa	1
GO:1905288	vascular associated smooth muscle cell apoptotic process	1/49	17/28891	0.0284524	0.0897022	0.0513804	Gapdh	1
GO:1905459	regulation of vascular associated smooth muscle cell apoptotic process	1/49	17/28891	0.0284524	0.0897022	0.0513804	Gapdh	1
GO:2000047	regulation of cell-cell adhesion mediated by cadherin	1/49	17/28891	0.0284524	0.0897022	0.0513804	Vegfa	1
GO:2001028	positive regulation of endothelial cell chemotaxis	1/49	17/28891	0.0284524	0.0897022	0.0513804	Vegfa	1
GO:2001171	positive regulation of ATP biosynthetic process	1/49	17/28891	0.0284524	0.0897022	0.0513804	Eno1	1
GO:0046660	female sex differentiation	2/49	155/28891	0.028527	0.0897022	0.0513804	Vegfa/Serpine1	2
GO:0072073	kidney epithelium development	2/49	155/28891	0.028527	0.0897022	0.0513804	Vegfa/Pgf	2
GO:0141060	disruption of anatomical structure in another organism	2/49	156/28891	0.0288666	0.0905658	0.0518751	Gapdh/Nppb	2
GO:0060562	epithelial tube morphogenesis	3/49	395/28891	0.029405	0.0909861	0.0521158	Bsg/Vegfa/Pgf	3
GO:0032368	regulation of lipid transport	2/49	158/28891	0.0295509	0.0909861	0.0521158	Igfbp3/Mif	2
GO:0043434	response to peptide hormone	3/49	396/28891	0.0295949	0.0909861	0.0521158	Pkm/Eif4ebp1/Slc2a1	3
GO:0007614	short-term memory	1/49	18/28891	0.0301011	0.0909861	0.0521158	Rcan1	1
GO:0017014	protein nitrosylation	1/49	18/28891	0.0301011	0.0909861	0.0521158	Gapdh	1
GO:0043217	myelin maintenance	1/49	18/28891	0.0301011	0.0909861	0.0521158	Ndrg1	1
GO:0045779	negative regulation of bone resorption	1/49	18/28891	0.0301011	0.0909861	0.0521158	Vegfa	1
GO:0046068	cGMP metabolic process	1/49	18/28891	0.0301011	0.0909861	0.0521158	Nppb	1
GO:0060192	negative regulation of lipase activity	1/49	18/28891	0.0301011	0.0909861	0.0521158	Angptl4	1
GO:0061430	bone trabecula morphogenesis	1/49	18/28891	0.0301011	0.0909861	0.0521158	Vegfa	1
GO:0070206	protein trimerization	1/49	18/28891	0.0301011	0.0909861	0.0521158	Mif	1
GO:0098760	response to interleukin-7	1/49	18/28891	0.0301011	0.0909861	0.0521158	Eno1	1
GO:0099159	regulation of modification of postsynaptic structure	1/49	18/28891	0.0301011	0.0909861	0.0521158	Egln1	1
GO:1900038	negative regulation of cellular response to hypoxia	1/49	18/28891	0.0301011	0.0909861	0.0521158	Eno1	1
GO:1903580	positive regulation of ATP metabolic process	1/49	18/28891	0.0301011	0.0909861	0.0521158	Eno1	1
GO:0008643	carbohydrate transport	2/49	160/28891	0.0302416	0.0909861	0.0521158	Fabp5/Slc2a1	2
GO:0009205	purine ribonucleoside triphosphate metabolic process	2/49	160/28891	0.0302416	0.0909861	0.0521158	Eno1/Aldoa	2
GO:0010508	positive regulation of autophagy	2/49	160/28891	0.0302416	0.0909861	0.0521158	Bnip3/Bnip3l	2
GO:0033135	regulation of peptidyl-serine phosphorylation	2/49	160/28891	0.0302416	0.0909861	0.0521158	Mif/Vegfa	2
GO:0032496	response to lipopolysaccharide	3/49	401/28891	0.0305542	0.09144	0.0523758	Mif/Serpine1/Ankrd1	3
GO:0006633	fatty acid biosynthetic process	2/49	161/28891	0.0305894	0.09144	0.0523758	Mif/Fabp5	2
GO:0043467	regulation of generation of precursor metabolites and energy	2/49	161/28891	0.0305894	0.09144	0.0523758	Bnip3/Ier3	2
GO:0072006	nephron development	2/49	162/28891	0.0309388	0.0921001	0.0527539	Vegfa/Pgf	2
GO:0046879	hormone secretion	3/49	403/28891	0.0309425	0.0921001	0.0527539	Igfbp3/Pfkl/Apln	3
GO:1904019	epithelial cell apoptotic process	2/49	163/28891	0.0312898	0.0927122	0.0531045	Angptl4/Serpine1	2
GO:0002031	G protein-coupled receptor internalization	1/49	19/28891	0.0317471	0.0927122	0.0531045	Apln	1
GO:0003159	morphogenesis of an endothelium	1/49	19/28891	0.0317471	0.0927122	0.0531045	Bsg	1
GO:0044539	long-chain fatty acid import into cell	1/49	19/28891	0.0317471	0.0927122	0.0531045	Slc2a1	1
GO:0060841	venous blood vessel development	1/49	19/28891	0.0317471	0.0927122	0.0531045	Vegfa	1
GO:0061154	endothelial tube morphogenesis	1/49	19/28891	0.0317471	0.0927122	0.0531045	Bsg	1
GO:0090280	positive regulation of calcium ion import	1/49	19/28891	0.0317471	0.0927122	0.0531045	Serpine1	1
GO:1901550	regulation of endothelial cell development	1/49	19/28891	0.0317471	0.0927122	0.0531045	Vegfa	1
GO:1903140	regulation of establishment of endothelial barrier	1/49	19/28891	0.0317471	0.0927122	0.0531045	Vegfa	1
GO:0009914	hormone transport	3/49	411/28891	0.0325218	0.0938836	0.0537755	Igfbp3/Pfkl/Apln	3
GO:0050727	regulation of inflammatory response	3/49	411/28891	0.0325218	0.0938836	0.0537755	Ier3/Serpine1/Fabp4	3
GO:0009199	ribonucleoside triphosphate metabolic process	2/49	167/28891	0.0327095	0.0938836	0.0537755	Eno1/Aldoa	2
GO:0031099	regeneration	2/49	167/28891	0.0327095	0.0938836	0.0537755	Pkm/Serpine1	2
GO:0050729	positive regulation of inflammatory response	2/49	167/28891	0.0327095	0.0938836	0.0537755	Serpine1/Fabp4	2
GO:0097530	granulocyte migration	2/49	167/28891	0.0327095	0.0938836	0.0537755	Bsg/Vegfa	2
GO:0034101	erythrocyte homeostasis	2/49	168/28891	0.0330683	0.0938836	0.0537755	Gpi1/Vegfa	2
GO:2000377	regulation of reactive oxygen species metabolic process	2/49	168/28891	0.0330683	0.0938836	0.0537755	Bnip3/Ier3	2
GO:0006309	apoptotic DNA fragmentation	1/49	20/28891	0.0333904	0.0938836	0.0537755	Igfbp3	1
GO:0035633	maintenance of blood-brain barrier	1/49	20/28891	0.0333904	0.0938836	0.0537755	Vegfa	1
GO:0036003	positive regulation of transcription from RNA polymerase II promoter in response to stress	1/49	20/28891	0.0333904	0.0938836	0.0537755	Vegfa	1
GO:0040037	negative regulation of fibroblast growth factor receptor signaling pathway	1/49	20/28891	0.0333904	0.0938836	0.0537755	Apln	1
GO:0043116	negative regulation of vascular permeability	1/49	20/28891	0.0333904	0.0938836	0.0537755	Vegfa	1
GO:0045947	negative regulation of translational initiation	1/49	20/28891	0.0333904	0.0938836	0.0537755	Eif4ebp1	1
GO:0046851	negative regulation of bone remodeling	1/49	20/28891	0.0333904	0.0938836	0.0537755	Vegfa	1
GO:0090036	regulation of protein kinase C signaling	1/49	20/28891	0.0333904	0.0938836	0.0537755	Vegfa	1
GO:1905564	positive regulation of vascular endothelial cell proliferation	1/49	20/28891	0.0333904	0.0938836	0.0537755	Apln	1
GO:0009144	purine nucleoside triphosphate metabolic process	2/49	169/28891	0.0334288	0.0938836	0.0537755	Eno1/Aldoa	2
GO:0043433	negative regulation of DNA-binding transcription factor activity	2/49	169/28891	0.0334288	0.0938836	0.0537755	Egln1/Bhlhe40	2
GO:0006417	regulation of translation	3/49	418/28891	0.033938	0.0951219	0.0544848	Pkm/Gapdh/Eif4ebp1	3
GO:0002702	positive regulation of production of molecular mediator of immune response	2/49	171/28891	0.0341542	0.0953087	0.0545918	Mif/Gpi1	2
GO:2001236	regulation of extrinsic apoptotic signaling pathway	2/49	171/28891	0.0341542	0.0953087	0.0545918	Vegfa/Serpine1	2
GO:0002237	response to molecule of bacterial origin	3/49	421/28891	0.0345547	0.0953087	0.0545918	Mif/Serpine1/Ankrd1	3
GO:0030856	regulation of epithelial cell differentiation	2/49	173/28891	0.0348859	0.0953087	0.0545918	Vegfa/Serpine1	2
GO:0001946	lymphangiogenesis	1/49	21/28891	0.0350309	0.0953087	0.0545918	Vegfa	1
GO:0006071	glycerol metabolic process	1/49	21/28891	0.0350309	0.0953087	0.0545918	Tpi1	1
GO:0006656	phosphatidylcholine biosynthetic process	1/49	21/28891	0.0350309	0.0953087	0.0545918	Fabp5	1
GO:0032305	positive regulation of icosanoid secretion	1/49	21/28891	0.0350309	0.0953087	0.0545918	Mif	1
GO:0032310	prostaglandin secretion	1/49	21/28891	0.0350309	0.0953087	0.0545918	Mif	1
GO:0035994	response to muscle stretch	1/49	21/28891	0.0350309	0.0953087	0.0545918	Ankrd1	1
GO:0048569	post-embryonic animal organ development	1/49	21/28891	0.0350309	0.0953087	0.0545918	Vegfa	1
GO:0051546	keratinocyte migration	1/49	21/28891	0.0350309	0.0953087	0.0545918	Serpine1	1
GO:0051930	regulation of sensory perception of pain	1/49	21/28891	0.0350309	0.0953087	0.0545918	Fabp5	1
GO:0090050	positive regulation of cell migration involved in sprouting angiogenesis	1/49	21/28891	0.0350309	0.0953087	0.0545918	Vegfa	1
GO:0150104	transport across blood-brain barrier	1/49	21/28891	0.0350309	0.0953087	0.0545918	Slc2a1	1
GO:0033674	positive regulation of kinase activity	3/49	426/28891	0.0355955	0.0966559	0.0553634	Higd1a/Mif/Vegfa	3
GO:0006089	lactate metabolic process	1/49	22/28891	0.0366687	0.0967415	0.0554125	Ldha	1
GO:0010232	vascular transport	1/49	22/28891	0.0366687	0.0967415	0.0554125	Slc2a1	1
GO:0030810	positive regulation of nucleotide biosynthetic process	1/49	22/28891	0.0366687	0.0967415	0.0554125	Eno1	1
GO:0031290	retinal ganglion cell axon guidance	1/49	22/28891	0.0366687	0.0967415	0.0554125	Vegfa	1
GO:0042730	fibrinolysis	1/49	22/28891	0.0366687	0.0967415	0.0554125	Serpine1	1
GO:0045820	negative regulation of glycolytic process	1/49	22/28891	0.0366687	0.0967415	0.0554125	Ier3	1
GO:0051931	regulation of sensory perception	1/49	22/28891	0.0366687	0.0967415	0.0554125	Fabp5	1
GO:0060749	mammary gland alveolus development	1/49	22/28891	0.0366687	0.0967415	0.0554125	Vegfa	1
GO:0061377	mammary gland lobule development	1/49	22/28891	0.0366687	0.0967415	0.0554125	Vegfa	1
GO:0071731	response to nitric oxide	1/49	22/28891	0.0366687	0.0967415	0.0554125	Egln1	1
GO:0090201	negative regulation of release of cytochrome c from mitochondria	1/49	22/28891	0.0366687	0.0967415	0.0554125	Higd1a	1
GO:1900373	positive regulation of purine nucleotide biosynthetic process	1/49	22/28891	0.0366687	0.0967415	0.0554125	Eno1	1
GO:1902254	negative regulation of intrinsic apoptotic signaling pathway by p53 class mediator	1/49	22/28891	0.0366687	0.0967415	0.0554125	Mif	1
GO:1903214	regulation of protein targeting to mitochondrion	1/49	22/28891	0.0366687	0.0967415	0.0554125	Bnip3l	1
GO:2001044	regulation of integrin-mediated signaling pathway	1/49	22/28891	0.0366687	0.0967415	0.0554125	Timp1	1
GO:0007565	female pregnancy	2/49	179/28891	0.0371173	0.0977398	0.0559843	Timp1/Vegfa	2
GO:0009306	protein secretion	3/49	434/28891	0.0372944	0.098021	0.0561453	Bsg/Pfkl/Ankrd1	3
GO:0035592	establishment of protein localization to extracellular region	3/49	435/28891	0.0375097	0.0984011	0.0563631	Bsg/Pfkl/Ankrd1	3
GO:0002043	blood vessel endothelial cell proliferation involved in sprouting angiogenesis	1/49	23/28891	0.0383038	0.098993	0.0567021	Vegfa	1
GO:0009190	cyclic nucleotide biosynthetic process	1/49	23/28891	0.0383038	0.098993	0.0567021	Nppb	1
GO:0031649	heat generation	1/49	23/28891	0.0383038	0.098993	0.0567021	Apln	1
GO:0051043	regulation of membrane protein ectodomain proteolysis	1/49	23/28891	0.0383038	0.098993	0.0567021	Timp1	1
GO:0090141	positive regulation of mitochondrial fission	1/49	23/28891	0.0383038	0.098993	0.0567021	Bnip3	1
GO:0090190	positive regulation of branching involved in ureteric bud morphogenesis	1/49	23/28891	0.0383038	0.098993	0.0567021	Vegfa	1
GO:1905244	regulation of modification of synaptic structure	1/49	23/28891	0.0383038	0.098993	0.0567021	Egln1	1
GO:2001026	regulation of endothelial cell chemotaxis	1/49	23/28891	0.0383038	0.098993	0.0567021	Vegfa	1
GO:0071692	protein localization to extracellular region	3/49	441/28891	0.0388149	0.0999116	0.0572282	Bsg/Pfkl/Ankrd1	3
GO:0001890	placenta development	2/49	184/28891	0.0390179	0.0999116	0.0572282	Egln1/Serpine1	2
GO:0009141	nucleoside triphosphate metabolic process	2/49	184/28891	0.0390179	0.0999116	0.0572282	Eno1/Aldoa	2
GO:0055088	lipid homeostasis	2/49	184/28891	0.0390179	0.0999116	0.0572282	Angptl4/Fabp4	2
GO:0071897	DNA biosynthetic process	2/49	184/28891	0.0390179	0.0999116	0.0572282	Vegfa/Ankrd1	2
GO:0007369	gastrulation	2/49	186/28891	0.0397884	0.100236	0.0574142	Gpi1/Apln	2
GO:0071356	cellular response to tumor necrosis factor	2/49	186/28891	0.0397884	0.100236	0.0574142	Ankrd1/Fabp4	2
GO:0003012	muscle system process	3/49	446/28891	0.0399202	0.100236	0.0574142	Eno1/Aldoa/Nppb	3
GO:0010738	regulation of protein kinase A signaling	1/49	24/28891	0.0399362	0.100236	0.0574142	Mif	1
GO:0033033	negative regulation of myeloid cell apoptotic process	1/49	24/28891	0.0399362	0.100236	0.0574142	Mif	1
GO:0036303	lymph vessel morphogenesis	1/49	24/28891	0.0399362	0.100236	0.0574142	Vegfa	1
GO:0050872	white fat cell differentiation	1/49	24/28891	0.0399362	0.100236	0.0574142	Fabp4	1
GO:0140354	lipid import into cell	1/49	24/28891	0.0399362	0.100236	0.0574142	Slc2a1	1
GO:1901028	regulation of mitochondrial outer membrane permeabilization involved in apoptotic signaling pathway	1/49	24/28891	0.0399362	0.100236	0.0574142	Ier3	1
GO:2000773	negative regulation of cellular senescence	1/49	24/28891	0.0399362	0.100236	0.0574142	Mif	1
GO:2001169	regulation of ATP biosynthetic process	1/49	24/28891	0.0399362	0.100236	0.0574142	Eno1	1
GO:0050714	positive regulation of protein secretion	2/49	188/28891	0.0405647	0.101266	0.0580042	Bsg/Ankrd1	2
GO:0051302	regulation of cell division	2/49	188/28891	0.0405647	0.101266	0.0580042	Vegfa/Pgf	2
GO:1903531	negative regulation of secretion by cell	2/49	188/28891	0.0405647	0.101266	0.0580042	Igfbp3/Pfkl	2
GO:0050731	positive regulation of peptidyl-tyrosine phosphorylation	2/49	189/28891	0.040955	0.102058	0.0584576	Mif/Vegfa	2
GO:1905952	regulation of lipid localization	2/49	190/28891	0.0413468	0.102662	0.0588035	Igfbp3/Mif	2
GO:0019400	alditol metabolic process	1/49	25/28891	0.0415658	0.102662	0.0588035	Tpi1	1
GO:0043153	entrainment of circadian clock by photoperiod	1/49	25/28891	0.0415658	0.102662	0.0588035	Bhlhe40	1
GO:0043567	regulation of insulin-like growth factor receptor signaling pathway	1/49	25/28891	0.0415658	0.102662	0.0588035	Igfbp3	1
GO:0090189	regulation of branching involved in ureteric bud morphogenesis	1/49	25/28891	0.0415658	0.102662	0.0588035	Vegfa	1
GO:0048754	branching morphogenesis of an epithelial tube	2/49	191/28891	0.04174	0.102728	0.0588412	Vegfa/Pgf	2
GO:0071466	cellular response to xenobiotic stimulus	2/49	191/28891	0.04174	0.102728	0.0588412	Serpine1/Ankrd1	2
GO:0051260	protein homooligomerization	2/49	192/28891	0.0421346	0.103516	0.0592927	Mif/Pkm	2
GO:2001242	regulation of intrinsic apoptotic signaling pathway	2/49	194/28891	0.042928	0.10388	0.0595013	Mif/Eno1	2
GO:0005980	glycogen catabolic process	1/49	26/28891	0.0431928	0.10388	0.0595013	Pgm1	1
GO:0009648	photoperiodism	1/49	26/28891	0.0431928	0.10388	0.0595013	Bhlhe40	1
GO:0010829	negative regulation of glucose transmembrane transport	1/49	26/28891	0.0431928	0.10388	0.0595013	Fabp5	1
GO:0030194	positive regulation of blood coagulation	1/49	26/28891	0.0431928	0.10388	0.0595013	Serpine1	1
GO:0031954	positive regulation of protein autophosphorylation	1/49	26/28891	0.0431928	0.10388	0.0595013	Vegfa	1
GO:0032303	regulation of icosanoid secretion	1/49	26/28891	0.0431928	0.10388	0.0595013	Mif	1
GO:0035357	peroxisome proliferator activated receptor signaling pathway	1/49	26/28891	0.0431928	0.10388	0.0595013	Fabp5	1
GO:0038083	peptidyl-tyrosine autophosphorylation	1/49	26/28891	0.0431928	0.10388	0.0595013	Vegfa	1
GO:1900048	positive regulation of hemostasis	1/49	26/28891	0.0431928	0.10388	0.0595013	Serpine1	1
GO:1902230	negative regulation of intrinsic apoptotic signaling pathway in response to DNA damage	1/49	26/28891	0.0431928	0.10388	0.0595013	Mif	1
GO:2000193	positive regulation of fatty acid transport	1/49	26/28891	0.0431928	0.10388	0.0595013	Mif	1
GO:0031330	negative regulation of cellular catabolic process	2/49	195/28891	0.0433269	0.10388	0.0595013	Timp1/Vegfa	2
GO:0071229	cellular response to acid chemical	2/49	195/28891	0.0433269	0.10388	0.0595013	Eno1/Vegfa	2
GO:0022411	cellular component disassembly	3/49	462/28891	0.0435646	0.104224	0.0596982	Bnip3/Igfbp3/Bnip3l	3
GO:0006631	fatty acid metabolic process	3/49	463/28891	0.0437977	0.104224	0.0596982	Mif/Fabp5/Fabp4	3
GO:1901652	response to peptide	3/49	464/28891	0.0440315	0.104224	0.0596982	Pkm/Eif4ebp1/Slc2a1	3
GO:0043405	regulation of MAP kinase activity	2/49	197/28891	0.0441287	0.104224	0.0596982	Mif/Vegfa	2
GO:0044703	multi-organism reproductive process	2/49	197/28891	0.0441287	0.104224	0.0596982	Timp1/Vegfa	2
GO:0002070	epithelial cell maturation	1/49	27/28891	0.044817	0.104224	0.0596982	Vegfa	1
GO:0009251	glucan catabolic process	1/49	27/28891	0.044817	0.104224	0.0596982	Pgm1	1
GO:0009649	entrainment of circadian clock	1/49	27/28891	0.044817	0.104224	0.0596982	Bhlhe40	1
GO:0010575	positive regulation of vascular endothelial growth factor production	1/49	27/28891	0.044817	0.104224	0.0596982	Bsg	1
GO:0010954	positive regulation of protein processing	1/49	27/28891	0.044817	0.104224	0.0596982	Eno1	1
GO:0035809	regulation of urine volume	1/49	27/28891	0.044817	0.104224	0.0596982	Nppb	1
GO:0045981	positive regulation of nucleotide metabolic process	1/49	27/28891	0.044817	0.104224	0.0596982	Eno1	1
GO:0046716	muscle cell cellular homeostasis	1/49	27/28891	0.044817	0.104224	0.0596982	Aldoa	1
GO:0051873	killing by host of symbiont cells	1/49	27/28891	0.044817	0.104224	0.0596982	Gapdh	1
GO:0071549	cellular response to dexamethasone stimulus	1/49	27/28891	0.044817	0.104224	0.0596982	Eif4ebp1	1
GO:1900037	regulation of cellular response to hypoxia	1/49	27/28891	0.044817	0.104224	0.0596982	Eno1	1
GO:1900544	positive regulation of purine nucleotide metabolic process	1/49	27/28891	0.044817	0.104224	0.0596982	Eno1	1
GO:1903747	regulation of establishment of protein localization to mitochondrion	1/49	27/28891	0.044817	0.104224	0.0596982	Bnip3l	1
GO:1902075	cellular response to salt	2/49	202/28891	0.0461576	0.107101	0.0613461	Mt1/Fabp4	2
GO:0002903	negative regulation of B cell apoptotic process	1/49	28/28891	0.0464385	0.107101	0.0613461	Mif	1
GO:0036010	protein localization to endosome	1/49	28/28891	0.0464385	0.107101	0.0613461	Vegfa	1
GO:0090026	positive regulation of monocyte chemotaxis	1/49	28/28891	0.0464385	0.107101	0.0613461	Serpine1	1
GO:1903902	positive regulation of viral life cycle	1/49	28/28891	0.0464385	0.107101	0.0613461	Bsg	1
GO:0030308	negative regulation of cell growth	2/49	205/28891	0.0473913	0.107974	0.0618463	Eno1/Nppb	2
GO:0034612	response to tumor necrosis factor	2/49	206/28891	0.0478052	0.107974	0.0618463	Ankrd1/Fabp4	2
GO:0002029	desensitization of G protein-coupled receptor signaling pathway	1/49	29/28891	0.0480574	0.107974	0.0618463	Apln	1
GO:0002183	cytoplasmic translational initiation	1/49	29/28891	0.0480574	0.107974	0.0618463	Eif4ebp1	1
GO:0010955	negative regulation of protein processing	1/49	29/28891	0.0480574	0.107974	0.0618463	Serpine1	1
GO:0031100	animal organ regeneration	1/49	29/28891	0.0480574	0.107974	0.0618463	Pkm	1
GO:0034104	negative regulation of tissue remodeling	1/49	29/28891	0.0480574	0.107974	0.0618463	Vegfa	1
GO:0050820	positive regulation of coagulation	1/49	29/28891	0.0480574	0.107974	0.0618463	Serpine1	1
GO:0051560	mitochondrial calcium ion homeostasis	1/49	29/28891	0.0480574	0.107974	0.0618463	Bnip3	1
GO:0072567	chemokine (C-X-C motif) ligand 2 production	1/49	29/28891	0.0480574	0.107974	0.0618463	Mif	1
GO:1900745	positive regulation of p38MAPK cascade	1/49	29/28891	0.0480574	0.107974	0.0618463	Vegfa	1
GO:1903318	negative regulation of protein maturation	1/49	29/28891	0.0480574	0.107974	0.0618463	Serpine1	1
GO:1903319	positive regulation of protein maturation	1/49	29/28891	0.0480574	0.107974	0.0618463	Eno1	1
GO:1903578	regulation of ATP metabolic process	1/49	29/28891	0.0480574	0.107974	0.0618463	Eno1	1
GO:1905562	regulation of vascular endothelial cell proliferation	1/49	29/28891	0.0480574	0.107974	0.0618463	Apln	1
GO:2000341	regulation of chemokine (C-X-C motif) ligand 2 production	1/49	29/28891	0.0480574	0.107974	0.0618463	Mif	1
GO:0034248	regulation of amide metabolic process	3/49	482/28891	0.0483477	0.108451	0.0621197	Pkm/Gapdh/Eif4ebp1	3
GO:0006109	regulation of carbohydrate metabolic process	2/49	208/28891	0.048637	0.108925	0.062391	Igfbp3/Ier3	2
GO:0032102	negative regulation of response to external stimulus	3/49	485/28891	0.0490867	0.109141	0.0625146	Mif/Ier3/Serpine1	3
GO:0051048	negative regulation of secretion	2/49	210/28891	0.0494742	0.109141	0.0625146	Igfbp3/Pfkl	2
GO:0000272	polysaccharide catabolic process	1/49	30/28891	0.0496735	0.109141	0.0625146	Pgm1	1
GO:0010460	positive regulation of heart rate	1/49	30/28891	0.0496735	0.109141	0.0625146	Apln	1
GO:0015732	prostaglandin transport	1/49	30/28891	0.0496735	0.109141	0.0625146	Mif	1
GO:0022401	negative adaptation of signaling pathway	1/49	30/28891	0.0496735	0.109141	0.0625146	Apln	1
GO:0030224	monocyte differentiation	1/49	30/28891	0.0496735	0.109141	0.0625146	Vegfa	1
GO:0031664	regulation of lipopolysaccharide-mediated signaling pathway	1/49	30/28891	0.0496735	0.109141	0.0625146	Mif	1
GO:0051156	glucose 6-phosphate metabolic process	1/49	30/28891	0.0496735	0.109141	0.0625146	Gpi1	1
GO:0051894	positive regulation of focal adhesion assembly	1/49	30/28891	0.0496735	0.109141	0.0625146	Vegfa	1
GO:0101023	vascular endothelial cell proliferation	1/49	30/28891	0.0496735	0.109141	0.0625146	Apln	1
GO:1902042	negative regulation of extrinsic apoptotic signaling pathway via death domain receptors	1/49	30/28891	0.0496735	0.109141	0.0625146	Serpine1	1
GO:0098742	cell-cell adhesion via plasma-membrane adhesion molecules	2/49	211/28891	0.0498947	0.109454	0.0626941	Sparcl1/Mcam	2
GO:0044706	multi-multicellular organism process	2/49	212/28891	0.0503166	0.110206	0.0631248	Timp1/Vegfa	2
GO:0019722	calcium-mediated signaling	2/49	214/28891	0.0511642	0.111455	0.0638403	Egln1/Rcan1	2
GO:0002026	regulation of the force of heart contraction	1/49	31/28891	0.051287	0.111455	0.0638403	Apln	1
GO:0035767	endothelial cell chemotaxis	1/49	31/28891	0.051287	0.111455	0.0638403	Vegfa	1
GO:0043129	surfactant homeostasis	1/49	31/28891	0.051287	0.111455	0.0638403	Vegfa	1
GO:2000765	regulation of cytoplasmic translation	1/49	31/28891	0.051287	0.111455	0.0638403	Pkm	1
GO:0002262	myeloid cell homeostasis	2/49	215/28891	0.05159	0.111591	0.0639183	Gpi1/Vegfa	2
GO:0007519	skeletal muscle tissue development	2/49	215/28891	0.05159	0.111591	0.0639183	Ankrd1/Rcan1	2
GO:0048771	tissue remodeling	2/49	215/28891	0.05159	0.111591	0.0639183	Timp1/Vegfa	2
GO:0001101	response to acid chemical	2/49	218/28891	0.052875	0.112499	0.0644379	Eno1/Vegfa	2
GO:0001945	lymph vessel development	1/49	32/28891	0.0528978	0.112499	0.0644379	Vegfa	1
GO:0003299	muscle hypertrophy in response to stress	1/49	32/28891	0.0528978	0.112499	0.0644379	Nppb	1
GO:0006308	DNA catabolic process	1/49	32/28891	0.0528978	0.112499	0.0644379	Igfbp3	1
GO:0014898	cardiac muscle hypertrophy in response to stress	1/49	32/28891	0.0528978	0.112499	0.0644379	Nppb	1
GO:0022011	myelination in peripheral nervous system	1/49	32/28891	0.0528978	0.112499	0.0644379	Ndrg1	1
GO:0030262	apoptotic nuclear changes	1/49	32/28891	0.0528978	0.112499	0.0644379	Igfbp3	1
GO:0032292	peripheral nervous system axon ensheathment	1/49	32/28891	0.0528978	0.112499	0.0644379	Ndrg1	1
GO:0035162	embryonic hemopoiesis	1/49	32/28891	0.0528978	0.112499	0.0644379	Vegfa	1
GO:0060977	coronary vasculature morphogenesis	1/49	32/28891	0.0528978	0.112499	0.0644379	Vegfa	1
GO:0071548	response to dexamethasone	1/49	32/28891	0.0528978	0.112499	0.0644379	Eif4ebp1	1
GO:0032869	cellular response to insulin stimulus	2/49	219/28891	0.0533059	0.113194	0.0648361	Pkm/Eif4ebp1	2
GO:0017148	negative regulation of translation	2/49	220/28891	0.053738	0.113663	0.0651047	Gapdh/Eif4ebp1	2
GO:0019730	antimicrobial humoral response	2/49	221/28891	0.0541714	0.113663	0.0651047	Gapdh/Nppb	2
GO:0048639	positive regulation of developmental growth	2/49	221/28891	0.0541714	0.113663	0.0651047	Vegfa/Serpine1	2
GO:0006921	cellular component disassembly involved in execution phase of apoptosis	1/49	33/28891	0.0545058	0.113663	0.0651047	Igfbp3	1
GO:0014887	cardiac muscle adaptation	1/49	33/28891	0.0545058	0.113663	0.0651047	Nppb	1
GO:0023058	adaptation of signaling pathway	1/49	33/28891	0.0545058	0.113663	0.0651047	Apln	1
GO:0034391	regulation of smooth muscle cell apoptotic process	1/49	33/28891	0.0545058	0.113663	0.0651047	Gapdh	1
GO:0048841	regulation of axon extension involved in axon guidance	1/49	33/28891	0.0545058	0.113663	0.0651047	Vegfa	1
GO:0051150	regulation of smooth muscle cell differentiation	1/49	33/28891	0.0545058	0.113663	0.0651047	Rcan1	1
GO:0090594	inflammatory response to wounding	1/49	33/28891	0.0545058	0.113663	0.0651047	Timp1	1
GO:1901797	negative regulation of signal transduction by p53 class mediator	1/49	33/28891	0.0545058	0.113663	0.0651047	Mif	1
GO:1901798	positive regulation of signal transduction by p53 class mediator	1/49	33/28891	0.0545058	0.113663	0.0651047	Ankrd1	1
GO:2000241	regulation of reproductive process	2/49	225/28891	0.0559176	0.115797	0.0663272	Timp1/Vegfa	2
GO:0010758	regulation of macrophage chemotaxis	1/49	34/28891	0.0561113	0.115797	0.0663272	Mif	1
GO:0034390	smooth muscle cell apoptotic process	1/49	34/28891	0.0561113	0.115797	0.0663272	Gapdh	1
GO:0040036	regulation of fibroblast growth factor receptor signaling pathway	1/49	34/28891	0.0561113	0.115797	0.0663272	Apln	1
GO:0052652	cyclic purine nucleotide metabolic process	1/49	34/28891	0.0561113	0.115797	0.0663272	Nppb	1
GO:0099010	modification of postsynaptic structure	1/49	34/28891	0.0561113	0.115797	0.0663272	Egln1	1
GO:1904706	negative regulation of vascular associated smooth muscle cell proliferation	1/49	34/28891	0.0561113	0.115797	0.0663272	Apln	1
GO:0060538	skeletal muscle organ development	2/49	227/28891	0.0567981	0.117041	0.0670398	Ankrd1/Rcan1	2
GO:0010810	regulation of cell-substrate adhesion	2/49	228/28891	0.0572402	0.117195	0.0671279	Vegfa/Serpine1	2
GO:0061138	morphogenesis of a branching epithelium	2/49	229/28891	0.0576835	0.117195	0.0671279	Vegfa/Pgf	2
GO:0002902	regulation of B cell apoptotic process	1/49	35/28891	0.057714	0.117195	0.0671279	Mif	1
GO:0008053	mitochondrial fusion	1/49	35/28891	0.057714	0.117195	0.0671279	Bnip3	1
GO:0009187	cyclic nucleotide metabolic process	1/49	35/28891	0.057714	0.117195	0.0671279	Nppb	1
GO:0010574	regulation of vascular endothelial growth factor production	1/49	35/28891	0.057714	0.117195	0.0671279	Bsg	1
GO:0050482	arachidonic acid secretion	1/49	35/28891	0.057714	0.117195	0.0671279	Mif	1
GO:0090279	regulation of calcium ion import	1/49	35/28891	0.057714	0.117195	0.0671279	Serpine1	1
GO:0150117	positive regulation of cell-substrate junction organization	1/49	35/28891	0.057714	0.117195	0.0671279	Vegfa	1
GO:1903963	arachidonate transport	1/49	35/28891	0.057714	0.117195	0.0671279	Mif	1
GO:0001649	osteoblast differentiation	2/49	230/28891	0.058128	0.117864	0.067511	Igfbp3/Vegfa	2
GO:0010719	negative regulation of epithelial to mesenchymal transition	1/49	36/28891	0.0593141	0.119227	0.0682921	Vegfa	1
GO:0032369	negative regulation of lipid transport	1/49	36/28891	0.0593141	0.119227	0.0682921	Igfbp3	1
GO:0090025	regulation of monocyte chemotaxis	1/49	36/28891	0.0593141	0.119227	0.0682921	Serpine1	1
GO:0090183	regulation of kidney development	1/49	36/28891	0.0593141	0.119227	0.0682921	Vegfa	1
GO:0099560	synaptic membrane adhesion	1/49	36/28891	0.0593141	0.119227	0.0682921	Sparcl1	1
GO:1902253	regulation of intrinsic apoptotic signaling pathway by p53 class mediator	1/49	36/28891	0.0593141	0.119227	0.0682921	Mif	1
GO:0006470	protein dephosphorylation	2/49	235/28891	0.0603687	0.119844	0.0686455	Ptp4a3/Rcan1	2
GO:0007160	cell-matrix adhesion	2/49	235/28891	0.0603687	0.119844	0.0686455	Vegfa/Serpine1	2
GO:0002700	regulation of production of molecular mediator of immune response	2/49	236/28891	0.0608204	0.119844	0.0686455	Mif/Gpi1	2
GO:0055001	muscle cell development	2/49	236/28891	0.0608204	0.119844	0.0686455	Vegfa/Rcan1	2
GO:0001953	negative regulation of cell-matrix adhesion	1/49	37/28891	0.0609115	0.119844	0.0686455	Serpine1	1
GO:0019934	cGMP-mediated signaling	1/49	37/28891	0.0609115	0.119844	0.0686455	Nppb	1
GO:0030808	regulation of nucleotide biosynthetic process	1/49	37/28891	0.0609115	0.119844	0.0686455	Eno1	1
GO:0032967	positive regulation of collagen biosynthetic process	1/49	37/28891	0.0609115	0.119844	0.0686455	Serpine1	1
GO:0043618	regulation of transcription from RNA polymerase II promoter in response to stress	1/49	37/28891	0.0609115	0.119844	0.0686455	Vegfa	1
GO:0046164	alcohol catabolic process	1/49	37/28891	0.0609115	0.119844	0.0686455	Tpi1	1
GO:0048846	axon extension involved in axon guidance	1/49	37/28891	0.0609115	0.119844	0.0686455	Vegfa	1
GO:0061384	heart trabecula morphogenesis	1/49	37/28891	0.0609115	0.119844	0.0686455	Egln1	1
GO:1900371	regulation of purine nucleotide biosynthetic process	1/49	37/28891	0.0609115	0.119844	0.0686455	Eno1	1
GO:1902284	neuron projection extension involved in neuron projection guidance	1/49	37/28891	0.0609115	0.119844	0.0686455	Vegfa	1
GO:1903715	regulation of aerobic respiration	1/49	37/28891	0.0609115	0.119844	0.0686455	Bnip3	1
GO:0010976	positive regulation of neuron projection development	2/49	239/28891	0.0621825	0.121608	0.0696556	Vegfa/Ankrd1	2
GO:0070374	positive regulation of ERK1 and ERK2 cascade	2/49	239/28891	0.0621825	0.121608	0.0696556	Mif/Vegfa	2
GO:0019674	NAD metabolic process	1/49	38/28891	0.0625063	0.121608	0.0696556	Ldha	1
GO:0033032	regulation of myeloid cell apoptotic process	1/49	38/28891	0.0625063	0.121608	0.0696556	Mif	1
GO:0043243	positive regulation of protein-containing complex disassembly	1/49	38/28891	0.0625063	0.121608	0.0696556	Bnip3	1
GO:0090140	regulation of mitochondrial fission	1/49	38/28891	0.0625063	0.121608	0.0696556	Bnip3	1
GO:1902229	regulation of intrinsic apoptotic signaling pathway in response to DNA damage	1/49	38/28891	0.0625063	0.121608	0.0696556	Mif	1
GO:2000191	regulation of fatty acid transport	1/49	38/28891	0.0625063	0.121608	0.0696556	Mif	1
GO:0016054	organic acid catabolic process	2/49	241/28891	0.0630965	0.122414	0.0701175	Ldha/Slc16a3	2
GO:0046395	carboxylic acid catabolic process	2/49	241/28891	0.0630965	0.122414	0.0701175	Ldha/Slc16a3	2
GO:0097191	extrinsic apoptotic signaling pathway	2/49	242/28891	0.0635552	0.122988	0.070446	Vegfa/Serpine1	2
GO:0034249	negative regulation of amide metabolic process	2/49	243/28891	0.064015	0.122988	0.070446	Gapdh/Eif4ebp1	2
GO:0010573	vascular endothelial growth factor production	1/49	39/28891	0.0640984	0.122988	0.070446	Bsg	1
GO:0042908	xenobiotic transport	1/49	39/28891	0.0640984	0.122988	0.070446	Slc2a1	1
GO:0044342	type B pancreatic cell proliferation	1/49	39/28891	0.0640984	0.122988	0.070446	Igfbp3	1
GO:0055090	acylglycerol homeostasis	1/49	39/28891	0.0640984	0.122988	0.070446	Angptl4	1
GO:0070328	triglyceride homeostasis	1/49	39/28891	0.0640984	0.122988	0.070446	Angptl4	1
GO:0090049	regulation of cell migration involved in sprouting angiogenesis	1/49	39/28891	0.0640984	0.122988	0.070446	Vegfa	1
GO:0007095	mitotic G2 DNA damage checkpoint signaling	1/49	40/28891	0.0656879	0.125519	0.0718957	Ier3	1
GO:0010714	positive regulation of collagen metabolic process	1/49	40/28891	0.0656879	0.125519	0.0718957	Serpine1	1
GO:1905332	positive regulation of morphogenesis of an epithelium	1/49	40/28891	0.0656879	0.125519	0.0718957	Vegfa	1
GO:0071560	cellular response to transforming growth factor beta stimulus	2/49	248/28891	0.0663313	0.126575	0.0725005	Serpine1/Ankrd1	2
GO:0001763	morphogenesis of a branching structure	2/49	249/28891	0.0667979	0.127291	0.0729107	Vegfa/Pgf	2
GO:0045601	regulation of endothelial cell differentiation	1/49	41/28891	0.0672747	0.127849	0.0732307	Vegfa	1
GO:0045823	positive regulation of heart contraction	1/49	41/28891	0.0672747	0.127849	0.0732307	Apln	1
GO:0007411	axon guidance	2/49	252/28891	0.0682044	0.129088	0.0739402	Bsg/Vegfa	2
GO:0071559	response to transforming growth factor beta	2/49	252/28891	0.0682044	0.129088	0.0739402	Serpine1/Ankrd1	2
GO:0097485	neuron projection guidance	2/49	252/28891	0.0682044	0.129088	0.0739402	Bsg/Vegfa	2
GO:0010737	protein kinase A signaling	1/49	42/28891	0.0688589	0.129273	0.074046	Mif	1
GO:0043620	regulation of DNA-templated transcription in response to stress	1/49	42/28891	0.0688589	0.129273	0.074046	Vegfa	1
GO:0099563	modification of synaptic structure	1/49	42/28891	0.0688589	0.129273	0.074046	Egln1	1
GO:1900744	regulation of p38MAPK cascade	1/49	42/28891	0.0688589	0.129273	0.074046	Vegfa	1
GO:1901532	regulation of hematopoietic progenitor cell differentiation	1/49	42/28891	0.0688589	0.129273	0.074046	Vegfa	1
GO:2000279	negative regulation of DNA biosynthetic process	1/49	42/28891	0.0688589	0.129273	0.074046	Ankrd1	1
GO:0042180	cellular ketone metabolic process	2/49	255/28891	0.0696208	0.130527	0.0747646	Aldoa/Fabp5	2
GO:0061081	positive regulation of myeloid leukocyte cytokine production involved in immune response	1/49	43/28891	0.0704404	0.131709	0.0754416	Mif	1
GO:0070884	regulation of calcineurin-NFAT signaling cascade	1/49	43/28891	0.0704404	0.131709	0.0754416	Rcan1	1
GO:0072593	reactive oxygen species metabolic process	2/49	257/28891	0.0705705	0.131776	0.0754797	Bnip3/Ier3	2
GO:0008406	gonad development	2/49	259/28891	0.0715245	0.133378	0.0763977	Vegfa/Serpine1	2
GO:0001782	B cell homeostasis	1/49	44/28891	0.0720193	0.133408	0.0764147	Mif	1
GO:0002052	positive regulation of neuroblast proliferation	1/49	44/28891	0.0720193	0.133408	0.0764147	Vegfa	1
GO:0035886	vascular associated smooth muscle cell differentiation	1/49	44/28891	0.0720193	0.133408	0.0764147	Vegfa	1
GO:0044331	cell-cell adhesion mediated by cadherin	1/49	44/28891	0.0720193	0.133408	0.0764147	Vegfa	1
GO:0106056	regulation of calcineurin-mediated signaling	1/49	44/28891	0.0720193	0.133408	0.0764147	Rcan1	1
GO:0045137	development of primary sexual characteristics	2/49	263/28891	0.0734453	0.134716	0.0771637	Vegfa/Serpine1	2
GO:0045926	negative regulation of growth	2/49	263/28891	0.0734453	0.134716	0.0771637	Eno1/Nppb	2
GO:0001569	branching involved in blood vessel morphogenesis	1/49	45/28891	0.0735956	0.134716	0.0771637	Vegfa	1
GO:0006509	membrane protein ectodomain proteolysis	1/49	45/28891	0.0735956	0.134716	0.0771637	Timp1	1
GO:0031952	regulation of protein autophosphorylation	1/49	45/28891	0.0735956	0.134716	0.0771637	Vegfa	1
GO:0042771	intrinsic apoptotic signaling pathway in response to DNA damage by p53 class mediator	1/49	45/28891	0.0735956	0.134716	0.0771637	Mif	1
GO:0045494	photoreceptor cell maintenance	1/49	45/28891	0.0735956	0.134716	0.0771637	Bsg	1
GO:0051180	vitamin transport	1/49	45/28891	0.0735956	0.134716	0.0771637	Slc2a1	1
GO:1903524	positive regulation of blood circulation	1/49	45/28891	0.0735956	0.134716	0.0771637	Apln	1
GO:0044403	biological process involved in symbiotic interaction	2/49	264/28891	0.0739281	0.134793	0.0772079	Bsg/Gapdh	2
GO:0051259	protein complex oligomerization	2/49	264/28891	0.0739281	0.134793	0.0772079	Mif/Pkm	2
GO:0090276	regulation of peptide hormone secretion	2/49	264/28891	0.0739281	0.134793	0.0772079	Pfkl/Apln	2
GO:0050730	regulation of peptidyl-tyrosine phosphorylation	2/49	266/28891	0.0748968	0.135988	0.0778924	Mif/Vegfa	2
GO:0001783	B cell apoptotic process	1/49	46/28891	0.0751693	0.135988	0.0778924	Mif	1
GO:0014044	Schwann cell development	1/49	46/28891	0.0751693	0.135988	0.0778924	Ndrg1	1
GO:0030195	negative regulation of blood coagulation	1/49	46/28891	0.0751693	0.135988	0.0778924	Serpine1	1
GO:0033028	myeloid cell apoptotic process	1/49	46/28891	0.0751693	0.135988	0.0778924	Mif	1
GO:0042462	eye photoreceptor cell development	1/49	46/28891	0.0751693	0.135988	0.0778924	Vegfa	1
GO:0016236	macroautophagy	2/49	268/28891	0.0758696	0.137077	0.0785162	Bnip3/Bnip3l	2
GO:0002791	regulation of peptide secretion	2/49	269/28891	0.0763576	0.137226	0.0786016	Pfkl/Apln	2
GO:0002686	negative regulation of leukocyte migration	1/49	47/28891	0.0767403	0.137226	0.0786016	Mif	1
GO:0048246	macrophage chemotaxis	1/49	47/28891	0.0767403	0.137226	0.0786016	Mif	1
GO:0048741	skeletal muscle fiber development	1/49	47/28891	0.0767403	0.137226	0.0786016	Rcan1	1
GO:0060563	neuroepithelial cell differentiation	1/49	47/28891	0.0767403	0.137226	0.0786016	Serpine1	1
GO:0071542	dopaminergic neuron differentiation	1/49	47/28891	0.0767403	0.137226	0.0786016	Vegfa	1
GO:1900047	negative regulation of hemostasis	1/49	47/28891	0.0767403	0.137226	0.0786016	Serpine1	1
GO:2000772	regulation of cellular senescence	1/49	47/28891	0.0767403	0.137226	0.0786016	Mif	1
GO:0090087	regulation of peptide transport	2/49	271/28891	0.0773365	0.138115	0.0791108	Pfkl/Apln	2
GO:0001562	response to protozoan	1/49	48/28891	0.0783087	0.139138	0.0796966	Ier3	1
GO:0005978	glycogen biosynthetic process	1/49	48/28891	0.0783087	0.139138	0.0796966	Pgm1	1
GO:0009250	glucan biosynthetic process	1/49	48/28891	0.0783087	0.139138	0.0796966	Pgm1	1
GO:0048873	homeostasis of number of cells within a tissue	1/49	48/28891	0.0783087	0.139138	0.0796966	Vegfa	1
GO:0002931	response to ischemia	1/49	49/28891	0.0798745	0.140842	0.0806728	Rcan1	1
GO:0007339	binding of sperm to zona pellucida	1/49	49/28891	0.0798745	0.140842	0.0806728	Aldoa	1
GO:0030890	positive regulation of B cell proliferation	1/49	49/28891	0.0798745	0.140842	0.0806728	Mif	1
GO:0033173	calcineurin-NFAT signaling cascade	1/49	49/28891	0.0798745	0.140842	0.0806728	Rcan1	1
GO:0050819	negative regulation of coagulation	1/49	49/28891	0.0798745	0.140842	0.0806728	Serpine1	1
GO:1905521	regulation of macrophage migration	1/49	49/28891	0.0798745	0.140842	0.0806728	Mif	1
GO:0022604	regulation of cell morphogenesis	2/49	277/28891	0.0802974	0.141409	0.0809973	Vegfa/Aldoa	2
GO:0007157	heterophilic cell-cell adhesion via plasma membrane cell adhesion molecules	1/49	50/28891	0.0814378	0.142875	0.0818372	Mcam	1
GO:0033628	regulation of cell adhesion mediated by integrin	1/49	50/28891	0.0814378	0.142875	0.0818372	Serpine1	1
GO:0045663	positive regulation of myoblast differentiation	1/49	50/28891	0.0814378	0.142875	0.0818372	Igfbp3	1
GO:0000266	mitochondrial fission	1/49	51/28891	0.0829984	0.144702	0.0828836	Bnip3	1
GO:0018198	peptidyl-cysteine modification	1/49	51/28891	0.0829984	0.144702	0.0828836	Gapdh	1
GO:0042181	ketone biosynthetic process	1/49	51/28891	0.0829984	0.144702	0.0828836	Aldoa	1
GO:0061028	establishment of endothelial barrier	1/49	51/28891	0.0829984	0.144702	0.0828836	Vegfa	1
GO:1902041	regulation of extrinsic apoptotic signaling pathway via death domain receptors	1/49	51/28891	0.0829984	0.144702	0.0828836	Serpine1	1
GO:0001894	tissue homeostasis	2/49	283/28891	0.0832936	0.144854	0.0829707	Bsg/Vegfa	2
GO:0060249	anatomical structure homeostasis	2/49	283/28891	0.0832936	0.144854	0.0829707	Bsg/Vegfa	2
GO:0014037	Schwann cell differentiation	1/49	52/28891	0.0845564	0.145957	0.0836023	Ndrg1	1
GO:0032309	icosanoid secretion	1/49	52/28891	0.0845564	0.145957	0.0836023	Mif	1
GO:0042304	regulation of fatty acid biosynthetic process	1/49	52/28891	0.0845564	0.145957	0.0836023	Fabp5	1
GO:0043403	skeletal muscle tissue regeneration	1/49	52/28891	0.0845564	0.145957	0.0836023	Pkm	1
GO:0043666	regulation of phosphoprotein phosphatase activity	1/49	52/28891	0.0845564	0.145957	0.0836023	Rcan1	1
GO:0048009	insulin-like growth factor receptor signaling pathway	1/49	52/28891	0.0845564	0.145957	0.0836023	Igfbp3	1
GO:0001906	cell killing	2/49	286/28891	0.0848046	0.146204	0.083744	Gapdh/Nppb	2
GO:0014904	myotube cell development	1/49	53/28891	0.0861118	0.147002	0.0842012	Rcan1	1
GO:0042088	T-helper 1 type immune response	1/49	53/28891	0.0861118	0.147002	0.0842012	Vegfa	1
GO:0046596	regulation of viral entry into host cell	1/49	53/28891	0.0861118	0.147002	0.0842012	Bsg	1
GO:0060412	ventricular septum morphogenesis	1/49	53/28891	0.0861118	0.147002	0.0842012	Egln1	1
GO:0071385	cellular response to glucocorticoid stimulus	1/49	53/28891	0.0861118	0.147002	0.0842012	Eif4ebp1	1
GO:0097720	calcineurin-mediated signaling	1/49	53/28891	0.0861118	0.147002	0.0842012	Rcan1	1
GO:1900542	regulation of purine nucleotide metabolic process	1/49	53/28891	0.0861118	0.147002	0.0842012	Eno1	1
GO:1902895	positive regulation of miRNA transcription	1/49	53/28891	0.0861118	0.147002	0.0842012	Apln	1
GO:0002042	cell migration involved in sprouting angiogenesis	1/49	54/28891	0.0876646	0.14838	0.0849905	Vegfa	1
GO:0006140	regulation of nucleotide metabolic process	1/49	54/28891	0.0876646	0.14838	0.0849905	Eno1	1
GO:0045124	regulation of bone resorption	1/49	54/28891	0.0876646	0.14838	0.0849905	Vegfa	1
GO:0045773	positive regulation of axon extension	1/49	54/28891	0.0876646	0.14838	0.0849905	Vegfa	1
GO:0045933	positive regulation of muscle contraction	1/49	54/28891	0.0876646	0.14838	0.0849905	Eno1	1
GO:0051289	protein homotetramerization	1/49	54/28891	0.0876646	0.14838	0.0849905	Pkm	1
GO:1990928	response to amino acid starvation	1/49	54/28891	0.0876646	0.14838	0.0849905	Eif4ebp1	1
GO:0014888	striated muscle adaptation	1/49	55/28891	0.0892149	0.150456	0.0861793	Nppb	1
GO:0032965	regulation of collagen biosynthetic process	1/49	55/28891	0.0892149	0.150456	0.0861793	Serpine1	1
GO:2000378	negative regulation of reactive oxygen species metabolic process	1/49	55/28891	0.0892149	0.150456	0.0861793	Bnip3	1
GO:0071375	cellular response to peptide hormone stimulus	2/49	296/28891	0.0899015	0.15143	0.0867376	Pkm/Eif4ebp1	2
GO:0038066	p38MAPK cascade	1/49	56/28891	0.0907625	0.152512	0.087357	Vegfa	1
GO:0044060	regulation of endocrine process	1/49	56/28891	0.0907625	0.152512	0.087357	Apln	1
GO:0042593	glucose homeostasis	2/49	298/28891	0.0909318	0.152612	0.0874145	Gpi1/Fabp5	2
GO:0033500	carbohydrate homeostasis	2/49	299/28891	0.0914483	0.153294	0.0878052	Gpi1/Fabp5	2
GO:0010506	regulation of autophagy	2/49	300/28891	0.0919656	0.153976	0.0881958	Bnip3/Bnip3l	2
GO:0010883	regulation of lipid storage	1/49	57/28891	0.0923076	0.153993	0.0882057	Mest	1
GO:0044818	mitotic G2/M transition checkpoint	1/49	57/28891	0.0923076	0.153993	0.0882057	Ier3	1
GO:0070509	calcium ion import	1/49	57/28891	0.0923076	0.153993	0.0882057	Serpine1	1
GO:0006110	regulation of glycolytic process	1/49	58/28891	0.0938501	0.155265	0.0889341	Ier3	1
GO:0032757	positive regulation of interleukin-8 production	1/49	58/28891	0.0938501	0.155265	0.0889341	Serpine1	1
GO:0034332	adherens junction organization	1/49	58/28891	0.0938501	0.155265	0.0889341	Vegfa	1
GO:0043536	positive regulation of blood vessel endothelial cell migration	1/49	58/28891	0.0938501	0.155265	0.0889341	Vegfa	1
GO:0050922	negative regulation of chemotaxis	1/49	58/28891	0.0938501	0.155265	0.0889341	Mif	1
GO:0052372	modulation by symbiont of entry into host	1/49	58/28891	0.0938501	0.155265	0.0889341	Bsg	1
GO:0070229	negative regulation of lymphocyte apoptotic process	1/49	58/28891	0.0938501	0.155265	0.0889341	Mif	1
GO:0001895	retina homeostasis	1/49	59/28891	0.0953901	0.156696	0.0897538	Bsg	1
GO:0031663	lipopolysaccharide-mediated signaling pathway	1/49	59/28891	0.0953901	0.156696	0.0897538	Mif	1
GO:0032892	positive regulation of organic acid transport	1/49	59/28891	0.0953901	0.156696	0.0897538	Mif	1
GO:0033619	membrane protein proteolysis	1/49	59/28891	0.0953901	0.156696	0.0897538	Timp1	1
GO:1901616	organic hydroxy compound catabolic process	1/49	59/28891	0.0953901	0.156696	0.0897538	Tpi1	1
GO:2000630	positive regulation of miRNA metabolic process	1/49	59/28891	0.0953901	0.156696	0.0897538	Apln	1
GO:0050807	regulation of synapse organization	2/49	309/28891	0.0966607	0.157918	0.0904537	Egln1/Sparcl1	2
GO:0007595	lactation	1/49	60/28891	0.0969275	0.157918	0.0904537	Vegfa	1
GO:0030225	macrophage differentiation	1/49	60/28891	0.0969275	0.157918	0.0904537	Vegfa	1
GO:0030857	negative regulation of epithelial cell differentiation	1/49	60/28891	0.0969275	0.157918	0.0904537	Vegfa	1
GO:0035036	sperm-egg recognition	1/49	60/28891	0.0969275	0.157918	0.0904537	Aldoa	1
GO:0045599	negative regulation of fat cell differentiation	1/49	60/28891	0.0969275	0.157918	0.0904537	Vegfa	1
GO:1903533	regulation of protein targeting	1/49	60/28891	0.0969275	0.157918	0.0904537	Bnip3l	1
GO:0001974	blood vessel remodeling	1/49	61/28891	0.0984623	0.159486	0.0913518	Vegfa	1
GO:0010812	negative regulation of cell-substrate adhesion	1/49	61/28891	0.0984623	0.159486	0.0913518	Serpine1	1
GO:0030199	collagen fibril organization	1/49	61/28891	0.0984623	0.159486	0.0913518	P4ha1	1
GO:0046676	negative regulation of insulin secretion	1/49	61/28891	0.0984623	0.159486	0.0913518	Pfkl	1
GO:1905953	negative regulation of lipid localization	1/49	61/28891	0.0984623	0.159486	0.0913518	Igfbp3	1
GO:0007162	negative regulation of cell adhesion	2/49	315/28891	0.0998286	0.161218	0.0923439	Vegfa/Serpine1	2
GO:0046470	phosphatidylcholine metabolic process	1/49	62/28891	0.0999946	0.161218	0.0923439	Fabp5	1
GO:0060711	labyrinthine layer development	1/49	62/28891	0.0999946	0.161218	0.0923439	Egln1	1
GO:0070301	cellular response to hydrogen peroxide	1/49	62/28891	0.0999946	0.161218	0.0923439	Bnip3	1
GO:0050803	regulation of synapse structure or activity	2/49	317/28891	0.100891	0.161627	0.0925779	Egln1/Sparcl1	2
GO:0015850	organic hydroxy compound transport	2/49	318/28891	0.101424	0.161627	0.0925779	Igfbp3/Slc16a3	2
GO:0001754	eye photoreceptor cell differentiation	1/49	63/28891	0.101524	0.161627	0.0925779	Vegfa	1
GO:0010712	regulation of collagen metabolic process	1/49	63/28891	0.101524	0.161627	0.0925779	Serpine1	1
GO:0030858	positive regulation of epithelial cell differentiation	1/49	63/28891	0.101524	0.161627	0.0925779	Serpine1	1
GO:0043457	regulation of cellular respiration	1/49	63/28891	0.101524	0.161627	0.0925779	Bnip3	1
GO:0045744	negative regulation of G protein-coupled receptor signaling pathway	1/49	63/28891	0.101524	0.161627	0.0925779	Apln	1
GO:0045912	negative regulation of carbohydrate metabolic process	1/49	63/28891	0.101524	0.161627	0.0925779	Ier3	1
GO:0048255	mRNA stabilization	1/49	63/28891	0.101524	0.161627	0.0925779	Vegfa	1
GO:0071384	cellular response to corticosteroid stimulus	1/49	63/28891	0.101524	0.161627	0.0925779	Eif4ebp1	1
GO:0090303	positive regulation of wound healing	1/49	63/28891	0.101524	0.161627	0.0925779	Serpine1	1
GO:0030072	peptide hormone secretion	2/49	321/28891	0.103026	0.162756	0.0932247	Pfkl/Apln	2
GO:0051054	positive regulation of DNA metabolic process	2/49	321/28891	0.103026	0.162756	0.0932247	Igfbp3/Vegfa	2
GO:0006446	regulation of translational initiation	1/49	64/28891	0.103051	0.162756	0.0932247	Eif4ebp1	1
GO:0046850	regulation of bone remodeling	1/49	64/28891	0.103051	0.162756	0.0932247	Vegfa	1
GO:0050832	defense response to fungus	1/49	64/28891	0.103051	0.162756	0.0932247	Gapdh	1
GO:0051893	regulation of focal adhesion assembly	1/49	64/28891	0.103051	0.162756	0.0932247	Vegfa	1
GO:0090109	regulation of cell-substrate junction assembly	1/49	64/28891	0.103051	0.162756	0.0932247	Vegfa	1
GO:0018108	peptidyl-tyrosine phosphorylation	2/49	322/28891	0.103562	0.163376	0.0935801	Mif/Vegfa	2
GO:0002548	monocyte chemotaxis	1/49	65/28891	0.104576	0.163956	0.0939121	Serpine1	1
GO:0032964	collagen biosynthetic process	1/49	65/28891	0.104576	0.163956	0.0939121	Serpine1	1
GO:0071260	cellular response to mechanical stimulus	1/49	65/28891	0.104576	0.163956	0.0939121	Ankrd1	1
GO:0006936	muscle contraction	2/49	324/28891	0.104635	0.163956	0.0939121	Eno1/Aldoa	2
GO:0018212	peptidyl-tyrosine modification	2/49	324/28891	0.104635	0.163956	0.0939121	Mif/Vegfa	2
GO:0045927	positive regulation of growth	2/49	324/28891	0.104635	0.163956	0.0939121	Vegfa/Serpine1	2
GO:0002699	positive regulation of immune effector process	2/49	326/28891	0.105712	0.164766	0.0943759	Mif/Gpi1	2
GO:0001954	positive regulation of cell-matrix adhesion	1/49	66/28891	0.106098	0.164766	0.0943759	Vegfa	1
GO:0030193	regulation of blood coagulation	1/49	66/28891	0.106098	0.164766	0.0943759	Serpine1	1
GO:0042311	vasodilation	1/49	66/28891	0.106098	0.164766	0.0943759	Vegfa	1
GO:0042461	photoreceptor cell development	1/49	66/28891	0.106098	0.164766	0.0943759	Vegfa	1
GO:0048008	platelet-derived growth factor receptor signaling pathway	1/49	66/28891	0.106098	0.164766	0.0943759	Vegfa	1
GO:0071715	icosanoid transport	1/49	66/28891	0.106098	0.164766	0.0943759	Mif	1
GO:1902692	regulation of neuroblast proliferation	1/49	66/28891	0.106098	0.164766	0.0943759	Vegfa	1
GO:0051607	defense response to virus	2/49	328/28891	0.106792	0.165658	0.0948871	Bnip3/Bnip3l	2
GO:0002790	peptide secretion	2/49	329/28891	0.107333	0.165943	0.0950503	Pfkl/Apln	2
GO:0009416	response to light stimulus	2/49	329/28891	0.107333	0.165943	0.0950503	Timp1/Bhlhe40	2
GO:0140546	defense response to symbiont	2/49	329/28891	0.107333	0.165943	0.0950503	Bnip3/Bnip3l	2
GO:0010972	negative regulation of G2/M transition of mitotic cell cycle	1/49	67/28891	0.107618	0.166015	0.0950915	Ier3	1
GO:1905517	macrophage migration	1/49	67/28891	0.107618	0.166015	0.0950915	Mif	1
GO:0016311	dephosphorylation	2/49	331/28891	0.108417	0.166694	0.0954803	Ptp4a3/Rcan1	2
GO:0018105	peptidyl-serine phosphorylation	2/49	331/28891	0.108417	0.166694	0.0954803	Mif/Vegfa	2
GO:0000271	polysaccharide biosynthetic process	1/49	68/28891	0.109135	0.166694	0.0954803	Pgm1	1
GO:0001707	mesoderm formation	1/49	68/28891	0.109135	0.166694	0.0954803	Gpi1	1
GO:0010656	negative regulation of muscle cell apoptotic process	1/49	68/28891	0.109135	0.166694	0.0954803	Gapdh	1
GO:0043903	regulation of biological process involved in symbiotic interaction	1/49	68/28891	0.109135	0.166694	0.0954803	Bsg	1
GO:0048286	lung alveolus development	1/49	68/28891	0.109135	0.166694	0.0954803	Vegfa	1
GO:0061045	negative regulation of wound healing	1/49	68/28891	0.109135	0.166694	0.0954803	Serpine1	1
GO:1900046	regulation of hemostasis	1/49	68/28891	0.109135	0.166694	0.0954803	Serpine1	1
GO:0007548	sex differentiation	2/49	335/28891	0.110595	0.168086	0.0962775	Vegfa/Serpine1	2
GO:0048524	positive regulation of viral process	1/49	69/28891	0.110649	0.168086	0.0962775	Bsg	1
GO:0051148	negative regulation of muscle cell differentiation	1/49	69/28891	0.110649	0.168086	0.0962775	Rcan1	1
GO:0061082	myeloid leukocyte cytokine production	1/49	69/28891	0.110649	0.168086	0.0962775	Mif	1
GO:0150116	regulation of cell-substrate junction organization	1/49	69/28891	0.110649	0.168086	0.0962775	Vegfa	1
GO:0001822	kidney development	2/49	336/28891	0.111141	0.168649	0.0966003	Vegfa/Pgf	2
GO:0006959	humoral immune response	2/49	337/28891	0.111688	0.169295	0.0969701	Gapdh/Nppb	2
GO:1902750	negative regulation of cell cycle G2/M phase transition	1/49	70/28891	0.112161	0.169827	0.0972748	Ier3	1
GO:0071214	cellular response to abiotic stimulus	2/49	340/28891	0.113334	0.170997	0.0979452	Timp1/Ankrd1	2
GO:0104004	cellular response to environmental stimulus	2/49	340/28891	0.113334	0.170997	0.0979452	Timp1/Ankrd1	2
GO:0001885	endothelial cell development	1/49	71/28891	0.113671	0.170997	0.0979452	Vegfa	1
GO:0019933	cAMP-mediated signaling	1/49	71/28891	0.113671	0.170997	0.0979452	Gapdh	1
GO:0050818	regulation of coagulation	1/49	71/28891	0.113671	0.170997	0.0979452	Serpine1	1
GO:0060986	endocrine hormone secretion	1/49	71/28891	0.113671	0.170997	0.0979452	Apln	1
GO:0001933	negative regulation of protein phosphorylation	2/49	342/28891	0.114434	0.171596	0.0982884	Igfbp3/Fabp4	2
GO:0015833	peptide transport	2/49	343/28891	0.114985	0.171596	0.0982884	Pfkl/Apln	2
GO:0018209	peptidyl-serine modification	2/49	343/28891	0.114985	0.171596	0.0982884	Mif/Vegfa	2
GO:0048608	reproductive structure development	2/49	343/28891	0.114985	0.171596	0.0982884	Vegfa/Serpine1	2
GO:0070372	regulation of ERK1 and ERK2 cascade	2/49	343/28891	0.114985	0.171596	0.0982884	Mif/Vegfa	2
GO:1902074	response to salt	2/49	343/28891	0.114985	0.171596	0.0982884	Mt1/Fabp4	2
GO:0043470	regulation of carbohydrate catabolic process	1/49	72/28891	0.115178	0.171596	0.0982884	Ier3	1
GO:0048332	mesoderm morphogenesis	1/49	72/28891	0.115178	0.171596	0.0982884	Gpi1	1
GO:0090278	negative regulation of peptide hormone secretion	1/49	72/28891	0.115178	0.171596	0.0982884	Pfkl	1
GO:0009410	response to xenobiotic stimulus	2/49	346/28891	0.116644	0.172363	0.0987275	Serpine1/Ankrd1	2
GO:0032386	regulation of intracellular transport	2/49	346/28891	0.116644	0.172363	0.0987275	Ier3/Bnip3l	2
GO:0051222	positive regulation of protein transport	2/49	346/28891	0.116644	0.172363	0.0987275	Bsg/Ankrd1	2
GO:1901653	cellular response to peptide	2/49	346/28891	0.116644	0.172363	0.0987275	Pkm/Eif4ebp1	2
GO:0030888	regulation of B cell proliferation	1/49	73/28891	0.116682	0.172363	0.0987275	Mif	1
GO:1902373	negative regulation of mRNA catabolic process	1/49	73/28891	0.116682	0.172363	0.0987275	Vegfa	1
GO:1902893	regulation of miRNA transcription	1/49	73/28891	0.116682	0.172363	0.0987275	Apln	1
GO:1905330	regulation of morphogenesis of an epithelium	1/49	73/28891	0.116682	0.172363	0.0987275	Vegfa	1
GO:0051146	striated muscle cell differentiation	2/49	347/28891	0.117198	0.172758	0.0989539	Vegfa/Rcan1	2
GO:0061458	reproductive system development	2/49	347/28891	0.117198	0.172758	0.0989539	Vegfa/Serpine1	2
GO:0002792	negative regulation of peptide secretion	1/49	74/28891	0.118184	0.173478	0.0993661	Pfkl	1
GO:0006879	intracellular iron ion homeostasis	1/49	74/28891	0.118184	0.173478	0.0993661	Egln1	1
GO:0032922	circadian regulation of gene expression	1/49	74/28891	0.118184	0.173478	0.0993661	Bhlhe40	1
GO:0043489	RNA stabilization	1/49	74/28891	0.118184	0.173478	0.0993661	Vegfa	1
GO:0001541	ovarian follicle development	1/49	75/28891	0.119683	0.174941	0.100204	Vegfa	1
GO:0032677	regulation of interleukin-8 production	1/49	75/28891	0.119683	0.174941	0.100204	Serpine1	1
GO:0061614	miRNA transcription	1/49	75/28891	0.119683	0.174941	0.100204	Apln	1
GO:0097194	execution phase of apoptosis	1/49	75/28891	0.119683	0.174941	0.100204	Igfbp3	1
GO:0072001	renal system development	2/49	352/28891	0.119978	0.175188	0.100346	Vegfa/Pgf	2
GO:0009620	response to fungus	1/49	76/28891	0.12118	0.176205	0.100928	Gapdh	1
GO:0032637	interleukin-8 production	1/49	76/28891	0.12118	0.176205	0.100928	Serpine1	1
GO:1901224	positive regulation of non-canonical NF-kappaB signal transduction	1/49	76/28891	0.12118	0.176205	0.100928	Ptp4a3	1
GO:1904705	regulation of vascular associated smooth muscle cell proliferation	1/49	76/28891	0.12118	0.176205	0.100928	Apln	1
GO:0045669	positive regulation of osteoblast differentiation	1/49	77/28891	0.122675	0.178006	0.10196	Vegfa	1
GO:2000573	positive regulation of DNA biosynthetic process	1/49	77/28891	0.122675	0.178006	0.10196	Vegfa	1
GO:0006919	activation of cysteine-type endopeptidase activity involved in apoptotic process	1/49	78/28891	0.124167	0.179984	0.103093	Fam162a	1
GO:0009988	cell-cell recognition	1/49	80/28891	0.127143	0.183534	0.105126	Aldoa	1
GO:0010921	regulation of phosphatase activity	1/49	80/28891	0.127143	0.183534	0.105126	Rcan1	1
GO:0043627	response to estrogen	1/49	80/28891	0.127143	0.183534	0.105126	Rcan1	1
GO:1903036	positive regulation of response to wounding	1/49	80/28891	0.127143	0.183534	0.105126	Serpine1	1
GO:0070371	ERK1 and ERK2 cascade	2/49	367/28891	0.128419	0.18472	0.105806	Mif/Vegfa	2
GO:0006626	protein targeting to mitochondrion	1/49	81/28891	0.128628	0.18472	0.105806	Bnip3l	1
GO:0045453	bone resorption	1/49	81/28891	0.128628	0.18472	0.105806	Vegfa	1
GO:0046496	nicotinamide nucleotide metabolic process	1/49	81/28891	0.128628	0.18472	0.105806	Ldha	1
GO:1990874	vascular associated smooth muscle cell proliferation	1/49	81/28891	0.128628	0.18472	0.105806	Apln	1
GO:0031589	cell-substrate adhesion	2/49	368/28891	0.128986	0.185044	0.105991	Vegfa/Serpine1	2
GO:0042176	regulation of protein catabolic process	2/49	369/28891	0.129555	0.18551	0.106258	Timp1/Ier3	2
GO:0008543	fibroblast growth factor receptor signaling pathway	1/49	82/28891	0.13011	0.18551	0.106258	Apln	1
GO:0008625	extrinsic apoptotic signaling pathway via death domain receptors	1/49	82/28891	0.13011	0.18551	0.106258	Serpine1	1
GO:0044773	mitotic DNA damage checkpoint signaling	1/49	82/28891	0.13011	0.18551	0.106258	Ier3	1
GO:0071677	positive regulation of mononuclear cell migration	1/49	82/28891	0.13011	0.18551	0.106258	Serpine1	1
GO:2000242	negative regulation of reproductive process	1/49	82/28891	0.13011	0.18551	0.106258	Timp1	1
GO:0042326	negative regulation of phosphorylation	2/49	372/28891	0.131263	0.186284	0.106702	Igfbp3/Fabp4	2
GO:0045862	positive regulation of proteolysis	2/49	372/28891	0.131263	0.186284	0.106702	Fam162a/Eno1	2
GO:0005977	glycogen metabolic process	1/49	83/28891	0.131589	0.186284	0.106702	Pgm1	1
GO:0007422	peripheral nervous system development	1/49	83/28891	0.131589	0.186284	0.106702	Ndrg1	1
GO:0019362	pyridine nucleotide metabolic process	1/49	83/28891	0.131589	0.186284	0.106702	Ldha	1
GO:0048844	artery morphogenesis	1/49	83/28891	0.131589	0.186284	0.106702	Vegfa	1
GO:2000179	positive regulation of neural precursor cell proliferation	1/49	83/28891	0.131589	0.186284	0.106702	Vegfa	1
GO:0002639	positive regulation of immunoglobulin production	1/49	84/28891	0.133066	0.187993	0.10768	Gpi1	1
GO:0060191	regulation of lipase activity	1/49	84/28891	0.133066	0.187993	0.10768	Angptl4	1
GO:0032481	positive regulation of type I interferon production	1/49	85/28891	0.134541	0.189309	0.108434	Gapdh	1
GO:0044042	glucan metabolic process	1/49	85/28891	0.134541	0.189309	0.108434	Pgm1	1
GO:0060411	cardiac septum morphogenesis	1/49	85/28891	0.134541	0.189309	0.108434	Egln1	1
GO:0070228	regulation of lymphocyte apoptotic process	1/49	85/28891	0.134541	0.189309	0.108434	Mif	1
GO:0043010	camera-type eye development	2/49	380/28891	0.135845	0.189846	0.108742	Bsg/Vegfa	2
GO:0032722	positive regulation of chemokine production	1/49	86/28891	0.136013	0.189846	0.108742	Mif	1
GO:0035304	regulation of protein dephosphorylation	1/49	86/28891	0.136013	0.189846	0.108742	Rcan1	1
GO:0044774	mitotic DNA integrity checkpoint signaling	1/49	86/28891	0.136013	0.189846	0.108742	Ier3	1
GO:0045661	regulation of myoblast differentiation	1/49	86/28891	0.136013	0.189846	0.108742	Igfbp3	1
GO:0046530	photoreceptor cell differentiation	1/49	86/28891	0.136013	0.189846	0.108742	Vegfa	1
GO:0072332	intrinsic apoptotic signaling pathway by p53 class mediator	1/49	86/28891	0.136013	0.189846	0.108742	Mif	1
GO:2000107	negative regulation of leukocyte apoptotic process	1/49	86/28891	0.136013	0.189846	0.108742	Mif	1
GO:0034103	regulation of tissue remodeling	1/49	87/28891	0.137483	0.191131	0.109478	Vegfa	1
GO:0048041	focal adhesion assembly	1/49	87/28891	0.137483	0.191131	0.109478	Vegfa	1
GO:0051262	protein tetramerization	1/49	87/28891	0.137483	0.191131	0.109478	Pkm	1
GO:1902369	negative regulation of RNA catabolic process	1/49	87/28891	0.137483	0.191131	0.109478	Vegfa	1
GO:0003151	outflow tract morphogenesis	1/49	88/28891	0.13895	0.192021	0.109988	Vegfa	1
GO:0003281	ventricular septum development	1/49	88/28891	0.13895	0.192021	0.109988	Egln1	1
GO:0019229	regulation of vasoconstriction	1/49	88/28891	0.13895	0.192021	0.109988	Apln	1
GO:0046323	glucose import	1/49	88/28891	0.13895	0.192021	0.109988	Slc2a1	1
GO:0140962	multicellular organismal-level chemical homeostasis	1/49	88/28891	0.13895	0.192021	0.109988	Vegfa	1
GO:2000628	regulation of miRNA metabolic process	1/49	88/28891	0.13895	0.192021	0.109988	Apln	1
GO:0003407	neural retina development	1/49	89/28891	0.140415	0.193853	0.111037	Bsg	1
GO:0006979	response to oxidative stress	2/49	389/28891	0.141043	0.194336	0.111313	Bnip3/Rcan1	2
GO:0009615	response to virus	2/49	389/28891	0.141043	0.194336	0.111313	Bnip3/Bnip3l	2
GO:0033627	cell adhesion mediated by integrin	1/49	90/28891	0.141877	0.195292	0.111861	Serpine1	1
GO:0090398	cellular senescence	1/49	91/28891	0.143337	0.197107	0.1129	Mif	1
GO:0007218	neuropeptide signaling pathway	1/49	92/28891	0.144795	0.197938	0.113377	Nppb	1
GO:0010827	regulation of glucose transmembrane transport	1/49	92/28891	0.144795	0.197938	0.113377	Fabp5	1
GO:0032526	response to retinoic acid	1/49	92/28891	0.144795	0.197938	0.113377	Mest	1
GO:0042542	response to hydrogen peroxide	1/49	92/28891	0.144795	0.197938	0.113377	Bnip3	1
GO:0050709	negative regulation of protein secretion	1/49	92/28891	0.144795	0.197938	0.113377	Pfkl	1
GO:0072524	pyridine-containing compound metabolic process	1/49	92/28891	0.144795	0.197938	0.113377	Ldha	1
GO:0019216	regulation of lipid metabolic process	2/49	398/28891	0.146285	0.19978	0.114431	Angptl4/Fabp5	2
GO:0006112	energy reserve metabolic process	1/49	94/28891	0.147703	0.200927	0.115089	Pgm1	1
GO:0043525	positive regulation of neuron apoptotic process	1/49	94/28891	0.147703	0.200927	0.115089	Egln1	1
GO:0050871	positive regulation of B cell activation	1/49	94/28891	0.147703	0.200927	0.115089	Mif	1
GO:1903035	negative regulation of response to wounding	1/49	94/28891	0.147703	0.200927	0.115089	Serpine1	1
GO:0002260	lymphocyte homeostasis	1/49	95/28891	0.149153	0.202111	0.115767	Mif	1
GO:0019233	sensory perception of pain	1/49	95/28891	0.149153	0.202111	0.115767	Fabp5	1
GO:0042475	odontogenesis of dentin-containing tooth	1/49	95/28891	0.149153	0.202111	0.115767	Serpine1	1
GO:0140747	regulation of ncRNA transcription	1/49	95/28891	0.149153	0.202111	0.115767	Apln	1
GO:0048638	regulation of developmental growth	2/49	405/28891	0.15039	0.203282	0.116437	Vegfa/Serpine1	2
GO:0034644	cellular response to UV	1/49	96/28891	0.150601	0.203282	0.116437	Timp1	1
GO:0043535	regulation of blood vessel endothelial cell migration	1/49	96/28891	0.150601	0.203282	0.116437	Vegfa	1
GO:0051384	response to glucocorticoid	1/49	96/28891	0.150601	0.203282	0.116437	Eif4ebp1	1
GO:0044344	cellular response to fibroblast growth factor stimulus	1/49	97/28891	0.152046	0.204638	0.117214	Apln	1
GO:0045576	mast cell activation	1/49	97/28891	0.152046	0.204638	0.117214	Ndrg1	1
GO:1903312	negative regulation of mRNA metabolic process	1/49	97/28891	0.152046	0.204638	0.117214	Vegfa	1
GO:0007044	cell-substrate junction assembly	1/49	98/28891	0.153489	0.206182	0.118098	Vegfa	1
GO:0007405	neuroblast proliferation	1/49	98/28891	0.153489	0.206182	0.118098	Vegfa	1
GO:0046718	viral entry into host cell	1/49	99/28891	0.15493	0.207716	0.118977	Bsg	1
GO:0072655	establishment of protein localization to mitochondrion	1/49	99/28891	0.15493	0.207716	0.118977	Bnip3l	1
GO:0034655	nucleobase-containing compound catabolic process	2/49	414/28891	0.155703	0.208552	0.119456	Igfbp3/Vegfa	2
GO:0032147	activation of protein kinase activity	1/49	100/28891	0.156368	0.209041	0.119736	Vegfa	1
GO:0071774	response to fibroblast growth factor	1/49	100/28891	0.156368	0.209041	0.119736	Apln	1
GO:0007229	integrin-mediated signaling pathway	1/49	101/28891	0.157804	0.209752	0.120144	Timp1	1
GO:0010717	regulation of epithelial to mesenchymal transition	1/49	101/28891	0.157804	0.209752	0.120144	Vegfa	1
GO:0019915	lipid storage	1/49	101/28891	0.157804	0.209752	0.120144	Mest	1
GO:0032890	regulation of organic acid transport	1/49	101/28891	0.157804	0.209752	0.120144	Mif	1
GO:0035914	skeletal muscle cell differentiation	1/49	101/28891	0.157804	0.209752	0.120144	Ankrd1	1
GO:0050772	positive regulation of axonogenesis	1/49	101/28891	0.157804	0.209752	0.120144	Vegfa	1
GO:0042632	cholesterol homeostasis	1/49	102/28891	0.159237	0.211456	0.12112	Fabp4	1
GO:0032370	positive regulation of lipid transport	1/49	103/28891	0.160668	0.212748	0.12186	Mif	1
GO:0044409	entry into host	1/49	103/28891	0.160668	0.212748	0.12186	Bsg	1
GO:0055092	sterol homeostasis	1/49	103/28891	0.160668	0.212748	0.12186	Fabp4	1
GO:0010586	miRNA metabolic process	1/49	104/28891	0.162097	0.21443	0.122823	Apln	1
GO:0002440	production of molecular mediator of immune response	2/49	425/28891	0.162246	0.21443	0.122823	Mif/Gpi1	2
GO:0150115	cell-substrate junction organization	1/49	105/28891	0.163523	0.215912	0.123672	Vegfa	1
GO:0001654	eye development	2/49	428/28891	0.16404	0.216389	0.123945	Bsg/Vegfa	2
GO:1901222	regulation of non-canonical NF-kappaB signal transduction	1/49	106/28891	0.164947	0.217352	0.124497	Ptp4a3	1
GO:0010563	negative regulation of phosphorus metabolic process	2/49	430/28891	0.165237	0.217352	0.124497	Igfbp3/Fabp4	2
GO:0045936	negative regulation of phosphate metabolic process	2/49	430/28891	0.165237	0.217352	0.124497	Igfbp3/Fabp4	2
GO:0150063	visual system development	2/49	431/28891	0.165837	0.217935	0.12483	Bsg/Vegfa	2
GO:0010389	regulation of G2/M transition of mitotic cell cycle	1/49	107/28891	0.166368	0.218106	0.124928	Ier3	1
GO:0090288	negative regulation of cellular response to growth factor stimulus	1/49	107/28891	0.166368	0.218106	0.124928	Apln	1
GO:0042886	amide transport	2/49	432/28891	0.166437	0.218106	0.124928	Pfkl/Apln	2
GO:0009314	response to radiation	2/49	433/28891	0.167037	0.218233	0.125002	Timp1/Bhlhe40	2
GO:0001704	formation of primary germ layer	1/49	108/28891	0.167787	0.218233	0.125002	Gpi1	1
GO:0002532	production of molecular mediator involved in inflammatory response	1/49	108/28891	0.167787	0.218233	0.125002	Serpine1	1
GO:0005976	polysaccharide metabolic process	1/49	108/28891	0.167787	0.218233	0.125002	Pgm1	1
GO:0019751	polyol metabolic process	1/49	108/28891	0.167787	0.218233	0.125002	Tpi1	1
GO:0046849	bone remodeling	1/49	108/28891	0.167787	0.218233	0.125002	Vegfa	1
GO:0070585	protein localization to mitochondrion	1/49	108/28891	0.167787	0.218233	0.125002	Bnip3l	1
GO:2000243	positive regulation of reproductive process	1/49	108/28891	0.167787	0.218233	0.125002	Vegfa	1
GO:0048880	sensory system development	2/49	435/28891	0.168239	0.218616	0.125221	Bsg/Vegfa	2
GO:0051090	regulation of DNA-binding transcription factor activity	2/49	436/28891	0.16884	0.219193	0.125551	Egln1/Bhlhe40	2
GO:0043254	regulation of protein-containing complex assembly	2/49	437/28891	0.169442	0.21977	0.125882	Vegfa/Eif4ebp1	2
GO:0030593	neutrophil chemotaxis	1/49	110/28891	0.170619	0.220884	0.12652	Bsg	1
GO:0031960	response to corticosteroid	1/49	110/28891	0.170619	0.220884	0.12652	Eif4ebp1	1
GO:0019217	regulation of fatty acid metabolic process	1/49	111/28891	0.172031	0.222093	0.127213	Fabp5	1
GO:0042310	vasoconstriction	1/49	111/28891	0.172031	0.222093	0.127213	Apln	1
GO:0055013	cardiac muscle cell development	1/49	111/28891	0.172031	0.222093	0.127213	Vegfa	1
GO:0002027	regulation of heart rate	1/49	112/28891	0.17344	0.223706	0.128136	Apln	1
GO:0002637	regulation of immunoglobulin production	1/49	113/28891	0.174848	0.224104	0.128364	Gpi1	1
GO:0030516	regulation of axon extension	1/49	113/28891	0.174848	0.224104	0.128364	Vegfa	1
GO:0032755	positive regulation of interleukin-6 production	1/49	113/28891	0.174848	0.224104	0.128364	Bsg	1
GO:0050886	endocrine process	1/49	113/28891	0.174848	0.224104	0.128364	Apln	1
GO:0070227	lymphocyte apoptotic process	1/49	113/28891	0.174848	0.224104	0.128364	Mif	1
GO:0044270	cellular nitrogen compound catabolic process	2/49	446/28891	0.174875	0.224104	0.128364	Igfbp3/Vegfa	2
GO:0046700	heterocycle catabolic process	2/49	446/28891	0.174875	0.224104	0.128364	Igfbp3/Vegfa	2
GO:0002720	positive regulation of cytokine production involved in immune response	1/49	114/28891	0.176253	0.225662	0.129256	Mif	1
GO:0048661	positive regulation of smooth muscle cell proliferation	1/49	115/28891	0.177655	0.22704	0.130046	Vegfa	1
GO:0051702	biological process involved in interaction with symbiont	1/49	115/28891	0.177655	0.22704	0.130046	Gapdh	1
GO:0032642	regulation of chemokine production	1/49	116/28891	0.179055	0.22862	0.130951	Mif	1
GO:0044772	mitotic cell cycle phase transition	2/49	454/28891	0.179729	0.229145	0.131251	Ier3/Eif4ebp1	2
GO:0003300	cardiac muscle hypertrophy	1/49	117/28891	0.180453	0.229145	0.131251	Nppb	1
GO:0007589	body fluid secretion	1/49	117/28891	0.180453	0.229145	0.131251	Vegfa	1
GO:0010906	regulation of glucose metabolic process	1/49	117/28891	0.180453	0.229145	0.131251	Igfbp3	1
GO:0042177	negative regulation of protein catabolic process	1/49	117/28891	0.180453	0.229145	0.131251	Timp1	1
GO:0071482	cellular response to light stimulus	1/49	117/28891	0.180453	0.229145	0.131251	Timp1	1
GO:0001892	embryonic placenta development	1/49	118/28891	0.181849	0.230497	0.132026	Egln1	1
GO:0045446	endothelial cell differentiation	1/49	118/28891	0.181849	0.230497	0.132026	Vegfa	1
GO:0055006	cardiac cell development	1/49	120/28891	0.184633	0.233601	0.133804	Vegfa	1
GO:1902749	regulation of cell cycle G2/M phase transition	1/49	120/28891	0.184633	0.233601	0.133804	Ier3	1
GO:0031346	positive regulation of cell projection organization	2/49	463/28891	0.185216	0.234125	0.134104	Vegfa/Ankrd1	2
GO:0014897	striated muscle hypertrophy	1/49	121/28891	0.186022	0.234506	0.134322	Nppb	1
GO:0060840	artery development	1/49	121/28891	0.186022	0.234506	0.134322	Vegfa	1
GO:0062014	negative regulation of small molecule metabolic process	1/49	121/28891	0.186022	0.234506	0.134322	Ier3	1
GO:0071346	cellular response to type II interferon	1/49	122/28891	0.187408	0.23604	0.135201	Gapdh	1
GO:0019439	aromatic compound catabolic process	2/49	467/28891	0.187662	0.236146	0.135262	Igfbp3/Vegfa	2
GO:0042692	muscle cell differentiation	2/49	468/28891	0.188275	0.236287	0.135343	Vegfa/Rcan1	2
GO:0006413	translational initiation	1/49	123/28891	0.188792	0.236287	0.135343	Eif4ebp1	1
GO:0014896	muscle hypertrophy	1/49	123/28891	0.188792	0.236287	0.135343	Nppb	1
GO:0032963	collagen metabolic process	1/49	123/28891	0.188792	0.236287	0.135343	Serpine1	1
GO:0042100	B cell proliferation	1/49	123/28891	0.188792	0.236287	0.135343	Mif	1
GO:0044000	movement in host	1/49	123/28891	0.188792	0.236287	0.135343	Bsg	1
GO:0043534	blood vessel endothelial cell migration	1/49	124/28891	0.190174	0.23759	0.136089	Vegfa	1
GO:2000106	regulation of leukocyte apoptotic process	1/49	124/28891	0.190174	0.23759	0.136089	Mif	1
GO:0002697	regulation of immune effector process	2/49	473/28891	0.191341	0.23862	0.136679	Mif/Gpi1	2
GO:0031400	negative regulation of protein modification process	2/49	473/28891	0.191341	0.23862	0.136679	Igfbp3/Fabp4	2
GO:0045445	myoblast differentiation	1/49	125/28891	0.191553	0.238671	0.136708	Igfbp3	1
GO:0032602	chemokine production	1/49	126/28891	0.192931	0.239743	0.137322	Mif	1
GO:0035303	regulation of dephosphorylation	1/49	126/28891	0.192931	0.239743	0.137322	Rcan1	1
GO:1905954	positive regulation of lipid localization	1/49	126/28891	0.192931	0.239743	0.137322	Mif	1
GO:0000077	DNA damage checkpoint signaling	1/49	127/28891	0.194305	0.241022	0.138055	Ier3	1
GO:0042752	regulation of circadian rhythm	1/49	127/28891	0.194305	0.241022	0.138055	Bhlhe40	1
GO:0003014	renal system process	1/49	128/28891	0.195678	0.242078	0.138659	Nppb	1
GO:0038061	non-canonical NF-kappaB signal transduction	1/49	128/28891	0.195678	0.242078	0.138659	Ptp4a3	1
GO:0061041	regulation of wound healing	1/49	128/28891	0.195678	0.242078	0.138659	Serpine1	1
GO:0003279	cardiac septum development	1/49	129/28891	0.197048	0.243125	0.139259	Egln1	1
GO:0061387	regulation of extent of cell growth	1/49	129/28891	0.197048	0.243125	0.139259	Vegfa	1
GO:1901890	positive regulation of cell junction assembly	1/49	129/28891	0.197048	0.243125	0.139259	Vegfa	1
GO:0001503	ossification	2/49	484/28891	0.198112	0.244164	0.139854	Igfbp3/Vegfa	2
GO:0043280	positive regulation of cysteine-type endopeptidase activity involved in apoptotic process	1/49	130/28891	0.198416	0.244164	0.139854	Fam162a	1
GO:0071675	regulation of mononuclear cell migration	1/49	130/28891	0.198416	0.244164	0.139854	Serpine1	1
GO:0042476	odontogenesis	1/49	132/28891	0.201145	0.246935	0.141441	Serpine1	1
GO:0045931	positive regulation of mitotic cell cycle	1/49	132/28891	0.201145	0.246935	0.141441	Eif4ebp1	1
GO:0048732	gland development	2/49	489/28891	0.2012	0.246935	0.141441	Pkm/Vegfa	2
GO:0042391	regulation of membrane potential	2/49	491/28891	0.202436	0.248016	0.142061	Bnip3/Bnip3l	2
GO:1901361	organic cyclic compound catabolic process	2/49	491/28891	0.202436	0.248016	0.142061	Igfbp3/Vegfa	2
GO:0007631	feeding behavior	1/49	134/28891	0.203865	0.248673	0.142437	Apln	1
GO:0031570	DNA integrity checkpoint signaling	1/49	134/28891	0.203865	0.248673	0.142437	Ier3	1
GO:0043244	regulation of protein-containing complex disassembly	1/49	134/28891	0.203865	0.248673	0.142437	Bnip3	1
GO:0050829	defense response to Gram-negative bacterium	1/49	134/28891	0.203865	0.248673	0.142437	Serpine1	1
GO:2000027	regulation of animal organ morphogenesis	1/49	134/28891	0.203865	0.248673	0.142437	Vegfa	1
GO:0050767	regulation of neurogenesis	2/49	494/28891	0.204294	0.248977	0.142611	Vegfa/Bhlhe40	2
GO:0043500	muscle adaptation	1/49	135/28891	0.205222	0.249671	0.143009	Nppb	1
GO:0046822	regulation of nucleocytoplasmic transport	1/49	135/28891	0.205222	0.249671	0.143009	Ier3	1
GO:0032479	regulation of type I interferon production	1/49	136/28891	0.206576	0.2511	0.143827	Gapdh	1
GO:0008286	insulin receptor signaling pathway	1/49	137/28891	0.207928	0.252083	0.14439	Eif4ebp1	1
GO:0009791	post-embryonic development	1/49	137/28891	0.207928	0.252083	0.14439	Vegfa	1
GO:2000177	regulation of neural precursor cell proliferation	1/49	137/28891	0.207928	0.252083	0.14439	Vegfa	1
GO:0000086	G2/M transition of mitotic cell cycle	1/49	138/28891	0.209278	0.253059	0.144949	Ier3	1
GO:0008277	regulation of G protein-coupled receptor signaling pathway	1/49	138/28891	0.209278	0.253059	0.144949	Apln	1
GO:1990266	neutrophil migration	1/49	138/28891	0.209278	0.253059	0.144949	Bsg	1
GO:0010469	regulation of signaling receptor activity	1/49	139/28891	0.210625	0.254027	0.145504	Serpine1	1
GO:0021782	glial cell development	1/49	139/28891	0.210625	0.254027	0.145504	Ndrg1	1
GO:0032874	positive regulation of stress-activated MAPK cascade	1/49	139/28891	0.210625	0.254027	0.145504	Vegfa	1
GO:0001889	liver development	1/49	140/28891	0.211971	0.255207	0.14618	Pkm	1
GO:0010811	positive regulation of cell-substrate adhesion	1/49	140/28891	0.211971	0.255207	0.14618	Vegfa	1
GO:0001776	leukocyte homeostasis	1/49	141/28891	0.213314	0.25594	0.146599	Mif	1
GO:0032606	type I interferon production	1/49	141/28891	0.213314	0.25594	0.146599	Gapdh	1
GO:0045727	positive regulation of translation	1/49	141/28891	0.213314	0.25594	0.146599	Pkm	1
GO:0070304	positive regulation of stress-activated protein kinase signaling cascade	1/49	141/28891	0.213314	0.25594	0.146599	Vegfa	1
GO:0098781	ncRNA transcription	1/49	142/28891	0.214654	0.257327	0.147394	Apln	1
GO:0032760	positive regulation of tumor necrosis factor production	1/49	143/28891	0.215993	0.258264	0.147931	Mif	1
GO:0048675	axon extension	1/49	143/28891	0.215993	0.258264	0.147931	Vegfa	1
GO:0061008	hepaticobiliary system development	1/49	143/28891	0.215993	0.258264	0.147931	Pkm	1
GO:0051053	negative regulation of DNA metabolic process	1/49	144/28891	0.217329	0.259639	0.148719	Ankrd1	1
GO:0034614	cellular response to reactive oxygen species	1/49	145/28891	0.218663	0.260786	0.149375	Bnip3	1
GO:1903557	positive regulation of tumor necrosis factor superfamily cytokine production	1/49	145/28891	0.218663	0.260786	0.149375	Mif	1
GO:0014902	myotube differentiation	1/49	146/28891	0.219995	0.26215	0.150157	Rcan1	1
GO:0043123	positive regulation of canonical NF-kappaB signal transduction	1/49	148/28891	0.222652	0.264637	0.151581	Gapdh	1
GO:0050864	regulation of B cell activation	1/49	148/28891	0.222652	0.264637	0.151581	Mif	1
GO:2001056	positive regulation of cysteine-type endopeptidase activity	1/49	148/28891	0.222652	0.264637	0.151581	Fam162a	1
GO:0045598	regulation of fat cell differentiation	1/49	149/28891	0.223977	0.265759	0.152223	Vegfa	1
GO:0090277	positive regulation of peptide hormone secretion	1/49	149/28891	0.223977	0.265759	0.152223	Apln	1
GO:0002065	columnar/cuboidal epithelial cell differentiation	1/49	150/28891	0.2253	0.266874	0.152862	Serpine1	1
GO:0034341	response to type II interferon	1/49	150/28891	0.2253	0.266874	0.152862	Gapdh	1
GO:0007093	mitotic cell cycle checkpoint signaling	1/49	151/28891	0.226621	0.267528	0.153237	Ier3	1
GO:0034763	negative regulation of transmembrane transport	1/49	151/28891	0.226621	0.267528	0.153237	Fabp5	1
GO:0051224	negative regulation of protein transport	1/49	151/28891	0.226621	0.267528	0.153237	Pfkl	1
GO:0051928	positive regulation of calcium ion transport	1/49	151/28891	0.226621	0.267528	0.153237	Serpine1	1
GO:0003206	cardiac chamber morphogenesis	1/49	152/28891	0.22794	0.268857	0.153998	Egln1	1
GO:0002793	positive regulation of peptide secretion	1/49	153/28891	0.229256	0.269952	0.154626	Apln	1
GO:0003231	cardiac ventricle development	1/49	153/28891	0.229256	0.269952	0.154626	Egln1	1
GO:0002718	regulation of cytokine production involved in immune response	1/49	155/28891	0.231882	0.272584	0.156133	Mif	1
GO:1904950	negative regulation of establishment of protein localization	1/49	155/28891	0.231882	0.272584	0.156133	Pfkl	1
GO:0030218	erythrocyte differentiation	1/49	156/28891	0.233192	0.273431	0.156618	Vegfa	1
GO:0044839	cell cycle G2/M phase transition	1/49	156/28891	0.233192	0.273431	0.156618	Ier3	1
GO:1903900	regulation of viral life cycle	1/49	156/28891	0.233192	0.273431	0.156618	Bsg	1
GO:0031333	negative regulation of protein-containing complex assembly	1/49	157/28891	0.2345	0.274272	0.1571	Eif4ebp1	1
GO:0048593	camera-type eye morphogenesis	1/49	157/28891	0.2345	0.274272	0.1571	Vegfa	1
GO:0071887	leukocyte apoptotic process	1/49	157/28891	0.2345	0.274272	0.1571	Mif	1
GO:0009411	response to UV	1/49	158/28891	0.235805	0.275567	0.157842	Timp1	1
GO:0051701	biological process involved in interaction with host	1/49	159/28891	0.237108	0.276626	0.158448	Bsg	1
GO:0055007	cardiac muscle cell differentiation	1/49	159/28891	0.237108	0.276626	0.158448	Vegfa	1
GO:0008037	cell recognition	1/49	160/28891	0.238409	0.277911	0.159184	Aldoa	1
GO:0045667	regulation of osteoblast differentiation	1/49	162/28891	0.241005	0.280702	0.160783	Vegfa	1
GO:0051147	regulation of muscle cell differentiation	1/49	163/28891	0.242299	0.281974	0.161512	Rcan1	1
GO:0001837	epithelial to mesenchymal transition	1/49	164/28891	0.243592	0.282769	0.161967	Vegfa	1
GO:0007613	memory	1/49	164/28891	0.243592	0.282769	0.161967	Rcan1	1
GO:1901655	cellular response to ketone	1/49	164/28891	0.243592	0.282769	0.161967	Eif4ebp1	1
GO:0030879	mammary gland development	1/49	165/28891	0.244882	0.28403	0.162689	Vegfa	1
GO:0043488	regulation of mRNA stability	1/49	166/28891	0.24617	0.285287	0.163409	Vegfa	1
GO:0006937	regulation of muscle contraction	1/49	167/28891	0.247456	0.286301	0.16399	Eno1	1
GO:0031644	regulation of nervous system process	1/49	167/28891	0.247456	0.286301	0.16399	Fabp5	1
GO:0046474	glycerophospholipid biosynthetic process	1/49	168/28891	0.24874	0.287309	0.164567	Fabp5	1
GO:0072175	epithelial tube formation	1/49	168/28891	0.24874	0.287309	0.164567	Vegfa	1
GO:0007009	plasma membrane organization	1/49	169/28891	0.250021	0.287834	0.164868	Ndrg1	1
GO:0007338	single fertilization	1/49	169/28891	0.250021	0.287834	0.164868	Aldoa	1
GO:0010950	positive regulation of endopeptidase activity	1/49	169/28891	0.250021	0.287834	0.164868	Fam162a	1
GO:0050680	negative regulation of epithelial cell proliferation	1/49	169/28891	0.250021	0.287834	0.164868	Nppb	1
GO:0034250	positive regulation of amide metabolic process	1/49	171/28891	0.252578	0.290298	0.166279	Pkm	1
GO:0048284	organelle fusion	1/49	171/28891	0.252578	0.290298	0.166279	Bnip3	1
GO:0010565	regulation of cellular ketone metabolic process	1/49	172/28891	0.253853	0.291283	0.166844	Fabp5	1
GO:0050728	negative regulation of inflammatory response	1/49	172/28891	0.253853	0.291283	0.166844	Ier3	1
GO:0006457	protein folding	1/49	173/28891	0.255126	0.292262	0.167405	Nppb	1
GO:0032675	regulation of interleukin-6 production	1/49	173/28891	0.255126	0.292262	0.167405	Bsg	1
GO:0002821	positive regulation of adaptive immune response	1/49	174/28891	0.256397	0.293236	0.167962	Mif	1
GO:1903034	regulation of response to wounding	1/49	174/28891	0.256397	0.293236	0.167962	Serpine1	1
GO:0007596	blood coagulation	1/49	175/28891	0.257666	0.294445	0.168655	Serpine1	1
GO:0002367	cytokine production involved in immune response	1/49	178/28891	0.26146	0.297803	0.170578	Mif	1
GO:0006941	striated muscle contraction	1/49	178/28891	0.26146	0.297803	0.170578	Aldoa	1
GO:0050817	coagulation	1/49	178/28891	0.26146	0.297803	0.170578	Serpine1	1
GO:0071478	cellular response to radiation	1/49	178/28891	0.26146	0.297803	0.170578	Timp1	1
GO:0007599	hemostasis	1/49	179/28891	0.26272	0.298994	0.171261	Serpine1	1
GO:0032635	interleukin-6 production	1/49	182/28891	0.266489	0.302295	0.173151	Bsg	1
GO:0035148	tube formation	1/49	182/28891	0.266489	0.302295	0.173151	Vegfa	1
GO:0043487	regulation of RNA stability	1/49	182/28891	0.266489	0.302295	0.173151	Vegfa	1
GO:1901991	negative regulation of mitotic cell cycle phase transition	1/49	182/28891	0.266489	0.302295	0.173151	Ier3	1
GO:0031929	TOR signaling	1/49	183/28891	0.267741	0.303222	0.173682	Eif4ebp1	1
GO:0050671	positive regulation of lymphocyte proliferation	1/49	183/28891	0.267741	0.303222	0.173682	Mif	1
GO:0045834	positive regulation of lipid metabolic process	1/49	185/28891	0.270238	0.305474	0.174972	Angptl4	1
GO:0002244	hematopoietic progenitor cell differentiation	1/49	186/28891	0.271484	0.305474	0.174972	Vegfa	1
GO:0032946	positive regulation of mononuclear cell proliferation	1/49	186/28891	0.271484	0.305474	0.174972	Mif	1
GO:0048592	eye morphogenesis	1/49	186/28891	0.271484	0.305474	0.174972	Vegfa	1
GO:0050770	regulation of axonogenesis	1/49	186/28891	0.271484	0.305474	0.174972	Vegfa	1
GO:0061013	regulation of mRNA catabolic process	1/49	186/28891	0.271484	0.305474	0.174972	Vegfa	1
GO:0062013	positive regulation of small molecule metabolic process	1/49	186/28891	0.271484	0.305474	0.174972	Eno1	1
GO:0071383	cellular response to steroid hormone stimulus	1/49	186/28891	0.271484	0.305474	0.174972	Eif4ebp1	1
GO:0007219	Notch signaling pathway	1/49	187/28891	0.272727	0.306378	0.17549	Ptp4a3	1
GO:0050792	regulation of viral process	1/49	187/28891	0.272727	0.306378	0.17549	Bsg	1
GO:0060041	retina development in camera-type eye	1/49	188/28891	0.273969	0.307525	0.176147	Bsg	1
GO:0009612	response to mechanical stimulus	1/49	189/28891	0.275208	0.308668	0.176801	Ankrd1	1
GO:0042552	myelination	1/49	191/28891	0.277681	0.31119	0.178246	Ndrg1	1
GO:0010952	positive regulation of peptidase activity	1/49	193/28891	0.280145	0.313448	0.179539	Fam162a	1
GO:0051897	positive regulation of phosphatidylinositol 3-kinase/protein kinase B signal transduction	1/49	193/28891	0.280145	0.313448	0.179539	Vegfa	1
GO:0007272	ensheathment of neurons	1/49	194/28891	0.281375	0.314066	0.179894	Ndrg1	1
GO:0008366	axon ensheathment	1/49	194/28891	0.281375	0.314066	0.179894	Ndrg1	1
GO:0046887	positive regulation of hormone secretion	1/49	194/28891	0.281375	0.314066	0.179894	Apln	1
GO:0000302	response to reactive oxygen species	1/49	195/28891	0.282602	0.315183	0.180533	Bnip3	1
GO:0009060	aerobic respiration	1/49	196/28891	0.283827	0.316296	0.181171	Bnip3	1
GO:0008016	regulation of heart contraction	1/49	197/28891	0.28505	0.317152	0.181661	Apln	1
GO:0051099	positive regulation of binding	1/49	197/28891	0.28505	0.317152	0.181661	Eno1	1
GO:0035051	cardiocyte differentiation	1/49	198/28891	0.28627	0.318256	0.182293	Vegfa	1
GO:0071674	mononuclear cell migration	1/49	199/28891	0.287489	0.319356	0.182924	Serpine1	1
GO:0003205	cardiac chamber development	1/49	200/28891	0.288706	0.320452	0.183551	Egln1	1
GO:0050821	protein stabilization	1/49	202/28891	0.291134	0.322633	0.1848	Gapdh	1
GO:0070665	positive regulation of leukocyte proliferation	1/49	202/28891	0.291134	0.322633	0.1848	Mif	1
GO:0000075	cell cycle checkpoint signaling	1/49	204/28891	0.293553	0.324539	0.185892	Ier3	1
GO:0006469	negative regulation of protein kinase activity	1/49	204/28891	0.293553	0.324539	0.185892	Fabp4	1
GO:0009749	response to glucose	1/49	204/28891	0.293553	0.324539	0.185892	Pfkl	1
GO:0001764	neuron migration	1/49	206/28891	0.295964	0.326687	0.187122	Vegfa	1
GO:0032872	regulation of stress-activated MAPK cascade	1/49	206/28891	0.295964	0.326687	0.187122	Vegfa	1
GO:0009746	response to hexose	1/49	207/28891	0.297167	0.327495	0.187585	Pfkl	1
GO:0098739	import across plasma membrane	1/49	207/28891	0.297167	0.327495	0.187585	Slc2a1	1
GO:0034284	response to monosaccharide	1/49	208/28891	0.298368	0.328299	0.188046	Pfkl	1
GO:0045732	positive regulation of protein catabolic process	1/49	208/28891	0.298368	0.328299	0.188046	Ier3	1
GO:0022408	negative regulation of cell-cell adhesion	1/49	209/28891	0.299566	0.329357	0.188652	Vegfa	1
GO:0030307	positive regulation of cell growth	1/49	210/28891	0.300763	0.330152	0.189107	Vegfa	1
GO:0070302	regulation of stress-activated protein kinase signaling cascade	1/49	210/28891	0.300763	0.330152	0.189107	Vegfa	1
GO:1990138	neuron projection extension	1/49	211/28891	0.301958	0.331202	0.189709	Vegfa	1
GO:0006282	regulation of DNA repair	1/49	212/28891	0.30315	0.332249	0.190308	Ier3	1
GO:0031334	positive regulation of protein-containing complex assembly	1/49	214/28891	0.305529	0.334593	0.191651	Vegfa	1
GO:0032680	regulation of tumor necrosis factor production	1/49	216/28891	0.307901	0.336925	0.192987	Mif	1
GO:0043122	regulation of canonical NF-kappaB signal transduction	1/49	217/28891	0.309083	0.337954	0.193576	Gapdh	1
GO:0009566	fertilization	1/49	218/28891	0.310264	0.338979	0.194163	Aldoa	1
GO:0045017	glycerolipid biosynthetic process	1/49	219/28891	0.311443	0.339733	0.194596	Fabp5	1
GO:1903555	regulation of tumor necrosis factor superfamily cytokine production	1/49	219/28891	0.311443	0.339733	0.194596	Mif	1
GO:0050796	regulation of insulin secretion	1/49	221/28891	0.313794	0.342031	0.195911	Pfkl	1
GO:0008361	regulation of cell size	1/49	222/28891	0.314967	0.342773	0.196336	Vegfa	1
GO:0046890	regulation of lipid biosynthetic process	1/49	222/28891	0.314967	0.342773	0.196336	Fabp5	1
GO:0008654	phospholipid biosynthetic process	1/49	223/28891	0.316138	0.343242	0.196605	Fabp5	1
GO:0009743	response to carbohydrate	1/49	223/28891	0.316138	0.343242	0.196605	Pfkl	1
GO:0032640	tumor necrosis factor production	1/49	223/28891	0.316138	0.343242	0.196605	Mif	1
GO:1901654	response to ketone	1/49	224/28891	0.317307	0.344243	0.197179	Eif4ebp1	1
GO:0033673	negative regulation of kinase activity	1/49	225/28891	0.318474	0.344972	0.197596	Fabp4	1
GO:0061351	neural precursor cell proliferation	1/49	225/28891	0.318474	0.344972	0.197596	Vegfa	1
GO:0071706	tumor necrosis factor superfamily cytokine production	1/49	226/28891	0.319639	0.345965	0.198165	Mif	1
GO:0007623	circadian rhythm	1/49	228/28891	0.321963	0.34821	0.199451	Bhlhe40	1
GO:0045216	cell-cell junction organization	1/49	231/28891	0.325434	0.351691	0.201445	Vegfa	1
GO:0033157	regulation of intracellular protein transport	1/49	232/28891	0.326587	0.352664	0.202002	Bnip3l	1
GO:0000082	G1/S transition of mitotic cell cycle	1/49	233/28891	0.327739	0.353633	0.202557	Eif4ebp1	1
GO:0048469	cell maturation	1/49	235/28891	0.330036	0.355836	0.203819	Vegfa	1
GO:0046777	protein autophosphorylation	1/49	238/28891	0.333467	0.359257	0.205778	Vegfa	1
GO:0060047	heart contraction	1/49	239/28891	0.334607	0.360206	0.206322	Apln	1
GO:0009952	anterior/posterior pattern specification	1/49	240/28891	0.335745	0.361152	0.206864	Bhlhe40	1
GO:0002064	epithelial cell development	1/49	242/28891	0.338015	0.363314	0.208102	Vegfa	1
GO:0030324	lung development	1/49	243/28891	0.339147	0.363689	0.208317	Vegfa	1
GO:0034599	cellular response to oxidative stress	1/49	243/28891	0.339147	0.363689	0.208317	Bnip3	1
GO:0045930	negative regulation of mitotic cell cycle	1/49	243/28891	0.339147	0.363689	0.208317	Ier3	1
GO:1903828	negative regulation of protein localization	1/49	244/28891	0.340277	0.36462	0.20885	Pfkl	1
GO:0030323	respiratory tube development	1/49	246/28891	0.342532	0.366473	0.209912	Vegfa	1
GO:1901888	regulation of cell junction assembly	1/49	246/28891	0.342532	0.366473	0.209912	Vegfa	1
GO:0032984	protein-containing complex disassembly	1/49	248/28891	0.34478	0.368029	0.210803	Bnip3	1
GO:0051403	stress-activated MAPK cascade	1/49	248/28891	0.34478	0.368029	0.210803	Vegfa	1
GO:1901617	organic hydroxy compound biosynthetic process	1/49	248/28891	0.34478	0.368029	0.210803	Ldha	1
GO:0006402	mRNA catabolic process	1/49	249/28891	0.345901	0.368943	0.211326	Vegfa	1
GO:0019058	viral life cycle	1/49	250/28891	0.34702	0.369853	0.211848	Bsg	1
GO:0002819	regulation of adaptive immune response	1/49	252/28891	0.349252	0.371664	0.212885	Mif	1
GO:0003015	heart process	1/49	252/28891	0.349252	0.371664	0.212885	Apln	1
GO:0048545	response to steroid hormone	1/49	253/28891	0.350366	0.372564	0.213401	Eif4ebp1	1
GO:0045333	cellular respiration	1/49	254/28891	0.351477	0.373176	0.213751	Bnip3	1
GO:0048762	mesenchymal cell differentiation	1/49	254/28891	0.351477	0.373176	0.213751	Vegfa	1
GO:0007249	canonical NF-kappaB signal transduction	1/49	258/28891	0.355905	0.37759	0.216279	Gapdh	1
GO:0044843	cell cycle G1/S phase transition	1/49	260/28891	0.358107	0.379349	0.217287	Eif4ebp1	1
GO:0051348	negative regulation of transferase activity	1/49	260/28891	0.358107	0.379349	0.217287	Fabp4	1
GO:0031098	stress-activated protein kinase signaling cascade	1/49	261/28891	0.359206	0.380223	0.217788	Vegfa	1
GO:0090257	regulation of muscle system process	1/49	263/28891	0.361397	0.382253	0.21895	Eno1	1
GO:0030073	insulin secretion	1/49	266/28891	0.364671	0.384838	0.220431	Pfkl	1
GO:0048705	skeletal system morphogenesis	1/49	266/28891	0.364671	0.384838	0.220431	Vegfa	1
GO:0051896	regulation of phosphatidylinositol 3-kinase/protein kinase B signal transduction	1/49	266/28891	0.364671	0.384838	0.220431	Vegfa	1
GO:1903522	regulation of blood circulation	1/49	268/28891	0.366844	0.386839	0.221577	Apln	1
GO:1901988	negative regulation of cell cycle phase transition	1/49	271/28891	0.370091	0.389967	0.223369	Ier3	1
GO:0002573	myeloid leukocyte differentiation	1/49	272/28891	0.371169	0.390512	0.223681	Vegfa	1
GO:0006650	glycerophospholipid metabolic process	1/49	272/28891	0.371169	0.390512	0.223681	Fabp5	1
GO:0007626	locomotory behavior	1/49	273/28891	0.372246	0.39135	0.224161	Rcan1	1
GO:0002377	immunoglobulin production	1/49	276/28891	0.375465	0.394139	0.225758	Gpi1	1
GO:0060541	respiratory system development	1/49	276/28891	0.375465	0.394139	0.225758	Vegfa	1
GO:0043270	positive regulation of monoatomic ion transport	1/49	277/28891	0.376534	0.394964	0.226231	Serpine1	1
GO:0002274	myeloid leukocyte activation	1/49	280/28891	0.379732	0.398018	0.22798	Ndrg1	1
GO:0050670	regulation of lymphocyte proliferation	1/49	286/28891	0.386079	0.404367	0.231617	Mif	1
GO:0032944	regulation of mononuclear cell proliferation	1/49	290/28891	0.390275	0.408454	0.233958	Mif	1
GO:0048588	developmental cell growth	1/49	291/28891	0.391319	0.40924	0.234408	Vegfa	1
GO:0010001	glial cell differentiation	1/49	292/28891	0.392362	0.409716	0.234681	Ndrg1	1
GO:0060560	developmental growth involved in morphogenesis	1/49	292/28891	0.392362	0.409716	0.234681	Vegfa	1
GO:0051924	regulation of calcium ion transport	1/49	296/28891	0.396516	0.413743	0.236987	Serpine1	1
GO:0006401	RNA catabolic process	1/49	297/28891	0.39755	0.414512	0.237428	Vegfa	1
GO:0006605	protein targeting	1/49	303/28891	0.403719	0.420628	0.240931	Bnip3l	1
GO:1903311	regulation of mRNA metabolic process	1/49	304/28891	0.404741	0.421378	0.241361	Vegfa	1
GO:0070663	regulation of leukocyte proliferation	1/49	313/28891	0.413862	0.430553	0.246616	Mif	1
GO:0010948	negative regulation of cell cycle process	1/49	314/28891	0.414867	0.431276	0.24703	Ier3	1
GO:0072659	protein localization to plasma membrane	1/49	315/28891	0.41587	0.431997	0.247443	Bsg	1
GO:0031647	regulation of protein stability	1/49	316/28891	0.416872	0.432071	0.247485	Gapdh	1
GO:0060485	mesenchyme development	1/49	316/28891	0.416872	0.432071	0.247485	Vegfa	1
GO:0062197	cellular response to chemical stress	1/49	316/28891	0.416872	0.432071	0.247485	Bnip3	1
GO:0043491	phosphatidylinositol 3-kinase/protein kinase B signal transduction	1/49	317/28891	0.417872	0.432142	0.247526	Vegfa	1
GO:0048511	rhythmic process	1/49	317/28891	0.417872	0.432142	0.247526	Bhlhe40	1
GO:0071695	anatomical structure maturation	1/49	317/28891	0.417872	0.432142	0.247526	Vegfa	1
GO:0042113	B cell activation	1/49	320/28891	0.420862	0.434911	0.249112	Mif	1
GO:0030198	extracellular matrix organization	1/49	322/28891	0.422847	0.436315	0.249916	P4ha1	1
GO:0090596	sensory organ morphogenesis	1/49	322/28891	0.422847	0.436315	0.249916	Vegfa	1
GO:0010721	negative regulation of cell development	1/49	323/28891	0.423836	0.436689	0.250131	Vegfa	1
GO:0045229	external encapsulating structure organization	1/49	323/28891	0.423836	0.436689	0.250131	P4ha1	1
GO:0043062	extracellular structure organization	1/49	324/28891	0.424825	0.437384	0.250529	P4ha1	1
GO:0006874	intracellular calcium ion homeostasis	1/49	327/28891	0.427779	0.440101	0.252085	Bnip3	1
GO:0030522	intracellular receptor signaling pathway	1/49	328/28891	0.428761	0.440785	0.252477	Fabp5	1
GO:0016032	viral process	1/49	329/28891	0.429741	0.441142	0.252681	Bsg	1
GO:0050769	positive regulation of neurogenesis	1/49	329/28891	0.429741	0.441142	0.252681	Vegfa	1
GO:0031348	negative regulation of defense response	1/49	330/28891	0.430719	0.44182	0.25307	Ier3	1
GO:0007611	learning or memory	1/49	331/28891	0.431696	0.442496	0.253457	Rcan1	1
GO:1901990	regulation of mitotic cell cycle phase transition	1/49	343/28891	0.443289	0.454045	0.260072	Ier3	1
GO:0055074	calcium ion homeostasis	1/49	353/28891	0.452772	0.463418	0.265441	Bnip3	1
GO:0006066	alcohol metabolic process	1/49	354/28891	0.453712	0.464039	0.265796	Tpi1	1
GO:0006913	nucleocytoplasmic transport	1/49	359/28891	0.458386	0.468132	0.268141	Ier3	1
GO:0051169	nuclear transport	1/49	359/28891	0.458386	0.468132	0.268141	Ier3	1
GO:0006644	phospholipid metabolic process	1/49	360/28891	0.459316	0.468738	0.268488	Fabp5	1
GO:0045787	positive regulation of cell cycle	1/49	365/28891	0.463944	0.473114	0.270994	Eif4ebp1	1
GO:0051251	positive regulation of lymphocyte activation	1/49	367/28891	0.465784	0.474643	0.27187	Mif	1
GO:0050890	cognition	1/49	371/28891	0.469445	0.478024	0.273807	Rcan1	1
GO:0051235	maintenance of location	1/49	373/28891	0.471267	0.479529	0.274669	Mest	1
GO:0046486	glycerolipid metabolic process	1/49	380/28891	0.477594	0.485612	0.278153	Fabp5	1
GO:0046651	lymphocyte proliferation	1/49	383/28891	0.480283	0.48799	0.279515	Mif	1
GO:0021700	developmental maturation	1/49	389/28891	0.48562	0.492694	0.28221	Vegfa	1
GO:0032943	mononuclear cell proliferation	1/49	389/28891	0.48562	0.492694	0.28221	Mif	1
GO:0051962	positive regulation of nervous system development	1/49	391/28891	0.487387	0.494127	0.283031	Vegfa	1
GO:0042063	gliogenesis	1/49	397/28891	0.492653	0.499103	0.28588	Ndrg1	1
GO:0045786	negative regulation of cell cycle	1/49	400/28891	0.495266	0.501021	0.286979	Ier3	1
GO:1990778	protein localization to cell periphery	1/49	400/28891	0.495266	0.501021	0.286979	Bsg	1
GO:0051098	regulation of binding	1/49	405/28891	0.499592	0.50503	0.289276	Eno1	1
GO:0032535	regulation of cellular component size	1/49	411/28891	0.504735	0.509859	0.292042	Vegfa	1
GO:0002833	positive regulation of response to biotic stimulus	1/49	413/28891	0.506438	0.511208	0.292814	Mif	1
GO:0070661	leukocyte proliferation	1/49	425/28891	0.516535	0.521023	0.298436	Mif	1
GO:0042742	defense response to bacterium	1/49	430/28891	0.520682	0.524826	0.300614	Serpine1	1
GO:0002696	positive regulation of leukocyte activation	1/49	432/28891	0.522331	0.526107	0.301348	Mif	1
GO:1901987	regulation of cell cycle phase transition	1/49	449/28891	0.536125	0.539611	0.309083	Ier3	1
GO:0072594	establishment of protein localization to organelle	1/49	452/28891	0.538518	0.541629	0.310239	Bnip3l	1
GO:0050867	positive regulation of cell activation	1/49	454/28891	0.540107	0.542835	0.31093	Mif	1
GO:0003002	regionalization	1/49	455/28891	0.5409	0.54324	0.311162	Bhlhe40	1
GO:0010959	regulation of metal ion transport	1/49	461/28891	0.545626	0.547592	0.313655	Serpine1	1
GO:0006816	calcium ion transport	1/49	469/28891	0.551855	0.553444	0.317006	Serpine1	1
GO:0030099	myeloid cell differentiation	1/49	480/28891	0.560282	0.561491	0.321616	Vegfa	1
GO:0034329	cell junction assembly	1/49	481/28891	0.56104	0.561847	0.32182	Vegfa	1
GO:0002460	adaptive immune response based on somatic recombination of immune receptors built from immunoglobulin superfamily domains	1/49	491/28891	0.568554	0.568962	0.325895	Vegfa	1
GO:0007389	pattern specification process	1/49	498/28891	0.573738	0.573738	0.328631	Bhlhe40	1

## Sheet: SMP2
ID	Description	GeneRatio	BgRatio	pvalue	p.adjust	qvalue	geneID	Count
GO:0002478	antigen processing and presentation of exogenous peptide antigen	10/50	53/28891	1.70199e-18	2.81169e-15	1.34368e-15	H2-D1/H2-K1/Ctss/B2m/Fcer1g/Cd74/H2-Ab1/H2-Aa/H2-Eb1/Tapbp	10
GO:0019882	antigen processing and presentation	12/50	134/28891	6.25926e-18	3.59198e-15	1.71657e-15	H2-D1/H2-K1/Ctss/B2m/Fcer1g/Cd74/H2-Ab1/H2-Aa/H2-Eb1/Psmb8/Tapbp/Fgl2	12
GO:0019884	antigen processing and presentation of exogenous antigen	10/50	60/28891	6.52297e-18	3.59198e-15	1.71657e-15	H2-D1/H2-K1/Ctss/B2m/Fcer1g/Cd74/H2-Ab1/H2-Aa/H2-Eb1/Tapbp	10
GO:0048002	antigen processing and presentation of peptide antigen	10/50	83/28891	2.04423e-16	8.44268e-14	4.03467e-14	H2-D1/H2-K1/Ctss/B2m/Fcer1g/Cd74/H2-Ab1/H2-Aa/H2-Eb1/Tapbp	10
GO:0019886	antigen processing and presentation of exogenous peptide antigen via MHC class II	7/50	21/28891	3.42362e-15	1.13116e-12	5.40571e-13	Ctss/B2m/Fcer1g/Cd74/H2-Ab1/H2-Aa/H2-Eb1	7
GO:0002696	positive regulation of leukocyte activation	14/50	432/28891	1.30194e-14	3.32278e-12	1.58792e-12	H2-D1/H2-K1/Tyrobp/B2m/Csf1r/Ctsc/Fcer1g/Cd74/H2-Ab1/H2-Aa/H2-Eb1/Coro1a/Lgals9/Pnp	14
GO:0002495	antigen processing and presentation of peptide antigen via MHC class II	7/50	25/28891	1.40796e-14	3.32278e-12	1.58792e-12	Ctss/B2m/Fcer1g/Cd74/H2-Ab1/H2-Aa/H2-Eb1	7
GO:0050867	positive regulation of cell activation	14/50	454/28891	2.56963e-14	4.76188e-12	2.27565e-12	H2-D1/H2-K1/Tyrobp/B2m/Csf1r/Ctsc/Fcer1g/Cd74/H2-Ab1/H2-Aa/H2-Eb1/Coro1a/Lgals9/Pnp	14
GO:0002504	antigen processing and presentation of peptide or polysaccharide antigen via MHC class II	7/50	27/28891	2.59424e-14	4.76188e-12	2.27565e-12	Ctss/B2m/Fcer1g/Cd74/H2-Ab1/H2-Aa/H2-Eb1	7
GO:0002449	lymphocyte mediated immunity	14/50	489/28891	7.07697e-14	1.16912e-11	5.58708e-12	H2-D1/H2-K1/C1qb/B2m/C1qa/C1qc/Ctsc/Fcer1g/Cd74/H2-Ab1/Coro1a/Lgals9/Fgl2/Pnp	14
GO:0051251	positive regulation of lymphocyte activation	12/50	367/28891	1.16123e-12	1.74396e-10	8.33419e-11	H2-D1/H2-K1/Tyrobp/B2m/Csf1r/Cd74/H2-Ab1/H2-Aa/H2-Eb1/Coro1a/Lgals9/Pnp	12
GO:0001906	cell killing	11/50	286/28891	1.95811e-12	2.69566e-10	1.28823e-10	H2-D1/H2-K1/Tyrobp/B2m/Ctsc/Lyz2/Coro1a/Lgals9/Ccl8/Fgl2/Pnp	11
GO:1903037	regulation of leukocyte cell-cell adhesion	12/50	407/28891	3.89566e-12	4.95049e-10	2.36579e-10	H2-D1/H2-K1/B2m/Cd74/H2-Ab1/H2-Aa/H2-Eb1/Laptm5/Coro1a/Lgals9/Fgl2/Pnp	12
GO:0050863	regulation of T cell activation	12/50	411/28891	4.36633e-12	5.15227e-10	2.46222e-10	H2-D1/H2-K1/B2m/Cd74/H2-Ab1/H2-Aa/H2-Eb1/Laptm5/Coro1a/Lgals9/Fgl2/Pnp	12
GO:0042742	defense response to bacterium	12/50	430/28891	7.39001e-12	8.13886e-10	3.88948e-10	H2-D1/H2-K1/B2m/Lyz2/Fcer1g/Grn/Trf/Wfdc17/Mpeg1/Isg15/Lgals9/Stab1	12
GO:0007159	leukocyte cell-cell adhesion	12/50	447/28891	1.15938e-11	1.19706e-09	5.72063e-10	H2-D1/H2-K1/B2m/Cd74/H2-Ab1/H2-Aa/H2-Eb1/Laptm5/Coro1a/Lgals9/Fgl2/Pnp	12
GO:0002697	regulation of immune effector process	12/50	473/28891	2.2314e-11	2.1684e-09	1.03626e-09	H2-D1/H2-K1/Tyrobp/B2m/Fcer1g/Grn/Cd74/Laptm5/Bst2/Lgals9/Fgl2/Pnp	12
GO:0002460	adaptive immune response based on somatic recombination of immune receptors built from immunoglobulin superfamily domains	12/50	491/28891	3.43454e-11	3.15214e-09	1.50638e-09	H2-D1/H2-K1/C1qb/B2m/C1qa/C1qc/Ctsc/Fcer1g/Cd74/H2-Ab1/Fgl2/Pnp	12
GO:0050870	positive regulation of T cell activation	10/50	277/28891	4.08922e-11	3.55547e-09	1.69912e-09	H2-D1/H2-K1/B2m/Cd74/H2-Ab1/H2-Aa/H2-Eb1/Coro1a/Lgals9/Pnp	10
GO:0002396	MHC protein complex assembly	5/50	16/28891	5.44098e-11	4.20155e-09	2.00788e-09	B2m/H2-Ab1/H2-Aa/H2-Eb1/Tapbp	5
GO:0002501	peptide antigen assembly with MHC protein complex	5/50	16/28891	5.44098e-11	4.20155e-09	2.00788e-09	B2m/H2-Ab1/H2-Aa/H2-Eb1/Tapbp	5
GO:0050670	regulation of lymphocyte proliferation	10/50	286/28891	5.59528e-11	4.20155e-09	2.00788e-09	H2-D1/H2-K1/Tyrobp/Csf1r/Cd74/H2-Aa/Laptm5/Coro1a/Lgals9/Pnp	10
GO:0032944	regulation of mononuclear cell proliferation	10/50	290/28891	6.41068e-11	4.60454e-09	2.20046e-09	H2-D1/H2-K1/Tyrobp/Csf1r/Cd74/H2-Aa/Laptm5/Coro1a/Lgals9/Pnp	10
GO:1903039	positive regulation of leukocyte cell-cell adhesion	10/50	303/28891	9.84349e-11	6.7756e-09	3.23799e-09	H2-D1/H2-K1/B2m/Cd74/H2-Ab1/H2-Aa/H2-Eb1/Coro1a/Lgals9/Pnp	10
GO:0070663	regulation of leukocyte proliferation	10/50	313/28891	1.35134e-10	8.92965e-09	4.26739e-09	H2-D1/H2-K1/Tyrobp/Csf1r/Cd74/H2-Aa/Laptm5/Coro1a/Lgals9/Pnp	10
GO:0034341	response to type II interferon	8/50	150/28891	1.95265e-10	1.24069e-08	5.92911e-09	Cd74/H2-Ab1/H2-Aa/H2-Eb1/Ifitm3/Bst2/Stat1/Ccl8	8
GO:0016032	viral process	10/50	329/28891	2.19567e-10	1.34342e-08	6.42008e-09	Apoe/Csf1r/Cd74/Ifitm3/Ly6e/Bst2/Stat1/Isg15/Ccl8/Ctsb	10
GO:1903706	regulation of hemopoiesis	11/50	452/28891	2.62782e-10	1.55042e-08	7.40928e-09	Tyrobp/B2m/C1qc/Csf1r/Cd74/H2-Aa/Stat1/Isg15/Lgals9/Fgl2/Pnp	11
GO:0006959	humoral immune response	10/50	337/28891	2.77292e-10	1.57961e-08	7.54878e-09	H2-D1/H2-K1/C1qb/B2m/C1qa/C1qc/Trf/Wfdc17/Pf4/Ccl8	10
GO:0022409	positive regulation of cell-cell adhesion	10/50	354/28891	4.46829e-10	2.46054e-08	1.17586e-08	H2-D1/H2-K1/B2m/Cd74/H2-Ab1/H2-Aa/H2-Eb1/Coro1a/Lgals9/Pnp	10
GO:0046651	lymphocyte proliferation	10/50	383/28891	9.55791e-10	5.09344e-08	2.4341e-08	H2-D1/H2-K1/Tyrobp/Csf1r/Cd74/H2-Aa/Laptm5/Coro1a/Lgals9/Pnp	10
GO:0001909	leukocyte mediated cytotoxicity	8/50	185/28891	1.03605e-09	5.34859e-08	2.55604e-08	H2-D1/H2-K1/Tyrobp/B2m/Ctsc/Coro1a/Lgals9/Pnp	8
GO:0032943	mononuclear cell proliferation	10/50	389/28891	1.1101e-09	5.55724e-08	2.65575e-08	H2-D1/H2-K1/Tyrobp/Csf1r/Cd74/H2-Aa/Laptm5/Coro1a/Lgals9/Pnp	10
GO:0016064	immunoglobulin mediated immune response	9/50	303/28891	2.34307e-09	1.13846e-07	5.44057e-08	H2-D1/H2-K1/C1qb/C1qa/C1qc/Fcer1g/Cd74/H2-Ab1/Fgl2	9
GO:0019724	B cell mediated immunity	9/50	306/28891	2.5535e-09	1.19104e-07	5.69185e-08	H2-D1/H2-K1/C1qb/C1qa/C1qc/Fcer1g/Cd74/H2-Ab1/Fgl2	9
GO:0070661	leukocyte proliferation	10/50	425/28891	2.59548e-09	1.19104e-07	5.69185e-08	H2-D1/H2-K1/Tyrobp/Csf1r/Cd74/H2-Aa/Laptm5/Coro1a/Lgals9/Pnp	10
GO:0002399	MHC class II protein complex assembly	4/50	12/28891	3.88796e-09	1.69024e-07	8.07748e-08	B2m/H2-Ab1/H2-Aa/H2-Eb1	4
GO:0002503	peptide antigen assembly with MHC class II protein complex	4/50	12/28891	3.88796e-09	1.69024e-07	8.07748e-08	B2m/H2-Ab1/H2-Aa/H2-Eb1	4
GO:0050866	negative regulation of cell activation	8/50	225/28891	4.84076e-09	2.0505e-07	9.79912e-08	Tyrobp/Apoe/Grn/Cd74/H2-Aa/Laptm5/Lgals9/Fgl2	8
GO:0030099	myeloid cell differentiation	10/50	480/28891	8.27399e-09	3.41716e-07	1.63302e-07	Tyrobp/B2m/C1qc/Csf1r/Fcer1g/Cd74/Trf/Stat1/Ucp2/Isg15	10
GO:0002718	regulation of cytokine production involved in immune response	7/50	155/28891	9.18916e-09	3.70256e-07	1.76941e-07	H2-D1/H2-K1/B2m/Fcer1g/Cd74/Laptm5/Bst2	7
GO:0019058	viral life cycle	8/50	250/28891	1.10257e-08	4.33677e-07	2.0725e-07	Apoe/Cd74/Ifitm3/Ly6e/Bst2/Isg15/Ccl8/Ctsb	8
GO:0050729	positive regulation of inflammatory response	7/50	167/28891	1.53997e-08	5.91634e-07	2.82736e-07	H2-D1/H2-K1/Ctss/Csf1r/Ctsc/Fcer1g/Grn	7
GO:0002821	positive regulation of adaptive immune response	7/50	174/28891	2.04469e-08	7.67687e-07	3.66869e-07	H2-D1/H2-K1/B2m/Fcer1g/Cd74/H2-Ab1/Pnp	7
GO:0001774	microglial cell activation	5/50	49/28891	2.27565e-08	8.35416e-07	3.99237e-07	Tyrobp/C1qa/Csf1r/Ctsc/Grn	5
GO:0002367	cytokine production involved in immune response	7/50	178/28891	2.39145e-08	8.58843e-07	4.10432e-07	H2-D1/H2-K1/B2m/Fcer1g/Cd74/Laptm5/Bst2	7
GO:0048525	negative regulation of viral process	6/50	105/28891	2.78351e-08	9.78374e-07	4.67555e-07	Cd74/Ifitm3/Ly6e/Bst2/Stat1/Isg15	6
GO:0050727	regulation of inflammatory response	9/50	411/28891	3.27207e-08	1.12614e-06	5.38169e-07	H2-D1/H2-K1/Ctss/Apoe/Csf1r/Ctsc/Fcer1g/Grn/Lgals9	9
GO:0002269	leukocyte activation involved in inflammatory response	5/50	53/28891	3.4069e-08	1.14861e-06	5.4891e-07	Tyrobp/C1qa/Csf1r/Ctsc/Grn	5
GO:0042116	macrophage activation	6/50	113/28891	4.32447e-08	1.41132e-06	6.74456e-07	Tyrobp/C1qa/Csf1r/Ctsc/Grn/Lgals9	6
GO:0002440	production of molecular mediator of immune response	9/50	425/28891	4.35699e-08	1.41132e-06	6.74456e-07	H2-D1/H2-K1/B2m/Fcer1g/Cd74/H2-Ab1/Laptm5/Bst2/Fgl2	9
GO:0002720	positive regulation of cytokine production involved in immune response	6/50	114/28891	4.55876e-08	1.44828e-06	6.92119e-07	H2-D1/H2-K1/B2m/Fcer1g/Cd74/Laptm5	6
GO:0002474	antigen processing and presentation of peptide antigen via MHC class I	5/50	58/28891	5.4047e-08	1.65344e-06	7.90161e-07	H2-D1/H2-K1/B2m/Fcer1g/Tapbp	5
GO:0061900	glial cell activation	5/50	58/28891	5.4047e-08	1.65344e-06	7.90161e-07	Tyrobp/C1qa/Csf1r/Ctsc/Grn	5
GO:0002703	regulation of leukocyte mediated immunity	8/50	314/28891	6.43172e-08	1.92248e-06	9.18734e-07	H2-D1/H2-K1/Tyrobp/B2m/Fcer1g/Bst2/Lgals9/Pnp	8
GO:0002695	negative regulation of leukocyte activation	7/50	206/28891	6.51689e-08	1.92248e-06	9.18734e-07	Tyrobp/Grn/Cd74/H2-Aa/Laptm5/Lgals9/Fgl2	7
GO:0019221	cytokine-mediated signaling pathway	9/50	450/28891	7.09059e-08	2.05503e-06	9.82076e-07	Csf1r/Fcer1g/Cd74/Ifitm3/Laptm5/Stat1/Pf4/Isg15/Ccl8	9
GO:0002699	positive regulation of immune effector process	8/50	326/28891	8.57646e-08	2.44281e-06	1.16739e-06	H2-D1/H2-K1/Tyrobp/B2m/Fcer1g/Cd74/Laptm5/Pnp	8
GO:0002366	leukocyte activation involved in immune response	8/50	333/28891	1.00918e-07	2.8257e-06	1.35037e-06	Tyrobp/Fcer1g/Grn/Cd74/Coro1a/Lgals9/Fgl2/Lcp1	8
GO:0019730	antimicrobial humoral response	7/50	221/28891	1.05263e-07	2.89824e-06	1.38504e-06	H2-D1/H2-K1/B2m/Trf/Wfdc17/Pf4/Ccl8	7
GO:0002263	cell activation involved in immune response	8/50	337/28891	1.1057e-07	2.99444e-06	1.43101e-06	Tyrobp/Fcer1g/Grn/Cd74/Coro1a/Lgals9/Fgl2/Lcp1	8
GO:0042129	regulation of T cell proliferation	7/50	227/28891	1.26305e-07	3.36541e-06	1.60829e-06	H2-D1/H2-K1/H2-Aa/Laptm5/Coro1a/Lgals9/Pnp	7
GO:0001910	regulation of leukocyte mediated cytotoxicity	6/50	136/28891	1.30524e-07	3.42263e-06	1.63564e-06	H2-D1/H2-K1/Tyrobp/B2m/Lgals9/Pnp	6
GO:0030098	lymphocyte differentiation	9/50	486/28891	1.36129e-07	3.51382e-06	1.67922e-06	B2m/Fcer1g/Cd74/H2-Ab1/H2-Aa/Laptm5/Lgals9/Fgl2/Pnp	9
GO:0002700	regulation of production of molecular mediator of immune response	7/50	236/28891	1.64467e-07	4.17999e-06	1.99757e-06	H2-D1/H2-K1/B2m/Fcer1g/Cd74/Laptm5/Bst2	7
GO:0045637	regulation of myeloid cell differentiation	7/50	237/28891	1.69251e-07	4.2364e-06	2.02453e-06	Tyrobp/B2m/C1qc/Csf1r/Cd74/Stat1/Isg15	7
GO:0032760	positive regulation of tumor necrosis factor production	6/50	143/28891	1.75755e-07	4.33355e-06	2.07096e-06	H2-D1/H2-K1/Tyrobp/Csf1r/Fcer1g/Lgals9	6
GO:0030595	leukocyte chemotaxis	7/50	240/28891	1.84315e-07	4.47776e-06	2.13987e-06	Csf1r/Fcer1g/Cd74/Pf4/Coro1a/Lgmn/Ccl8	7
GO:1903557	positive regulation of tumor necrosis factor superfamily cytokine production	6/50	145/28891	1.90814e-07	4.56847e-06	2.18323e-06	H2-D1/H2-K1/Tyrobp/Csf1r/Fcer1g/Lgals9	6
GO:1902105	regulation of leukocyte differentiation	8/50	363/28891	1.94893e-07	4.59947e-06	2.19804e-06	Tyrobp/C1qc/Csf1r/Cd74/H2-Aa/Lgals9/Fgl2/Pnp	8
GO:0002819	regulation of adaptive immune response	7/50	252/28891	2.564e-07	5.96582e-06	2.851e-06	H2-D1/H2-K1/B2m/Fcer1g/Cd74/H2-Ab1/Pnp	7
GO:0031341	regulation of cell killing	6/50	157/28891	3.05146e-07	7.00142e-06	3.3459e-06	H2-D1/H2-K1/Tyrobp/B2m/Lgals9/Pnp	6
GO:0001913	T cell mediated cytotoxicity	5/50	82/28891	3.11962e-07	7.05974e-06	3.37378e-06	H2-D1/H2-K1/B2m/Ctsc/Pnp	5
GO:0044403	biological process involved in symbiotic interaction	7/50	264/28891	3.50919e-07	7.83403e-06	3.7438e-06	Apoe/Csf1r/Cd74/Ifitm3/Ly6e/Ccl8/Ctsb	7
GO:0150076	neuroinflammatory response	5/50	85/28891	3.73572e-07	8.22855e-06	3.93234e-06	Tyrobp/C1qa/Csf1r/Ctsc/Grn	5
GO:0050900	leukocyte migration	8/50	398/28891	3.91587e-07	8.51187e-06	4.06773e-06	Csf1r/Fcer1g/Cd74/Pf4/Coro1a/Lgals9/Lgmn/Ccl8	8
GO:0042098	T cell proliferation	7/50	270/28891	4.08226e-07	8.75831e-06	4.18551e-06	H2-D1/H2-K1/H2-Aa/Laptm5/Coro1a/Lgals9/Pnp	7
GO:0002824	positive regulation of adaptive immune response based on somatic recombination of immune receptors built from immunoglobulin superfamily domains	6/50	166/28891	4.23597e-07	8.97093e-06	4.28712e-06	H2-D1/H2-K1/B2m/Fcer1g/H2-Ab1/Pnp	6
GO:0002573	myeloid leukocyte differentiation	7/50	272/28891	4.28997e-07	8.97093e-06	4.28712e-06	Tyrobp/C1qc/Csf1r/Fcer1g/Cd74/Trf/Ucp2	7
GO:0002698	negative regulation of immune effector process	6/50	170/28891	4.87159e-07	1.00598e-05	4.80749e-06	H2-D1/H2-K1/Grn/Bst2/Lgals9/Fgl2	6
GO:0002702	positive regulation of production of molecular mediator of immune response	6/50	171/28891	5.04215e-07	1.02835e-05	4.91437e-06	H2-D1/H2-K1/B2m/Fcer1g/Cd74/Laptm5	6
GO:0002274	myeloid leukocyte activation	7/50	280/28891	5.21209e-07	1.05005e-05	5.01806e-06	Tyrobp/C1qa/Csf1r/Ctsc/Fcer1g/Grn/Lgals9	7
GO:0051250	negative regulation of lymphocyte activation	6/50	174/28891	5.58345e-07	1.10308e-05	5.27148e-06	Tyrobp/Cd74/H2-Aa/Laptm5/Lgals9/Fgl2	6
GO:1903901	negative regulation of viral life cycle	4/50	38/28891	5.60886e-07	1.10308e-05	5.27148e-06	Cd74/Ifitm3/Ly6e/Bst2	4
GO:0050671	positive regulation of lymphocyte proliferation	6/50	183/28891	7.50041e-07	1.45773e-05	6.96632e-06	H2-D1/H2-K1/Csf1r/Cd74/Coro1a/Pnp	6
GO:0032946	positive regulation of mononuclear cell proliferation	6/50	186/28891	8.24782e-07	1.58435e-05	7.57143e-06	H2-D1/H2-K1/Csf1r/Cd74/Coro1a/Pnp	6
GO:0002832	negative regulation of response to biotic stimulus	6/50	187/28891	8.51009e-07	1.59758e-05	7.63465e-06	H2-D1/H2-K1/Grn/Isg15/Lgals9/Fgl2	6
GO:0050792	regulation of viral process	6/50	187/28891	8.51009e-07	1.59758e-05	7.63465e-06	Cd74/Ifitm3/Ly6e/Bst2/Stat1/Isg15	6
GO:0001912	positive regulation of leukocyte mediated cytotoxicity	5/50	101/28891	8.83555e-07	1.64004e-05	7.83757e-06	H2-D1/H2-K1/Tyrobp/B2m/Pnp	5
GO:0002705	positive regulation of leukocyte mediated immunity	6/50	197/28891	1.15294e-06	2.11629e-05	1.01135e-05	H2-D1/H2-K1/Tyrobp/B2m/Fcer1g/Pnp	6
GO:0006935	chemotaxis	8/50	462/28891	1.19955e-06	2.17765e-05	1.04068e-05	Csf1r/Fcer1g/Cd74/Pf4/Coro1a/Lgals9/Lgmn/Ccl8	8
GO:0042330	taxis	8/50	464/28891	1.23883e-06	2.22451e-05	1.06307e-05	Csf1r/Fcer1g/Cd74/Pf4/Coro1a/Lgals9/Lgmn/Ccl8	8
GO:0070665	positive regulation of leukocyte proliferation	6/50	202/28891	1.33387e-06	2.36942e-05	1.13232e-05	H2-D1/H2-K1/Csf1r/Cd74/Coro1a/Pnp	6
GO:0045088	regulation of innate immune response	8/50	474/28891	1.45211e-06	2.53854e-05	1.21314e-05	H2-D1/H2-K1/Tyrobp/Apoe/Grn/Cd74/Isg15/Lgals9	8
GO:0019885	antigen processing and presentation of endogenous peptide antigen via MHC class I	4/50	48/28891	1.45981e-06	2.53854e-05	1.21314e-05	H2-D1/H2-K1/B2m/Tapbp	4
GO:0031343	positive regulation of cell killing	5/50	113/28891	1.54154e-06	2.62538e-05	1.25464e-05	H2-D1/H2-K1/Tyrobp/B2m/Pnp	5
GO:0032755	positive regulation of interleukin-6 production	5/50	113/28891	1.54154e-06	2.62538e-05	1.25464e-05	Tyrobp/Fcer1g/Cd74/Laptm5/Lgals9	5
GO:0031348	negative regulation of defense response	7/50	330/28891	1.56002e-06	2.62974e-05	1.25673e-05	H2-D1/H2-K1/Apoe/Grn/Isg15/Lgals9/Fgl2	7
GO:0060326	cell chemotaxis	7/50	331/28891	1.59164e-06	2.65594e-05	1.26925e-05	Csf1r/Fcer1g/Cd74/Pf4/Coro1a/Lgmn/Ccl8	7
GO:0002483	antigen processing and presentation of endogenous peptide antigen	4/50	50/28891	1.7234e-06	2.84178e-05	1.35806e-05	H2-D1/H2-K1/B2m/Tapbp	4
GO:0098883	synapse pruning	3/50	14/28891	1.7516e-06	2.84178e-05	1.35806e-05	C1qb/C1qa/C1qc	3
GO:0045639	positive regulation of myeloid cell differentiation	5/50	116/28891	1.75461e-06	2.84178e-05	1.35806e-05	Tyrobp/Csf1r/Cd74/Stat1/Isg15	5
GO:1902107	positive regulation of leukocyte differentiation	6/50	213/28891	1.81441e-06	2.88212e-05	1.37734e-05	Tyrobp/Csf1r/Cd74/H2-Aa/Lgals9/Pnp	6
GO:1903708	positive regulation of hemopoiesis	6/50	213/28891	1.81441e-06	2.88212e-05	1.37734e-05	Tyrobp/Csf1r/Cd74/H2-Aa/Lgals9/Pnp	6
GO:0030217	T cell differentiation	7/50	339/28891	1.8645e-06	2.93348e-05	1.40188e-05	B2m/Fcer1g/Cd74/H2-Aa/Lgals9/Fgl2/Pnp	7
GO:0032680	regulation of tumor necrosis factor production	6/50	216/28891	1.96748e-06	3.06629e-05	1.46535e-05	H2-D1/H2-K1/Tyrobp/Csf1r/Fcer1g/Lgals9	6
GO:1903555	regulation of tumor necrosis factor superfamily cytokine production	6/50	219/28891	2.13093e-06	3.29e-05	1.57226e-05	H2-D1/H2-K1/Tyrobp/Csf1r/Fcer1g/Lgals9	6
GO:0019883	antigen processing and presentation of endogenous antigen	4/50	53/28891	2.18294e-06	3.33909e-05	1.59572e-05	H2-D1/H2-K1/B2m/Tapbp	4
GO:0032640	tumor necrosis factor production	6/50	223/28891	2.36595e-06	3.58583e-05	1.71363e-05	H2-D1/H2-K1/Tyrobp/Csf1r/Fcer1g/Lgals9	6
GO:0071706	tumor necrosis factor superfamily cytokine production	6/50	226/28891	2.55575e-06	3.83827e-05	1.83427e-05	H2-D1/H2-K1/Tyrobp/Csf1r/Fcer1g/Lgals9	6
GO:0002285	lymphocyte activation involved in immune response	6/50	227/28891	2.62171e-06	3.90186e-05	1.86466e-05	Fcer1g/Cd74/Coro1a/Lgals9/Fgl2/Lcp1	6
GO:0002888	positive regulation of myeloid leukocyte mediated immunity	4/50	57/28891	2.92975e-06	4.32138e-05	2.06514e-05	H2-D1/H2-K1/Tyrobp/Fcer1g	4
GO:0045824	negative regulation of innate immune response	5/50	130/28891	3.07504e-06	4.49554e-05	2.14837e-05	H2-D1/H2-K1/Grn/Isg15/Lgals9	5
GO:0002822	regulation of adaptive immune response based on somatic recombination of immune receptors built from immunoglobulin superfamily domains	6/50	236/28891	3.28023e-06	4.75345e-05	2.27163e-05	H2-D1/H2-K1/B2m/Fcer1g/H2-Ab1/Pnp	6
GO:0045862	positive regulation of proteolysis	7/50	372/28891	3.44066e-06	4.94259e-05	2.36201e-05	Ctss/Apoe/Ctsc/Grn/Laptm5/Stat1/Lgmn	7
GO:0050777	negative regulation of immune response	6/50	239/28891	3.52751e-06	5.02366e-05	2.40076e-05	H2-D1/H2-K1/Grn/Isg15/Lgals9/Fgl2	6
GO:0071621	granulocyte chemotaxis	5/50	135/28891	3.70042e-06	5.1809e-05	2.4759e-05	Csf1r/Fcer1g/Cd74/Pf4/Ccl8	5
GO:0002706	regulation of lymphocyte mediated immunity	6/50	241/28891	3.70065e-06	5.1809e-05	2.4759e-05	H2-D1/H2-K1/B2m/Fcer1g/Lgals9/Pnp	6
GO:0001916	positive regulation of T cell mediated cytotoxicity	4/50	62/28891	4.11123e-06	5.67323e-05	2.71118e-05	H2-D1/H2-K1/B2m/Pnp	4
GO:0050868	negative regulation of T cell activation	5/50	138/28891	4.12099e-06	5.67323e-05	2.71118e-05	Cd74/H2-Aa/Laptm5/Lgals9/Fgl2	5
GO:0019731	antibacterial humoral response	5/50	140/28891	4.42159e-06	5.98727e-05	2.86126e-05	H2-D1/H2-K1/B2m/Trf/Wfdc17	5
GO:0030101	natural killer cell activation	5/50	140/28891	4.42159e-06	5.98727e-05	2.86126e-05	H2-D1/H2-K1/Tyrobp/Coro1a/Lgals9	5
GO:0009615	response to virus	7/50	389/28891	4.6123e-06	6.19473e-05	2.9604e-05	Ifi27l2a/Ifitm3/Bst2/Stat1/Isg15/Lgals9/Fgl2	7
GO:0032653	regulation of interleukin-10 production	4/50	64/28891	4.67071e-06	6.2226e-05	2.97371e-05	Tyrobp/Fcer1g/Isg15/Lgals9	4
GO:0097529	myeloid leukocyte migration	6/50	253/28891	4.89089e-06	6.4638e-05	3.08898e-05	Csf1r/Fcer1g/Cd74/Pf4/Lgmn/Ccl8	6
GO:0046634	regulation of alpha-beta T cell activation	5/50	146/28891	5.4278e-06	7.11645e-05	3.40088e-05	H2-D1/H2-K1/H2-Ab1/Lgals9/Pnp	5
GO:0032613	interleukin-10 production	4/50	67/28891	5.613e-06	7.26063e-05	3.46978e-05	Tyrobp/Fcer1g/Isg15/Lgals9	4
GO:0048872	homeostasis of number of cells	7/50	401/28891	5.62567e-06	7.26063e-05	3.46978e-05	B2m/Csf1r/Fcer1g/Cd74/Stat1/Coro1a/Isg15	7
GO:0001914	regulation of T cell mediated cytotoxicity	4/50	69/28891	6.31472e-06	8.0023e-05	3.82422e-05	H2-D1/H2-K1/B2m/Pnp	4
GO:0002577	regulation of antigen processing and presentation	3/50	21/28891	6.34565e-06	8.0023e-05	3.82422e-05	Cd74/H2-Ab1/Fgl2	3
GO:0048143	astrocyte activation	3/50	21/28891	6.34565e-06	8.0023e-05	3.82422e-05	C1qa/Csf1r/Grn	3
GO:1903038	negative regulation of leukocyte cell-cell adhesion	5/50	153/28891	6.81964e-06	8.53488e-05	4.07873e-05	Cd74/H2-Aa/Laptm5/Lgals9/Fgl2	5
GO:1903900	regulation of viral life cycle	5/50	156/28891	7.49538e-06	9.31005e-05	4.44918e-05	Cd74/Ifitm3/Ly6e/Bst2/Isg15	5
GO:0002456	T cell mediated immunity	5/50	165/28891	9.84163e-06	0.000121331	5.79829e-05	H2-D1/H2-K1/B2m/Ctsc/Pnp	5
GO:0097530	granulocyte migration	5/50	167/28891	1.04334e-05	0.000127673	6.10138e-05	Csf1r/Fcer1g/Cd74/Pf4/Ccl8	5
GO:0002708	positive regulation of lymphocyte mediated immunity	5/50	170/28891	1.13727e-05	0.000137369	6.56475e-05	H2-D1/H2-K1/B2m/Fcer1g/Pnp	5
GO:0032814	regulation of natural killer cell activation	4/50	80/28891	1.1392e-05	0.000137369	6.56475e-05	H2-D1/H2-K1/Tyrobp/Lgals9	4
GO:0150146	cell junction disassembly	3/50	26/28891	1.23296e-05	0.000147098	7.02964e-05	C1qb/C1qa/C1qc	3
GO:0032675	regulation of interleukin-6 production	5/50	173/28891	1.23769e-05	0.000147098	7.02964e-05	Tyrobp/Fcer1g/Cd74/Laptm5/Lgals9	5
GO:0002687	positive regulation of leukocyte migration	5/50	176/28891	1.34489e-05	0.000158698	7.58399e-05	Csf1r/Cd74/Coro1a/Lgals9/Lgmn	5
GO:0032635	interleukin-6 production	5/50	182/28891	1.58099e-05	0.000185234	8.85213e-05	Tyrobp/Fcer1g/Cd74/Laptm5/Lgals9	5
GO:0002477	antigen processing and presentation of exogenous peptide antigen via MHC class Ib	3/50	29/28891	1.72646e-05	0.000200853	9.59854e-05	H2-D1/H2-K1/B2m	3
GO:0032102	negative regulation of response to external stimulus	7/50	485/28891	1.92577e-05	0.000222473	0.000106318	H2-D1/H2-K1/Apoe/Grn/Isg15/Lgals9/Fgl2	7
GO:0045580	regulation of T cell differentiation	5/50	190/28891	1.94471e-05	0.000223102	0.000106618	Cd74/H2-Aa/Lgals9/Fgl2/Pnp	5
GO:0002711	positive regulation of T cell mediated immunity	4/50	93/28891	2.06857e-05	0.000235675	0.000112627	H2-D1/H2-K1/B2m/Pnp	4
GO:0010952	positive regulation of peptidase activity	5/50	193/28891	2.09674e-05	0.000237248	0.000113378	Ctss/Grn/Laptm5/Stat1/Lgmn	5
GO:0032801	receptor catabolic process	3/50	31/28891	2.11864e-05	0.000238095	0.000113783	Apoe/Laptm5/Lgmn	3
GO:0150077	regulation of neuroinflammatory response	3/50	32/28891	2.33497e-05	0.000259949	0.000124227	Csf1r/Ctsc/Grn	3
GO:0050672	negative regulation of lymphocyte proliferation	4/50	96/28891	2.34458e-05	0.000259949	0.000124227	Tyrobp/H2-Aa/Laptm5/Lgals9	4
GO:0071674	mononuclear cell migration	5/50	199/28891	2.42848e-05	0.000267199	0.000127692	Csf1r/Coro1a/Lgals9/Lgmn/Ccl8	5
GO:0032945	negative regulation of mononuclear cell proliferation	4/50	97/28891	2.44231e-05	0.000267199	0.000127692	Tyrobp/H2-Aa/Laptm5/Lgals9	4
GO:0046597	negative regulation of viral entry into host cell	3/50	33/28891	2.56533e-05	0.000278811	0.000133241	Cd74/Ifitm3/Ly6e	3
GO:0046718	viral entry into host cell	4/50	99/28891	2.64671e-05	0.000285776	0.000136569	Cd74/Ifitm3/Ly6e/Ctsb	4
GO:0050830	defense response to Gram-positive bacterium	5/50	203/28891	2.67136e-05	0.000286564	0.000136946	H2-D1/H2-K1/B2m/Lyz2/Mpeg1	5
GO:0001796	regulation of type IIa hypersensitivity	3/50	34/28891	2.81016e-05	0.000293822	0.000140415	H2-D1/H2-K1/Fcer1g	3
GO:0001798	positive regulation of type IIa hypersensitivity	3/50	34/28891	2.81016e-05	0.000293822	0.000140415	H2-D1/H2-K1/Fcer1g	3
GO:0002892	regulation of type II hypersensitivity	3/50	34/28891	2.81016e-05	0.000293822	0.000140415	H2-D1/H2-K1/Fcer1g	3
GO:0002894	positive regulation of type II hypersensitivity	3/50	34/28891	2.81016e-05	0.000293822	0.000140415	H2-D1/H2-K1/Fcer1g	3
GO:0002886	regulation of myeloid leukocyte mediated immunity	4/50	102/28891	2.97648e-05	0.00030779	0.000147089	H2-D1/H2-K1/Tyrobp/Fcer1g	4
GO:0001794	type IIa hypersensitivity	3/50	35/28891	3.06987e-05	0.00030779	0.000147089	H2-D1/H2-K1/Fcer1g	3
GO:0002445	type II hypersensitivity	3/50	35/28891	3.06987e-05	0.00030779	0.000147089	H2-D1/H2-K1/Fcer1g	3
GO:0060142	regulation of syncytium formation by plasma membrane fusion	3/50	35/28891	3.06987e-05	0.00030779	0.000147089	Tyrobp/Stat1/Ccl8	3
GO:0022408	negative regulation of cell-cell adhesion	5/50	209/28891	3.07063e-05	0.00030779	0.000147089	Cd74/H2-Aa/Laptm5/Lgals9/Fgl2	5
GO:0002704	negative regulation of leukocyte mediated immunity	4/50	103/28891	3.0928e-05	0.00030779	0.000147089	H2-D1/H2-K1/Bst2/Lgals9	4
GO:0044409	entry into host	4/50	103/28891	3.0928e-05	0.00030779	0.000147089	Cd74/Ifitm3/Ly6e/Ctsb	4
GO:0046635	positive regulation of alpha-beta T cell activation	4/50	103/28891	3.0928e-05	0.00030779	0.000147089	H2-D1/H2-K1/H2-Ab1/Pnp	4
GO:0043524	negative regulation of neuron apoptotic process	5/50	210/28891	3.14145e-05	0.000310759	0.000148509	Apoe/Grn/Ucp2/Coro1a/Lgmn	5
GO:0070664	negative regulation of leukocyte proliferation	4/50	104/28891	3.21243e-05	0.000315889	0.00015096	Tyrobp/H2-Aa/Laptm5/Lgals9	4
GO:0002262	myeloid cell homeostasis	5/50	215/28891	3.51478e-05	0.000343575	0.000164191	B2m/Csf1r/Fcer1g/Stat1/Isg15	5
GO:0030593	neutrophil chemotaxis	4/50	110/28891	4.00272e-05	0.000387132	0.000185006	Fcer1g/Cd74/Pf4/Ccl8	4
GO:0046631	alpha-beta T cell activation	5/50	221/28891	4.00723e-05	0.000387132	0.000185006	H2-D1/H2-K1/H2-Ab1/Lgals9/Pnp	5
GO:0051402	neuron apoptotic process	6/50	369/28891	4.12255e-05	0.000395956	0.000189223	Apoe/Grn/Ucp2/Coro1a/Lgmn/Ctsb	6
GO:0002885	positive regulation of hypersensitivity	3/50	39/28891	4.26572e-05	0.000403342	0.000192753	H2-D1/H2-K1/Fcer1g	3
GO:0014002	astrocyte development	3/50	39/28891	4.26572e-05	0.000403342	0.000192753	C1qa/Csf1r/Grn	3
GO:0045619	regulation of lymphocyte differentiation	5/50	224/28891	4.27269e-05	0.000403342	0.000192753	Cd74/H2-Aa/Lgals9/Fgl2/Pnp	5
GO:0051235	maintenance of location	6/50	373/28891	4.37704e-05	0.000410845	0.000196339	Apoe/Ftl1/Tmsb4x/Coro1a/Lgals9/Npc2	6
GO:0002866	positive regulation of acute inflammatory response to antigenic stimulus	3/50	41/28891	4.96355e-05	0.000463264	0.000221389	H2-D1/H2-K1/Fcer1g	3
GO:0042267	natural killer cell mediated cytotoxicity	4/50	117/28891	5.0946e-05	0.000472825	0.000225958	H2-D1/H2-K1/Coro1a/Lgals9	4
GO:0006958	complement activation, classical pathway	3/50	42/28891	5.33885e-05	0.000489988	0.00023416	C1qb/C1qa/C1qc	3
GO:0042119	neutrophil activation	3/50	42/28891	5.33885e-05	0.000489988	0.00023416	Tyrobp/Fcer1g/Grn	3
GO:0002228	natural killer cell mediated immunity	4/50	120/28891	5.62346e-05	0.000513257	0.00024528	H2-D1/H2-K1/Coro1a/Lgals9	4
GO:0002883	regulation of hypersensitivity	3/50	43/28891	5.73227e-05	0.000514659	0.00024595	H2-D1/H2-K1/Fcer1g	3
GO:0032733	positive regulation of interleukin-10 production	3/50	43/28891	5.73227e-05	0.000514659	0.00024595	Fcer1g/Isg15/Lgals9	3
GO:0061081	positive regulation of myeloid leukocyte cytokine production involved in immune response	3/50	43/28891	5.73227e-05	0.000514659	0.00024595	Fcer1g/Cd74/Laptm5	3
GO:0002709	regulation of T cell mediated immunity	4/50	122/28891	5.99759e-05	0.000535569	0.000255943	H2-D1/H2-K1/B2m/Pnp	4
GO:0044000	movement in host	4/50	123/28891	6.19132e-05	0.000549896	0.000262789	Cd74/Ifitm3/Ly6e/Ctsb	4
GO:0019079	viral genome replication	4/50	125/28891	6.59241e-05	0.000579291	0.000276837	Ifitm3/Bst2/Isg15/Ccl8	4
GO:0045582	positive regulation of T cell differentiation	4/50	125/28891	6.59241e-05	0.000579291	0.000276837	Cd74/H2-Aa/Lgals9/Pnp	4
GO:0002428	antigen processing and presentation of peptide antigen via MHC class Ib	3/50	46/28891	7.02524e-05	0.000606825	0.000289995	H2-D1/H2-K1/B2m	3
GO:0002524	hypersensitivity	3/50	46/28891	7.02524e-05	0.000606825	0.000289995	H2-D1/H2-K1/Fcer1g	3
GO:0044788	modulation by host of viral process	3/50	46/28891	7.02524e-05	0.000606825	0.000289995	Apoe/Csf1r/Ccl8	3
GO:0002685	regulation of leukocyte migration	5/50	249/28891	7.05269e-05	0.000606825	0.000289995	Csf1r/Cd74/Coro1a/Lgals9/Lgmn	5
GO:0002863	positive regulation of inflammatory response to antigenic stimulus	3/50	47/28891	7.4951e-05	0.000641549	0.00030659	H2-D1/H2-K1/Fcer1g	3
GO:0002286	T cell activation involved in immune response	4/50	130/28891	7.67777e-05	0.000647713	0.000309535	Fcer1g/Cd74/Fgl2/Lcp1	4
GO:0071675	regulation of mononuclear cell migration	4/50	130/28891	7.67777e-05	0.000647713	0.000309535	Csf1r/Coro1a/Lgals9/Lgmn	4
GO:0002833	positive regulation of response to biotic stimulus	6/50	413/28891	7.68473e-05	0.000647713	0.000309535	H2-D1/H2-K1/Tyrobp/Grn/Cd74/Lgals9	6
GO:0002475	antigen processing and presentation via MHC class Ib	3/50	50/28891	9.02671e-05	0.000753138	0.000359917	H2-D1/H2-K1/B2m	3
GO:0002864	regulation of acute inflammatory response to antigenic stimulus	3/50	50/28891	9.02671e-05	0.000753138	0.000359917	H2-D1/H2-K1/Fcer1g	3
GO:0036230	granulocyte activation	3/50	51/28891	9.57921e-05	0.000787306	0.000376245	Tyrobp/Fcer1g/Grn	3
GO:0045646	regulation of erythrocyte differentiation	3/50	51/28891	9.57921e-05	0.000787306	0.000376245	B2m/Stat1/Isg15	3
GO:0045953	negative regulation of natural killer cell mediated cytotoxicity	3/50	51/28891	9.57921e-05	0.000787306	0.000376245	H2-D1/H2-K1/Lgals9	3
GO:0030316	osteoclast differentiation	4/50	138/28891	9.67713e-05	0.000787518	0.000376347	Tyrobp/Csf1r/Fcer1g/Trf	4
GO:1990266	neutrophil migration	4/50	138/28891	9.67713e-05	0.000787518	0.000376347	Fcer1g/Cd74/Pf4/Ccl8	4
GO:0002716	negative regulation of natural killer cell mediated immunity	3/50	52/28891	0.000101533	0.000818209	0.000391014	H2-D1/H2-K1/Lgals9	3
GO:0032753	positive regulation of interleukin-4 production	3/50	52/28891	0.000101533	0.000818209	0.000391014	H2-D1/H2-K1/Fcer1g	3
GO:0042102	positive regulation of T cell proliferation	4/50	140/28891	0.000102309	0.000820458	0.000392088	H2-D1/H2-K1/Coro1a/Pnp	4
GO:0001776	leukocyte homeostasis	4/50	141/28891	0.000105162	0.000835232	0.000399148	Csf1r/Fcer1g/Cd74/Coro1a	4
GO:0045621	positive regulation of lymphocyte differentiation	4/50	141/28891	0.000105162	0.000835232	0.000399148	Cd74/H2-Aa/Lgals9/Pnp	4
GO:0006898	receptor-mediated endocytosis	5/50	272/28891	0.000106844	0.000844526	0.00040359	B2m/Apoe/Fcer1g/Ifitm3/Trf	5
GO:0046596	regulation of viral entry into host cell	3/50	53/28891	0.000107494	0.000845621	0.000404113	Cd74/Ifitm3/Ly6e	3
GO:0045071	negative regulation of viral genome replication	3/50	56/28891	0.000126734	0.000987943	0.000472128	Ifitm3/Bst2/Isg15	3
GO:0050864	regulation of B cell activation	4/50	148/28891	0.000126782	0.000987943	0.000472128	Tyrobp/Cd74/Laptm5/Pnp	4
GO:0002604	regulation of dendritic cell antigen processing and presentation	2/50	10/28891	0.000130924	0.00100598	0.000480749	Cd74/Fgl2	2
GO:0150078	positive regulation of neuroinflammatory response	2/50	10/28891	0.000130924	0.00100598	0.000480749	Csf1r/Ctsc	2
GO:2000646	positive regulation of receptor catabolic process	2/50	10/28891	0.000130924	0.00100598	0.000480749	Apoe/Laptm5	2
GO:0001911	negative regulation of leukocyte mediated cytotoxicity	3/50	57/28891	0.000133612	0.00101749	0.000486249	H2-D1/H2-K1/Lgals9	3
GO:0052547	regulation of peptidase activity	6/50	457/28891	0.000133654	0.00101749	0.000486249	Ctss/Grn/Laptm5/Psmb8/Stat1/Lgmn	6
GO:0002455	humoral immune response mediated by circulating immunoglobulin	3/50	58/28891	0.000140729	0.00105674	0.000505007	C1qb/C1qa/C1qc	3
GO:0032816	positive regulation of natural killer cell activation	3/50	58/28891	0.000140729	0.00105674	0.000505007	H2-D1/H2-K1/Tyrobp	3
GO:0052372	modulation by symbiont of entry into host	3/50	58/28891	0.000140729	0.00105674	0.000505007	Cd74/Ifitm3/Ly6e	3
GO:0002761	regulation of myeloid leukocyte differentiation	4/50	154/28891	0.000147734	0.00109704	0.000524265	Tyrobp/C1qc/Csf1r/Cd74	4
GO:0032673	regulation of interleukin-4 production	3/50	59/28891	0.000148087	0.00109704	0.000524265	H2-D1/H2-K1/Fcer1g	3
GO:1900271	regulation of long-term synaptic potentiation	3/50	59/28891	0.000148087	0.00109704	0.000524265	Tyrobp/Apoe/Lgmn	3
GO:0002675	positive regulation of acute inflammatory response	3/50	60/28891	0.000155692	0.00113807	0.00054387	H2-D1/H2-K1/Fcer1g	3
GO:0030225	macrophage differentiation	3/50	60/28891	0.000155692	0.00113807	0.00054387	C1qc/Csf1r/Ucp2	3
GO:0043030	regulation of macrophage activation	3/50	60/28891	0.000155692	0.00113807	0.00054387	Ctsc/Grn/Lgals9	3
GO:0043320	natural killer cell degranulation	2/50	11/28891	0.000159841	0.00116325	0.000555905	Coro1a/Lgals9	2
GO:0002444	myeloid leukocyte mediated immunity	4/50	158/28891	0.000163026	0.00117981	0.000563821	H2-D1/H2-K1/Tyrobp/Fcer1g	4
GO:0002438	acute inflammatory response to antigenic stimulus	3/50	61/28891	0.000163546	0.00117981	0.000563821	H2-D1/H2-K1/Fcer1g	3
GO:0051701	biological process involved in interaction with host	4/50	159/28891	0.000167021	0.00119964	0.000573297	Cd74/Ifitm3/Ly6e/Ctsb	4
GO:0031342	negative regulation of cell killing	3/50	62/28891	0.000171652	0.00122758	0.000586646	H2-D1/H2-K1/Lgals9	3
GO:0002579	positive regulation of antigen processing and presentation	2/50	12/28891	0.000191597	0.00135845	0.000649188	Cd74/H2-Ab1	2
GO:0071281	cellular response to iron ion	2/50	12/28891	0.000191597	0.00135845	0.000649188	B2m/Trf	2
GO:0010977	negative regulation of neuron projection development	4/50	165/28891	0.000192493	0.00135896	0.000649435	H2-D1/H2-K1/B2m/Apoe	4
GO:0043523	regulation of neuron apoptotic process	5/50	310/28891	0.000196477	0.00138119	0.000660056	Apoe/Grn/Ucp2/Coro1a/Lgmn	5
GO:0033344	cholesterol efflux	3/50	66/28891	0.000206681	0.00143461	0.000685585	Apoe/Pltp/Npc2	3
GO:0060337	type I interferon-mediated signaling pathway	3/50	66/28891	0.000206681	0.00143461	0.000685585	Ifitm3/Stat1/Isg15	3
GO:0071357	cellular response to type I interferon	3/50	66/28891	0.000206681	0.00143461	0.000685585	Ifitm3/Stat1/Isg15	3
GO:0007162	negative regulation of cell adhesion	5/50	315/28891	0.000211576	0.00146244	0.000698887	Cd74/H2-Aa/Laptm5/Lgals9/Fgl2	5
GO:0002861	regulation of inflammatory response to antigenic stimulus	3/50	67/28891	0.000216106	0.00147524	0.000705	H2-D1/H2-K1/Fcer1g	3
GO:0006956	complement activation	3/50	67/28891	0.000216106	0.00147524	0.000705	C1qb/C1qa/C1qc	3
GO:0032633	interleukin-4 production	3/50	67/28891	0.000216106	0.00147524	0.000705	H2-D1/H2-K1/Fcer1g	3
GO:0015850	organic hydroxy compound transport	5/50	318/28891	0.000221052	0.00150062	0.000717129	Apoe/Fcer1g/Ly6e/Pltp/Npc2	5
GO:0000768	syncytium formation by plasma membrane fusion	3/50	68/28891	0.000225805	0.00150062	0.000717129	Tyrobp/Stat1/Ccl8	3
GO:0043903	regulation of biological process involved in symbiotic interaction	3/50	68/28891	0.000225805	0.00150062	0.000717129	Cd74/Ifitm3/Ly6e	3
GO:0140253	cell-cell fusion	3/50	68/28891	0.000225805	0.00150062	0.000717129	Tyrobp/Stat1/Ccl8	3
GO:0002468	dendritic cell antigen processing and presentation	2/50	13/28891	0.000226182	0.00150062	0.000717129	Cd74/Fgl2	2
GO:0034756	regulation of iron ion transport	2/50	13/28891	0.000226182	0.00150062	0.000717129	B2m/Trf	2
GO:1900272	negative regulation of long-term synaptic potentiation	2/50	13/28891	0.000226182	0.00150062	0.000717129	Tyrobp/Apoe	2
GO:0042113	B cell activation	5/50	320/28891	0.000227546	0.00150362	0.000718567	Tyrobp/Cd74/H2-Ab1/Laptm5/Pnp	5
GO:0061082	myeloid leukocyte cytokine production	3/50	69/28891	0.000235782	0.00155184	0.000741609	Fcer1g/Cd74/Laptm5	3
GO:0006949	syncytium formation	3/50	70/28891	0.00024604	0.00161293	0.000770802	Tyrobp/Stat1/Ccl8	3
GO:0051607	defense response to virus	5/50	328/28891	0.00025499	0.001665	0.000795684	Ifitm3/Bst2/Stat1/Isg15/Fgl2	5
GO:0140546	defense response to symbiont	5/50	329/28891	0.00025859	0.00168185	0.000803741	Ifitm3/Bst2/Stat1/Isg15/Fgl2	5
GO:0034375	high-density lipoprotein particle remodeling	2/50	14/28891	0.000263588	0.00170096	0.000812873	Apoe/Pltp	2
GO:2000644	regulation of receptor catabolic process	2/50	14/28891	0.000263588	0.00170096	0.000812873	Apoe/Laptm5	2
GO:0034340	response to type I interferon	3/50	73/28891	0.000278534	0.00179042	0.000855624	Ifitm3/Stat1/Isg15	3
GO:0006879	intracellular iron ion homeostasis	3/50	74/28891	0.00028995	0.0018423	0.000880416	B2m/Trf/Ftl1	3
GO:0035456	response to interferon-beta	3/50	74/28891	0.00028995	0.0018423	0.000880416	Ifitm3/Bst2/Stat1	3
GO:0046640	regulation of alpha-beta T cell proliferation	3/50	74/28891	0.00028995	0.0018423	0.000880416	H2-D1/H2-K1/Lgals9	3
GO:0002763	positive regulation of myeloid leukocyte differentiation	3/50	75/28891	0.000301665	0.00190939	0.000912476	Tyrobp/Csf1r/Cd74	3
GO:1900426	positive regulation of defense response to bacterium	2/50	15/28891	0.000303803	0.00191558	0.000915437	Grn/Lgals9	2
GO:0032623	interleukin-2 production	3/50	76/28891	0.00031368	0.00197034	0.000941605	Fcer1g/Laptm5/Pnp	3
GO:0046633	alpha-beta T cell proliferation	3/50	79/28891	0.000351567	0.00219996	0.00105134	H2-D1/H2-K1/Lgals9	3
GO:0002714	positive regulation of B cell mediated immunity	3/50	80/28891	0.000364821	0.00226573	0.00108277	H2-D1/H2-K1/Fcer1g	3
GO:0002891	positive regulation of immunoglobulin mediated immune response	3/50	80/28891	0.000364821	0.00226573	0.00108277	H2-D1/H2-K1/Fcer1g	3
GO:0042130	negative regulation of T cell proliferation	3/50	81/28891	0.000378392	0.00233248	0.00111467	H2-Aa/Laptm5/Lgals9	3
GO:0045453	bone resorption	3/50	81/28891	0.000378392	0.00233248	0.00111467	Ctss/Csf1r/Trf	3
GO:0002673	regulation of acute inflammatory response	3/50	82/28891	0.000392284	0.00238463	0.00113959	H2-D1/H2-K1/Fcer1g	3
GO:0051851	modulation by host of symbiont process	3/50	82/28891	0.000392284	0.00238463	0.00113959	Apoe/Csf1r/Ccl8	3
GO:0071677	positive regulation of mononuclear cell migration	3/50	82/28891	0.000392284	0.00238463	0.00113959	Coro1a/Lgals9/Lgmn	3
GO:1903978	regulation of microglial cell activation	2/50	17/28891	0.000392627	0.00238463	0.00113959	Ctsc/Grn	2
GO:1902075	cellular response to salt	4/50	202/28891	0.000415362	0.00251347	0.00120116	B2m/Ly6e/Ly6a/Lgmn	4
GO:0140888	interferon-mediated signaling pathway	3/50	84/28891	0.000421044	0.00253856	0.00121315	Ifitm3/Stat1/Isg15	3
GO:0070371	ERK1 and ERK2 cascade	5/50	367/28891	0.000426556	0.00256244	0.00122456	Apoe/Csf1r/Cd74/Trf/Ccl8	5
GO:0045807	positive regulation of endocytosis	4/50	204/28891	0.00043109	0.00258029	0.0012331	B2m/Apoe/Fcer1g/Trf	4
GO:0043112	receptor metabolic process	3/50	85/28891	0.000435918	0.00259977	0.0012424	Apoe/Laptm5/Lgmn	3
GO:0032722	positive regulation of chemokine production	3/50	86/28891	0.000451125	0.00266164	0.00127197	Csf1r/Cd74/Lgals9	3
GO:0043954	cellular component maintenance	3/50	86/28891	0.000451125	0.00266164	0.00127197	Apoe/Csf1r/Grn	3
GO:2000107	negative regulation of leukocyte apoptotic process	3/50	86/28891	0.000451125	0.00266164	0.00127197	Fcer1g/Cd74/Pnp	3
GO:0051048	negative regulation of secretion	4/50	210/28891	0.000480828	0.00282679	0.00135089	Apoe/Cd74/Ucp2/Lgals9	4
GO:0042269	regulation of natural killer cell mediated cytotoxicity	3/50	89/28891	0.00049878	0.00292193	0.00139636	H2-D1/H2-K1/Lgals9	3
GO:0002707	negative regulation of lymphocyte mediated immunity	3/50	90/28891	0.000515352	0.00300835	0.00143766	H2-D1/H2-K1/Lgals9	3
GO:0045089	positive regulation of innate immune response	5/50	385/28891	0.000530139	0.00308377	0.0014737	H2-D1/H2-K1/Tyrobp/Cd74/Lgals9	5
GO:0002715	regulation of natural killer cell mediated immunity	3/50	92/28891	0.000549548	0.00317431	0.00151697	H2-D1/H2-K1/Lgals9	3
GO:0045069	regulation of viral genome replication	3/50	92/28891	0.000549548	0.00317431	0.00151697	Ifitm3/Bst2/Isg15	3
GO:0031345	negative regulation of cell projection organization	4/50	221/28891	0.000582439	0.00335258	0.00160216	H2-D1/H2-K1/B2m/Apoe	4
GO:0048708	astrocyte differentiation	3/50	94/28891	0.000585163	0.00335656	0.00160407	C1qa/Csf1r/Grn	3
GO:0002281	macrophage activation involved in immune response	2/50	21/28891	0.000603586	0.00342654	0.00163751	Tyrobp/Grn	2
GO:0035641	locomotory exploration behavior	2/50	21/28891	0.000603586	0.00342654	0.00163751	Apoe/Grn	2
GO:1900424	regulation of defense response to bacterium	2/50	21/28891	0.000603586	0.00342654	0.00163751	Grn/Lgals9	2
GO:0043299	leukocyte degranulation	3/50	97/28891	0.000641302	0.00362819	0.00173387	Fcer1g/Coro1a/Lgals9	3
GO:0002283	neutrophil activation involved in immune response	2/50	22/28891	0.000663211	0.00371398	0.00177487	Tyrobp/Fcer1g	2
GO:0010039	response to iron ion	2/50	22/28891	0.000663211	0.00371398	0.00177487	B2m/Trf	2
GO:0044794	positive regulation by host of viral process	2/50	22/28891	0.000663211	0.00371398	0.00177487	Apoe/Csf1r	2
GO:0007040	lysosome organization	3/50	100/28891	0.000700768	0.00389788	0.00186276	Grn/Laptm5/Coro1a	3
GO:0080171	lytic vacuole organization	3/50	100/28891	0.000700768	0.00389788	0.00186276	Grn/Laptm5/Coro1a	3
GO:0007229	integrin-mediated signaling pathway	3/50	101/28891	0.000721344	0.00399886	0.00191101	Tyrobp/Fcer1g/Isg15	3
GO:0010447	response to acidic pH	2/50	23/28891	0.000725571	0.00400884	0.00191578	Ctss/Lgmn	2
GO:0002712	regulation of B cell mediated immunity	3/50	102/28891	0.000742301	0.00407402	0.00194693	H2-D1/H2-K1/Fcer1g	3
GO:0002889	regulation of immunoglobulin mediated immune response	3/50	102/28891	0.000742301	0.00407402	0.00194693	H2-D1/H2-K1/Fcer1g	3
GO:0070374	positive regulation of ERK1 and ERK2 cascade	4/50	239/28891	0.000780306	0.00426843	0.00203984	Apoe/Csf1r/Cd74/Ccl8	4
GO:2000010	positive regulation of protein localization to cell surface	2/50	24/28891	0.000790657	0.00431078	0.00206008	Tyrobp/Fcer1g	2
GO:0002437	inflammatory response to antigenic stimulus	3/50	107/28891	0.000852906	0.00463487	0.00221496	H2-D1/H2-K1/Fcer1g	3
GO:0046849	bone remodeling	3/50	108/28891	0.00087621	0.0047459	0.00226802	Ctss/Csf1r/Trf	3
GO:0051651	maintenance of location in cell	4/50	250/28891	0.00092229	0.00495052	0.0023658	Apoe/Ftl1/Tmsb4x/Coro1a	4
GO:0031640	killing of cells of another organism	3/50	110/28891	0.000924024	0.00495052	0.0023658	Lyz2/Ccl8/Fgl2	3
GO:0141061	disruption of cell in another organism	3/50	110/28891	0.000924024	0.00495052	0.0023658	Lyz2/Ccl8/Fgl2	3
GO:0001813	regulation of antibody-dependent cellular cytotoxicity	2/50	26/28891	0.000928972	0.00495052	0.0023658	H2-D1/H2-K1	2
GO:0001815	positive regulation of antibody-dependent cellular cytotoxicity	2/50	26/28891	0.000928972	0.00495052	0.0023658	H2-D1/H2-K1	2
GO:0043254	regulation of protein-containing complex assembly	5/50	437/28891	0.000936769	0.00497602	0.00237799	Apoe/Tmsb4x/Coro1a/Isg15/Lcp1	5
GO:0002690	positive regulation of leukocyte chemotaxis	3/50	111/28891	0.00094854	0.0050224	0.00240015	Csf1r/Cd74/Lgmn	3
GO:0072676	lymphocyte migration	3/50	112/28891	0.000973464	0.0051379	0.00245535	Coro1a/Lgals9/Ccl8	3
GO:0002519	natural killer cell tolerance induction	2/50	27/28891	0.00100218	0.00517376	0.00247249	H2-D1/H2-K1	2
GO:0032639	TRAIL production	2/50	27/28891	0.00100218	0.00517376	0.00247249	H2-D1/H2-K1	2
GO:0032679	regulation of TRAIL production	2/50	27/28891	0.00100218	0.00517376	0.00247249	H2-D1/H2-K1	2
GO:0032759	positive regulation of TRAIL production	2/50	27/28891	0.00100218	0.00517376	0.00247249	H2-D1/H2-K1	2
GO:0034368	protein-lipid complex remodeling	2/50	27/28891	0.00100218	0.00517376	0.00247249	Apoe/Pltp	2
GO:0034369	plasma lipoprotein particle remodeling	2/50	27/28891	0.00100218	0.00517376	0.00247249	Apoe/Pltp	2
GO:0060143	positive regulation of syncytium formation by plasma membrane fusion	2/50	27/28891	0.00100218	0.00517376	0.00247249	Tyrobp/Ccl8	2
GO:0051702	biological process involved in interaction with symbiont	3/50	115/28891	0.00105072	0.00540744	0.00258416	Apoe/Csf1r/Ccl8	3
GO:0032642	regulation of chemokine production	3/50	116/28891	0.00107731	0.00549688	0.0026269	Csf1r/Cd74/Lgals9	3
GO:0045648	positive regulation of erythrocyte differentiation	2/50	28/28891	0.00107808	0.00549688	0.0026269	Stat1/Isg15	2
GO:2000566	positive regulation of CD8-positive, alpha-beta T cell proliferation	2/50	28/28891	0.00107808	0.00549688	0.0026269	H2-D1/H2-K1	2
GO:0034367	protein-containing complex remodeling	2/50	29/28891	0.00115666	0.00587631	0.00280823	Apoe/Pltp	2
GO:0002275	myeloid cell activation involved in immune response	3/50	119/28891	0.00115961	0.00587631	0.00280823	Tyrobp/Fcer1g/Grn	3
GO:0022411	cellular component disassembly	5/50	462/28891	0.00119933	0.00605901	0.00289554	C1qb/Ctss/C1qa/C1qc/Lcp1	5
GO:0030301	cholesterol transport	3/50	121/28891	0.00121663	0.00612765	0.00292834	Apoe/Pltp/Npc2	3
GO:0060907	positive regulation of macrophage cytokine production	2/50	30/28891	0.00123791	0.00619705	0.0029615	Cd74/Laptm5	2
GO:1990000	amyloid fibril formation	2/50	30/28891	0.00123791	0.00619705	0.0029615	B2m/Apoe	2
GO:0071346	cellular response to type II interferon	3/50	122/28891	0.00124579	0.00621764	0.00297135	H2-Ab1/Stat1/Ccl8	3
GO:1902106	negative regulation of leukocyte differentiation	3/50	123/28891	0.00127538	0.00634618	0.00303278	C1qc/Cd74/Fgl2	3
GO:0015918	sterol transport	3/50	124/28891	0.00130542	0.00645675	0.00308561	Apoe/Pltp/Npc2	3
GO:2000106	regulation of leukocyte apoptotic process	3/50	124/28891	0.00130542	0.00645675	0.00308561	Fcer1g/Cd74/Pnp	3
GO:0001788	antibody-dependent cellular cytotoxicity	2/50	31/28891	0.00132182	0.00649895	0.00310578	H2-D1/H2-K1	2
GO:0043032	positive regulation of macrophage activation	2/50	31/28891	0.00132182	0.00649895	0.00310578	Ctsc/Lgals9	2
GO:0002377	immunoglobulin production	4/50	276/28891	0.00132874	0.0065136	0.00311278	H2-D1/H2-K1/H2-Ab1/Fgl2	4
GO:0032602	chemokine production	3/50	126/28891	0.00136682	0.00668045	0.00319252	Csf1r/Cd74/Lgals9	3
GO:0032649	regulation of type II interferon production	3/50	127/28891	0.0013982	0.00681363	0.00325616	Laptm5/Isg15/Lgals9	3
GO:0002729	positive regulation of natural killer cell cytokine production	2/50	32/28891	0.00140839	0.00682303	0.00326065	H2-D1/H2-K1	2
GO:0035455	response to interferon-alpha	2/50	32/28891	0.00140839	0.00682303	0.00326065	Ifitm3/Bst2	2
GO:0001894	tissue homeostasis	4/50	283/28891	0.0014566	0.00701545	0.00335261	Ctss/Csf1r/Trf/Coro1a	4
GO:0060249	anatomical structure homeostasis	4/50	283/28891	0.0014566	0.00701545	0.00335261	Ctss/Csf1r/Trf/Coro1a	4
GO:1903707	negative regulation of hemopoiesis	3/50	129/28891	0.00146229	0.0070224	0.00335593	C1qc/Cd74/Fgl2	3
GO:0002370	natural killer cell cytokine production	2/50	33/28891	0.00149759	0.00710927	0.00339744	H2-D1/H2-K1	2
GO:0002727	regulation of natural killer cell cytokine production	2/50	33/28891	0.00149759	0.00710927	0.00339744	H2-D1/H2-K1	2
GO:0010875	positive regulation of cholesterol efflux	2/50	33/28891	0.00149759	0.00710927	0.00339744	Apoe/Pltp	2
GO:2000564	regulation of CD8-positive, alpha-beta T cell proliferation	2/50	33/28891	0.00149759	0.00710927	0.00339744	H2-D1/H2-K1	2
GO:0035740	CD8-positive, alpha-beta T cell proliferation	2/50	34/28891	0.00158944	0.00750214	0.0035852	H2-D1/H2-K1	2
GO:2001187	positive regulation of CD8-positive, alpha-beta T cell activation	2/50	34/28891	0.00158944	0.00750214	0.0035852	H2-D1/H2-K1	2
GO:0050829	defense response to Gram-negative bacterium	3/50	134/28891	0.00163053	0.00767417	0.00366741	B2m/Lyz2/Mpeg1	3
GO:0032819	positive regulation of natural killer cell proliferation	2/50	35/28891	0.00168391	0.00790288	0.0037767	H2-D1/H2-K1	2
GO:0032479	regulation of type I interferon production	3/50	136/28891	0.00170107	0.00796083	0.0038044	Tyrobp/Stat1/Isg15	3
GO:0002688	regulation of leukocyte chemotaxis	3/50	137/28891	0.00173705	0.00810623	0.00387389	Csf1r/Cd74/Lgmn	3
GO:0055094	response to lipoprotein particle	2/50	36/28891	0.00178099	0.00828788	0.00396069	Apoe/Fcer1g	2
GO:0002526	acute inflammatory response	3/50	139/28891	0.00181043	0.00837766	0.0040036	H2-D1/H2-K1/Fcer1g	3
GO:0021782	glial cell development	3/50	139/28891	0.00181043	0.00837766	0.0040036	C1qa/Csf1r/Grn	3
GO:0022617	extracellular matrix disassembly	2/50	37/28891	0.00188069	0.00855825	0.0040899	Ctss/Lcp1	2
GO:0032817	regulation of natural killer cell proliferation	2/50	37/28891	0.00188069	0.00855825	0.0040899	H2-D1/H2-K1	2
GO:0042270	protection from natural killer cell mediated cytotoxicity	2/50	37/28891	0.00188069	0.00855825	0.0040899	H2-D1/H2-K1	2
GO:0050869	negative regulation of B cell activation	2/50	37/28891	0.00188069	0.00855825	0.0040899	Tyrobp/Laptm5	2
GO:2000406	positive regulation of T cell migration	2/50	37/28891	0.00188069	0.00855825	0.0040899	Coro1a/Lgals9	2
GO:0032606	type I interferon production	3/50	141/28891	0.00188572	0.00855825	0.0040899	Tyrobp/Stat1/Isg15	3
GO:0032609	type II interferon production	3/50	141/28891	0.00188572	0.00855825	0.0040899	Laptm5/Isg15/Lgals9	3
GO:0045672	positive regulation of osteoclast differentiation	2/50	38/28891	0.00198298	0.00897501	0.00428906	Tyrobp/Csf1r	2
GO:0001959	regulation of cytokine-mediated signaling pathway	3/50	146/28891	0.00208241	0.00939821	0.00449131	Cd74/Laptm5/Isg15	3
GO:0071402	cellular response to lipoprotein particle stimulus	2/50	39/28891	0.00208786	0.00939821	0.00449131	Apoe/Fcer1g	2
GO:0001818	negative regulation of cytokine production	4/50	314/28891	0.00212719	0.00954922	0.00456347	Tyrobp/Laptm5/Bst2/Lgals9	4
GO:2001056	positive regulation of cysteine-type endopeptidase activity	3/50	148/28891	0.00216453	0.00969052	0.004631	Laptm5/Stat1/Lgmn	3
GO:0030574	collagen catabolic process	2/50	40/28891	0.00219532	0.00980182	0.00468419	Ctss/Ctsb	2
GO:0061844	antimicrobial humoral immune response mediated by antimicrobial peptide	3/50	151/28891	0.00229144	0.0102034	0.00487609	B2m/Pf4/Ccl8	3
GO:0032689	negative regulation of type II interferon production	2/50	41/28891	0.00230536	0.0102103	0.00487941	Laptm5/Lgals9	2
GO:0032736	positive regulation of interleukin-13 production	2/50	41/28891	0.00230536	0.0102103	0.00487941	H2-D1/H2-K1	2
GO:0010721	negative regulation of cell development	4/50	323/28891	0.00235608	0.0104071	0.00497344	B2m/C1qc/Cd74/Fgl2	4
GO:0001787	natural killer cell proliferation	2/50	42/28891	0.00241796	0.0105674	0.00505003	H2-D1/H2-K1	2
GO:0002323	natural killer cell activation involved in immune response	2/50	42/28891	0.00241796	0.0105674	0.00505003	Coro1a/Lgals9	2
GO:0035640	exploration behavior	2/50	42/28891	0.00241796	0.0105674	0.00505003	Apoe/Grn	2
GO:0071827	plasma lipoprotein particle organization	2/50	42/28891	0.00241796	0.0105674	0.00505003	Apoe/Pltp	2
GO:0010631	epithelial cell migration	4/50	328/28891	0.00249033	0.0108549	0.00518746	Apoe/Grn/Coro1a/Lgmn	4
GO:0030218	erythrocyte differentiation	3/50	156/28891	0.00251305	0.010868	0.00519369	B2m/Stat1/Isg15	3
GO:0060759	regulation of response to cytokine stimulus	3/50	156/28891	0.00251305	0.010868	0.00519369	Cd74/Laptm5/Isg15	3
GO:0141060	disruption of anatomical structure in another organism	3/50	156/28891	0.00251305	0.010868	0.00519369	Lyz2/Ccl8/Fgl2	3
GO:0002486	antigen processing and presentation of endogenous peptide antigen via MHC class I via ER pathway, TAP-independent	2/50	43/28891	0.00253311	0.0108693	0.00519435	H2-D1/H2-K1	2
GO:0095500	acetylcholine receptor signaling pathway	2/50	43/28891	0.00253311	0.0108693	0.00519435	Ly6e/Ly6a	2
GO:2000403	positive regulation of lymphocyte migration	2/50	43/28891	0.00253311	0.0108693	0.00519435	Coro1a/Lgals9	2
GO:0090132	epithelium migration	4/50	330/28891	0.00254547	0.0108941	0.00520617	Apoe/Grn/Coro1a/Lgmn	4
GO:0071887	leukocyte apoptotic process	3/50	157/28891	0.00255891	0.0109233	0.00522014	Fcer1g/Cd74/Pnp	3
GO:0090130	tissue migration	4/50	332/28891	0.00260145	0.0110763	0.00529324	Apoe/Grn/Coro1a/Lgmn	4
GO:0002484	antigen processing and presentation of endogenous peptide antigen via MHC class I via ER pathway	2/50	44/28891	0.00265081	0.0111713	0.00533863	H2-D1/H2-K1	2
GO:0010543	regulation of platelet activation	2/50	44/28891	0.00265081	0.0111713	0.00533863	Apoe/Fcer1g	2
GO:0010874	regulation of cholesterol efflux	2/50	44/28891	0.00265081	0.0111713	0.00533863	Apoe/Pltp	2
GO:2000008	regulation of protein localization to cell surface	2/50	44/28891	0.00265081	0.0111713	0.00533863	Tyrobp/Fcer1g	2
GO:0002476	antigen processing and presentation of endogenous peptide antigen via MHC class Ib	2/50	45/28891	0.00277104	0.0115309	0.00551049	H2-D1/H2-K1	2
GO:0009268	response to pH	2/50	45/28891	0.00277104	0.0115309	0.00551049	Ctss/Lgmn	2
GO:0010935	regulation of macrophage cytokine production	2/50	45/28891	0.00277104	0.0115309	0.00551049	Cd74/Laptm5	2
GO:1905145	cellular response to acetylcholine	2/50	45/28891	0.00277104	0.0115309	0.00551049	Ly6e/Ly6a	2
GO:2001185	regulation of CD8-positive, alpha-beta T cell activation	2/50	45/28891	0.00277104	0.0115309	0.00551049	H2-D1/H2-K1	2
GO:0032373	positive regulation of sterol transport	2/50	46/28891	0.00289381	0.0119216	0.00569722	Apoe/Pltp	2
GO:0032376	positive regulation of cholesterol transport	2/50	46/28891	0.00289381	0.0119216	0.00569722	Apoe/Pltp	2
GO:0032656	regulation of interleukin-13 production	2/50	46/28891	0.00289381	0.0119216	0.00569722	H2-D1/H2-K1	2
GO:0071825	protein-lipid complex organization	2/50	46/28891	0.00289381	0.0119216	0.00569722	Apoe/Pltp	2
GO:0070372	regulation of ERK1 and ERK2 cascade	4/50	343/28891	0.00292456	0.0119885	0.00572918	Apoe/Csf1r/Cd74/Ccl8	4
GO:1902074	response to salt	4/50	343/28891	0.00292456	0.0119885	0.00572918	B2m/Ly6e/Ly6a/Lgmn	4
GO:0050921	positive regulation of chemotaxis	3/50	165/28891	0.00294449	0.0120403	0.00575395	Csf1r/Cd74/Lgmn	3
GO:0030100	regulation of endocytosis	4/50	344/28891	0.00295523	0.0120544	0.00576068	B2m/Apoe/Fcer1g/Trf	4
GO:0001937	negative regulation of endothelial cell proliferation	2/50	47/28891	0.00301909	0.0122544	0.00585624	Apoe/Stat1	2
GO:0032616	interleukin-13 production	2/50	47/28891	0.00301909	0.0122544	0.00585624	H2-D1/H2-K1	2
GO:0034101	erythrocyte homeostasis	3/50	168/28891	0.00309779	0.012543	0.00599418	B2m/Stat1/Isg15	3
GO:0030501	positive regulation of bone mineralization	2/50	48/28891	0.00314688	0.0126304	0.00603596	Csf1r/Isg15	2
GO:1905144	response to acetylcholine	2/50	48/28891	0.00314688	0.0126304	0.00603596	Ly6e/Ly6a	2
GO:0010950	positive regulation of endopeptidase activity	3/50	169/28891	0.00314996	0.0126304	0.00603596	Laptm5/Stat1/Lgmn	3
GO:0050680	negative regulation of epithelial cell proliferation	3/50	169/28891	0.00314996	0.0126304	0.00603596	B2m/Apoe/Stat1	3
GO:0032956	regulation of actin cytoskeleton organization	4/50	351/28891	0.00317614	0.0127046	0.00607138	Csf1r/Bst2/Tmsb4x/Coro1a	4
GO:0050728	negative regulation of inflammatory response	3/50	172/28891	0.00330972	0.0132069	0.00631144	Apoe/Grn/Lgals9	3
GO:0006457	protein folding	3/50	173/28891	0.00336405	0.0133914	0.00639959	B2m/Grn/Cd74	3
GO:0052548	regulation of endopeptidase activity	4/50	360/28891	0.00347644	0.0138055	0.00659749	Laptm5/Psmb8/Stat1/Lgmn	4
GO:2000404	regulation of T cell migration	2/50	51/28891	0.00354524	0.0140449	0.00671192	Coro1a/Lgals9	2
GO:0010594	regulation of endothelial cell migration	3/50	177/28891	0.00358687	0.0141759	0.0067745	Apoe/Grn/Lgmn	3
GO:1902904	negative regulation of supramolecular fiber organization	3/50	178/28891	0.00364395	0.0143671	0.00686588	Apoe/Tmsb4x/Coro1a	3
GO:0010934	macrophage cytokine production	2/50	52/28891	0.00368298	0.0144864	0.0069229	Cd74/Laptm5	2
GO:0007565	female pregnancy	3/50	179/28891	0.00370159	0.014525	0.00694134	Grn/Lgals9/Ctsb	3
GO:0021879	forebrain neuron differentiation	2/50	53/28891	0.0038232	0.0148961	0.00711867	B2m/Csf1r	2
GO:0034331	cell junction maintenance	2/50	53/28891	0.0038232	0.0148961	0.00711867	Csf1r/Grn	2
GO:0046641	positive regulation of alpha-beta T cell proliferation	2/50	53/28891	0.0038232	0.0148961	0.00711867	H2-D1/H2-K1	2
GO:0030183	B cell differentiation	3/50	182/28891	0.00387784	0.0150734	0.00720341	H2-Ab1/Laptm5/Pnp	3
GO:0045124	regulation of bone resorption	2/50	54/28891	0.00396587	0.0153434	0.00733244	Csf1r/Trf	2
GO:0045581	negative regulation of T cell differentiation	2/50	54/28891	0.00396587	0.0153434	0.00733244	Cd74/Fgl2	2
GO:0002507	tolerance induction	2/50	55/28891	0.004111	0.0158307	0.00756533	H2-D1/H2-K1	2
GO:0051353	positive regulation of oxidoreductase activity	2/50	55/28891	0.004111	0.0158307	0.00756533	Apoe/Lgals9	2
GO:0071356	cellular response to tumor necrosis factor	3/50	186/28891	0.00412069	0.0158311	0.00756553	Laptm5/Stat1/Ccl8	3
GO:0071248	cellular response to metal ion	3/50	187/28891	0.00418282	0.0160325	0.00766178	B2m/Trf/Lgmn	3
GO:1903531	negative regulation of secretion by cell	3/50	188/28891	0.00424552	0.0162352	0.00775862	Apoe/Ucp2/Lgals9	3
GO:0043300	regulation of leukocyte degranulation	2/50	57/28891	0.00440856	0.0168197	0.00803798	Fcer1g/Lgals9	2
GO:0036037	CD8-positive, alpha-beta T cell activation	2/50	58/28891	0.00456098	0.0172815	0.00825866	H2-D1/H2-K1	2
GO:0070169	positive regulation of biomineral tissue development	2/50	58/28891	0.00456098	0.0172815	0.00825866	Csf1r/Isg15	2
GO:0070229	negative regulation of lymphocyte apoptotic process	2/50	58/28891	0.00456098	0.0172815	0.00825866	Cd74/Pnp	2
GO:0001961	positive regulation of cytokine-mediated signaling pathway	2/50	59/28891	0.00471582	0.0178273	0.00851949	Cd74/Laptm5	2
GO:0006887	exocytosis	4/50	395/28891	0.00482822	0.018197	0.00869615	Fcer1g/Coro1a/Lgals9/Ccl8	4
GO:0044703	multi-organism reproductive process	3/50	197/28891	0.00483564	0.018197	0.00869615	Grn/Lgals9/Ctsb	3
GO:0006826	iron ion transport	2/50	60/28891	0.00487307	0.0182962	0.00874354	B2m/Trf	2
GO:0042063	gliogenesis	4/50	397/28891	0.00491472	0.0184107	0.00879829	C1qa/Csf1r/Grn/Trf	4
GO:0098926	postsynaptic signal transduction	2/50	61/28891	0.00503271	0.0188101	0.00898913	Ly6e/Ly6a	2
GO:0032496	response to lipopolysaccharide	4/50	401/28891	0.00509086	0.0189844	0.00907246	B2m/Stat1/Pf4/Lgals9	4
GO:0032970	regulation of actin filament-based process	4/50	402/28891	0.00513555	0.0191079	0.00913148	Csf1r/Bst2/Tmsb4x/Coro1a	4
GO:0050821	protein stabilization	3/50	202/28891	0.00518385	0.0192443	0.00919666	Tyrobp/Grn/Cd74	3
GO:0031641	regulation of myelination	2/50	63/28891	0.00535917	0.0197619	0.00944402	Ctsc/Trf	2
GO:0045620	negative regulation of lymphocyte differentiation	2/50	63/28891	0.00535917	0.0197619	0.00944402	Cd74/Fgl2	2
GO:0045954	positive regulation of natural killer cell mediated cytotoxicity	2/50	63/28891	0.00535917	0.0197619	0.00944402	H2-D1/H2-K1	2
GO:0034612	response to tumor necrosis factor	3/50	206/28891	0.00547305	0.0201369	0.00962323	Laptm5/Stat1/Ccl8	3
GO:0046850	regulation of bone remodeling	2/50	64/28891	0.00552596	0.0202414	0.00967317	Csf1r/Trf	2
GO:0048260	positive regulation of receptor-mediated endocytosis	2/50	64/28891	0.00552596	0.0202414	0.00967317	B2m/Trf	2
GO:0002548	monocyte chemotaxis	2/50	65/28891	0.00569511	0.0206323	0.00985996	Lgmn/Ccl8	2
GO:0002717	positive regulation of natural killer cell mediated immunity	2/50	65/28891	0.00569511	0.0206323	0.00985996	H2-D1/H2-K1	2
GO:0021872	forebrain generation of neurons	2/50	65/28891	0.00569511	0.0206323	0.00985996	B2m/Csf1r	2
GO:0060760	positive regulation of response to cytokine stimulus	2/50	65/28891	0.00569511	0.0206323	0.00985996	Cd74/Laptm5	2
GO:0071622	regulation of granulocyte chemotaxis	2/50	65/28891	0.00569511	0.0206323	0.00985996	Csf1r/Cd74	2
GO:0045778	positive regulation of ossification	2/50	66/28891	0.00586663	0.0211147	0.0100905	Csf1r/Isg15	2
GO:0060999	positive regulation of dendritic spine development	2/50	66/28891	0.00586663	0.0211147	0.0100905	Apoe/Grn	2
GO:2000401	regulation of lymphocyte migration	2/50	66/28891	0.00586663	0.0211147	0.0100905	Coro1a/Lgals9	2
GO:0044706	multi-multicellular organism process	3/50	212/28891	0.00592477	0.0212777	0.0101684	Grn/Lgals9/Ctsb	3
GO:0002237	response to molecule of bacterial origin	4/50	421/28891	0.00603544	0.0216281	0.0103358	B2m/Stat1/Pf4/Lgals9	4
GO:0048771	tissue remodeling	3/50	215/28891	0.00615877	0.0220223	0.0105242	Ctss/Csf1r/Trf	3
GO:0032663	regulation of interleukin-2 production	2/50	68/28891	0.00621669	0.0221814	0.0106002	Laptm5/Pnp	2
GO:0050678	regulation of epithelial cell proliferation	4/50	426/28891	0.00628865	0.0223898	0.0106998	B2m/Apoe/Grn/Stat1	4
GO:0072678	T cell migration	2/50	69/28891	0.00639523	0.0227202	0.0108578	Coro1a/Lgals9	2
GO:0032732	positive regulation of interleukin-1 production	2/50	70/28891	0.00657609	0.023213	0.0110933	Tyrobp/Lgals9	2
GO:0070098	chemokine-mediated signaling pathway	2/50	70/28891	0.00657609	0.023213	0.0110933	Pf4/Ccl8	2
GO:0097006	regulation of plasma lipoprotein particle levels	2/50	70/28891	0.00657609	0.023213	0.0110933	Apoe/Pltp	2
GO:0007033	vacuole organization	3/50	221/28891	0.00664323	0.0234	0.0111826	Grn/Laptm5/Coro1a	3
GO:0032371	regulation of sterol transport	2/50	71/28891	0.00675926	0.0237076	0.0113296	Apoe/Pltp	2
GO:0032374	regulation of cholesterol transport	2/50	71/28891	0.00675926	0.0237076	0.0113296	Apoe/Pltp	2
GO:0034394	protein localization to cell surface	2/50	72/28891	0.00694474	0.0243066	0.0116159	Tyrobp/Fcer1g	2
GO:0030888	regulation of B cell proliferation	2/50	73/28891	0.00713252	0.0248585	0.0118796	Tyrobp/Cd74	2
GO:0048678	response to axon injury	2/50	73/28891	0.00713252	0.0248585	0.0118796	Tyrobp/Grn	2
GO:0002381	immunoglobulin production involved in immunoglobulin-mediated immune response	2/50	74/28891	0.00732259	0.0254137	0.0121449	H2-Ab1/Fgl2	2
GO:0002792	negative regulation of peptide secretion	2/50	74/28891	0.00732259	0.0254137	0.0121449	Cd74/Ucp2	2
GO:0043542	endothelial cell migration	3/50	231/28891	0.00749998	0.0259722	0.0124118	Apoe/Grn/Lgmn	3
GO:0043113	receptor clustering	2/50	75/28891	0.00751495	0.0259722	0.0124118	Apoe/Lgals9	2
GO:1903050	regulation of proteolysis involved in protein catabolic process	3/50	232/28891	0.00758909	0.0261736	0.0125081	Apoe/Ctsc/Laptm5	3
GO:0042982	amyloid precursor protein metabolic process	2/50	77/28891	0.00790647	0.0272114	0.0130041	Apoe/Itm2b	2
GO:0006919	activation of cysteine-type endopeptidase activity involved in apoptotic process	2/50	78/28891	0.00810562	0.0278389	0.0133039	Laptm5/Stat1	2
GO:2000116	regulation of cysteine-type endopeptidase activity	3/50	240/28891	0.00832458	0.0285316	0.0136349	Laptm5/Stat1/Lgmn	3
GO:1990868	response to chemokine	2/50	80/28891	0.00851067	0.029003	0.0138602	Pf4/Ccl8	2
GO:1990869	cellular response to chemokine	2/50	80/28891	0.00851067	0.029003	0.0138602	Pf4/Ccl8	2
GO:0006909	phagocytosis	3/50	242/28891	0.00851479	0.029003	0.0138602	Tyrobp/Fcer1g/Coro1a	3
GO:0050920	regulation of chemotaxis	3/50	243/28891	0.00861085	0.0292698	0.0139877	Csf1r/Cd74/Lgmn	3
GO:0001667	ameboidal-type cell migration	4/50	471/28891	0.00889202	0.0301017	0.0143853	Apoe/Grn/Coro1a/Lgmn	4
GO:0007015	actin filament organization	4/50	471/28891	0.00889202	0.0301017	0.0143853	Trf/Tmsb4x/Coro1a/Lcp1	4
GO:0002292	T cell differentiation involved in immune response	2/50	83/28891	0.00913499	0.030798	0.014718	Fcer1g/Fgl2	2
GO:0033209	tumor necrosis factor-mediated signaling pathway	2/50	83/28891	0.00913499	0.030798	0.014718	Laptm5/Stat1	2
GO:0010632	regulation of epithelial cell migration	3/50	250/28891	0.00930119	0.0312944	0.0149553	Apoe/Grn/Lgmn	3
GO:0002639	positive regulation of immunoglobulin production	2/50	84/28891	0.00934752	0.0313864	0.0149992	H2-D1/H2-K1	2
GO:0032481	positive regulation of type I interferon production	2/50	85/28891	0.00956226	0.0319774	0.0152817	Stat1/Isg15	2
GO:0070228	regulation of lymphocyte apoptotic process	2/50	85/28891	0.00956226	0.0319774	0.0152817	Cd74/Pnp	2
GO:0060998	regulation of dendritic spine development	2/50	86/28891	0.00977919	0.0326368	0.0155968	Apoe/Grn	2
GO:0034103	regulation of tissue remodeling	2/50	87/28891	0.00999831	0.0333008	0.0159141	Csf1r/Trf	2
GO:0071241	cellular response to inorganic substance	3/50	258/28891	0.0101288	0.0336677	0.0160894	B2m/Trf/Lgmn	3
GO:0030500	regulation of bone mineralization	2/50	88/28891	0.0102196	0.0339012	0.016201	Csf1r/Isg15	2
GO:0060291	long-term synaptic potentiation	3/50	260/28891	0.0103422	0.0342393	0.0163626	Tyrobp/Apoe/Lgmn	3
GO:0050767	regulation of neurogenesis	4/50	494/28891	0.01046	0.0345597	0.0165157	B2m/Apoe/Csf1r/Trf	4
GO:0051259	protein complex oligomerization	3/50	264/28891	0.0107769	0.0355358	0.0169822	B2m/Cd74/Isg15	3
GO:0045055	regulated exocytosis	3/50	267/28891	0.0111098	0.0365424	0.0174633	Fcer1g/Coro1a/Lgals9	3
GO:0050709	negative regulation of protein secretion	2/50	92/28891	0.0111264	0.0365424	0.0174633	Apoe/Ucp2	2
GO:0014015	positive regulation of gliogenesis	2/50	93/28891	0.0113585	0.0371569	0.0177569	Csf1r/Trf	2
GO:0015914	phospholipid transport	2/50	93/28891	0.0113585	0.0371569	0.0177569	Apoe/Pltp	2
GO:0050871	positive regulation of B cell activation	2/50	94/28891	0.0115927	0.0377734	0.0180515	Cd74/Pnp	2
GO:0051341	regulation of oxidoreductase activity	2/50	94/28891	0.0115927	0.0377734	0.0180515	Apoe/Lgals9	2
GO:0007626	locomotory behavior	3/50	273/28891	0.0117933	0.0382418	0.0182753	Apoe/Grn/Selenop	3
GO:0002260	lymphocyte homeostasis	2/50	95/28891	0.011829	0.0382418	0.0182753	Cd74/Coro1a	2
GO:0045670	regulation of osteoclast differentiation	2/50	95/28891	0.011829	0.0382418	0.0182753	Tyrobp/Csf1r	2
GO:0060395	SMAD protein signal transduction	2/50	95/28891	0.011829	0.0382418	0.0182753	Trf/Lgals9	2
GO:0030168	platelet activation	2/50	96/28891	0.0120675	0.0389364	0.0186073	Apoe/Fcer1g	2
GO:0061515	myeloid cell development	2/50	98/28891	0.0125507	0.0404166	0.0193147	Tyrobp/Csf1r	2
GO:0045638	negative regulation of myeloid cell differentiation	2/50	100/28891	0.0130422	0.0419179	0.0200321	C1qc/Csf1r	2
GO:0002429	immune response-activating cell surface receptor signaling pathway	3/50	284/28891	0.0131084	0.0420486	0.0200946	Tyrobp/Fcer1g/Laptm5	3
GO:0019915	lipid storage	2/50	101/28891	0.0132911	0.0425523	0.0203353	Apoe/Npc2	2
GO:0042632	cholesterol homeostasis	2/50	102/28891	0.0135421	0.0431884	0.0206393	Apoe/Npc2	2
GO:0050688	regulation of defense response to virus	2/50	102/28891	0.0135421	0.0431884	0.0206393	Stat1/Fgl2	2
GO:0000041	transition metal ion transport	2/50	103/28891	0.0137952	0.0437421	0.0209039	B2m/Trf	2
GO:0032370	positive regulation of lipid transport	2/50	103/28891	0.0137952	0.0437421	0.0209039	Apoe/Pltp	2
GO:0055092	sterol homeostasis	2/50	103/28891	0.0137952	0.0437421	0.0209039	Apoe/Npc2	2
GO:0032092	positive regulation of protein binding	2/50	104/28891	0.0140503	0.0443805	0.021209	B2m/Apoe	2
GO:0045185	maintenance of protein location	2/50	104/28891	0.0140503	0.0443805	0.021209	Tmsb4x/Lgals9	2
GO:0010001	glial cell differentiation	3/50	292/28891	0.0141155	0.0445016	0.0212668	C1qa/Csf1r/Grn	3
GO:0033077	T cell differentiation in thymus	2/50	105/28891	0.0143074	0.0450206	0.0215149	B2m/Cd74	2
GO:0002768	immune response-regulating cell surface receptor signaling pathway	3/50	294/28891	0.014374	0.0451442	0.021574	Tyrobp/Fcer1g/Laptm5	3
GO:0070167	regulation of biomineral tissue development	2/50	107/28891	0.0148278	0.046481	0.0222128	Csf1r/Isg15	2
GO:0002532	production of molecular mediator involved in inflammatory response	2/50	108/28891	0.015091	0.0471274	0.0225217	Fcer1g/Grn	2
GO:0097061	dendritic spine organization	2/50	108/28891	0.015091	0.0471274	0.0225217	Apoe/Lgmn	2
GO:0016525	negative regulation of angiogenesis	2/50	109/28891	0.0153563	0.0478652	0.0228743	Stat1/Stab1	2
GO:0010595	positive regulation of endothelial cell migration	2/50	110/28891	0.0156235	0.0486066	0.0232286	Grn/Lgmn	2
GO:2000181	negative regulation of blood vessel morphogenesis	2/50	111/28891	0.0158928	0.0493514	0.0235845	Stat1/Stab1	2
GO:0045765	regulation of angiogenesis	3/50	307/28891	0.0161201	0.0499631	0.0238768	Grn/Stat1/Stab1	3
GO:1901343	negative regulation of vasculature development	2/50	112/28891	0.0161641	0.0500057	0.0238972	Stat1/Stab1	2
GO:0002637	regulation of immunoglobulin production	2/50	113/28891	0.0164373	0.050567	0.0241654	H2-D1/H2-K1	2
GO:0008630	intrinsic apoptotic signaling pathway in response to DNA damage	2/50	113/28891	0.0164373	0.050567	0.0241654	Cd74/Pnp	2
GO:0070227	lymphocyte apoptotic process	2/50	113/28891	0.0164373	0.050567	0.0241654	Cd74/Pnp	2
GO:1901342	regulation of vasculature development	3/50	311/28891	0.0166803	0.0510305	0.024387	Grn/Stat1/Stab1	3
GO:0046889	positive regulation of lipid biosynthetic process	2/50	114/28891	0.0167126	0.0510305	0.024387	Apoe/Cd74	2
GO:0071222	cellular response to lipopolysaccharide	3/50	312/28891	0.0168221	0.0510305	0.024387	B2m/Stat1/Pf4	3
GO:0030336	negative regulation of cell migration	3/50	313/28891	0.0169645	0.0510305	0.024387	Apoe/Cd74/Bst2	3
GO:0002536	respiratory burst involved in inflammatory response	1/50	10/28891	0.0171749	0.0510305	0.024387	Grn	1
GO:0006196	AMP catabolic process	1/50	10/28891	0.0171749	0.0510305	0.024387	Pnp	1
GO:0016068	type I hypersensitivity	1/50	10/28891	0.0171749	0.0510305	0.024387	Fcer1g	1
GO:0030853	negative regulation of granulocyte differentiation	1/50	10/28891	0.0171749	0.0510305	0.024387	C1qc	1
GO:0032263	GMP salvage	1/50	10/28891	0.0171749	0.0510305	0.024387	Pnp	1
GO:0032762	mast cell cytokine production	1/50	10/28891	0.0171749	0.0510305	0.024387	Fcer1g	1
GO:0034372	very-low-density lipoprotein particle remodeling	1/50	10/28891	0.0171749	0.0510305	0.024387	Apoe	1
GO:0042451	purine nucleoside biosynthetic process	1/50	10/28891	0.0171749	0.0510305	0.024387	Pnp	1
GO:0042455	ribonucleoside biosynthetic process	1/50	10/28891	0.0171749	0.0510305	0.024387	Pnp	1
GO:0046055	dGMP catabolic process	1/50	10/28891	0.0171749	0.0510305	0.024387	Pnp	1
GO:0046129	purine ribonucleoside biosynthetic process	1/50	10/28891	0.0171749	0.0510305	0.024387	Pnp	1
GO:0046130	purine ribonucleoside catabolic process	1/50	10/28891	0.0171749	0.0510305	0.024387	Pnp	1
GO:0046719	regulation by virus of viral protein levels in host cell	1/50	10/28891	0.0171749	0.0510305	0.024387	Stat1	1
GO:0071830	triglyceride-rich lipoprotein particle clearance	1/50	10/28891	0.0171749	0.0510305	0.024387	Apoe	1
GO:1903265	positive regulation of tumor necrosis factor-mediated signaling pathway	1/50	10/28891	0.0171749	0.0510305	0.024387	Laptm5	1
GO:0032652	regulation of interleukin-1 production	2/50	116/28891	0.0172689	0.0512177	0.0244764	Tyrobp/Lgals9	2
GO:0031647	regulation of protein stability	3/50	316/28891	0.017396	0.051502	0.0246123	Tyrobp/Grn/Cd74	3
GO:0015844	monoamine transport	2/50	117/28891	0.01755	0.0518652	0.0247859	Fcer1g/Ly6e	2
GO:0106027	neuron projection organization	2/50	118/28891	0.0178331	0.0526077	0.0251407	Apoe/Lgmn	2
GO:0010038	response to metal ion	3/50	320/28891	0.0179807	0.0529485	0.0253036	B2m/Trf/Lgmn	3
GO:0071219	cellular response to molecule of bacterial origin	3/50	322/28891	0.0182772	0.0537258	0.025675	B2m/Stat1/Pf4	3
GO:0002357	defense response to tumor cell	1/50	11/28891	0.0188764	0.0543327	0.0259651	Laptm5	1
GO:0009172	purine deoxyribonucleoside monophosphate catabolic process	1/50	11/28891	0.0188764	0.0543327	0.0259651	Pnp	1
GO:0009215	purine deoxyribonucleoside triphosphate metabolic process	1/50	11/28891	0.0188764	0.0543327	0.0259651	Pnp	1
GO:0031642	negative regulation of myelination	1/50	11/28891	0.0188764	0.0543327	0.0259651	Ctsc	1
GO:0032815	negative regulation of natural killer cell activation	1/50	11/28891	0.0188764	0.0543327	0.0259651	Lgals9	1
GO:0034370	triglyceride-rich lipoprotein particle remodeling	1/50	11/28891	0.0188764	0.0543327	0.0259651	Apoe	1
GO:0034384	high-density lipoprotein particle clearance	1/50	11/28891	0.0188764	0.0543327	0.0259651	Apoe	1
GO:0051639	actin filament network formation	1/50	11/28891	0.0188764	0.0543327	0.0259651	Lcp1	1
GO:1903332	regulation of protein folding	1/50	11/28891	0.0188764	0.0543327	0.0259651	Grn	1
GO:2001204	regulation of osteoclast development	1/50	11/28891	0.0188764	0.0543327	0.0259651	Tyrobp	1
GO:2001280	positive regulation of unsaturated fatty acid biosynthetic process	1/50	11/28891	0.0188764	0.0543327	0.0259651	Cd74	1
GO:2000146	negative regulation of cell motility	3/50	326/28891	0.0188783	0.0543327	0.0259651	Apoe/Cd74/Bst2	3
GO:0032612	interleukin-1 production	2/50	122/28891	0.0189848	0.0545441	0.026066	Tyrobp/Lgals9	2
GO:0006874	intracellular calcium ion homeostasis	3/50	327/28891	0.0190303	0.05458	0.0260832	Apoe/Coro1a/Ccl8	3
GO:0032963	collagen metabolic process	2/50	123/28891	0.0192775	0.0550976	0.0263306	Ctss/Ctsb	2
GO:0042100	B cell proliferation	2/50	123/28891	0.0192775	0.0550976	0.0263306	Tyrobp/Cd74	2
GO:0050769	positive regulation of neurogenesis	3/50	329/28891	0.0193364	0.0551704	0.0263654	Apoe/Csf1r/Trf	3
GO:0007611	learning or memory	3/50	331/28891	0.0196451	0.0559547	0.0267402	B2m/Apoe/Lgmn	3
GO:1905954	positive regulation of lipid localization	2/50	126/28891	0.0201671	0.0562748	0.0268931	Apoe/Pltp	2
GO:0006152	purine nucleoside catabolic process	1/50	12/28891	0.0205751	0.0562748	0.0268931	Pnp	1
GO:0006183	GTP biosynthetic process	1/50	12/28891	0.0205751	0.0562748	0.0268931	Pnp	1
GO:0009200	deoxyribonucleoside triphosphate metabolic process	1/50	12/28891	0.0205751	0.0562748	0.0268931	Pnp	1
GO:0031392	regulation of prostaglandin biosynthetic process	1/50	12/28891	0.0205751	0.0562748	0.0268931	Cd74	1
GO:0036005	response to macrophage colony-stimulating factor	1/50	12/28891	0.0205751	0.0562748	0.0268931	Csf1r	1
GO:0036006	cellular response to macrophage colony-stimulating factor stimulus	1/50	12/28891	0.0205751	0.0562748	0.0268931	Csf1r	1
GO:0038180	nerve growth factor signaling pathway	1/50	12/28891	0.0205751	0.0562748	0.0268931	Coro1a	1
GO:0042362	fat-soluble vitamin biosynthetic process	1/50	12/28891	0.0205751	0.0562748	0.0268931	Pltp	1
GO:0042989	sequestering of actin monomers	1/50	12/28891	0.0205751	0.0562748	0.0268931	Tmsb4x	1
GO:0043301	negative regulation of leukocyte degranulation	1/50	12/28891	0.0205751	0.0562748	0.0268931	Lgals9	1
GO:0046054	dGMP metabolic process	1/50	12/28891	0.0205751	0.0562748	0.0268931	Pnp	1
GO:0061517	macrophage proliferation	1/50	12/28891	0.0205751	0.0562748	0.0268931	Csf1r	1
GO:0070445	regulation of oligodendrocyte progenitor proliferation	1/50	12/28891	0.0205751	0.0562748	0.0268931	Trf	1
GO:0071635	negative regulation of transforming growth factor beta production	1/50	12/28891	0.0205751	0.0562748	0.0268931	Tyrobp	1
GO:0071803	positive regulation of podosome assembly	1/50	12/28891	0.0205751	0.0562748	0.0268931	Lcp1	1
GO:0072526	pyridine-containing compound catabolic process	1/50	12/28891	0.0205751	0.0562748	0.0268931	Pnp	1
GO:0090160	Golgi to lysosome transport	1/50	12/28891	0.0205751	0.0562748	0.0268931	Laptm5	1
GO:0097090	presynaptic membrane organization	1/50	12/28891	0.0205751	0.0562748	0.0268931	Apoe	1
GO:1902166	negative regulation of intrinsic apoptotic signaling pathway in response to DNA damage by p53 class mediator	1/50	12/28891	0.0205751	0.0562748	0.0268931	Cd74	1
GO:1902947	regulation of tau-protein kinase activity	1/50	12/28891	0.0205751	0.0562748	0.0268931	Apoe	1
GO:1905245	regulation of aspartic-type peptidase activity	1/50	12/28891	0.0205751	0.0562748	0.0268931	Grn	1
GO:1905907	negative regulation of amyloid fibril formation	1/50	12/28891	0.0205751	0.0562748	0.0268931	Apoe	1
GO:2000562	negative regulation of CD4-positive, alpha-beta T cell proliferation	1/50	12/28891	0.0205751	0.0562748	0.0268931	Lgals9	1
GO:0007041	lysosomal transport	2/50	128/28891	0.0207695	0.0567128	0.0271025	Grn/Laptm5	2
GO:0043280	positive regulation of cysteine-type endopeptidase activity involved in apoptotic process	2/50	130/28891	0.0213795	0.0582821	0.0278524	Laptm5/Stat1	2
GO:0018958	phenol-containing compound metabolic process	2/50	132/28891	0.0219969	0.0584048	0.027911	Ly6e/Ctsb	2
GO:0048259	regulation of receptor-mediated endocytosis	2/50	132/28891	0.0219969	0.0584048	0.027911	B2m/Trf	2
GO:0000255	allantoin metabolic process	1/50	13/28891	0.0222708	0.0584048	0.027911	Pnp	1
GO:0002223	stimulatory C-type lectin receptor signaling pathway	1/50	13/28891	0.0222708	0.0584048	0.027911	Tyrobp	1
GO:0002329	pre-B cell differentiation	1/50	13/28891	0.0222708	0.0584048	0.027911	Laptm5	1
GO:0006880	intracellular sequestering of iron ion	1/50	13/28891	0.0222708	0.0584048	0.027911	Ftl1	1
GO:0007042	lysosomal lumen acidification	1/50	13/28891	0.0222708	0.0584048	0.027911	Grn	1
GO:0009163	nucleoside biosynthetic process	1/50	13/28891	0.0222708	0.0584048	0.027911	Pnp	1
GO:0010561	negative regulation of glycoprotein biosynthetic process	1/50	13/28891	0.0222708	0.0584048	0.027911	Itm2b	1
GO:0017038	protein import	1/50	13/28891	0.0222708	0.0584048	0.027911	Apoe	1
GO:0032908	regulation of transforming growth factor beta1 production	1/50	13/28891	0.0222708	0.0584048	0.027911	Tyrobp	1
GO:0034374	low-density lipoprotein particle remodeling	1/50	13/28891	0.0222708	0.0584048	0.027911	Apoe	1
GO:0034404	nucleobase-containing small molecule biosynthetic process	1/50	13/28891	0.0222708	0.0584048	0.027911	Pnp	1
GO:0048102	autophagic cell death	1/50	13/28891	0.0222708	0.0584048	0.027911	Laptm5	1
GO:0048241	epinephrine transport	1/50	13/28891	0.0222708	0.0584048	0.027911	Ly6e	1
GO:0060179	male mating behavior	1/50	13/28891	0.0222708	0.0584048	0.027911	Grn	1
GO:0070444	oligodendrocyte progenitor proliferation	1/50	13/28891	0.0222708	0.0584048	0.027911	Trf	1
GO:0097264	self proteolysis	1/50	13/28891	0.0222708	0.0584048	0.027911	Lgmn	1
GO:1900121	negative regulation of receptor binding	1/50	13/28891	0.0222708	0.0584048	0.027911	B2m	1
GO:1905671	regulation of lysosome organization	1/50	13/28891	0.0222708	0.0584048	0.027911	Grn	1
GO:1990840	response to lectin	1/50	13/28891	0.0222708	0.0584048	0.027911	Tyrobp	1
GO:1990858	cellular response to lectin	1/50	13/28891	0.0222708	0.0584048	0.027911	Tyrobp	1
GO:2000774	positive regulation of cellular senescence	1/50	13/28891	0.0222708	0.0584048	0.027911	B2m	1
GO:0015748	organophosphate ester transport	2/50	133/28891	0.0223084	0.0584048	0.027911	Apoe/Pltp	2
GO:1903052	positive regulation of proteolysis involved in protein catabolic process	2/50	133/28891	0.0223084	0.0584048	0.027911	Ctsc/Laptm5	2
GO:0050806	positive regulation of synaptic transmission	3/50	348/28891	0.0223803	0.0585005	0.0279568	Tyrobp/Apoe/Lgmn	3
GO:0071216	cellular response to biotic stimulus	3/50	349/28891	0.0225474	0.0588441	0.028121	B2m/Stat1/Pf4	3
GO:0060996	dendritic spine development	2/50	134/28891	0.0226217	0.0589448	0.0281691	Apoe/Grn	2
GO:0055074	calcium ion homeostasis	3/50	353/28891	0.0232225	0.0604152	0.0288718	Apoe/Coro1a/Ccl8	3
GO:0030282	bone mineralization	2/50	137/28891	0.0235725	0.0604396	0.0288835	Csf1r/Isg15	2
GO:0002679	respiratory burst involved in defense response	1/50	14/28891	0.0239637	0.0604396	0.0288835	Grn	1
GO:0009120	deoxyribonucleoside metabolic process	1/50	14/28891	0.0239637	0.0604396	0.0288835	Pnp	1
GO:0042983	amyloid precursor protein biosynthetic process	1/50	14/28891	0.0239637	0.0604396	0.0288835	Itm2b	1
GO:0042984	regulation of amyloid precursor protein biosynthetic process	1/50	14/28891	0.0239637	0.0604396	0.0288835	Itm2b	1
GO:0044793	negative regulation by host of viral process	1/50	14/28891	0.0239637	0.0604396	0.0288835	Ccl8	1
GO:0045060	negative thymic T cell selection	1/50	14/28891	0.0239637	0.0604396	0.0288835	Cd74	1
GO:0046598	positive regulation of viral entry into host cell	1/50	14/28891	0.0239637	0.0604396	0.0288835	Cd74	1
GO:0048680	positive regulation of axon regeneration	1/50	14/28891	0.0239637	0.0604396	0.0288835	Grn	1
GO:0061635	regulation of protein complex stability	1/50	14/28891	0.0239637	0.0604396	0.0288835	Tapbp	1
GO:0075294	positive regulation by symbiont of entry into host	1/50	14/28891	0.0239637	0.0604396	0.0288835	Cd74	1
GO:0090713	immunological memory process	1/50	14/28891	0.0239637	0.0604396	0.0288835	Fgl2	1
GO:0097113	AMPA glutamate receptor clustering	1/50	14/28891	0.0239637	0.0604396	0.0288835	Apoe	1
GO:0097577	sequestering of iron ion	1/50	14/28891	0.0239637	0.0604396	0.0288835	Ftl1	1
GO:0097688	glutamate receptor clustering	1/50	14/28891	0.0239637	0.0604396	0.0288835	Apoe	1
GO:0106014	regulation of inflammatory response to wounding	1/50	14/28891	0.0239637	0.0604396	0.0288835	Grn	1
GO:1902931	negative regulation of alcohol biosynthetic process	1/50	14/28891	0.0239637	0.0604396	0.0288835	Apoe	1
GO:2000822	regulation of behavioral fear response	1/50	14/28891	0.0239637	0.0604396	0.0288835	Apoe	1
GO:2001140	positive regulation of phospholipid transport	1/50	14/28891	0.0239637	0.0604396	0.0288835	Apoe	1
GO:2001279	regulation of unsaturated fatty acid biosynthetic process	1/50	14/28891	0.0239637	0.0604396	0.0288835	Cd74	1
GO:0040013	negative regulation of locomotion	3/50	358/28891	0.0240819	0.0606453	0.0289818	Apoe/Cd74/Bst2	3
GO:0008360	regulation of cell shape	2/50	142/28891	0.0251933	0.0617782	0.0295231	Csf1r/Coro1a	2
GO:0014013	regulation of gliogenesis	2/50	143/28891	0.0255228	0.0617782	0.0295231	Csf1r/Trf	2
GO:0006167	AMP biosynthetic process	1/50	15/28891	0.0256536	0.0617782	0.0295231	Pnp	1
GO:0006188	IMP biosynthetic process	1/50	15/28891	0.0256536	0.0617782	0.0295231	Pnp	1
GO:0009155	purine deoxyribonucleotide catabolic process	1/50	15/28891	0.0256536	0.0617782	0.0295231	Pnp	1
GO:0009169	purine ribonucleoside monophosphate catabolic process	1/50	15/28891	0.0256536	0.0617782	0.0295231	Pnp	1
GO:0009170	purine deoxyribonucleoside monophosphate metabolic process	1/50	15/28891	0.0256536	0.0617782	0.0295231	Pnp	1
GO:0010544	negative regulation of platelet activation	1/50	15/28891	0.0256536	0.0617782	0.0295231	Apoe	1
GO:0014004	microglia differentiation	1/50	15/28891	0.0256536	0.0617782	0.0295231	Csf1r	1
GO:0032372	negative regulation of sterol transport	1/50	15/28891	0.0256536	0.0617782	0.0295231	Apoe	1
GO:0032375	negative regulation of cholesterol transport	1/50	15/28891	0.0256536	0.0617782	0.0295231	Apoe	1
GO:0032905	transforming growth factor beta1 production	1/50	15/28891	0.0256536	0.0617782	0.0295231	Tyrobp	1
GO:0035627	ceramide transport	1/50	15/28891	0.0256536	0.0617782	0.0295231	Pltp	1
GO:0035729	cellular response to hepatocyte growth factor stimulus	1/50	15/28891	0.0256536	0.0617782	0.0295231	Lgmn	1
GO:0038094	Fc-gamma receptor signaling pathway	1/50	15/28891	0.0256536	0.0617782	0.0295231	Fcer1g	1
GO:0043031	negative regulation of macrophage activation	1/50	15/28891	0.0256536	0.0617782	0.0295231	Grn	1
GO:0043383	negative T cell selection	1/50	15/28891	0.0256536	0.0617782	0.0295231	Cd74	1
GO:0043518	negative regulation of DNA damage response, signal transduction by p53 class mediator	1/50	15/28891	0.0256536	0.0617782	0.0295231	Cd74	1
GO:0046085	adenosine metabolic process	1/50	15/28891	0.0256536	0.0617782	0.0295231	Pnp	1
GO:0046794	transport of virus	1/50	15/28891	0.0256536	0.0617782	0.0295231	Bst2	1
GO:0048711	positive regulation of astrocyte differentiation	1/50	15/28891	0.0256536	0.0617782	0.0295231	Csf1r	1
GO:0051152	positive regulation of smooth muscle cell differentiation	1/50	15/28891	0.0256536	0.0617782	0.0295231	Tmsb4x	1
GO:0070572	positive regulation of neuron projection regeneration	1/50	15/28891	0.0256536	0.0617782	0.0295231	Grn	1
GO:0090209	negative regulation of triglyceride metabolic process	1/50	15/28891	0.0256536	0.0617782	0.0295231	Apoe	1
GO:0097202	activation of cysteine-type endopeptidase activity	1/50	15/28891	0.0256536	0.0617782	0.0295231	Lgmn	1
GO:0097212	lysosomal membrane organization	1/50	15/28891	0.0256536	0.0617782	0.0295231	Laptm5	1
GO:0150079	negative regulation of neuroinflammatory response	1/50	15/28891	0.0256536	0.0617782	0.0295231	Grn	1
GO:1903365	regulation of fear response	1/50	15/28891	0.0256536	0.0617782	0.0295231	Apoe	1
GO:2000343	positive regulation of chemokine (C-X-C motif) ligand 2 production	1/50	15/28891	0.0256536	0.0617782	0.0295231	Cd74	1
GO:2001138	regulation of phospholipid transport	1/50	15/28891	0.0256536	0.0617782	0.0295231	Apoe	1
GO:0030278	regulation of ossification	2/50	144/28891	0.0258541	0.0621703	0.0297105	Csf1r/Isg15	2
GO:0050890	cognition	3/50	371/28891	0.0263965	0.0633823	0.0302898	B2m/Apoe/Lgmn	3
GO:0014902	myotube differentiation	2/50	146/28891	0.0265219	0.0634989	0.0303454	Csf1r/Ccl8	2
GO:0030833	regulation of actin filament polymerization	2/50	146/28891	0.0265219	0.0634989	0.0303454	Tmsb4x/Coro1a	2
GO:0006177	GMP biosynthetic process	1/50	16/28891	0.0273408	0.0639758	0.0305734	Pnp	1
GO:0006968	cellular defense response	1/50	16/28891	0.0273408	0.0639758	0.0305734	B2m	1
GO:0009128	purine nucleoside monophosphate catabolic process	1/50	16/28891	0.0273408	0.0639758	0.0305734	Pnp	1
GO:0032488	Cdc42 protein signal transduction	1/50	16/28891	0.0273408	0.0639758	0.0305734	Apoe	1
GO:0033700	phospholipid efflux	1/50	16/28891	0.0273408	0.0639758	0.0305734	Apoe	1
GO:0042454	ribonucleoside catabolic process	1/50	16/28891	0.0273408	0.0639758	0.0305734	Pnp	1
GO:0046007	negative regulation of activated T cell proliferation	1/50	16/28891	0.0273408	0.0639758	0.0305734	Laptm5	1
GO:0046415	urate metabolic process	1/50	16/28891	0.0273408	0.0639758	0.0305734	Pnp	1
GO:0046642	negative regulation of alpha-beta T cell proliferation	1/50	16/28891	0.0273408	0.0639758	0.0305734	Lgals9	1
GO:0051044	positive regulation of membrane protein ectodomain proteolysis	1/50	16/28891	0.0273408	0.0639758	0.0305734	Apoe	1
GO:0071801	regulation of podosome assembly	1/50	16/28891	0.0273408	0.0639758	0.0305734	Lcp1	1
GO:0106380	purine ribonucleotide salvage	1/50	16/28891	0.0273408	0.0639758	0.0305734	Pnp	1
GO:1902165	regulation of intrinsic apoptotic signaling pathway in response to DNA damage by p53 class mediator	1/50	16/28891	0.0273408	0.0639758	0.0305734	Cd74	1
GO:1902950	regulation of dendritic spine maintenance	1/50	16/28891	0.0273408	0.0639758	0.0305734	Apoe	1
GO:1903019	negative regulation of glycoprotein metabolic process	1/50	16/28891	0.0273408	0.0639758	0.0305734	Itm2b	1
GO:1905906	regulation of amyloid fibril formation	1/50	16/28891	0.0273408	0.0639758	0.0305734	Apoe	1
GO:0008203	cholesterol metabolic process	2/50	150/28891	0.0278785	0.0651417	0.0311306	Apoe/Npc2	2
GO:0051224	negative regulation of protein transport	2/50	151/28891	0.0282219	0.0658511	0.0314696	Apoe/Ucp2	2
GO:0001936	regulation of endothelial cell proliferation	2/50	153/28891	0.0289139	0.0665963	0.0318257	Apoe/Stat1	2
GO:0001845	phagolysosome assembly	1/50	17/28891	0.029025	0.0665963	0.0318257	Coro1a	1
GO:0002431	Fc receptor mediated stimulatory signaling pathway	1/50	17/28891	0.029025	0.0665963	0.0318257	Fcer1g	1
GO:0010832	negative regulation of myotube differentiation	1/50	17/28891	0.029025	0.0665963	0.0318257	Csf1r	1
GO:0035728	response to hepatocyte growth factor	1/50	17/28891	0.029025	0.0665963	0.0318257	Lgmn	1
GO:0040015	negative regulation of multicellular organism growth	1/50	17/28891	0.029025	0.0665963	0.0318257	Lgmn	1
GO:0042159	lipoprotein catabolic process	1/50	17/28891	0.029025	0.0665963	0.0318257	Apoe	1
GO:0045059	positive thymic T cell selection	1/50	17/28891	0.029025	0.0665963	0.0318257	Cd74	1
GO:0055089	fatty acid homeostasis	1/50	17/28891	0.029025	0.0665963	0.0318257	Apoe	1
GO:0060263	regulation of respiratory burst	1/50	17/28891	0.029025	0.0665963	0.0318257	Grn	1
GO:0061000	negative regulation of dendritic spine development	1/50	17/28891	0.029025	0.0665963	0.0318257	Apoe	1
GO:2001028	positive regulation of endothelial cell chemotaxis	1/50	17/28891	0.029025	0.0665963	0.0318257	Lgmn	1
GO:1904950	negative regulation of establishment of protein localization	2/50	155/28891	0.0296128	0.0678506	0.0324251	Apoe/Ucp2	2
GO:0051962	positive regulation of nervous system development	3/50	391/28891	0.0301836	0.068829	0.0328927	Apoe/Csf1r/Trf	3
GO:0048167	regulation of synaptic plasticity	3/50	393/28891	0.0305773	0.068829	0.0328927	Tyrobp/Apoe/Lgmn	3
GO:1902903	regulation of supramolecular fiber organization	3/50	393/28891	0.0305773	0.068829	0.0328927	Apoe/Tmsb4x/Coro1a	3
GO:0032368	regulation of lipid transport	2/50	158/28891	0.0306736	0.068829	0.0328927	Apoe/Pltp	2
GO:0002730	regulation of dendritic cell cytokine production	1/50	18/28891	0.0307064	0.068829	0.0328927	Bst2	1
GO:0002830	positive regulation of type 2 immune response	1/50	18/28891	0.0307064	0.068829	0.0328927	Cd74	1
GO:0036035	osteoclast development	1/50	18/28891	0.0307064	0.068829	0.0328927	Tyrobp	1
GO:0045655	regulation of monocyte differentiation	1/50	18/28891	0.0307064	0.068829	0.0328927	Cd74	1
GO:0061179	negative regulation of insulin secretion involved in cellular response to glucose stimulus	1/50	18/28891	0.0307064	0.068829	0.0328927	Ucp2	1
GO:0070206	protein trimerization	1/50	18/28891	0.0307064	0.068829	0.0328927	Cd74	1
GO:0098751	bone cell development	1/50	18/28891	0.0307064	0.068829	0.0328927	Tyrobp	1
GO:1900221	regulation of amyloid-beta clearance	1/50	18/28891	0.0307064	0.068829	0.0328927	Apoe	1
GO:1901659	glycosyl compound biosynthetic process	1/50	18/28891	0.0307064	0.068829	0.0328927	Pnp	1
GO:1902563	regulation of neutrophil activation	1/50	18/28891	0.0307064	0.068829	0.0328927	Grn	1
GO:1905809	negative regulation of synapse organization	1/50	18/28891	0.0307064	0.068829	0.0328927	Apoe	1
GO:2000288	positive regulation of myoblast proliferation	1/50	18/28891	0.0307064	0.068829	0.0328927	Csf1r	1
GO:1903305	regulation of regulated secretory pathway	2/50	161/28891	0.0317495	0.0708609	0.0338637	Fcer1g/Lgals9	2
GO:0010634	positive regulation of epithelial cell migration	2/50	162/28891	0.0321114	0.0708609	0.0338637	Grn/Lgmn	2
GO:1902652	secondary alcohol metabolic process	2/50	162/28891	0.0321114	0.0708609	0.0338637	Apoe/Npc2	2
GO:0001820	serotonin secretion	1/50	19/28891	0.032385	0.0708609	0.0338637	Fcer1g	1
GO:0002371	dendritic cell cytokine production	1/50	19/28891	0.032385	0.0708609	0.0338637	Bst2	1
GO:0002827	positive regulation of T-helper 1 type immune response	1/50	19/28891	0.032385	0.0708609	0.0338637	H2-Ab1	1
GO:0016322	neuron remodeling	1/50	19/28891	0.032385	0.0708609	0.0338637	C1qa	1
GO:0032261	purine nucleotide salvage	1/50	19/28891	0.032385	0.0708609	0.0338637	Pnp	1
GO:0032823	regulation of natural killer cell differentiation	1/50	19/28891	0.032385	0.0708609	0.0338637	Lgals9	1
GO:0032897	negative regulation of viral transcription	1/50	19/28891	0.032385	0.0708609	0.0338637	Ifitm3	1
GO:0038093	Fc receptor signaling pathway	1/50	19/28891	0.032385	0.0708609	0.0338637	Fcer1g	1
GO:0042415	norepinephrine metabolic process	1/50	19/28891	0.032385	0.0708609	0.0338637	Ly6e	1
GO:0045579	positive regulation of B cell differentiation	1/50	19/28891	0.032385	0.0708609	0.0338637	Pnp	1
GO:0051000	positive regulation of nitric-oxide synthase activity	1/50	19/28891	0.032385	0.0708609	0.0338637	Apoe	1
GO:0051238	sequestering of metal ion	1/50	19/28891	0.032385	0.0708609	0.0338637	Ftl1	1
GO:0090083	regulation of inclusion body assembly	1/50	19/28891	0.032385	0.0708609	0.0338637	Apoe	1
GO:1901741	positive regulation of myoblast fusion	1/50	19/28891	0.032385	0.0708609	0.0338637	Ccl8	1
GO:1902430	negative regulation of amyloid-beta formation	1/50	19/28891	0.032385	0.0708609	0.0338637	Apoe	1
GO:0016125	sterol metabolic process	2/50	163/28891	0.032475	0.0708701	0.0338681	Apoe/Npc2	2
GO:0051147	regulation of muscle cell differentiation	2/50	163/28891	0.032475	0.0708701	0.0338681	Csf1r/Tmsb4x	2
GO:0007613	memory	2/50	164/28891	0.0328402	0.0715725	0.0342037	Apoe/Lgmn	2
GO:0048638	regulation of developmental growth	3/50	405/28891	0.0329969	0.0718194	0.0343217	Apoe/Grn/Lgmn	3
GO:0007034	vacuolar transport	2/50	165/28891	0.033207	0.0721815	0.0344948	Grn/Laptm5	2
GO:0008064	regulation of actin polymerization or depolymerization	2/50	166/28891	0.0335754	0.0728864	0.0348317	Tmsb4x/Coro1a	2
GO:0031644	regulation of nervous system process	2/50	167/28891	0.0339455	0.0732659	0.035013	Ctsc/Trf	2
GO:0009159	deoxyribonucleoside monophosphate catabolic process	1/50	20/28891	0.0340607	0.0732659	0.035013	Pnp	1
GO:0030889	negative regulation of B cell proliferation	1/50	20/28891	0.0340607	0.0732659	0.035013	Tyrobp	1
GO:0043116	negative regulation of vascular permeability	1/50	20/28891	0.0340607	0.0732659	0.035013	Apoe	1
GO:0043691	reverse cholesterol transport	1/50	20/28891	0.0340607	0.0732659	0.035013	Apoe	1
GO:1902004	positive regulation of amyloid-beta formation	1/50	20/28891	0.0340607	0.0732659	0.035013	Apoe	1
GO:1905146	lysosomal protein catabolic process	1/50	20/28891	0.0340607	0.0732659	0.035013	Grn	1
GO:0032535	regulation of cellular component size	3/50	411/28891	0.0342434	0.0735632	0.0351551	Apoe/Tmsb4x/Coro1a	3
GO:0030832	regulation of actin filament length	2/50	169/28891	0.0346904	0.0744266	0.0355677	Tmsb4x/Coro1a	2
GO:0016482	cytosolic transport	2/50	170/28891	0.0350652	0.075036	0.0358589	Laptm5/Coro1a	2
GO:0030041	actin filament polymerization	2/50	170/28891	0.0350652	0.075036	0.0358589	Tmsb4x/Coro1a	2
GO:0006590	thyroid hormone generation	1/50	21/28891	0.0357335	0.0756818	0.0361675	Ctsb	1
GO:0006896	Golgi to vacuole transport	1/50	21/28891	0.0357335	0.0756818	0.0361675	Laptm5	1
GO:0034377	plasma lipoprotein particle assembly	1/50	21/28891	0.0357335	0.0756818	0.0361675	Apoe	1
GO:0043117	positive regulation of vascular permeability	1/50	21/28891	0.0357335	0.0756818	0.0361675	Apoe	1
GO:0045540	regulation of cholesterol biosynthetic process	1/50	21/28891	0.0357335	0.0756818	0.0361675	Apoe	1
GO:0045649	regulation of macrophage differentiation	1/50	21/28891	0.0357335	0.0756818	0.0361675	C1qc	1
GO:0106118	regulation of sterol biosynthetic process	1/50	21/28891	0.0357335	0.0756818	0.0361675	Apoe	1
GO:0150104	transport across blood-brain barrier	1/50	21/28891	0.0357335	0.0756818	0.0361675	Apoe	1
GO:1903034	regulation of response to wounding	2/50	174/28891	0.0365805	0.0770457	0.0368193	Apoe/Grn	2
GO:0001935	endothelial cell proliferation	2/50	175/28891	0.0369632	0.0770457	0.0368193	Apoe/Stat1	2
GO:0007596	blood coagulation	2/50	175/28891	0.0369632	0.0770457	0.0368193	Apoe/Fcer1g	2
GO:0030900	forebrain development	3/50	425/28891	0.0372465	0.0770457	0.0368193	Tyrobp/B2m/Csf1r	3
GO:0051494	negative regulation of cytoskeleton organization	2/50	176/28891	0.0373475	0.0770457	0.0368193	Tmsb4x/Coro1a	2
GO:0002327	immature B cell differentiation	1/50	22/28891	0.0374035	0.0770457	0.0368193	Laptm5	1
GO:0006541	glutamine metabolic process	1/50	22/28891	0.0374035	0.0770457	0.0368193	Ucp2	1
GO:0007039	protein catabolic process in the vacuole	1/50	22/28891	0.0374035	0.0770457	0.0368193	Grn	1
GO:0009151	purine deoxyribonucleotide metabolic process	1/50	22/28891	0.0374035	0.0770457	0.0368193	Pnp	1
GO:0009158	ribonucleoside monophosphate catabolic process	1/50	22/28891	0.0374035	0.0770457	0.0368193	Pnp	1
GO:0009164	nucleoside catabolic process	1/50	22/28891	0.0374035	0.0770457	0.0368193	Pnp	1
GO:0010232	vascular transport	1/50	22/28891	0.0374035	0.0770457	0.0368193	Apoe	1
GO:0030220	platelet formation	1/50	22/28891	0.0374035	0.0770457	0.0368193	Csf1r	1
GO:0030852	regulation of granulocyte differentiation	1/50	22/28891	0.0374035	0.0770457	0.0368193	C1qc	1
GO:0032693	negative regulation of interleukin-10 production	1/50	22/28891	0.0374035	0.0770457	0.0368193	Tyrobp	1
GO:0035751	regulation of lysosomal lumen pH	1/50	22/28891	0.0374035	0.0770457	0.0368193	Grn	1
GO:0043101	purine-containing compound salvage	1/50	22/28891	0.0374035	0.0770457	0.0368193	Pnp	1
GO:0048245	eosinophil chemotaxis	1/50	22/28891	0.0374035	0.0770457	0.0368193	Ccl8	1
GO:0072578	neurotransmitter-gated ion channel clustering	1/50	22/28891	0.0374035	0.0770457	0.0368193	Apoe	1
GO:0090205	positive regulation of cholesterol metabolic process	1/50	22/28891	0.0374035	0.0770457	0.0368193	Apoe	1
GO:1902254	negative regulation of intrinsic apoptotic signaling pathway by p53 class mediator	1/50	22/28891	0.0374035	0.0770457	0.0368193	Cd74	1
GO:1902992	negative regulation of amyloid precursor protein catabolic process	1/50	22/28891	0.0374035	0.0770457	0.0368193	Apoe	1
GO:2001235	positive regulation of apoptotic signaling pathway	2/50	177/28891	0.0377333	0.0776282	0.0370977	Ctss/Ctsc	2
GO:0050817	coagulation	2/50	178/28891	0.0381207	0.0783276	0.0374319	Apoe/Fcer1g	2
GO:0007599	hemostasis	2/50	179/28891	0.0385096	0.0789056	0.0377082	Apoe/Fcer1g	2
GO:0042886	amide transport	3/50	432/28891	0.0387975	0.0789056	0.0377082	Cd74/Pltp/Ucp2	3
GO:0000303	response to superoxide	1/50	23/28891	0.0390707	0.0789056	0.0377082	Ucp2	1
GO:0006144	purine nucleobase metabolic process	1/50	23/28891	0.0390707	0.0789056	0.0377082	Pnp	1
GO:0009168	purine ribonucleoside monophosphate biosynthetic process	1/50	23/28891	0.0390707	0.0789056	0.0377082	Pnp	1
GO:0043605	amide catabolic process	1/50	23/28891	0.0390707	0.0789056	0.0377082	Pnp	1
GO:0044827	modulation by host of viral genome replication	1/50	23/28891	0.0390707	0.0789056	0.0377082	Ccl8	1
GO:0045217	cell-cell junction maintenance	1/50	23/28891	0.0390707	0.0789056	0.0377082	Csf1r	1
GO:0051043	regulation of membrane protein ectodomain proteolysis	1/50	23/28891	0.0390707	0.0789056	0.0377082	Apoe	1
GO:0060333	type II interferon-mediated signaling pathway	1/50	23/28891	0.0390707	0.0789056	0.0377082	Stat1	1
GO:0071800	podosome assembly	1/50	23/28891	0.0390707	0.0789056	0.0377082	Lcp1	1
GO:1900120	regulation of receptor binding	1/50	23/28891	0.0390707	0.0789056	0.0377082	B2m	1
GO:2000291	regulation of myoblast proliferation	1/50	23/28891	0.0390707	0.0789056	0.0377082	Csf1r	1
GO:2001026	regulation of endothelial cell chemotaxis	1/50	23/28891	0.0390707	0.0789056	0.0377082	Lgmn	1
GO:2001233	regulation of apoptotic signaling pathway	3/50	437/28891	0.0399255	0.0805334	0.0384861	Ctss/Ctsc/Cd74	3
GO:0031214	biomineral tissue development	2/50	184/28891	0.040477	0.0808826	0.038653	Csf1r/Isg15	2
GO:0055088	lipid homeostasis	2/50	184/28891	0.040477	0.0808826	0.038653	Apoe/Npc2	2
GO:0002757	immune response-activating signaling pathway	3/50	440/28891	0.0406102	0.0808826	0.038653	Tyrobp/Fcer1g/Laptm5	3
GO:0000305	response to oxygen radical	1/50	24/28891	0.0407351	0.0808826	0.038653	Ucp2	1
GO:0006706	steroid catabolic process	1/50	24/28891	0.0407351	0.0808826	0.038653	Apoe	1
GO:0031645	negative regulation of nervous system process	1/50	24/28891	0.0407351	0.0808826	0.038653	Ctsc	1
GO:0033033	negative regulation of myeloid cell apoptotic process	1/50	24/28891	0.0407351	0.0808826	0.038653	Fcer1g	1
GO:0036344	platelet morphogenesis	1/50	24/28891	0.0407351	0.0808826	0.038653	Csf1r	1
GO:0042026	protein refolding	1/50	24/28891	0.0407351	0.0808826	0.038653	B2m	1
GO:0043173	nucleotide salvage	1/50	24/28891	0.0407351	0.0808826	0.038653	Pnp	1
GO:0045591	positive regulation of regulatory T cell differentiation	1/50	24/28891	0.0407351	0.0808826	0.038653	Lgals9	1
GO:0046037	GMP metabolic process	1/50	24/28891	0.0407351	0.0808826	0.038653	Pnp	1
GO:0046040	IMP metabolic process	1/50	24/28891	0.0407351	0.0808826	0.038653	Pnp	1
GO:0045834	positive regulation of lipid metabolic process	2/50	185/28891	0.040875	0.0810631	0.0387392	Apoe/Cd74	2
GO:0062013	positive regulation of small molecule metabolic process	2/50	186/28891	0.0412745	0.0817573	0.0390709	Apoe/Cd74	2
GO:0006869	lipid transport	3/50	445/28891	0.0417648	0.0824961	0.039424	Apoe/Pltp/Npc2	3
GO:0007035	vacuolar acidification	1/50	25/28891	0.0423966	0.0824961	0.039424	Grn	1
GO:0009125	nucleoside monophosphate catabolic process	1/50	25/28891	0.0423966	0.0824961	0.039424	Pnp	1
GO:0009127	purine nucleoside monophosphate biosynthetic process	1/50	25/28891	0.0423966	0.0824961	0.039424	Pnp	1
GO:0010759	positive regulation of macrophage chemotaxis	1/50	25/28891	0.0423966	0.0824961	0.039424	Csf1r	1
GO:0010894	negative regulation of steroid biosynthetic process	1/50	25/28891	0.0423966	0.0824961	0.039424	Apoe	1
GO:0030325	adrenal gland development	1/50	25/28891	0.0423966	0.0824961	0.039424	Ly6e	1
GO:0032930	positive regulation of superoxide anion generation	1/50	25/28891	0.0423966	0.0824961	0.039424	Tyrobp	1
GO:0033008	positive regulation of mast cell activation involved in immune response	1/50	25/28891	0.0423966	0.0824961	0.039424	Fcer1g	1
GO:0043306	positive regulation of mast cell degranulation	1/50	25/28891	0.0423966	0.0824961	0.039424	Fcer1g	1
GO:0044090	positive regulation of vacuole organization	1/50	25/28891	0.0423966	0.0824961	0.039424	Grn	1
GO:0046697	decidualization	1/50	25/28891	0.0423966	0.0824961	0.039424	Ctsb	1
GO:0050860	negative regulation of T cell receptor signaling pathway	1/50	25/28891	0.0423966	0.0824961	0.039424	Laptm5	1
GO:1901739	regulation of myoblast fusion	1/50	25/28891	0.0423966	0.0824961	0.039424	Ccl8	1
GO:1903306	negative regulation of regulated secretory pathway	1/50	25/28891	0.0423966	0.0824961	0.039424	Lgals9	1
GO:0050731	positive regulation of peptidyl-tyrosine phosphorylation	2/50	189/28891	0.042482	0.0825649	0.0394569	Csf1r/Cd74	2
GO:1905952	regulation of lipid localization	2/50	190/28891	0.0428874	0.0832515	0.039785	Apoe/Pltp	2
GO:0002764	immune response-regulating signaling pathway	3/50	450/28891	0.042936	0.0832515	0.039785	Tyrobp/Fcer1g/Laptm5	3
GO:0042552	myelination	2/50	191/28891	0.0432943	0.0838477	0.04007	Ctsc/Trf	2
GO:0002726	positive regulation of T cell cytokine production	1/50	26/28891	0.0440553	0.084138	0.0402087	B2m	1
GO:0009110	vitamin biosynthetic process	1/50	26/28891	0.0440553	0.084138	0.0402087	Pltp	1
GO:0019068	virion assembly	1/50	26/28891	0.0440553	0.084138	0.0402087	Apoe	1
GO:0031643	positive regulation of myelination	1/50	26/28891	0.0440553	0.084138	0.0402087	Trf	1
GO:0032703	negative regulation of interleukin-2 production	1/50	26/28891	0.0440553	0.084138	0.0402087	Laptm5	1
GO:0046386	deoxyribose phosphate catabolic process	1/50	26/28891	0.0440553	0.084138	0.0402087	Pnp	1
GO:0046782	regulation of viral transcription	1/50	26/28891	0.0440553	0.084138	0.0402087	Ifitm3	1
GO:0065005	protein-lipid complex assembly	1/50	26/28891	0.0440553	0.084138	0.0402087	Apoe	1
GO:0072677	eosinophil migration	1/50	26/28891	0.0440553	0.084138	0.0402087	Ccl8	1
GO:1902230	negative regulation of intrinsic apoptotic signaling pathway in response to DNA damage	1/50	26/28891	0.0440553	0.084138	0.0402087	Cd74	1
GO:1902993	positive regulation of amyloid precursor protein catabolic process	1/50	26/28891	0.0440553	0.084138	0.0402087	Apoe	1
GO:2000561	regulation of CD4-positive, alpha-beta T cell proliferation	1/50	26/28891	0.0440553	0.084138	0.0402087	Lgals9	1
GO:0007272	ensheathment of neurons	2/50	194/28891	0.0445236	0.0848362	0.0405424	Ctsc/Trf	2
GO:0008366	axon ensheathment	2/50	194/28891	0.0445236	0.0848362	0.0405424	Ctsc/Trf	2
GO:0010959	regulation of metal ion transport	3/50	461/28891	0.0455706	0.0860129	0.0411047	B2m/Trf/Coro1a	3
GO:0009264	deoxyribonucleotide catabolic process	1/50	27/28891	0.0457112	0.0860129	0.0411047	Pnp	1
GO:0021542	dentate gyrus development	1/50	27/28891	0.0457112	0.0860129	0.0411047	Csf1r	1
GO:0034656	nucleobase-containing small molecule catabolic process	1/50	27/28891	0.0457112	0.0860129	0.0411047	Pnp	1
GO:0035739	CD4-positive, alpha-beta T cell proliferation	1/50	27/28891	0.0457112	0.0860129	0.0411047	Lgals9	1
GO:0035988	chondrocyte proliferation	1/50	27/28891	0.0457112	0.0860129	0.0411047	Grn	1
GO:0045939	negative regulation of steroid metabolic process	1/50	27/28891	0.0457112	0.0860129	0.0411047	Apoe	1
GO:0060339	negative regulation of type I interferon-mediated signaling pathway	1/50	27/28891	0.0457112	0.0860129	0.0411047	Isg15	1
GO:0060391	positive regulation of SMAD protein signal transduction	1/50	27/28891	0.0457112	0.0860129	0.0411047	Lgals9	1
GO:0070841	inclusion body assembly	1/50	27/28891	0.0457112	0.0860129	0.0411047	Apoe	1
GO:0008154	actin polymerization or depolymerization	2/50	197/28891	0.0457659	0.0860129	0.0411047	Tmsb4x/Coro1a	2
GO:0051099	positive regulation of binding	2/50	197/28891	0.0457659	0.0860129	0.0411047	B2m/Apoe	2
GO:0042692	muscle cell differentiation	3/50	468/28891	0.0472884	0.0877195	0.0419202	Csf1r/Tmsb4x/Ccl8	3
GO:0002903	negative regulation of B cell apoptotic process	1/50	28/28891	0.0473643	0.0877195	0.0419202	Cd74	1
GO:0015740	C4-dicarboxylate transport	1/50	28/28891	0.0473643	0.0877195	0.0419202	Ucp2	1
GO:0032727	positive regulation of interferon-alpha production	1/50	28/28891	0.0473643	0.0877195	0.0419202	Stat1	1
GO:0045061	thymic T cell selection	1/50	28/28891	0.0473643	0.0877195	0.0419202	Cd74	1
GO:0045723	positive regulation of fatty acid biosynthetic process	1/50	28/28891	0.0473643	0.0877195	0.0419202	Cd74	1
GO:0045780	positive regulation of bone resorption	1/50	28/28891	0.0473643	0.0877195	0.0419202	Trf	1
GO:0046039	GTP metabolic process	1/50	28/28891	0.0473643	0.0877195	0.0419202	Pnp	1
GO:0046128	purine ribonucleoside metabolic process	1/50	28/28891	0.0473643	0.0877195	0.0419202	Pnp	1
GO:0090026	positive regulation of monocyte chemotaxis	1/50	28/28891	0.0473643	0.0877195	0.0419202	Lgmn	1
GO:0097062	dendritic spine maintenance	1/50	28/28891	0.0473643	0.0877195	0.0419202	Apoe	1
GO:0099558	maintenance of synapse structure	1/50	28/28891	0.0473643	0.0877195	0.0419202	Grn	1
GO:1903902	positive regulation of viral life cycle	1/50	28/28891	0.0473643	0.0877195	0.0419202	Cd74	1
GO:0006622	protein targeting to lysosome	1/50	29/28891	0.0490145	0.089869	0.0429475	Laptm5	1
GO:0010878	cholesterol storage	1/50	29/28891	0.0490145	0.089869	0.0429475	Npc2	1
GO:0032770	positive regulation of monooxygenase activity	1/50	29/28891	0.0490145	0.089869	0.0429475	Apoe	1
GO:0032928	regulation of superoxide anion generation	1/50	29/28891	0.0490145	0.089869	0.0429475	Tyrobp	1
GO:0034755	iron ion transmembrane transport	1/50	29/28891	0.0490145	0.089869	0.0429475	Trf	1
GO:0046033	AMP metabolic process	1/50	29/28891	0.0490145	0.089869	0.0429475	Pnp	1
GO:0072567	chemokine (C-X-C motif) ligand 2 production	1/50	29/28891	0.0490145	0.089869	0.0429475	Cd74	1
GO:0090382	phagosome maturation	1/50	29/28891	0.0490145	0.089869	0.0429475	Coro1a	1
GO:2000341	regulation of chemokine (C-X-C motif) ligand 2 production	1/50	29/28891	0.0490145	0.089869	0.0429475	Cd74	1
GO:0032271	regulation of protein polymerization	2/50	206/28891	0.049569	0.090785	0.0433852	Tmsb4x/Coro1a	2
GO:0007259	receptor signaling pathway via JAK-STAT	2/50	208/28891	0.0504294	0.0922584	0.0440893	Csf1r/Stat1	2
GO:0010742	macrophage derived foam cell differentiation	1/50	30/28891	0.050662	0.0922752	0.0440974	Stat1	1
GO:0030224	monocyte differentiation	1/50	30/28891	0.050662	0.0922752	0.0440974	Cd74	1
GO:0045730	respiratory burst	1/50	30/28891	0.050662	0.0922752	0.0440974	Grn	1
GO:1901658	glycosyl compound catabolic process	1/50	30/28891	0.050662	0.0922752	0.0440974	Pnp	1
GO:1990138	neuron projection extension	2/50	211/28891	0.05173	0.0941167	0.0449774	Apoe/Csf1r	2
GO:0021953	central nervous system neuron differentiation	2/50	212/28891	0.0521663	0.0941292	0.0449834	B2m/Csf1r	2
GO:0043281	regulation of cysteine-type endopeptidase activity involved in apoptotic process	2/50	212/28891	0.0521663	0.0941292	0.0449834	Laptm5/Stat1	2
GO:0001832	blastocyst growth	1/50	31/28891	0.0523067	0.0941292	0.0449834	Grn	1
GO:0009162	deoxyribonucleoside monophosphate metabolic process	1/50	31/28891	0.0523067	0.0941292	0.0449834	Pnp	1
GO:0032367	intracellular cholesterol transport	1/50	31/28891	0.0523067	0.0941292	0.0449834	Npc2	1
GO:0035767	endothelial cell chemotaxis	1/50	31/28891	0.0523067	0.0941292	0.0449834	Lgmn	1
GO:0050858	negative regulation of antigen receptor-mediated signaling pathway	1/50	31/28891	0.0523067	0.0941292	0.0449834	Laptm5	1
GO:0051450	myoblast proliferation	1/50	31/28891	0.0523067	0.0941292	0.0449834	Csf1r	1
GO:0070233	negative regulation of T cell apoptotic process	1/50	31/28891	0.0523067	0.0941292	0.0449834	Pnp	1
GO:1905523	positive regulation of macrophage migration	1/50	31/28891	0.0523067	0.0941292	0.0449834	Csf1r	1
GO:0031396	regulation of protein ubiquitination	2/50	213/28891	0.0526038	0.094561	0.0451897	Laptm5/Isg15	2
GO:0031334	positive regulation of protein-containing complex assembly	2/50	214/28891	0.0530427	0.0952463	0.0455172	Isg15/Lcp1	2
GO:0097696	receptor signaling pathway via STAT	2/50	216/28891	0.0539245	0.0957283	0.0457475	Csf1r/Stat1	2
GO:0001516	prostaglandin biosynthetic process	1/50	32/28891	0.0539486	0.0957283	0.0457475	Cd74	1
GO:0001780	neutrophil homeostasis	1/50	32/28891	0.0539486	0.0957283	0.0457475	Csf1r	1
GO:0006837	serotonin transport	1/50	32/28891	0.0539486	0.0957283	0.0457475	Fcer1g	1
GO:0007263	nitric oxide mediated signal transduction	1/50	32/28891	0.0539486	0.0957283	0.0457475	Apoe	1
GO:0046457	prostanoid biosynthetic process	1/50	32/28891	0.0539486	0.0957283	0.0457475	Cd74	1
GO:0060586	multicellular organismal-level iron ion homeostasis	1/50	32/28891	0.0539486	0.0957283	0.0457475	B2m	1
GO:0090077	foam cell differentiation	1/50	32/28891	0.0539486	0.0957283	0.0457475	Stat1	1
GO:1900273	positive regulation of long-term synaptic potentiation	1/50	32/28891	0.0539486	0.0957283	0.0457475	Lgmn	1
GO:1901185	negative regulation of ERBB signaling pathway	1/50	32/28891	0.0539486	0.0957283	0.0457475	Lgmn	1
GO:1902683	regulation of receptor localization to synapse	1/50	32/28891	0.0539486	0.0957283	0.0457475	Tyrobp	1
GO:0043122	regulation of canonical NF-kappaB signal transduction	2/50	217/28891	0.0543674	0.0963679	0.0460532	Cd74/Stat1	2
GO:0002230	positive regulation of defense response to virus by host	1/50	33/28891	0.0555876	0.0973815	0.0465376	Stat1	1
GO:0002825	regulation of T-helper 1 type immune response	1/50	33/28891	0.0555876	0.0973815	0.0465376	H2-Ab1	1
GO:0009156	ribonucleoside monophosphate biosynthetic process	1/50	33/28891	0.0555876	0.0973815	0.0465376	Pnp	1
GO:0031338	regulation of vesicle fusion	1/50	33/28891	0.0555876	0.0973815	0.0465376	Coro1a	1
GO:0032647	regulation of interferon-alpha production	1/50	33/28891	0.0555876	0.0973815	0.0465376	Stat1	1
GO:0035094	response to nicotine	1/50	33/28891	0.0555876	0.0973815	0.0465376	B2m	1
GO:0050999	regulation of nitric-oxide synthase activity	1/50	33/28891	0.0555876	0.0973815	0.0465376	Apoe	1
GO:0051085	chaperone cofactor-dependent protein refolding	1/50	33/28891	0.0555876	0.0973815	0.0465376	Cd74	1
GO:0051150	regulation of smooth muscle cell differentiation	1/50	33/28891	0.0555876	0.0973815	0.0465376	Tmsb4x	1
GO:0090594	inflammatory response to wounding	1/50	33/28891	0.0555876	0.0973815	0.0465376	Grn	1
GO:1901797	negative regulation of signal transduction by p53 class mediator	1/50	33/28891	0.0555876	0.0973815	0.0465376	Cd74	1
GO:0046890	regulation of lipid biosynthetic process	2/50	222/28891	0.0566011	0.0990519	0.0473359	Apoe/Cd74	2
GO:0002828	regulation of type 2 immune response	1/50	34/28891	0.057224	0.0995095	0.0475545	Cd74	1
GO:0009119	ribonucleoside metabolic process	1/50	34/28891	0.057224	0.0995095	0.0475545	Pnp	1
GO:0010758	regulation of macrophage chemotaxis	1/50	34/28891	0.057224	0.0995095	0.0475545	Csf1r	1
GO:0032366	intracellular sterol transport	1/50	34/28891	0.057224	0.0995095	0.0475545	Npc2	1
GO:0042278	purine nucleoside metabolic process	1/50	34/28891	0.057224	0.0995095	0.0475545	Pnp	1
GO:0071353	cellular response to interleukin-4	1/50	34/28891	0.057224	0.0995095	0.0475545	Coro1a	1
GO:0048839	inner ear development	2/50	224/28891	0.0575036	0.0998905	0.0477366	H2-K1/C1qb	2
GO:0061351	neural precursor cell proliferation	2/50	225/28891	0.0579567	0.100572	0.0480623	Grn/Trf	2
GO:0017157	regulation of exocytosis	2/50	226/28891	0.0584111	0.101254	0.0483883	Fcer1g/Lgals9	2
GO:0002719	negative regulation of cytokine production involved in immune response	1/50	35/28891	0.0588575	0.10139	0.048453	Bst2	1
GO:0002902	regulation of B cell apoptotic process	1/50	35/28891	0.0588575	0.10139	0.048453	Cd74	1
GO:0048679	regulation of axon regeneration	1/50	35/28891	0.0588575	0.10139	0.048453	Grn	1
GO:0071404	cellular response to low-density lipoprotein particle stimulus	1/50	35/28891	0.0588575	0.10139	0.048453	Fcer1g	1
GO:0090023	positive regulation of neutrophil chemotaxis	1/50	35/28891	0.0588575	0.10139	0.048453	Cd74	1
GO:0090322	regulation of superoxide metabolic process	1/50	35/28891	0.0588575	0.10139	0.048453	Tyrobp	1
GO:0043393	regulation of protein binding	2/50	228/28891	0.0593237	0.102086	0.0487859	B2m/Apoe	2
GO:0001779	natural killer cell differentiation	1/50	36/28891	0.0604882	0.102805	0.0491295	Lgals9	1
GO:0001893	maternal placenta development	1/50	36/28891	0.0604882	0.102805	0.0491295	Ctsb	1
GO:0009112	nucleobase metabolic process	1/50	36/28891	0.0604882	0.102805	0.0491295	Pnp	1
GO:0032369	negative regulation of lipid transport	1/50	36/28891	0.0604882	0.102805	0.0491295	Apoe	1
GO:0032607	interferon-alpha production	1/50	36/28891	0.0604882	0.102805	0.0491295	Stat1	1
GO:0043094	cellular metabolic compound salvage	1/50	36/28891	0.0604882	0.102805	0.0491295	Pnp	1
GO:0043537	negative regulation of blood vessel endothelial cell migration	1/50	36/28891	0.0604882	0.102805	0.0491295	Apoe	1
GO:0048710	regulation of astrocyte differentiation	1/50	36/28891	0.0604882	0.102805	0.0491295	Csf1r	1
GO:0070670	response to interleukin-4	1/50	36/28891	0.0604882	0.102805	0.0491295	Coro1a	1
GO:0090025	regulation of monocyte chemotaxis	1/50	36/28891	0.0604882	0.102805	0.0491295	Lgmn	1
GO:1902253	regulation of intrinsic apoptotic signaling pathway by p53 class mediator	1/50	36/28891	0.0604882	0.102805	0.0491295	Cd74	1
GO:2000515	negative regulation of CD4-positive, alpha-beta T cell activation	1/50	36/28891	0.0604882	0.102805	0.0491295	Lgals9	1
GO:0002724	regulation of T cell cytokine production	1/50	37/28891	0.0621162	0.104497	0.049938	B2m	1
GO:0006775	fat-soluble vitamin metabolic process	1/50	37/28891	0.0621162	0.104497	0.049938	Pltp	1
GO:0019934	cGMP-mediated signaling	1/50	37/28891	0.0621162	0.104497	0.049938	Apoe	1
GO:0033005	positive regulation of mast cell activation	1/50	37/28891	0.0621162	0.104497	0.049938	Fcer1g	1
GO:0043302	positive regulation of leukocyte degranulation	1/50	37/28891	0.0621162	0.104497	0.049938	Fcer1g	1
GO:0043516	regulation of DNA damage response, signal transduction by p53 class mediator	1/50	37/28891	0.0621162	0.104497	0.049938	Cd74	1
GO:0045920	negative regulation of exocytosis	1/50	37/28891	0.0621162	0.104497	0.049938	Lgals9	1
GO:0046164	alcohol catabolic process	1/50	37/28891	0.0621162	0.104497	0.049938	Apoe	1
GO:0071624	positive regulation of granulocyte chemotaxis	1/50	37/28891	0.0621162	0.104497	0.049938	Cd74	1
GO:0097242	amyloid-beta clearance	1/50	37/28891	0.0621162	0.104497	0.049938	Apoe	1
GO:0009167	purine ribonucleoside monophosphate metabolic process	1/50	38/28891	0.0637415	0.106257	0.0507792	Pnp	1
GO:0033032	regulation of myeloid cell apoptotic process	1/50	38/28891	0.0637415	0.106257	0.0507792	Fcer1g	1
GO:0043304	regulation of mast cell degranulation	1/50	38/28891	0.0637415	0.106257	0.0507792	Fcer1g	1
GO:0045577	regulation of B cell differentiation	1/50	38/28891	0.0637415	0.106257	0.0507792	Pnp	1
GO:0051084	'de novo' post-translational protein folding	1/50	38/28891	0.0637415	0.106257	0.0507792	Cd74	1
GO:0051125	regulation of actin nucleation	1/50	38/28891	0.0637415	0.106257	0.0507792	Coro1a	1
GO:0061098	positive regulation of protein tyrosine kinase activity	1/50	38/28891	0.0637415	0.106257	0.0507792	Csf1r	1
GO:1902229	regulation of intrinsic apoptotic signaling pathway in response to DNA damage	1/50	38/28891	0.0637415	0.106257	0.0507792	Cd74	1
GO:1904646	cellular response to amyloid-beta	1/50	38/28891	0.0637415	0.106257	0.0507792	Lgmn	1
GO:0010976	positive regulation of neuron projection development	2/50	239/28891	0.0644305	0.107298	0.0512764	Apoe/Grn	2
GO:0006458	'de novo' protein folding	1/50	39/28891	0.0653639	0.107981	0.0516031	Cd74	1
GO:0032438	melanosome organization	1/50	39/28891	0.0653639	0.107981	0.0516031	Apoe	1
GO:0034381	plasma lipoprotein particle clearance	1/50	39/28891	0.0653639	0.107981	0.0516031	Apoe	1
GO:0042403	thyroid hormone metabolic process	1/50	39/28891	0.0653639	0.107981	0.0516031	Ctsb	1
GO:0045940	positive regulation of steroid metabolic process	1/50	39/28891	0.0653639	0.107981	0.0516031	Apoe	1
GO:0055090	acylglycerol homeostasis	1/50	39/28891	0.0653639	0.107981	0.0516031	Apoe	1
GO:0070328	triglyceride homeostasis	1/50	39/28891	0.0653639	0.107981	0.0516031	Apoe	1
GO:1902003	regulation of amyloid-beta formation	1/50	39/28891	0.0653639	0.107981	0.0516031	Apoe	1
GO:1903828	negative regulation of protein localization	2/50	244/28891	0.0667997	0.109779	0.0524621	Apoe/Ucp2	2
GO:0001835	blastocyst hatching	1/50	40/28891	0.0669836	0.109779	0.0524621	Grn	1
GO:0035188	hatching	1/50	40/28891	0.0669836	0.109779	0.0524621	Grn	1
GO:0045589	regulation of regulatory T cell differentiation	1/50	40/28891	0.0669836	0.109779	0.0524621	Lgals9	1
GO:0048753	pigment granule organization	1/50	40/28891	0.0669836	0.109779	0.0524621	Apoe	1
GO:0070570	regulation of neuron projection regeneration	1/50	40/28891	0.0669836	0.109779	0.0524621	Grn	1
GO:0071634	regulation of transforming growth factor beta production	1/50	40/28891	0.0669836	0.109779	0.0524621	Tyrobp	1
GO:0071684	organism emergence from protective structure	1/50	40/28891	0.0669836	0.109779	0.0524621	Grn	1
GO:0009126	purine nucleoside monophosphate metabolic process	1/50	41/28891	0.0686006	0.111874	0.0534633	Pnp	1
GO:0032743	positive regulation of interleukin-2 production	1/50	41/28891	0.0686006	0.111874	0.0534633	Pnp	1
GO:0033006	regulation of mast cell activation involved in immune response	1/50	41/28891	0.0686006	0.111874	0.0534633	Fcer1g	1
GO:0043368	positive T cell selection	1/50	41/28891	0.0686006	0.111874	0.0534633	Cd74	1
GO:0071711	basement membrane organization	1/50	41/28891	0.0686006	0.111874	0.0534633	Ctss	1
GO:1901617	organic hydroxy compound biosynthetic process	2/50	248/28891	0.0687159	0.111951	0.0535004	Apoe/Pltp	2
GO:1903320	regulation of protein modification by small protein conjugation or removal	2/50	249/28891	0.0691978	0.112625	0.0538225	Laptm5/Isg15	2
GO:0009154	purine ribonucleotide catabolic process	1/50	42/28891	0.0702148	0.11372	0.0543458	Pnp	1
GO:0010737	protein kinase A signaling	1/50	42/28891	0.0702148	0.11372	0.0543458	Lcp1	1
GO:0010803	regulation of tumor necrosis factor-mediated signaling pathway	1/50	42/28891	0.0702148	0.11372	0.0543458	Laptm5	1
GO:0038179	neurotrophin signaling pathway	1/50	42/28891	0.0702148	0.11372	0.0543458	Coro1a	1
GO:0071604	transforming growth factor beta production	1/50	42/28891	0.0702148	0.11372	0.0543458	Tyrobp	1
GO:0099173	postsynapse organization	2/50	252/28891	0.0706503	0.114314	0.0546293	Apoe/Lgmn	2
GO:0006636	unsaturated fatty acid biosynthetic process	1/50	43/28891	0.0718263	0.115425	0.0551605	Cd74	1
GO:0007616	long-term memory	1/50	43/28891	0.0718263	0.115425	0.0551605	Apoe	1
GO:0009124	nucleoside monophosphate biosynthetic process	1/50	43/28891	0.0718263	0.115425	0.0551605	Pnp	1
GO:0042832	defense response to protozoan	1/50	43/28891	0.0718263	0.115425	0.0551605	Pf4	1
GO:0043277	apoptotic cell clearance	1/50	43/28891	0.0718263	0.115425	0.0551605	Tyrobp	1
GO:0090022	regulation of neutrophil chemotaxis	1/50	43/28891	0.0718263	0.115425	0.0551605	Cd74	1
GO:1905710	positive regulation of membrane permeability	1/50	43/28891	0.0718263	0.115425	0.0551605	Laptm5	1
GO:0043583	ear development	2/50	257/28891	0.0730933	0.116986	0.0559065	H2-K1/C1qb	2
GO:0072593	reactive oxygen species metabolic process	2/50	257/28891	0.0730933	0.116986	0.0559065	Tyrobp/Ucp2	2
GO:0001782	B cell homeostasis	1/50	44/28891	0.073435	0.116986	0.0559065	Cd74	1
GO:0002021	response to dietary excess	1/50	44/28891	0.073435	0.116986	0.0559065	Apoe	1
GO:0010559	regulation of glycoprotein biosynthetic process	1/50	44/28891	0.073435	0.116986	0.0559065	Itm2b	1
GO:0032735	positive regulation of interleukin-12 production	1/50	44/28891	0.073435	0.116986	0.0559065	Laptm5	1
GO:0046006	regulation of activated T cell proliferation	1/50	44/28891	0.073435	0.116986	0.0559065	Laptm5	1
GO:0051154	negative regulation of striated muscle cell differentiation	1/50	44/28891	0.073435	0.116986	0.0559065	Csf1r	1
GO:1904645	response to amyloid-beta	1/50	44/28891	0.073435	0.116986	0.0559065	Lgmn	1
GO:0002520	immune system development	2/50	258/28891	0.0735853	0.117	0.055913	H2-D1/H2-K1	2
GO:0007249	canonical NF-kappaB signal transduction	2/50	258/28891	0.0735853	0.117	0.055913	Cd74/Stat1	2
GO:0006509	membrane protein ectodomain proteolysis	1/50	45/28891	0.075041	0.118177	0.0564756	Apoe	1
GO:0009394	2'-deoxyribonucleotide metabolic process	1/50	45/28891	0.075041	0.118177	0.0564756	Pnp	1
GO:0019692	deoxyribose phosphate metabolic process	1/50	45/28891	0.075041	0.118177	0.0564756	Pnp	1
GO:0032365	intracellular lipid transport	1/50	45/28891	0.075041	0.118177	0.0564756	Npc2	1
GO:0032480	negative regulation of type I interferon production	1/50	45/28891	0.075041	0.118177	0.0564756	Tyrobp	1
GO:0032768	regulation of monooxygenase activity	1/50	45/28891	0.075041	0.118177	0.0564756	Apoe	1
GO:0042771	intrinsic apoptotic signaling pathway in response to DNA damage by p53 class mediator	1/50	45/28891	0.075041	0.118177	0.0564756	Cd74	1
GO:0045066	regulatory T cell differentiation	1/50	45/28891	0.075041	0.118177	0.0564756	Lgals9	1
GO:0050691	regulation of defense response to virus by host	1/50	45/28891	0.075041	0.118177	0.0564756	Stat1	1
GO:0050918	positive chemotaxis	1/50	45/28891	0.075041	0.118177	0.0564756	Coro1a	1
GO:0045926	negative regulation of growth	2/50	263/28891	0.076061	0.119449	0.0570836	Bst2/Lgmn	2
GO:0001783	B cell apoptotic process	1/50	46/28891	0.0766443	0.119449	0.0570836	Cd74	1
GO:0002347	response to tumor cell	1/50	46/28891	0.0766443	0.119449	0.0570836	Laptm5	1
GO:0010830	regulation of myotube differentiation	1/50	46/28891	0.0766443	0.119449	0.0570836	Csf1r	1
GO:0030195	negative regulation of blood coagulation	1/50	46/28891	0.0766443	0.119449	0.0570836	Apoe	1
GO:0033028	myeloid cell apoptotic process	1/50	46/28891	0.0766443	0.119449	0.0570836	Fcer1g	1
GO:0042554	superoxide anion generation	1/50	46/28891	0.0766443	0.119449	0.0570836	Tyrobp	1
GO:0051452	intracellular pH reduction	1/50	46/28891	0.0766443	0.119449	0.0570836	Grn	1
GO:0060390	regulation of SMAD protein signal transduction	1/50	46/28891	0.0766443	0.119449	0.0570836	Lgals9	1
GO:0090181	regulation of cholesterol metabolic process	1/50	46/28891	0.0766443	0.119449	0.0570836	Apoe	1
GO:1902991	regulation of amyloid precursor protein catabolic process	1/50	46/28891	0.0766443	0.119449	0.0570836	Apoe	1
GO:0016485	protein processing	2/50	266/28891	0.0775592	0.120648	0.0576563	Ctss/Lgmn	2
GO:0050730	regulation of peptidyl-tyrosine phosphorylation	2/50	266/28891	0.0775592	0.120648	0.0576563	Csf1r/Cd74	2
GO:0006623	protein targeting to vacuole	1/50	47/28891	0.0782448	0.120804	0.057731	Laptm5	1
GO:0009262	deoxyribonucleotide metabolic process	1/50	47/28891	0.0782448	0.120804	0.057731	Pnp	1
GO:0009409	response to cold	1/50	47/28891	0.0782448	0.120804	0.057731	Ucp2	1
GO:0046636	negative regulation of alpha-beta T cell activation	1/50	47/28891	0.0782448	0.120804	0.057731	Lgals9	1
GO:0048246	macrophage chemotaxis	1/50	47/28891	0.0782448	0.120804	0.057731	Csf1r	1
GO:0060338	regulation of type I interferon-mediated signaling pathway	1/50	47/28891	0.0782448	0.120804	0.057731	Isg15	1
GO:1900047	negative regulation of hemostasis	1/50	47/28891	0.0782448	0.120804	0.057731	Apoe	1
GO:2000772	regulation of cellular senescence	1/50	47/28891	0.0782448	0.120804	0.057731	B2m	1
GO:0002791	regulation of peptide secretion	2/50	269/28891	0.0790669	0.121959	0.0582831	Cd74/Ucp2	2
GO:0001562	response to protozoan	1/50	48/28891	0.0798426	0.12247	0.0585271	Pf4	1
GO:0001941	postsynaptic membrane organization	1/50	48/28891	0.0798426	0.12247	0.0585271	Apoe	1
GO:0002701	negative regulation of production of molecular mediator of immune response	1/50	48/28891	0.0798426	0.12247	0.0585271	Bst2	1
GO:0043114	regulation of vascular permeability	1/50	48/28891	0.0798426	0.12247	0.0585271	Apoe	1
GO:0048873	homeostasis of number of cells within a tissue	1/50	48/28891	0.0798426	0.12247	0.0585271	Coro1a	1
GO:0098927	vesicle-mediated transport between endosomal compartments	1/50	48/28891	0.0798426	0.12247	0.0585271	Coro1a	1
GO:0090087	regulation of peptide transport	2/50	271/28891	0.0800771	0.122716	0.0586445	Cd74/Ucp2	2
GO:0002369	T cell cytokine production	1/50	49/28891	0.0814378	0.12354	0.0590385	B2m	1
GO:0002931	response to ischemia	1/50	49/28891	0.0814378	0.12354	0.0590385	Csf1r	1
GO:0030890	positive regulation of B cell proliferation	1/50	49/28891	0.0814378	0.12354	0.0590385	Cd74	1
GO:0034205	amyloid-beta formation	1/50	49/28891	0.0814378	0.12354	0.0590385	Apoe	1
GO:0050819	negative regulation of coagulation	1/50	49/28891	0.0814378	0.12354	0.0590385	Apoe	1
GO:0050856	regulation of T cell receptor signaling pathway	1/50	49/28891	0.0814378	0.12354	0.0590385	Laptm5	1
GO:1902624	positive regulation of neutrophil migration	1/50	49/28891	0.0814378	0.12354	0.0590385	Cd74	1
GO:1903018	regulation of glycoprotein metabolic process	1/50	49/28891	0.0814378	0.12354	0.0590385	Itm2b	1
GO:1905521	regulation of macrophage migration	1/50	49/28891	0.0814378	0.12354	0.0590385	Csf1r	1
GO:1990089	response to nerve growth factor	1/50	49/28891	0.0814378	0.12354	0.0590385	Coro1a	1
GO:1990090	cellular response to nerve growth factor stimulus	1/50	49/28891	0.0814378	0.12354	0.0590385	Coro1a	1
GO:0007157	heterophilic cell-cell adhesion via plasma membrane cell adhesion molecules	1/50	50/28891	0.0830302	0.124923	0.0596996	Lgals9	1
GO:0009116	nucleoside metabolic process	1/50	50/28891	0.0830302	0.124923	0.0596996	Pnp	1
GO:0010332	response to gamma radiation	1/50	50/28891	0.0830302	0.124923	0.0596996	Pnp	1
GO:0021772	olfactory bulb development	1/50	50/28891	0.0830302	0.124923	0.0596996	Csf1r	1
GO:0030851	granulocyte differentiation	1/50	50/28891	0.0830302	0.124923	0.0596996	C1qc	1
GO:0042092	type 2 immune response	1/50	50/28891	0.0830302	0.124923	0.0596996	Cd74	1
GO:0045663	positive regulation of myoblast differentiation	1/50	50/28891	0.0830302	0.124923	0.0596996	Ccl8	1
GO:0045923	positive regulation of fatty acid metabolic process	1/50	50/28891	0.0830302	0.124923	0.0596996	Cd74	1
GO:0070232	regulation of T cell apoptotic process	1/50	50/28891	0.0830302	0.124923	0.0596996	Pnp	1
GO:0022604	regulation of cell morphogenesis	2/50	277/28891	0.0831322	0.124963	0.0597186	Csf1r/Coro1a	2
GO:0000266	mitochondrial fission	1/50	51/28891	0.0846199	0.126588	0.0604953	Ucp2	1
GO:0007520	myoblast fusion	1/50	51/28891	0.0846199	0.126588	0.0604953	Ccl8	1
GO:0009261	ribonucleotide catabolic process	1/50	51/28891	0.0846199	0.126588	0.0604953	Pnp	1
GO:0031646	positive regulation of nervous system process	1/50	51/28891	0.0846199	0.126588	0.0604953	Trf	1
GO:0060135	maternal process involved in female pregnancy	1/50	51/28891	0.0846199	0.126588	0.0604953	Ctsb	1
GO:0110053	regulation of actin filament organization	2/50	280/28891	0.0846733	0.126588	0.0604953	Tmsb4x/Coro1a	2
GO:0051258	protein polymerization	2/50	282/28891	0.0857055	0.128016	0.0611774	Tmsb4x/Coro1a	2
GO:0007617	mating behavior	1/50	52/28891	0.0862069	0.128185	0.0612584	Grn	1
GO:0032728	positive regulation of interferon-beta production	1/50	52/28891	0.0862069	0.128185	0.0612584	Isg15	1
GO:0042304	regulation of fatty acid biosynthetic process	1/50	52/28891	0.0862069	0.128185	0.0612584	Cd74	1
GO:0050687	negative regulation of defense response to virus	1/50	52/28891	0.0862069	0.128185	0.0612584	Fgl2	1
GO:0050798	activated T cell proliferation	1/50	52/28891	0.0862069	0.128185	0.0612584	Laptm5	1
GO:0003254	regulation of membrane depolarization	1/50	53/28891	0.0877912	0.129376	0.0618277	B2m	1
GO:0009161	ribonucleoside monophosphate metabolic process	1/50	53/28891	0.0877912	0.129376	0.0618277	Pnp	1
GO:0021988	olfactory lobe development	1/50	53/28891	0.0877912	0.129376	0.0618277	Csf1r	1
GO:0031103	axon regeneration	1/50	53/28891	0.0877912	0.129376	0.0618277	Grn	1
GO:0042088	T-helper 1 type immune response	1/50	53/28891	0.0877912	0.129376	0.0618277	H2-Ab1	1
GO:0043124	negative regulation of canonical NF-kappaB signal transduction	1/50	53/28891	0.0877912	0.129376	0.0618277	Stat1	1
GO:0046456	icosanoid biosynthetic process	1/50	53/28891	0.0877912	0.129376	0.0618277	Cd74	1
GO:0046638	positive regulation of alpha-beta T cell differentiation	1/50	53/28891	0.0877912	0.129376	0.0618277	Pnp	1
GO:0090207	regulation of triglyceride metabolic process	1/50	53/28891	0.0877912	0.129376	0.0618277	Apoe	1
GO:1902930	regulation of alcohol biosynthetic process	1/50	53/28891	0.0877912	0.129376	0.0618277	Apoe	1
GO:0006195	purine nucleotide catabolic process	1/50	54/28891	0.0893728	0.131006	0.0626064	Pnp	1
GO:0032355	response to estradiol	1/50	54/28891	0.0893728	0.131006	0.0626064	Grn	1
GO:0045773	positive regulation of axon extension	1/50	54/28891	0.0893728	0.131006	0.0626064	Apoe	1
GO:0048247	lymphocyte chemotaxis	1/50	54/28891	0.0893728	0.131006	0.0626064	Ccl8	1
GO:0051289	protein homotetramerization	1/50	54/28891	0.0893728	0.131006	0.0626064	B2m	1
GO:0098586	cellular response to virus	1/50	54/28891	0.0893728	0.131006	0.0626064	Lgals9	1
GO:0048588	developmental cell growth	2/50	291/28891	0.090398	0.132391	0.0632685	Apoe/Csf1r	2
GO:0060560	developmental growth involved in morphogenesis	2/50	292/28891	0.0909241	0.132849	0.0634871	Apoe/Csf1r	2
GO:0043029	T cell homeostasis	1/50	55/28891	0.0909517	0.132849	0.0634871	Coro1a	1
GO:0061462	protein localization to lysosome	1/50	55/28891	0.0909517	0.132849	0.0634871	Laptm5	1
GO:1901873	regulation of post-translational protein modification	2/50	295/28891	0.0925079	0.134438	0.0642466	Laptm5/Isg15	2
GO:0019083	viral transcription	1/50	56/28891	0.0925279	0.134438	0.0642466	Ifitm3	1
GO:0031529	ruffle organization	1/50	56/28891	0.0925279	0.134438	0.0642466	Csf1r	1
GO:0042531	positive regulation of tyrosine phosphorylation of STAT protein	1/50	56/28891	0.0925279	0.134438	0.0642466	Csf1r	1
GO:0044088	regulation of vacuole organization	1/50	56/28891	0.0925279	0.134438	0.0642466	Grn	1
GO:0055010	ventricular cardiac muscle tissue morphogenesis	1/50	56/28891	0.0925279	0.134438	0.0642466	Ly6e	1
GO:0001662	behavioral fear response	1/50	57/28891	0.0941015	0.136245	0.0651101	Apoe	1
GO:0006693	prostaglandin metabolic process	1/50	57/28891	0.0941015	0.136245	0.0651101	Cd74	1
GO:0010596	negative regulation of endothelial cell migration	1/50	57/28891	0.0941015	0.136245	0.0651101	Apoe	1
GO:0050435	amyloid-beta metabolic process	1/50	57/28891	0.0941015	0.136245	0.0651101	Apoe	1
GO:0002209	behavioral defense response	1/50	58/28891	0.0956724	0.137555	0.0657361	Apoe	1
GO:0006692	prostanoid metabolic process	1/50	58/28891	0.0956724	0.137555	0.0657361	Cd74	1
GO:0032731	positive regulation of interleukin-1 beta production	1/50	58/28891	0.0956724	0.137555	0.0657361	Tyrobp	1
GO:0032757	positive regulation of interleukin-8 production	1/50	58/28891	0.0956724	0.137555	0.0657361	Cd74	1
GO:0033059	cellular pigmentation	1/50	58/28891	0.0956724	0.137555	0.0657361	Apoe	1
GO:0045010	actin nucleation	1/50	58/28891	0.0956724	0.137555	0.0657361	Coro1a	1
GO:0045058	T cell selection	1/50	58/28891	0.0956724	0.137555	0.0657361	Cd74	1
GO:0045687	positive regulation of glial cell differentiation	1/50	58/28891	0.0956724	0.137555	0.0657361	Csf1r	1
GO:0006695	cholesterol biosynthetic process	1/50	59/28891	0.0972406	0.138963	0.0664091	Apoe	1
GO:0031663	lipopolysaccharide-mediated signaling pathway	1/50	59/28891	0.0972406	0.138963	0.0664091	Stat1	1
GO:0033619	membrane protein proteolysis	1/50	59/28891	0.0972406	0.138963	0.0664091	Apoe	1
GO:1901616	organic hydroxy compound catabolic process	1/50	59/28891	0.0972406	0.138963	0.0664091	Apoe	1
GO:1902653	secondary alcohol biosynthetic process	1/50	59/28891	0.0972406	0.138963	0.0664091	Apoe	1
GO:1902808	positive regulation of cell cycle G1/S phase transition	1/50	59/28891	0.0972406	0.138963	0.0664091	Csf1r	1
GO:1990542	mitochondrial transmembrane transport	1/50	59/28891	0.0972406	0.138963	0.0664091	Ucp2	1
GO:0030857	negative regulation of epithelial cell differentiation	1/50	60/28891	0.0988061	0.140471	0.0671298	Csf1r	1
GO:0033003	regulation of mast cell activation	1/50	60/28891	0.0988061	0.140471	0.0671298	Fcer1g	1
GO:0043330	response to exogenous dsRNA	1/50	60/28891	0.0988061	0.140471	0.0671298	Stat1	1
GO:0072523	purine-containing compound catabolic process	1/50	60/28891	0.0988061	0.140471	0.0671298	Pnp	1
GO:0072666	establishment of protein localization to vacuole	1/50	60/28891	0.0988061	0.140471	0.0671298	Laptm5	1
GO:1902622	regulation of neutrophil migration	1/50	60/28891	0.0988061	0.140471	0.0671298	Cd74	1
GO:0042987	amyloid precursor protein catabolic process	1/50	61/28891	0.100369	0.142204	0.0679577	Apoe	1
GO:0043407	negative regulation of MAP kinase activity	1/50	61/28891	0.100369	0.142204	0.0679577	Apoe	1
GO:0046676	negative regulation of insulin secretion	1/50	61/28891	0.100369	0.142204	0.0679577	Ucp2	1
GO:1905953	negative regulation of lipid localization	1/50	61/28891	0.100369	0.142204	0.0679577	Apoe	1
GO:0031102	neuron projection regeneration	1/50	63/28891	0.103487	0.14612	0.0698292	Grn	1
GO:0032655	regulation of interleukin-12 production	1/50	63/28891	0.103487	0.14612	0.0698292	Laptm5	1
GO:0035458	cellular response to interferon-beta	1/50	63/28891	0.103487	0.14612	0.0698292	Stat1	1
GO:0042596	fear response	1/50	63/28891	0.103487	0.14612	0.0698292	Apoe	1
GO:0006584	catecholamine metabolic process	1/50	64/28891	0.105042	0.147936	0.0706971	Ly6e	1
GO:0009712	catechol-containing compound metabolic process	1/50	64/28891	0.105042	0.147936	0.0706971	Ly6e	1
GO:1903307	positive regulation of regulated secretory pathway	1/50	64/28891	0.105042	0.147936	0.0706971	Fcer1g	1
GO:0002762	negative regulation of myeloid leukocyte differentiation	1/50	65/28891	0.106594	0.149485	0.0714374	C1qc	1
GO:0006911	phagocytosis, engulfment	1/50	65/28891	0.106594	0.149485	0.0714374	Fcer1g	1
GO:0016126	sterol biosynthetic process	1/50	65/28891	0.106594	0.149485	0.0714374	Apoe	1
GO:0032615	interleukin-12 production	1/50	65/28891	0.106594	0.149485	0.0714374	Laptm5	1
GO:0050854	regulation of antigen receptor-mediated signaling pathway	1/50	65/28891	0.106594	0.149485	0.0714374	Laptm5	1
GO:0018108	peptidyl-tyrosine phosphorylation	2/50	322/28891	0.107115	0.149961	0.0716649	Csf1r/Cd74	2
GO:0030198	extracellular matrix organization	2/50	322/28891	0.107115	0.149961	0.0716649	Ctss/Lcp1	2
GO:0045229	external encapsulating structure organization	2/50	323/28891	0.107668	0.150236	0.0717963	Ctss/Lcp1	2
GO:0009123	nucleoside monophosphate metabolic process	1/50	66/28891	0.108144	0.150236	0.0717963	Pnp	1
GO:0019098	reproductive behavior	1/50	66/28891	0.108144	0.150236	0.0717963	Grn	1
GO:0030193	regulation of blood coagulation	1/50	66/28891	0.108144	0.150236	0.0717963	Apoe	1
GO:0042311	vasodilation	1/50	66/28891	0.108144	0.150236	0.0717963	Apoe	1
GO:0042551	neuron maturation	1/50	66/28891	0.108144	0.150236	0.0717963	C1qa	1
GO:0051055	negative regulation of lipid biosynthetic process	1/50	66/28891	0.108144	0.150236	0.0717963	Apoe	1
GO:0061077	chaperone-mediated protein folding	1/50	66/28891	0.108144	0.150236	0.0717963	Cd74	1
GO:0018212	peptidyl-tyrosine modification	2/50	324/28891	0.108221	0.150236	0.0717963	Csf1r/Cd74	2
GO:0043062	extracellular structure organization	2/50	324/28891	0.108221	0.150236	0.0717963	Ctss/Lcp1	2
GO:0015909	long-chain fatty acid transport	1/50	67/28891	0.109691	0.151894	0.0725884	Apoe	1
GO:0043331	response to dsRNA	1/50	67/28891	0.109691	0.151894	0.0725884	Stat1	1
GO:1905517	macrophage migration	1/50	67/28891	0.109691	0.151894	0.0725884	Csf1r	1
GO:0016358	dendrite development	2/50	327/28891	0.109886	0.151909	0.0725957	Apoe/Grn	2
GO:0097193	intrinsic apoptotic signaling pathway	2/50	327/28891	0.109886	0.151909	0.0725957	Cd74/Pnp	2
GO:0002790	peptide secretion	2/50	329/28891	0.110999	0.152879	0.0730592	Cd74/Ucp2	2
GO:0003229	ventricular cardiac muscle tissue development	1/50	68/28891	0.111235	0.152879	0.0730592	Ly6e	1
GO:0014911	positive regulation of smooth muscle cell migration	1/50	68/28891	0.111235	0.152879	0.0730592	Tmsb4x	1
GO:0030330	DNA damage response, signal transduction by p53 class mediator	1/50	68/28891	0.111235	0.152879	0.0730592	Cd74	1
GO:0030837	negative regulation of actin filament polymerization	1/50	68/28891	0.111235	0.152879	0.0730592	Tmsb4x	1
GO:0061045	negative regulation of wound healing	1/50	68/28891	0.111235	0.152879	0.0730592	Apoe	1
GO:1900046	regulation of hemostasis	1/50	68/28891	0.111235	0.152879	0.0730592	Apoe	1
GO:0050708	regulation of protein secretion	2/50	331/28891	0.112116	0.153962	0.0735767	Apoe/Ucp2	2
GO:0009064	glutamine family amino acid metabolic process	1/50	69/28891	0.112777	0.1541	0.073643	Ucp2	1
GO:0043303	mast cell degranulation	1/50	69/28891	0.112777	0.1541	0.073643	Fcer1g	1
GO:0048524	positive regulation of viral process	1/50	69/28891	0.112777	0.1541	0.073643	Cd74	1
GO:0051148	negative regulation of muscle cell differentiation	1/50	69/28891	0.112777	0.1541	0.073643	Csf1r	1
GO:0070231	T cell apoptotic process	1/50	69/28891	0.112777	0.1541	0.073643	Pnp	1
GO:1901184	regulation of ERBB signaling pathway	1/50	69/28891	0.112777	0.1541	0.073643	Lgmn	1
GO:0006801	superoxide metabolic process	1/50	70/28891	0.114316	0.156074	0.0745864	Tyrobp	1
GO:0002448	mast cell mediated immunity	1/50	71/28891	0.115853	0.157521	0.0752778	Fcer1g	1
GO:0042509	regulation of tyrosine phosphorylation of STAT protein	1/50	71/28891	0.115853	0.157521	0.0752778	Csf1r	1
GO:0050818	regulation of coagulation	1/50	71/28891	0.115853	0.157521	0.0752778	Apoe	1
GO:0061097	regulation of protein tyrosine kinase activity	1/50	71/28891	0.115853	0.157521	0.0752778	Csf1r	1
GO:2001259	positive regulation of cation channel activity	1/50	71/28891	0.115853	0.157521	0.0752778	Ctss	1
GO:0002279	mast cell activation involved in immune response	1/50	72/28891	0.117386	0.158693	0.0758376	Fcer1g	1
GO:0009166	nucleotide catabolic process	1/50	72/28891	0.117386	0.158693	0.0758376	Pnp	1
GO:0031638	zymogen activation	1/50	72/28891	0.117386	0.158693	0.0758376	Lgmn	1
GO:0032507	maintenance of protein location in cell	1/50	72/28891	0.117386	0.158693	0.0758376	Tmsb4x	1
GO:0032608	interferon-beta production	1/50	72/28891	0.117386	0.158693	0.0758376	Isg15	1
GO:0032648	regulation of interferon-beta production	1/50	72/28891	0.117386	0.158693	0.0758376	Isg15	1
GO:0090278	negative regulation of peptide hormone secretion	1/50	72/28891	0.117386	0.158693	0.0758376	Ucp2	1
GO:0015833	peptide transport	2/50	343/28891	0.118878	0.160369	0.0766387	Cd74/Ucp2	2
GO:0055008	cardiac muscle tissue morphogenesis	1/50	73/28891	0.118918	0.160369	0.0766387	Ly6e	1
GO:0090559	regulation of membrane permeability	1/50	73/28891	0.118918	0.160369	0.0766387	Laptm5	1
GO:0048662	negative regulation of smooth muscle cell proliferation	1/50	74/28891	0.120446	0.162034	0.0774343	Apoe	1
GO:0099024	plasma membrane invagination	1/50	74/28891	0.120446	0.162034	0.0774343	Fcer1g	1
GO:1901264	carbohydrate derivative transport	1/50	74/28891	0.120446	0.162034	0.0774343	Pltp	1
GO:0051146	striated muscle cell differentiation	2/50	347/28891	0.121155	0.162855	0.0778266	Csf1r/Ccl8	2
GO:0050878	regulation of body fluid levels	2/50	348/28891	0.121726	0.163289	0.0780342	Apoe/Fcer1g	2
GO:0007260	tyrosine phosphorylation of STAT protein	1/50	75/28891	0.121973	0.163289	0.0780342	Csf1r	1
GO:0010633	negative regulation of epithelial cell migration	1/50	75/28891	0.121973	0.163289	0.0780342	Apoe	1
GO:0032677	regulation of interleukin-8 production	1/50	75/28891	0.121973	0.163289	0.0780342	Cd74	1
GO:0046637	regulation of alpha-beta T cell differentiation	1/50	75/28891	0.121973	0.163289	0.0780342	Pnp	1
GO:0031331	positive regulation of cellular catabolic process	2/50	349/28891	0.122298	0.163592	0.0781789	Apoe/Laptm5	2
GO:0001960	negative regulation of cytokine-mediated signaling pathway	1/50	76/28891	0.123496	0.164529	0.0786265	Isg15	1
GO:0019080	viral gene expression	1/50	76/28891	0.123496	0.164529	0.0786265	Ifitm3	1
GO:0032637	interleukin-8 production	1/50	76/28891	0.123496	0.164529	0.0786265	Cd74	1
GO:1901224	positive regulation of non-canonical NF-kappaB signal transduction	1/50	76/28891	0.123496	0.164529	0.0786265	Laptm5	1
GO:1901657	glycosyl compound metabolic process	1/50	76/28891	0.123496	0.164529	0.0786265	Pnp	1
GO:0044282	small molecule catabolic process	2/50	353/28891	0.124591	0.165854	0.0792599	Apoe/Pnp	2
GO:0006066	alcohol metabolic process	2/50	354/28891	0.125166	0.166485	0.0795615	Apoe/Npc2	2
GO:0007566	embryo implantation	1/50	78/28891	0.126535	0.168036	0.0803025	Grn	1
GO:0048488	synaptic vesicle endocytosis	1/50	78/28891	0.126535	0.168036	0.0803025	Grn	1
GO:0008202	steroid metabolic process	2/50	358/28891	0.127473	0.169145	0.0808324	Apoe/Npc2	2
GO:0016050	vesicle organization	2/50	359/28891	0.128051	0.169368	0.0809391	Apoe/Coro1a	2
GO:0014009	glial cell proliferation	1/50	79/28891	0.128051	0.169368	0.0809391	Csf1r	1
GO:0048146	positive regulation of fibroblast proliferation	1/50	79/28891	0.128051	0.169368	0.0809391	Cd74	1
GO:0050432	catecholamine secretion	1/50	79/28891	0.128051	0.169368	0.0809391	Ly6e	1
GO:0060761	negative regulation of response to cytokine stimulus	1/50	80/28891	0.129564	0.170822	0.0816341	Isg15	1
GO:1901292	nucleoside phosphate catabolic process	1/50	80/28891	0.129564	0.170822	0.0816341	Pnp	1
GO:1903036	positive regulation of response to wounding	1/50	80/28891	0.129564	0.170822	0.0816341	Grn	1
GO:2000514	regulation of CD4-positive, alpha-beta T cell activation	1/50	80/28891	0.129564	0.170822	0.0816341	Lgals9	1
GO:0046942	carboxylic acid transport	2/50	362/28891	0.12979	0.170983	0.0817109	Apoe/Ucp2	2
GO:0015849	organic acid transport	2/50	364/28891	0.130952	0.171854	0.0821271	Apoe/Ucp2	2
GO:0031397	negative regulation of protein ubiquitination	1/50	81/28891	0.131075	0.171854	0.0821271	Isg15	1
GO:0051453	regulation of intracellular pH	1/50	81/28891	0.131075	0.171854	0.0821271	Grn	1
GO:0071347	cellular response to interleukin-1	1/50	81/28891	0.131075	0.171854	0.0821271	Ccl8	1
GO:0072665	protein localization to vacuole	1/50	81/28891	0.131075	0.171854	0.0821271	Laptm5	1
GO:0140238	presynaptic endocytosis	1/50	81/28891	0.131075	0.171854	0.0821271	Grn	1
GO:0045787	positive regulation of cell cycle	2/50	365/28891	0.131534	0.172319	0.0823493	Csf1r/Lgmn	2
GO:0002220	innate immune response activating cell surface receptor signaling pathway	1/50	82/28891	0.132583	0.17287	0.082613	Tyrobp	1
GO:0003208	cardiac ventricle morphogenesis	1/50	82/28891	0.132583	0.17287	0.082613	Ly6e	1
GO:0010324	membrane invagination	1/50	82/28891	0.132583	0.17287	0.082613	Fcer1g	1
GO:0051145	smooth muscle cell differentiation	1/50	82/28891	0.132583	0.17287	0.082613	Tmsb4x	1
GO:0051149	positive regulation of muscle cell differentiation	1/50	82/28891	0.132583	0.17287	0.082613	Tmsb4x	1
GO:0051279	regulation of release of sequestered calcium ion into cytosol	1/50	82/28891	0.132583	0.17287	0.082613	Coro1a	1
GO:1904062	regulation of monoatomic cation transmembrane transport	2/50	367/28891	0.1327	0.172886	0.0826206	Ctss/Coro1a	2
GO:0048844	artery morphogenesis	1/50	83/28891	0.134088	0.17442	0.0833537	Apoe	1
GO:2000179	positive regulation of neural precursor cell proliferation	1/50	83/28891	0.134088	0.17442	0.0833537	Trf	1
GO:0042060	wound healing	2/50	370/28891	0.134453	0.174757	0.0835147	Apoe/Fcer1g	2
GO:0032272	negative regulation of protein polymerization	1/50	84/28891	0.135591	0.176098	0.0841554	Tmsb4x	1
GO:0035023	regulation of Rho protein signal transduction	1/50	85/28891	0.137092	0.177628	0.0848864	Apoe	1
GO:1901796	regulation of signal transduction by p53 class mediator	1/50	85/28891	0.137092	0.177628	0.0848864	Cd74	1
GO:2000379	positive regulation of reactive oxygen species metabolic process	1/50	85/28891	0.137092	0.177628	0.0848864	Tyrobp	1
GO:0045661	regulation of myoblast differentiation	1/50	86/28891	0.138589	0.179287	0.0856795	Ccl8	1
GO:0072332	intrinsic apoptotic signaling pathway by p53 class mediator	1/50	86/28891	0.138589	0.179287	0.0856795	Cd74	1
GO:0032729	positive regulation of type II interferon production	1/50	87/28891	0.140085	0.180656	0.0863334	Isg15	1
GO:0051262	protein tetramerization	1/50	87/28891	0.140085	0.180656	0.0863334	B2m	1
GO:0060415	muscle tissue morphogenesis	1/50	87/28891	0.140085	0.180656	0.0863334	Ly6e	1
GO:0097120	receptor localization to synapse	1/50	87/28891	0.140085	0.180656	0.0863334	Tyrobp	1
GO:0140962	multicellular organismal-level chemical homeostasis	1/50	88/28891	0.141577	0.182296	0.0871174	B2m	1
GO:1902117	positive regulation of organelle assembly	1/50	88/28891	0.141577	0.182296	0.0871174	Lcp1	1
GO:0021766	hippocampus development	1/50	89/28891	0.143067	0.183785	0.0878289	Csf1r	1
GO:0030641	regulation of cellular pH	1/50	89/28891	0.143067	0.183785	0.0878289	Grn	1
GO:0040014	regulation of multicellular organism growth	1/50	89/28891	0.143067	0.183785	0.0878289	Lgmn	1
GO:0010639	negative regulation of organelle organization	2/50	387/28891	0.144488	0.185408	0.0886044	Tmsb4x/Coro1a	2
GO:0036465	synaptic vesicle recycling	1/50	90/28891	0.144555	0.185408	0.0886044	Grn	1
GO:0006979	response to oxidative stress	2/50	389/28891	0.145679	0.186444	0.0890996	Apoe/Ucp2	2
GO:0062012	regulation of small molecule metabolic process	2/50	389/28891	0.145679	0.186444	0.0890996	Apoe/Cd74	2
GO:0045665	negative regulation of neuron differentiation	1/50	91/28891	0.14604	0.186444	0.0890996	B2m	1
GO:0061178	regulation of insulin secretion involved in cellular response to glucose stimulus	1/50	91/28891	0.14604	0.186444	0.0890996	Ucp2	1
GO:0071277	cellular response to calcium ion	1/50	91/28891	0.14604	0.186444	0.0890996	Lgmn	1
GO:0090398	cellular senescence	1/50	91/28891	0.14604	0.186444	0.0890996	B2m	1
GO:0051881	regulation of mitochondrial membrane potential	1/50	92/28891	0.147523	0.187901	0.089796	Ucp2	1
GO:0072524	pyridine-containing compound metabolic process	1/50	92/28891	0.147523	0.187901	0.089796	Pnp	1
GO:1903321	negative regulation of protein modification by small protein conjugation or removal	1/50	92/28891	0.147523	0.187901	0.089796	Isg15	1
GO:0050766	positive regulation of phagocytosis	1/50	93/28891	0.149003	0.18964	0.090627	Fcer1g	1
GO:0043525	positive regulation of neuron apoptotic process	1/50	94/28891	0.15048	0.191226	0.0913848	Grn	1
GO:1903035	negative regulation of response to wounding	1/50	94/28891	0.15048	0.191226	0.0913848	Apoe	1
GO:0019216	regulation of lipid metabolic process	2/50	398/28891	0.151065	0.191821	0.0916692	Apoe/Cd74	2
GO:0032651	regulation of interleukin-1 beta production	1/50	95/28891	0.151955	0.192656	0.0920681	Tyrobp	1
GO:0048644	muscle organ morphogenesis	1/50	95/28891	0.151955	0.192656	0.0920681	Ly6e	1
GO:0043535	regulation of blood vessel endothelial cell migration	1/50	96/28891	0.153428	0.194076	0.0927468	Apoe	1
GO:0050810	regulation of steroid biosynthetic process	1/50	96/28891	0.153428	0.194076	0.0927468	Apoe	1
GO:0070555	response to interleukin-1	1/50	96/28891	0.153428	0.194076	0.0927468	Ccl8	1
GO:0045576	mast cell activation	1/50	97/28891	0.154898	0.195486	0.0934208	Fcer1g	1
GO:0051899	membrane depolarization	1/50	97/28891	0.154898	0.195486	0.0934208	B2m	1
GO:0051937	catecholamine transport	1/50	97/28891	0.154898	0.195486	0.0934208	Ly6e	1
GO:0007178	transmembrane receptor protein serine/threonine kinase signaling pathway	2/50	405/28891	0.155282	0.195672	0.0935094	Trf/Lgals9	2
GO:0051098	regulation of binding	2/50	405/28891	0.155282	0.195672	0.0935094	B2m/Apoe	2
GO:0006766	vitamin metabolic process	1/50	98/28891	0.156365	0.196438	0.0938755	Pltp	1
GO:0006835	dicarboxylic acid transport	1/50	98/28891	0.156365	0.196438	0.0938755	Ucp2	1
GO:0045685	regulation of glial cell differentiation	1/50	98/28891	0.156365	0.196438	0.0938755	Csf1r	1
GO:1901874	negative regulation of post-translational protein modification	1/50	98/28891	0.156365	0.196438	0.0938755	Isg15	1
GO:0006892	post-Golgi vesicle-mediated transport	1/50	99/28891	0.15783	0.197977	0.0946112	Laptm5	1
GO:0046888	negative regulation of hormone secretion	1/50	99/28891	0.15783	0.197977	0.0946112	Ucp2	1
GO:0032091	negative regulation of protein binding	1/50	100/28891	0.159293	0.19966	0.0954154	B2m	1
GO:0032611	interleukin-1 beta production	1/50	101/28891	0.160753	0.200728	0.0959261	Tyrobp	1
GO:0035773	insulin secretion involved in cellular response to glucose stimulus	1/50	101/28891	0.160753	0.200728	0.0959261	Ucp2	1
GO:0050772	positive regulation of axonogenesis	1/50	101/28891	0.160753	0.200728	0.0959261	Apoe	1
GO:0090100	positive regulation of transmembrane receptor protein serine/threonine kinase signaling pathway	1/50	101/28891	0.160753	0.200728	0.0959261	Lgals9	1
GO:0120162	positive regulation of cold-induced thermogenesis	1/50	101/28891	0.160753	0.200728	0.0959261	Ucp2	1
GO:0019935	cyclic-nucleotide-mediated signaling	1/50	102/28891	0.16221	0.20209	0.0965768	Apoe	1
GO:0032418	lysosome localization	1/50	102/28891	0.16221	0.20209	0.0965768	Fcer1g	1
GO:1990849	vacuolar localization	1/50	102/28891	0.16221	0.20209	0.0965768	Fcer1g	1
GO:0042158	lipoprotein biosynthetic process	1/50	103/28891	0.163665	0.203596	0.0972964	Apoe	1
GO:0045921	positive regulation of exocytosis	1/50	103/28891	0.163665	0.203596	0.0972964	Fcer1g	1
GO:0006096	glycolytic process	1/50	104/28891	0.165118	0.205094	0.0980123	Ucp2	1
GO:0140029	exocytic process	1/50	104/28891	0.165118	0.205094	0.0980123	Fcer1g	1
GO:0014910	regulation of smooth muscle cell migration	1/50	105/28891	0.166568	0.20674	0.0987988	Tmsb4x	1
GO:0006885	regulation of pH	1/50	106/28891	0.168016	0.208132	0.099464	Grn	1
GO:1901222	regulation of non-canonical NF-kappaB signal transduction	1/50	106/28891	0.168016	0.208132	0.099464	Laptm5	1
GO:0033674	positive regulation of kinase activity	2/50	426/28891	0.168068	0.208132	0.099464	Csf1r/Cd74	2
GO:0050795	regulation of behavior	1/50	108/28891	0.170904	0.211011	0.10084	Apoe	1
GO:0051153	regulation of striated muscle cell differentiation	1/50	108/28891	0.170904	0.211011	0.10084	Csf1r	1
GO:0070585	protein localization to mitochondrion	1/50	108/28891	0.170904	0.211011	0.10084	Isg15	1
GO:2000060	positive regulation of ubiquitin-dependent protein catabolic process	1/50	108/28891	0.170904	0.211011	0.10084	Laptm5	1
GO:0150063	visual system development	2/50	431/28891	0.171139	0.211144	0.100904	C1qa/Grn	2
GO:0006576	biogenic amine metabolic process	1/50	109/28891	0.172344	0.212313	0.101462	Ly6e	1
GO:0071901	negative regulation of protein serine/threonine kinase activity	1/50	109/28891	0.172344	0.212313	0.101462	Apoe	1
GO:0009306	protein secretion	2/50	434/28891	0.172987	0.212947	0.101765	Apoe/Ucp2	2
GO:0035592	establishment of protein localization to extracellular region	2/50	435/28891	0.173604	0.213388	0.101976	Apoe/Ucp2	2
GO:0048880	sensory system development	2/50	435/28891	0.173604	0.213388	0.101976	C1qa/Grn	2
GO:2001243	negative regulation of intrinsic apoptotic signaling pathway	1/50	110/28891	0.173782	0.213448	0.102005	Cd74	1
GO:0015711	organic anion transport	2/50	436/28891	0.174221	0.213828	0.102186	Apoe/Ucp2	2
GO:0019217	regulation of fatty acid metabolic process	1/50	111/28891	0.175217	0.214891	0.102694	Cd74	1
GO:0061326	renal tubule development	1/50	112/28891	0.17665	0.216488	0.103457	Stat1	1
GO:0071692	protein localization to extracellular region	2/50	441/28891	0.177312	0.217138	0.103768	Apoe/Ucp2	2
GO:0009206	purine ribonucleoside triphosphate biosynthetic process	1/50	113/28891	0.17808	0.217595	0.103987	Pnp	1
GO:0015908	fatty acid transport	1/50	113/28891	0.17808	0.217595	0.103987	Apoe	1
GO:0030516	regulation of axon extension	1/50	113/28891	0.17808	0.217595	0.103987	Apoe	1
GO:0006641	triglyceride metabolic process	1/50	114/28891	0.179508	0.219016	0.104666	Apoe	1
GO:0009145	purine nucleoside triphosphate biosynthetic process	1/50	114/28891	0.179508	0.219016	0.104666	Pnp	1
GO:0014909	smooth muscle cell migration	1/50	116/28891	0.182357	0.222328	0.106248	Tmsb4x	1
GO:0043473	pigmentation	1/50	117/28891	0.183778	0.223895	0.106997	Apoe	1
GO:0009201	ribonucleoside triphosphate biosynthetic process	1/50	118/28891	0.185196	0.225125	0.107585	Pnp	1
GO:0031398	positive regulation of protein ubiquitination	1/50	118/28891	0.185196	0.225125	0.107585	Laptm5	1
GO:0045833	negative regulation of lipid metabolic process	1/50	118/28891	0.185196	0.225125	0.107585	Apoe	1
GO:0008637	apoptotic mitochondrial changes	1/50	120/28891	0.188026	0.227893	0.108908	Pnp	1
GO:0021761	limbic system development	1/50	120/28891	0.188026	0.227893	0.108908	Csf1r	1
GO:0033555	multicellular organismal response to stress	1/50	120/28891	0.188026	0.227893	0.108908	Apoe	1
GO:1901989	positive regulation of cell cycle phase transition	1/50	120/28891	0.188026	0.227893	0.108908	Csf1r	1
GO:0001558	regulation of cell growth	2/50	459/28891	0.188511	0.228314	0.109109	Apoe/Bst2	2
GO:0060840	artery development	1/50	121/28891	0.189437	0.229099	0.109484	Apoe	1
GO:0062014	negative regulation of small molecule metabolic process	1/50	121/28891	0.189437	0.229099	0.109484	Apoe	1
GO:0031346	positive regulation of cell projection organization	2/50	463/28891	0.191014	0.230838	0.110315	Apoe/Grn	2
GO:1901652	response to peptide	2/50	464/28891	0.19164	0.231425	0.110596	Stat1/Lgmn	2
GO:0008306	associative learning	1/50	123/28891	0.192252	0.231656	0.110706	Lgmn	1
GO:0019218	regulation of steroid metabolic process	1/50	123/28891	0.192252	0.231656	0.110706	Apoe	1
GO:0038127	ERBB signaling pathway	1/50	123/28891	0.192252	0.231656	0.110706	Lgmn	1
GO:0009142	nucleoside triphosphate biosynthetic process	1/50	124/28891	0.193656	0.233008	0.111352	Pnp	1
GO:0043534	blood vessel endothelial cell migration	1/50	124/28891	0.193656	0.233008	0.111352	Apoe	1
GO:0006816	calcium ion transport	2/50	469/28891	0.194777	0.234186	0.111915	Coro1a/Ccl8	2
GO:0045445	myoblast differentiation	1/50	125/28891	0.195057	0.234352	0.111995	Ccl8	1
GO:0006906	vesicle fusion	1/50	126/28891	0.196456	0.235691	0.112634	Coro1a	1
GO:0048145	regulation of fibroblast proliferation	1/50	126/28891	0.196456	0.235691	0.112634	Cd74	1
GO:0031400	negative regulation of protein modification process	2/50	473/28891	0.197291	0.236521	0.113031	Apoe/Isg15	2
GO:0050764	regulation of phagocytosis	1/50	127/28891	0.197853	0.237022	0.11327	Fcer1g	1
GO:0003014	renal system process	1/50	128/28891	0.199247	0.238002	0.113739	Lgmn	1
GO:0038061	non-canonical NF-kappaB signal transduction	1/50	128/28891	0.199247	0.238002	0.113739	Laptm5	1
GO:0061041	regulation of wound healing	1/50	128/28891	0.199247	0.238002	0.113739	Apoe	1
GO:0090174	organelle membrane fusion	1/50	128/28891	0.199247	0.238002	0.113739	Coro1a	1
GO:0006575	cellular modified amino acid metabolic process	1/50	129/28891	0.200639	0.23863	0.114039	Ctsb	1
GO:0009308	amine metabolic process	1/50	129/28891	0.200639	0.23863	0.114039	Ly6e	1
GO:0032414	positive regulation of ion transmembrane transporter activity	1/50	129/28891	0.200639	0.23863	0.114039	Ctss	1
GO:0048640	negative regulation of developmental growth	1/50	129/28891	0.200639	0.23863	0.114039	Lgmn	1
GO:0061387	regulation of extent of cell growth	1/50	129/28891	0.200639	0.23863	0.114039	Apoe	1
GO:0097009	energy homeostasis	1/50	129/28891	0.200639	0.23863	0.114039	Apoe	1
GO:0014812	muscle cell migration	1/50	131/28891	0.203416	0.241584	0.115451	Tmsb4x	1
GO:0035710	CD4-positive, alpha-beta T cell activation	1/50	131/28891	0.203416	0.241584	0.115451	Lgals9	1
GO:0001503	ossification	2/50	484/28891	0.204227	0.242373	0.115828	Csf1r/Isg15	2
GO:0010212	response to ionizing radiation	1/50	132/28891	0.204801	0.242532	0.115903	Pnp	1
GO:0045739	positive regulation of DNA repair	1/50	132/28891	0.204801	0.242532	0.115903	Pnp	1
GO:0045931	positive regulation of mitotic cell cycle	1/50	132/28891	0.204801	0.242532	0.115903	Lgmn	1
GO:0034765	regulation of monoatomic ion transmembrane transport	2/50	490/28891	0.208023	0.246171	0.117642	Ctss/Coro1a	2
GO:0042391	regulation of membrane potential	2/50	491/28891	0.208656	0.246567	0.117832	B2m/Ucp2	2
GO:1901361	organic cyclic compound catabolic process	2/50	491/28891	0.208656	0.246567	0.117832	Apoe/Pnp	2
GO:0090090	negative regulation of canonical Wnt signaling pathway	1/50	135/28891	0.208942	0.246727	0.117908	Apoe	1
GO:0032411	positive regulation of transporter activity	1/50	136/28891	0.210317	0.247997	0.118515	Ctss	1
GO:0051209	release of sequestered calcium ion into cytosol	1/50	136/28891	0.210317	0.247997	0.118515	Coro1a	1
GO:0006090	pyruvate metabolic process	1/50	137/28891	0.21169	0.248729	0.118865	Ucp2	1
GO:0009791	post-embryonic development	1/50	137/28891	0.21169	0.248729	0.118865	Selenop	1
GO:0042157	lipoprotein metabolic process	1/50	137/28891	0.21169	0.248729	0.118865	Apoe	1
GO:0051283	negative regulation of sequestering of calcium ion	1/50	137/28891	0.21169	0.248729	0.118865	Coro1a	1
GO:2000177	regulation of neural precursor cell proliferation	1/50	137/28891	0.21169	0.248729	0.118865	Trf	1
GO:0007266	Rho protein signal transduction	1/50	138/28891	0.213061	0.249984	0.119465	Apoe	1
GO:0046632	alpha-beta T cell differentiation	1/50	138/28891	0.213061	0.249984	0.119465	Pnp	1
GO:0051282	regulation of sequestering of calcium ion	1/50	139/28891	0.21443	0.251232	0.120061	Coro1a	1
GO:0099175	regulation of postsynapse organization	1/50	139/28891	0.21443	0.251232	0.120061	Apoe	1
GO:0033559	unsaturated fatty acid metabolic process	1/50	140/28891	0.215796	0.252654	0.120741	Cd74	1
GO:0051208	sequestering of calcium ion	1/50	141/28891	0.217159	0.25407	0.121418	Coro1a	1
GO:0046434	organophosphate catabolic process	1/50	143/28891	0.21988	0.256708	0.122678	Pnp	1
GO:0048675	axon extension	1/50	143/28891	0.21988	0.256708	0.122678	Apoe	1
GO:0050852	T cell receptor signaling pathway	1/50	143/28891	0.21988	0.256708	0.122678	Laptm5	1
GO:0046165	alcohol biosynthetic process	1/50	144/28891	0.221237	0.25811	0.123348	Apoe	1
GO:0035270	endocrine system development	1/50	145/28891	0.222591	0.259141	0.123841	Ly6e	1
GO:1903322	positive regulation of protein modification by small protein conjugation or removal	1/50	145/28891	0.222591	0.259141	0.123841	Laptm5	1
GO:2001257	regulation of cation channel activity	1/50	145/28891	0.222591	0.259141	0.123841	Ctss	1
GO:0006690	icosanoid metabolic process	1/50	147/28891	0.225293	0.261918	0.125168	Cd74	1
GO:0051592	response to calcium ion	1/50	147/28891	0.225293	0.261918	0.125168	Lgmn	1
GO:0043123	positive regulation of canonical NF-kappaB signal transduction	1/50	148/28891	0.226641	0.263299	0.125828	Cd74	1
GO:0006639	acylglycerol metabolic process	1/50	150/28891	0.229329	0.265675	0.126963	Apoe	1
GO:0031623	receptor internalization	1/50	150/28891	0.229329	0.265675	0.126963	Fcer1g	1
GO:0048144	fibroblast proliferation	1/50	150/28891	0.229329	0.265675	0.126963	Cd74	1
GO:0120161	regulation of cold-induced thermogenesis	1/50	150/28891	0.229329	0.265675	0.126963	Ucp2	1
GO:0003206	cardiac chamber morphogenesis	1/50	152/28891	0.232009	0.268402	0.128267	Ly6e	1
GO:0006638	neutral lipid metabolic process	1/50	152/28891	0.232009	0.268402	0.128267	Apoe	1
GO:0003231	cardiac ventricle development	1/50	153/28891	0.233345	0.26957	0.128825	Ly6e	1
GO:0072331	signal transduction by p53 class mediator	1/50	153/28891	0.233345	0.26957	0.128825	Cd74	1
GO:0106106	cold-induced thermogenesis	1/50	154/28891	0.234679	0.270922	0.129471	Ucp2	1
GO:0031333	negative regulation of protein-containing complex assembly	1/50	157/28891	0.238667	0.275333	0.131579	Tmsb4x	1
GO:0006839	mitochondrial transport	1/50	158/28891	0.239991	0.276475	0.132125	Ucp2	1
GO:0071333	cellular response to glucose stimulus	1/50	158/28891	0.239991	0.276475	0.132125	Ucp2	1
GO:0009205	purine ribonucleoside triphosphate metabolic process	1/50	160/28891	0.242634	0.279131	0.133394	Pnp	1
GO:0071331	cellular response to hexose stimulus	1/50	160/28891	0.242634	0.279131	0.133394	Ucp2	1
GO:0006633	fatty acid biosynthetic process	1/50	161/28891	0.243952	0.280257	0.133932	Cd74	1
GO:0071326	cellular response to monosaccharide stimulus	1/50	161/28891	0.243952	0.280257	0.133932	Ucp2	1
GO:0001824	blastocyst development	1/50	162/28891	0.245268	0.281572	0.134561	Grn	1
GO:0009266	response to temperature stimulus	1/50	164/28891	0.247893	0.284191	0.135812	Ucp2	1
GO:0030317	flagellated sperm motility	1/50	164/28891	0.247893	0.284191	0.135812	Pltp	1
GO:1901136	carbohydrate derivative catabolic process	1/50	166/28891	0.250509	0.286991	0.13715	Pnp	1
GO:0009199	ribonucleoside triphosphate metabolic process	1/50	167/28891	0.251813	0.287886	0.137578	Pnp	1
GO:0016052	carbohydrate catabolic process	1/50	167/28891	0.251813	0.287886	0.137578	Ucp2	1
GO:0031099	regeneration	1/50	167/28891	0.251813	0.287886	0.137578	Grn	1
GO:0051100	negative regulation of binding	1/50	168/28891	0.253116	0.288975	0.138098	B2m	1
GO:2000377	regulation of reactive oxygen species metabolic process	1/50	168/28891	0.253116	0.288975	0.138098	Tyrobp	1
GO:0009144	purine nucleoside triphosphate metabolic process	1/50	169/28891	0.254416	0.289859	0.13852	Pnp	1
GO:0030178	negative regulation of Wnt signaling pathway	1/50	169/28891	0.254416	0.289859	0.13852	Apoe	1
GO:0071322	cellular response to carbohydrate stimulus	1/50	169/28891	0.254416	0.289859	0.13852	Ucp2	1
GO:0034250	positive regulation of amide metabolic process	1/50	171/28891	0.257009	0.292209	0.139644	Apoe	1
GO:0048284	organelle fusion	1/50	171/28891	0.257009	0.292209	0.139644	Coro1a	1
GO:0061025	membrane fusion	1/50	171/28891	0.257009	0.292209	0.139644	Coro1a	1
GO:0010565	regulation of cellular ketone metabolic process	1/50	172/28891	0.258303	0.293276	0.140154	Cd74	1
GO:0097722	sperm motility	1/50	172/28891	0.258303	0.293276	0.140154	Pltp	1
GO:0030856	regulation of epithelial cell differentiation	1/50	173/28891	0.259594	0.294337	0.140661	Csf1r	1
GO:1990845	adaptive thermogenesis	1/50	173/28891	0.259594	0.294337	0.140661	Ucp2	1
GO:0051017	actin filament bundle assembly	1/50	174/28891	0.260883	0.295596	0.141262	Lcp1	1
GO:0050768	negative regulation of neurogenesis	1/50	175/28891	0.26217	0.296647	0.141765	B2m	1
GO:2000058	regulation of ubiquitin-dependent protein catabolic process	1/50	175/28891	0.26217	0.296647	0.141765	Laptm5	1
GO:0001678	intracellular glucose homeostasis	1/50	176/28891	0.263455	0.297693	0.142265	Ucp2	1
GO:1904064	positive regulation of cation transmembrane transport	1/50	176/28891	0.263455	0.297693	0.142265	Ctss	1
GO:0061572	actin filament bundle organization	1/50	177/28891	0.264737	0.298938	0.142859	Lcp1	1
GO:1901875	positive regulation of post-translational protein modification	1/50	178/28891	0.266018	0.300179	0.143452	Laptm5	1
GO:0006694	steroid biosynthetic process	1/50	179/28891	0.267296	0.301415	0.144043	Apoe	1
GO:0015718	monocarboxylic acid transport	1/50	180/28891	0.268572	0.302647	0.144632	Apoe	1
GO:0021543	pallium development	1/50	182/28891	0.271117	0.304892	0.145705	Csf1r	1
GO:0045766	positive regulation of angiogenesis	1/50	182/28891	0.271117	0.304892	0.145705	Grn	1
GO:1904018	positive regulation of vasculature development	1/50	182/28891	0.271117	0.304892	0.145705	Grn	1
GO:0051961	negative regulation of nervous system development	1/50	183/28891	0.272387	0.306111	0.146287	B2m	1
GO:0001890	placenta development	1/50	184/28891	0.273654	0.306909	0.146668	Ctsb	1
GO:0009141	nucleoside triphosphate metabolic process	1/50	184/28891	0.273654	0.306909	0.146668	Pnp	1
GO:0050851	antigen receptor-mediated signaling pathway	1/50	184/28891	0.273654	0.306909	0.146668	Laptm5	1
GO:0035296	regulation of tube diameter	1/50	186/28891	0.276182	0.309114	0.147722	Apoe	1
GO:0050770	regulation of axonogenesis	1/50	186/28891	0.276182	0.309114	0.147722	Apoe	1
GO:0097746	blood vessel diameter maintenance	1/50	186/28891	0.276182	0.309114	0.147722	Apoe	1
GO:0035150	regulation of tube size	1/50	187/28891	0.277443	0.309896	0.148096	Apoe	1
GO:0042770	signal transduction in response to DNA damage	1/50	187/28891	0.277443	0.309896	0.148096	Cd74	1
GO:0043409	negative regulation of MAPK cascade	1/50	187/28891	0.277443	0.309896	0.148096	Apoe	1
GO:0060041	retina development in camera-type eye	1/50	188/28891	0.278701	0.311091	0.148667	Grn	1
GO:0060294	cilium movement involved in cell motility	1/50	189/28891	0.279958	0.312283	0.149237	Pltp	1
GO:0007612	learning	1/50	192/28891	0.283714	0.315833	0.150933	Lgmn	1
GO:0051260	protein homooligomerization	1/50	192/28891	0.283714	0.315833	0.150933	B2m	1
GO:1902806	regulation of cell cycle G1/S phase transition	1/50	192/28891	0.283714	0.315833	0.150933	Csf1r	1
GO:0048660	regulation of smooth muscle cell proliferation	1/50	193/28891	0.284962	0.316795	0.151393	Apoe	1
GO:0051897	positive regulation of phosphatidylinositol 3-kinase/protein kinase B signal transduction	1/50	193/28891	0.284962	0.316795	0.151393	Csf1r	1
GO:1901605	alpha-amino acid metabolic process	1/50	194/28891	0.286208	0.317753	0.151851	Ucp2	1
GO:2001242	regulation of intrinsic apoptotic signaling pathway	1/50	194/28891	0.286208	0.317753	0.151851	Cd74	1
GO:0000302	response to reactive oxygen species	1/50	195/28891	0.287452	0.318065	0.152	Ucp2	1
GO:0001539	cilium or flagellum-dependent cell motility	1/50	195/28891	0.287452	0.318065	0.152	Pltp	1
GO:0001659	temperature homeostasis	1/50	195/28891	0.287452	0.318065	0.152	Ucp2	1
GO:0060285	cilium-dependent cell motility	1/50	195/28891	0.287452	0.318065	0.152	Pltp	1
GO:0061136	regulation of proteasomal protein catabolic process	1/50	195/28891	0.287452	0.318065	0.152	Apoe	1
GO:0043405	regulation of MAP kinase activity	1/50	197/28891	0.289933	0.320595	0.153209	Apoe	1
GO:0009152	purine ribonucleotide biosynthetic process	1/50	198/28891	0.29117	0.321748	0.15376	Pnp	1
GO:0046578	regulation of Ras protein signal transduction	1/50	199/28891	0.292405	0.322897	0.154309	Apoe	1
GO:0003205	cardiac chamber development	1/50	200/28891	0.293638	0.324042	0.154856	Ly6e	1
GO:0097553	calcium ion transmembrane import into cytosol	1/50	201/28891	0.294869	0.325183	0.155402	Coro1a	1
GO:0007204	positive regulation of cytosolic calcium ion concentration	1/50	202/28891	0.296098	0.326103	0.155841	Cd52	1
GO:0048659	smooth muscle cell proliferation	1/50	202/28891	0.296098	0.326103	0.155841	Apoe	1
GO:1903169	regulation of calcium ion transmembrane transport	1/50	203/28891	0.297325	0.327236	0.156383	Coro1a	1
GO:0006469	negative regulation of protein kinase activity	1/50	204/28891	0.29855	0.328147	0.156818	Apoe	1
GO:0009749	response to glucose	1/50	204/28891	0.29855	0.328147	0.156818	Ucp2	1
GO:0007179	transforming growth factor beta receptor signaling pathway	1/50	205/28891	0.299772	0.329052	0.157251	Lgals9	1
GO:0030308	negative regulation of cell growth	1/50	205/28891	0.299772	0.329052	0.157251	Bst2	1
GO:0009746	response to hexose	1/50	207/28891	0.302211	0.331509	0.158425	Ucp2	1
GO:0034284	response to monosaccharide	1/50	208/28891	0.303428	0.332402	0.158852	Ucp2	1
GO:0045732	positive regulation of protein catabolic process	1/50	208/28891	0.303428	0.332402	0.158852	Apoe	1
GO:0034767	positive regulation of monoatomic ion transmembrane transport	1/50	209/28891	0.304642	0.333511	0.159382	Ctss	1
GO:0009260	ribonucleotide biosynthetic process	1/50	210/28891	0.305854	0.334395	0.159804	Pnp	1
GO:0030307	positive regulation of cell growth	1/50	210/28891	0.305854	0.334395	0.159804	Apoe	1
GO:0098742	cell-cell adhesion via plasma-membrane adhesion molecules	1/50	211/28891	0.307064	0.335496	0.16033	Lgals9	1
GO:0006282	regulation of DNA repair	1/50	212/28891	0.308272	0.336593	0.160854	Pnp	1
GO:0046390	ribose phosphate biosynthetic process	1/50	218/28891	0.315477	0.344233	0.164505	Pnp	1
GO:0048639	positive regulation of developmental growth	1/50	221/28891	0.319052	0.347674	0.16615	Apoe	1
GO:0050796	regulation of insulin secretion	1/50	221/28891	0.319052	0.347674	0.16615	Ucp2	1
GO:0008361	regulation of cell size	1/50	222/28891	0.32024	0.348509	0.166549	Apoe	1
GO:0035265	organ growth	1/50	222/28891	0.32024	0.348509	0.166549	Ly6e	1
GO:0009743	response to carbohydrate	1/50	223/28891	0.321425	0.349569	0.167055	Ucp2	1
GO:0033673	negative regulation of kinase activity	1/50	225/28891	0.32379	0.351909	0.168174	Apoe	1
GO:0072330	monocarboxylic acid biosynthetic process	1/50	227/28891	0.326147	0.354237	0.169286	Cd74	1
GO:1902115	regulation of organelle assembly	1/50	229/28891	0.328496	0.356554	0.170394	Lcp1	1
GO:0035264	multicellular organism growth	1/50	230/28891	0.329667	0.357122	0.170665	Lgmn	1
GO:0051056	regulation of small GTPase mediated signal transduction	1/50	230/28891	0.329667	0.357122	0.170665	Apoe	1
GO:0099504	synaptic vesicle cycle	1/50	230/28891	0.329667	0.357122	0.170665	Grn	1
GO:0045216	cell-cell junction organization	1/50	231/28891	0.330837	0.358154	0.171158	Csf1r	1
GO:0033157	regulation of intracellular protein transport	1/50	232/28891	0.332004	0.359182	0.171649	Lcp1	1
GO:0001666	response to hypoxia	1/50	233/28891	0.33317	0.359971	0.172027	Ucp2	1
GO:0006164	purine nucleotide biosynthetic process	1/50	233/28891	0.33317	0.359971	0.172027	Pnp	1
GO:0003341	cilium movement	1/50	234/28891	0.334333	0.360992	0.172515	Pltp	1
GO:0048469	cell maturation	1/50	235/28891	0.335495	0.361774	0.172888	C1qa	1
GO:0050679	positive regulation of epithelial cell proliferation	1/50	235/28891	0.335495	0.361774	0.172888	Grn	1
GO:0046777	protein autophosphorylation	1/50	238/28891	0.338967	0.36528	0.174563	Csf1r	1
GO:0072522	purine-containing compound biosynthetic process	1/50	241/28891	0.342422	0.368762	0.176227	Pnp	1
GO:0060348	bone development	1/50	242/28891	0.343569	0.369757	0.176703	Tyrobp	1
GO:0034249	negative regulation of amide metabolic process	1/50	243/28891	0.344715	0.370748	0.177177	Apoe	1
GO:0002758	innate immune response-activating signaling pathway	1/50	244/28891	0.345859	0.371494	0.177533	Tyrobp	1
GO:0031503	protein-containing complex localization	1/50	244/28891	0.345859	0.371494	0.177533	Tyrobp	1
GO:0045664	regulation of neuron differentiation	1/50	245/28891	0.347	0.372479	0.178004	B2m	1
GO:0042445	hormone metabolic process	1/50	246/28891	0.34814	0.373459	0.178472	Ctsb	1
GO:0003018	vascular process in circulatory system	1/50	247/28891	0.349278	0.374437	0.178939	Apoe	1
GO:0071560	cellular response to transforming growth factor beta stimulus	1/50	248/28891	0.350414	0.375411	0.179405	Lgals9	1
GO:0060828	regulation of canonical Wnt signaling pathway	1/50	251/28891	0.35381	0.378803	0.181026	Apoe	1
GO:0007411	axon guidance	1/50	252/28891	0.354938	0.379274	0.181251	Csf1r	1
GO:0071559	response to transforming growth factor beta	1/50	252/28891	0.354938	0.379274	0.181251	Lgals9	1
GO:0097485	neuron projection guidance	1/50	252/28891	0.354938	0.379274	0.181251	Csf1r	1
GO:0043547	positive regulation of GTPase activity	1/50	253/28891	0.356064	0.379986	0.181591	Ccl8	1
GO:2001234	negative regulation of apoptotic signaling pathway	1/50	253/28891	0.356064	0.379986	0.181591	Cd74	1
GO:0042180	cellular ketone metabolic process	1/50	255/28891	0.358311	0.382136	0.182619	Cd74	1
GO:0044843	cell cycle G1/S phase transition	1/50	260/28891	0.363894	0.38759	0.185225	Csf1r	1
GO:0051348	negative regulation of transferase activity	1/50	260/28891	0.363894	0.38759	0.185225	Apoe	1
GO:0090092	regulation of transmembrane receptor protein serine/threonine kinase signaling pathway	1/50	261/28891	0.365005	0.388523	0.185671	Lgals9	1
GO:0036293	response to decreased oxygen levels	1/50	264/28891	0.368326	0.391554	0.187119	Ucp2	1
GO:0090276	regulation of peptide hormone secretion	1/50	264/28891	0.368326	0.391554	0.187119	Ucp2	1
GO:0030073	insulin secretion	1/50	266/28891	0.37053	0.393391	0.187997	Ucp2	1
GO:0051896	regulation of phosphatidylinositol 3-kinase/protein kinase B signal transduction	1/50	266/28891	0.37053	0.393391	0.187997	Csf1r	1
GO:0009165	nucleotide biosynthetic process	1/50	267/28891	0.37163	0.394305	0.188434	Pnp	1
GO:1901293	nucleoside phosphate biosynthetic process	1/50	269/28891	0.373823	0.396377	0.189425	Pnp	1
GO:0045444	fat cell differentiation	1/50	270/28891	0.374917	0.397028	0.189735	Psmb8	1
GO:0099003	vesicle-mediated transport in synapse	1/50	270/28891	0.374917	0.397028	0.189735	Grn	1
GO:0006520	amino acid metabolic process	1/50	272/28891	0.377099	0.399083	0.190717	Ucp2	1
GO:0090068	positive regulation of cell cycle process	1/50	276/28891	0.381441	0.403419	0.19279	Csf1r	1
GO:0043270	positive regulation of monoatomic ion transport	1/50	277/28891	0.382522	0.404304	0.193212	Ctss	1
GO:0033002	muscle cell proliferation	1/50	280/28891	0.385753	0.407198	0.194596	Apoe	1
GO:0048738	cardiac muscle tissue development	1/50	280/28891	0.385753	0.407198	0.194596	Ly6e	1
GO:0002218	activation of innate immune response	1/50	281/28891	0.386827	0.40755	0.194764	Tyrobp	1
GO:0021537	telencephalon development	1/50	281/28891	0.386827	0.40755	0.194764	Csf1r	1
GO:0048193	Golgi vesicle transport	1/50	281/28891	0.386827	0.40755	0.194764	Laptm5	1
GO:0034764	positive regulation of transmembrane transport	1/50	282/28891	0.387898	0.408418	0.195179	Ctss	1
GO:0032412	regulation of monoatomic ion transmembrane transporter activity	1/50	283/28891	0.388968	0.409284	0.195592	Ctss	1
GO:0009101	glycoprotein biosynthetic process	1/50	289/28891	0.395349	0.415732	0.198674	Itm2b	1
GO:0003007	heart morphogenesis	1/50	294/28891	0.400615	0.420735	0.201065	Ly6e	1
GO:0022898	regulation of transmembrane transporter activity	1/50	294/28891	0.400615	0.420735	0.201065	Ctss	1
GO:0051924	regulation of calcium ion transport	1/50	296/28891	0.40271	0.422666	0.201988	Coro1a	1
GO:0042593	glucose homeostasis	1/50	298/28891	0.404797	0.424587	0.202906	Ucp2	1
GO:0033500	carbohydrate homeostasis	1/50	299/28891	0.405837	0.425408	0.203298	Ucp2	1
GO:0014706	striated muscle tissue development	1/50	301/28891	0.407914	0.427314	0.204209	Ly6e	1
GO:0006605	protein targeting	1/50	303/28891	0.409983	0.429209	0.205115	Laptm5	1
GO:0060070	canonical Wnt signaling pathway	1/50	305/28891	0.412045	0.431095	0.206016	Apoe	1
GO:0032409	regulation of transporter activity	1/50	307/28891	0.4141	0.43297	0.206912	Ctss	1
GO:0050807	regulation of synapse organization	1/50	309/28891	0.416148	0.434837	0.207804	Apoe	1
GO:1990830	cellular response to leukemia inhibitory factor	1/50	311/28891	0.418189	0.436693	0.208691	Laptm5	1
GO:1990823	response to leukemia inhibitory factor	1/50	313/28891	0.420223	0.43854	0.209574	Laptm5	1
GO:0072659	protein localization to plasma membrane	1/50	315/28891	0.42225	0.440377	0.210452	Fcer1g	1
GO:0043491	phosphatidylinositol 3-kinase/protein kinase B signal transduction	1/50	317/28891	0.42427	0.441647	0.211059	Csf1r	1
GO:0050803	regulation of synapse structure or activity	1/50	317/28891	0.42427	0.441647	0.211059	Apoe	1
GO:0071695	anatomical structure maturation	1/50	317/28891	0.42427	0.441647	0.211059	C1qa	1
GO:0030072	peptide hormone secretion	1/50	321/28891	0.428289	0.44499	0.212656	Ucp2	1
GO:0046394	carboxylic acid biosynthetic process	1/50	321/28891	0.428289	0.44499	0.212656	Cd74	1
GO:0051054	positive regulation of DNA metabolic process	1/50	321/28891	0.428289	0.44499	0.212656	Pnp	1
GO:0030111	regulation of Wnt signaling pathway	1/50	323/28891	0.430289	0.446786	0.213515	Apoe	1
GO:0016053	organic acid biosynthetic process	1/50	324/28891	0.431286	0.446979	0.213607	Cd74	1
GO:0045927	positive regulation of growth	1/50	324/28891	0.431286	0.446979	0.213607	Apoe	1
GO:0070482	response to oxygen levels	1/50	324/28891	0.431286	0.446979	0.213607	Ucp2	1
GO:0019932	second-messenger-mediated signaling	1/50	328/28891	0.435257	0.450812	0.215438	Apoe	1
GO:0046883	regulation of hormone secretion	1/50	337/28891	0.444094	0.459676	0.219674	Ucp2	1
GO:0001933	negative regulation of protein phosphorylation	1/50	342/28891	0.448944	0.464115	0.221796	Apoe	1
GO:0007265	Ras protein signal transduction	1/50	342/28891	0.448944	0.464115	0.221796	Apoe	1
GO:0071900	regulation of protein serine/threonine kinase activity	1/50	343/28891	0.449909	0.464822	0.222134	Apoe	1
GO:0009150	purine ribonucleotide metabolic process	1/50	345/28891	0.451835	0.465937	0.222666	Pnp	1
GO:0016042	lipid catabolic process	1/50	345/28891	0.451835	0.465937	0.222666	Apoe	1
GO:0043087	regulation of GTPase activity	1/50	345/28891	0.451835	0.465937	0.222666	Ccl8	1
GO:0009410	response to xenobiotic stimulus	1/50	346/28891	0.452795	0.466054	0.222722	Pnp	1
GO:0032386	regulation of intracellular transport	1/50	346/28891	0.452795	0.466054	0.222722	Lcp1	1
GO:1901653	cellular response to peptide	1/50	346/28891	0.452795	0.466054	0.222722	Lgmn	1
GO:0072001	renal system development	1/50	352/28891	0.458521	0.471654	0.225399	Stat1	1
GO:0009100	glycoprotein metabolic process	1/50	354/28891	0.460417	0.473015	0.226049	Itm2b	1
GO:0070588	calcium ion transmembrane transport	1/50	354/28891	0.460417	0.473015	0.226049	Coro1a	1
GO:0051346	negative regulation of hydrolase activity	1/50	356/28891	0.462306	0.474661	0.226836	Grn	1
GO:0009259	ribonucleotide metabolic process	1/50	364/28891	0.469798	0.482054	0.230369	Pnp	1
GO:0031589	cell-substrate adhesion	1/50	368/28891	0.473506	0.485557	0.232042	Coro1a	1
GO:0042176	regulation of protein catabolic process	1/50	369/28891	0.474429	0.4859	0.232206	Apoe	1
GO:0045860	positive regulation of protein kinase activity	1/50	369/28891	0.474429	0.4859	0.232206	Csf1r	1
GO:0042326	negative regulation of phosphorylation	1/50	372/28891	0.477188	0.488423	0.233412	Apoe	1
GO:0019693	ribose phosphate metabolic process	1/50	373/28891	0.478105	0.489058	0.233716	Pnp	1
GO:0043010	camera-type eye development	1/50	380/28891	0.484477	0.494963	0.236538	Grn	1
GO:0046486	glycerolipid metabolic process	1/50	380/28891	0.484477	0.494963	0.236538	Apoe	1
GO:0007517	muscle organ development	1/50	382/28891	0.486284	0.496502	0.237273	Ly6e	1
GO:0021700	developmental maturation	1/50	389/28891	0.492558	0.502598	0.240186	C1qa	1
GO:1903532	positive regulation of secretion by cell	1/50	390/28891	0.493448	0.503195	0.240472	Fcer1g	1
GO:0043434	response to peptide hormone	1/50	396/28891	0.498757	0.508295	0.242909	Stat1	1
GO:1990778	protein localization to cell periphery	1/50	400/28891	0.502266	0.511556	0.244467	Fcer1g	1
GO:0140694	non-membrane-bounded organelle assembly	1/50	402/28891	0.504012	0.513017	0.245166	Lcp1	1
GO:0046879	hormone secretion	1/50	403/28891	0.504882	0.513587	0.245438	Ucp2	1
GO:0009914	hormone transport	1/50	411/28891	0.511792	0.520296	0.248644	Ucp2	1
GO:0034655	nucleobase-containing compound catabolic process	1/50	414/28891	0.514359	0.522584	0.249737	Pnp	1
GO:0031667	response to nutrient levels	1/50	427/28891	0.525331	0.533403	0.254908	Apoe	1
GO:0001654	eye development	1/50	428/28891	0.526164	0.533593	0.254999	Grn	1
GO:0007264	small GTPase mediated signal transduction	1/50	428/28891	0.526164	0.533593	0.254999	Apoe	1
GO:0010563	negative regulation of phosphorus metabolic process	1/50	430/28891	0.527828	0.534624	0.255491	Apoe	1
GO:0045936	negative regulation of phosphate metabolic process	1/50	430/28891	0.527828	0.534624	0.255491	Apoe	1
GO:0009314	response to radiation	1/50	433/28891	0.530312	0.536811	0.256536	Pnp	1
GO:0051047	positive regulation of secretion	1/50	437/28891	0.533604	0.539813	0.257971	Fcer1g	1
GO:0006163	purine nucleotide metabolic process	1/50	444/28891	0.539312	0.545253	0.260571	Pnp	1
GO:0044270	cellular nitrogen compound catabolic process	1/50	446/28891	0.54093	0.54622	0.261033	Pnp	1
GO:0046700	heterocycle catabolic process	1/50	446/28891	0.54093	0.54622	0.261033	Pnp	1
GO:0007018	microtubule-based movement	1/50	449/28891	0.543346	0.54799	0.261879	Pltp	1
GO:1901987	regulation of cell cycle phase transition	1/50	449/28891	0.543346	0.54799	0.261879	Csf1r	1
GO:0072594	establishment of protein localization to organelle	1/50	452/28891	0.545751	0.550079	0.262877	Laptm5	1
GO:0003002	regionalization	1/50	455/28891	0.548142	0.552153	0.263868	C1qa	1
GO:0009991	response to extracellular stimulus	1/50	460/28891	0.552101	0.555464	0.26545	Apoe	1
GO:0016055	Wnt signaling pathway	1/50	460/28891	0.552101	0.555464	0.26545	Apoe	1
GO:0198738	cell-cell signaling by wnt	1/50	462/28891	0.553675	0.556708	0.266045	Apoe	1
GO:0006631	fatty acid metabolic process	1/50	463/28891	0.55446	0.557158	0.26626	Cd74	1
GO:0019439	aromatic compound catabolic process	1/50	467/28891	0.557587	0.559959	0.267599	Pnp	1
GO:0072521	purine-containing compound metabolic process	1/50	479/28891	0.566838	0.568904	0.271873	Pnp	1
GO:0034248	regulation of amide metabolic process	1/50	482/28891	0.56912	0.570848	0.272802	Apoe	1
GO:0006091	generation of precursor metabolites and energy	1/50	484/28891	0.570636	0.572021	0.273363	Ucp2	1
GO:0048732	gland development	1/50	489/28891	0.574402	0.575447	0.275	Ly6e	1
GO:0051656	establishment of organelle localization	1/50	491/28891	0.575899	0.576597	0.27555	Fcer1g	1
GO:0009117	nucleotide metabolic process	1/50	497/28891	0.580359	0.580711	0.277516	Pnp	1
GO:0007389	pattern specification process	1/50	498/28891	0.581098	0.581098	0.277701	C1qa	1

## Sheet: SMP3
ID	Description	GeneRatio	BgRatio	pvalue	p.adjust	qvalue	geneID	Count
GO:0030199	collagen fibril organization	12/49	61/28891	2.15315e-22	2.40292e-19	1.51174e-19	Col5a2/Col1a1/Col1a2/Lox/Col5a1/Col3a1/Loxl2/Loxl3/Loxl1/Serpinh1/Fkbp10/Emilin1	12
GO:0030198	extracellular matrix organization	17/49	322/28891	1.94763e-21	6.04061e-19	3.80031e-19	Col5a2/Col1a1/Col1a2/Fn1/Lox/Postn/Col5a1/Ccn2/Col3a1/Col8a1/Col15a1/Loxl2/Loxl3/Loxl1/Serpinh1/Fkbp10/Emilin1	17
GO:0045229	external encapsulating structure organization	17/49	323/28891	2.05366e-21	6.04061e-19	3.80031e-19	Col5a2/Col1a1/Col1a2/Fn1/Lox/Postn/Col5a1/Ccn2/Col3a1/Col8a1/Col15a1/Loxl2/Loxl3/Loxl1/Serpinh1/Fkbp10/Emilin1	17
GO:0043062	extracellular structure organization	17/49	324/28891	2.16509e-21	6.04061e-19	3.80031e-19	Col5a2/Col1a1/Col1a2/Fn1/Lox/Postn/Col5a1/Ccn2/Col3a1/Col8a1/Col15a1/Loxl2/Loxl3/Loxl1/Serpinh1/Fkbp10/Emilin1	17
GO:0032964	collagen biosynthetic process	8/49	65/28891	1.76114e-13	3.93086e-11	2.47301e-11	Col1a1/Fn1/Col5a1/Rcn3/Ccn2/Serpine1/Serpinh1/Emilin1	8
GO:0032963	collagen metabolic process	9/49	123/28891	6.07522e-13	1.12999e-10	7.10907e-11	Col1a1/Col1a2/Fn1/Col5a1/Rcn3/Ccn2/Serpine1/Serpinh1/Emilin1	9
GO:0061448	connective tissue development	11/49	316/28891	4.53475e-12	7.22969e-10	4.54839e-10	Col1a1/Lox/Col5a1/Ccn2/Col3a1/Loxl2/Bmp1/Serpinh1/Thbs1/Ogn/Bgn	11
GO:0051216	cartilage development	9/49	223/28891	1.30003e-10	1.81354e-08	1.14095e-08	Col1a1/Ccn2/Col3a1/Loxl2/Bmp1/Serpinh1/Thbs1/Ogn/Bgn	9
GO:0060348	bone development	9/49	242/28891	2.68445e-10	3.32872e-08	2.09419e-08	Col1a1/Lox/Col3a1/Fbn1/Serpinh1/Thbs1/Ogn/Sparc/Bgn	9
GO:0031589	cell-substrate adhesion	10/49	368/28891	5.26026e-10	5.87045e-08	3.69325e-08	Col1a1/Fn1/Postn/Ccn2/Col3a1/Col8a1/Fbln2/Serpine1/Thbs1/Emilin1	10
GO:0010810	regulation of cell-substrate adhesion	8/49	228/28891	4.54143e-09	4.60748e-07	2.89869e-07	Col1a1/Fn1/Postn/Col8a1/Fbln2/Serpine1/Thbs1/Emilin1	8
GO:0018158	protein oxidation	4/49	14/28891	7.21692e-09	6.71173e-07	4.22253e-07	Lox/Loxl2/Loxl3/Loxl1	4
GO:0071560	cellular response to transforming growth factor beta stimulus	8/49	248/28891	8.76428e-09	7.5238e-07	4.73342e-07	Col1a2/Lox/Col3a1/Fbn1/Aspn/Serpine1/Thbs1/Emilin1	8
GO:0071559	response to transforming growth factor beta	8/49	252/28891	9.92888e-09	7.91474e-07	4.97937e-07	Col1a2/Lox/Col3a1/Fbn1/Aspn/Serpine1/Thbs1/Emilin1	8
GO:0085029	extracellular matrix assembly	5/49	45/28891	1.32059e-08	9.82515e-07	6.18127e-07	Col1a2/Lox/Col3a1/Fkbp10/Emilin1	5
GO:0007179	transforming growth factor beta receptor signaling pathway	7/49	205/28891	5.45377e-08	3.80401e-06	2.3932e-06	Col1a2/Lox/Col3a1/Fbn1/Aspn/Thbs1/Emilin1	7
GO:0001667	ameboidal-type cell migration	9/49	471/28891	8.68666e-08	5.70254e-06	3.58762e-06	Fn1/Loxl2/Timp1/Fstl1/Acta2/Serpine1/Thbs1/Sparc/Serpinf1	9
GO:0007160	cell-matrix adhesion	7/49	235/28891	1.38378e-07	8.57943e-06	5.39755e-06	Fn1/Postn/Ccn2/Col3a1/Serpine1/Thbs1/Emilin1	7
GO:0030324	lung development	7/49	243/28891	1.73662e-07	1.02003e-05	6.4173e-06	Lox/Tnc/Rcn3/Ccn2/Col3a1/Loxl3/Sparc	7
GO:0030323	respiratory tube development	7/49	246/28891	1.88716e-07	1.05304e-05	6.62493e-06	Lox/Tnc/Rcn3/Ccn2/Col3a1/Loxl3/Sparc	7
GO:0007178	transmembrane receptor protein serine/threonine kinase signaling pathway	8/49	405/28891	3.79817e-07	2.01846e-05	1.26986e-05	Col1a2/Lox/Col3a1/Fbn1/Fstl1/Aspn/Thbs1/Emilin1	8
GO:0060541	respiratory system development	7/49	276/28891	4.10295e-07	2.08131e-05	1.30941e-05	Lox/Tnc/Rcn3/Ccn2/Col3a1/Loxl3/Sparc	7
GO:0048251	elastic fiber assembly	3/49	11/28891	7.49248e-07	3.63548e-05	2.28718e-05	Lox/Col3a1/Emilin1	3
GO:0007229	integrin-mediated signaling pathway	5/49	101/28891	7.97403e-07	3.70792e-05	2.33275e-05	Fn1/Ccn2/Col3a1/Loxl3/Timp1	5
GO:0016525	negative regulation of angiogenesis	5/49	109/28891	1.16424e-06	5.19717e-05	3.26968e-05	Serpine1/Thbs1/Sparc/Emilin1/Serpinf1	5
GO:2000181	negative regulation of blood vessel morphogenesis	5/49	111/28891	1.27398e-06	5.46829e-05	3.44025e-05	Serpine1/Thbs1/Sparc/Emilin1/Serpinf1	5
GO:1901343	negative regulation of vasculature development	5/49	112/28891	1.33182e-06	5.50484e-05	3.46324e-05	Serpine1/Thbs1/Sparc/Emilin1/Serpinf1	5
GO:0032965	regulation of collagen biosynthetic process	4/49	55/28891	2.33643e-06	9.31236e-05	5.85865e-05	Fn1/Ccn2/Serpine1/Emilin1	4
GO:0042060	wound healing	7/49	370/28891	2.88752e-06	0.00011112	6.99084e-05	Fn1/Col5a1/Col3a1/Timp1/Serpine1/Thbs1/Fkbp10	7
GO:0010812	negative regulation of cell-substrate adhesion	4/49	61/28891	3.54841e-06	0.000132001	8.30452e-05	Col1a1/Postn/Serpine1/Thbs1	4
GO:0017015	regulation of transforming growth factor beta receptor signaling pathway	5/49	138/28891	3.72313e-06	0.000134033	8.43234e-05	Lox/Fbn1/Aspn/Thbs1/Emilin1	5
GO:0010811	positive regulation of cell-substrate adhesion	5/49	140/28891	3.99494e-06	0.000135776	8.54205e-05	Fn1/Col8a1/Fbln2/Thbs1/Emilin1	5
GO:0010712	regulation of collagen metabolic process	4/49	63/28891	4.04021e-06	0.000135776	8.54205e-05	Fn1/Ccn2/Serpine1/Emilin1	4
GO:1903844	regulation of cellular response to transforming growth factor beta stimulus	5/49	141/28891	4.13656e-06	0.000135776	8.54205e-05	Lox/Fbn1/Aspn/Thbs1/Emilin1	5
GO:0090092	regulation of transmembrane receptor protein serine/threonine kinase signaling pathway	6/49	261/28891	5.18238e-06	0.000165244	0.000103959	Lox/Fbn1/Fstl1/Aspn/Thbs1/Emilin1	6
GO:0060350	endochondral bone morphogenesis	4/49	70/28891	6.16505e-06	0.000191116	0.000120236	Col1a1/Col3a1/Serpinh1/Thbs1	4
GO:0052547	regulation of peptidase activity	7/49	457/28891	1.14547e-05	0.000345499	0.000217362	Rcn3/Ccn2/Timp1/Serpine1/Serpinh1/Thbs1/Serpinf1	7
GO:0071230	cellular response to amino acid stimulus	5/49	181/28891	1.39263e-05	0.000408419	0.000256947	Col5a2/Col1a1/Col1a2/Col3a1/Col6a1	5
GO:0030336	negative regulation of cell migration	6/49	313/28891	1.45646e-05	0.000408419	0.000256947	Col3a1/Timp1/Serpine1/Thbs1/Emilin1/Serpinf1	6
GO:0010951	negative regulation of endopeptidase activity	5/49	184/28891	1.50757e-05	0.000408419	0.000256947	Timp1/Serpine1/Serpinh1/Thbs1/Serpinf1	5
GO:0007162	negative regulation of cell adhesion	6/49	315/28891	1.5098e-05	0.000408419	0.000256947	Col1a1/Postn/Tnc/Loxl3/Serpine1/Thbs1	6
GO:0060485	mesenchyme development	6/49	316/28891	1.53706e-05	0.000408419	0.000256947	Col1a1/Fn1/Loxl2/Loxl3/Thbs1/Meox1	6
GO:0001503	ossification	7/49	484/28891	1.65814e-05	0.000430344	0.000270741	Col1a1/Col1a2/Cthrc1/Lox/Ccn2/Aspn/Bmp1	7
GO:0090287	regulation of cellular response to growth factor stimulus	6/49	323/28891	1.73921e-05	0.000441126	0.000277524	Lox/Fbn1/Fstl1/Aspn/Thbs1/Emilin1	6
GO:2000146	negative regulation of cell motility	6/49	326/28891	1.83216e-05	0.000454377	0.000285861	Col3a1/Timp1/Serpine1/Thbs1/Emilin1/Serpinf1	6
GO:0010631	epithelial cell migration	6/49	328/28891	1.89634e-05	0.000460068	0.000289441	Loxl2/Fstl1/Serpine1/Thbs1/Sparc/Serpinf1	6
GO:0090132	epithelium migration	6/49	330/28891	1.96231e-05	0.000462372	0.00029089	Loxl2/Fstl1/Serpine1/Thbs1/Sparc/Serpinf1	6
GO:0071229	cellular response to acid chemical	5/49	195/28891	1.99368e-05	0.000462372	0.00029089	Col5a2/Col1a1/Col1a2/Col3a1/Col6a1	5
GO:0090130	tissue migration	6/49	332/28891	2.03013e-05	0.000462372	0.00029089	Loxl2/Fstl1/Serpine1/Thbs1/Sparc/Serpinf1	6
GO:0043200	response to amino acid	5/49	197/28891	2.09383e-05	0.000467343	0.000294018	Col5a2/Col1a1/Col1a2/Col3a1/Col6a1	5
GO:0035987	endodermal cell differentiation	3/49	33/28891	2.41329e-05	0.000528085	0.000332232	Col5a2/Fn1/Col5a1	3
GO:0018149	peptide cross-linking	3/49	34/28891	2.64368e-05	0.000567374	0.00035695	Fn1/Col3a1/Thbs1	3
GO:0040013	negative regulation of locomotion	6/49	358/28891	3.09746e-05	0.00065222	0.000410329	Col3a1/Timp1/Serpine1/Thbs1/Emilin1/Serpinf1	6
GO:0052548	regulation of endopeptidase activity	6/49	360/28891	3.19532e-05	0.000660367	0.000415454	Ccn2/Timp1/Serpine1/Serpinh1/Thbs1/Serpinf1	6
GO:0001101	response to acid chemical	5/49	218/28891	3.40003e-05	0.000681648	0.000428843	Col5a2/Col1a1/Col1a2/Col3a1/Col6a1	5
GO:0001953	negative regulation of cell-matrix adhesion	3/49	37/28891	3.42045e-05	0.000681648	0.000428843	Postn/Serpine1/Thbs1	3
GO:0008217	regulation of blood pressure	5/49	221/28891	3.62897e-05	0.000710514	0.000447003	Col1a2/Postn/Acta2/Emilin1/Nppa	5
GO:0060349	bone morphogenesis	4/49	112/28891	3.96339e-05	0.000762611	0.000479779	Col1a1/Col3a1/Serpinh1/Thbs1	4
GO:0018205	peptidyl-lysine modification	5/49	227/28891	4.12263e-05	0.000779805	0.000490596	Lox/Loxl2/Loxl3/Loxl1/Fkbp10	5
GO:0043542	endothelial cell migration	5/49	231/28891	4.47958e-05	0.000833203	0.00052419	Loxl2/Fstl1/Thbs1/Sparc/Serpinf1	5
GO:0060351	cartilage development involved in endochondral bone morphogenesis	3/49	42/28891	5.0236e-05	0.000904247	0.000568886	Col1a1/Serpinh1/Thbs1	3
GO:0071604	transforming growth factor beta production	3/49	42/28891	5.0236e-05	0.000904247	0.000568886	Fn1/Col3a1/Thbs1	3
GO:0001706	endoderm formation	3/49	43/28891	5.39393e-05	0.000955496	0.000601128	Col5a2/Fn1/Col5a1	3
GO:0002062	chondrocyte differentiation	4/49	123/28891	5.71475e-05	0.00099651	0.000626931	Ccn2/Col3a1/Loxl2/Serpinh1	4
GO:0010466	negative regulation of peptidase activity	5/49	257/28891	7.42088e-05	0.00127411	0.000801575	Timp1/Serpine1/Serpinh1/Thbs1/Serpinf1	5
GO:0048705	skeletal system morphogenesis	5/49	266/28891	8.72614e-05	0.00147551	0.000928283	Col1a1/Ccn2/Col3a1/Serpinh1/Thbs1	5
GO:0051918	negative regulation of fibrinolysis	2/49	10/28891	0.00012571	0.00209392	0.00131734	Serpine1/Thbs1	2
GO:0045765	regulation of angiogenesis	5/49	307/28891	0.000170509	0.00279835	0.00176052	Serpine1/Thbs1/Sparc/Emilin1/Serpinf1	5
GO:1901342	regulation of vasculature development	5/49	311/28891	0.000181067	0.00292857	0.00184244	Serpine1/Thbs1/Sparc/Emilin1/Serpinf1	5
GO:0090596	sensory organ morphogenesis	5/49	322/28891	0.000212691	0.00339089	0.0021333	Col5a2/Cthrc1/Col5a1/Col8a1/Mfap5	5
GO:0001935	endothelial cell proliferation	4/49	175/28891	0.000222775	0.00350164	0.00220298	Col8a1/Loxl2/Thbs1/Sparc	4
GO:0043589	skin morphogenesis	2/49	14/28891	0.000253114	0.00381724	0.00240152	Col1a1/Col1a2	2
GO:0045989	positive regulation of striated muscle contraction	2/49	14/28891	0.000253114	0.00381724	0.00240152	Ccn2/Nppa	2
GO:0051917	regulation of fibrinolysis	2/49	14/28891	0.000253114	0.00381724	0.00240152	Serpine1/Thbs1	2
GO:0061035	regulation of cartilage development	3/49	73/28891	0.000262297	0.00390298	0.00245547	Ccn2/Loxl2/Bmp1	3
GO:0031214	biomineral tissue development	4/49	184/28891	0.000269693	0.00391069	0.00246032	Col1a1/Col1a2/Lox/Aspn	4
GO:0035904	aorta development	3/49	74/28891	0.000273054	0.00391069	0.00246032	Lox/Col3a1/Fkbp10	3
GO:0043588	skin development	5/49	340/28891	0.000273328	0.00391069	0.00246032	Col5a2/Col1a1/Col1a2/Col5a1/Col3a1	5
GO:0048592	eye morphogenesis	4/49	186/28891	0.000281013	0.00396976	0.00249748	Col5a2/Col5a1/Col8a1/Mfap5	4
GO:0010752	regulation of cGMP-mediated signaling	2/49	15/28891	0.000291738	0.00406975	0.00256039	Thbs1/Nppa	2
GO:0007492	endoderm development	3/49	79/28891	0.000331123	0.00456214	0.00287017	Col5a2/Fn1/Col5a1	3
GO:0051346	negative regulation of hydrolase activity	5/49	356/28891	0.000337535	0.00459377	0.00289006	Timp1/Serpine1/Serpinh1/Thbs1/Serpinf1	5
GO:0045861	negative regulation of proteolysis	5/49	362/28891	0.000364348	0.00489895	0.00308206	Timp1/Serpine1/Serpinh1/Thbs1/Serpinf1	5
GO:0010755	regulation of plasminogen activation	2/49	17/28891	0.000377053	0.00500942	0.00315156	Serpine1/Thbs1	2
GO:0032966	negative regulation of collagen biosynthetic process	2/49	18/28891	0.000423725	0.00556326	0.00349999	Fn1/Emilin1	2
GO:0010713	negative regulation of collagen metabolic process	2/49	19/28891	0.000473062	0.00613881	0.00386209	Fn1/Emilin1	2
GO:0033627	cell adhesion mediated by integrin	3/49	90/28891	0.000485522	0.00622807	0.00391824	Fbn1/Serpine1/Emilin1	3
GO:0030512	negative regulation of transforming growth factor beta receptor signaling pathway	3/49	94/28891	0.000551348	0.0069921	0.00439891	Fbn1/Aspn/Emilin1	3
GO:0042730	fibrinolysis	2/49	22/28891	0.000636976	0.0078985	0.00496916	Serpine1/Thbs1	2
GO:2001044	regulation of integrin-mediated signaling pathway	2/49	22/28891	0.000636976	0.0078985	0.00496916	Loxl3/Timp1	2
GO:0001654	eye development	5/49	428/28891	0.000777646	0.00953685	0.00599989	Col5a2/Col5a1/Col8a1/Mfap5/Rcn1	5
GO:0150063	visual system development	5/49	431/28891	0.000802366	0.00964663	0.00606895	Col5a2/Col5a1/Col8a1/Mfap5/Rcn1	5
GO:0090288	negative regulation of cellular response to growth factor stimulus	3/49	107/28891	0.000803886	0.00964663	0.00606895	Fbn1/Thbs1/Emilin1	3
GO:0001704	formation of primary germ layer	3/49	108/28891	0.000825872	0.00980504	0.00616861	Col5a2/Fn1/Col5a1	3
GO:0048880	sensory system development	5/49	435/28891	0.000836235	0.00982356	0.00618026	Col5a2/Col5a1/Col8a1/Mfap5/Rcn1	5
GO:0010632	regulation of epithelial cell migration	4/49	250/28891	0.000854257	0.00993073	0.00624769	Serpine1/Thbs1/Sparc/Serpinf1	4
GO:0010763	positive regulation of fibroblast migration	2/49	26/28891	0.000892306	0.0100587	0.00632821	Acta2/Thbs1	2
GO:0030194	positive regulation of blood coagulation	2/49	26/28891	0.000892306	0.0100587	0.00632821	Serpine1/Thbs1	2
GO:1900048	positive regulation of hemostasis	2/49	26/28891	0.000892306	0.0100587	0.00632821	Serpine1/Thbs1	2
GO:0048762	mesenchymal cell differentiation	4/49	254/28891	0.0009061	0.0101121	0.00636178	Col1a1/Fn1/Loxl2/Loxl3	4
GO:0031639	plasminogen activation	2/49	27/28891	0.000962648	0.0106368	0.00669188	Serpine1/Thbs1	2
GO:0010955	negative regulation of protein processing	2/49	29/28891	0.00111108	0.0119228	0.00750093	Serpine1/Thbs1	2
GO:0050820	positive regulation of coagulation	2/49	29/28891	0.00111108	0.0119228	0.00750093	Serpine1/Thbs1	2
GO:1903318	negative regulation of protein maturation	2/49	29/28891	0.00111108	0.0119228	0.00750093	Serpine1/Thbs1	2
GO:0060840	artery development	3/49	121/28891	0.00114711	0.0121922	0.00767043	Lox/Col3a1/Fkbp10	3
GO:0001952	regulation of cell-matrix adhesion	3/49	128/28891	0.00134855	0.0139808	0.00879571	Postn/Serpine1/Thbs1	3
GO:0034505	tooth mineralization	2/49	32/28891	0.00135298	0.0139808	0.00879571	Col1a1/Aspn	2
GO:0061036	positive regulation of cartilage development	2/49	32/28891	0.00135298	0.0139808	0.00879571	Loxl2/Bmp1	2
GO:0042476	odontogenesis	3/49	132/28891	0.00147303	0.0150816	0.00948826	Col1a1/Aspn/Serpine1	3
GO:0030282	bone mineralization	3/49	137/28891	0.00163847	0.016623	0.010458	Col1a2/Lox/Aspn	3
GO:0033273	response to vitamin	2/49	36/28891	0.00171109	0.0172034	0.0108231	Postn/Rbp1	2
GO:0019934	cGMP-mediated signaling	2/49	37/28891	0.00180691	0.0178453	0.0112269	Thbs1/Nppa	2
GO:0032967	positive regulation of collagen biosynthetic process	2/49	37/28891	0.00180691	0.0178453	0.0112269	Ccn2/Serpine1	2
GO:0035909	aorta morphogenesis	2/49	39/28891	0.00200605	0.0196382	0.0123549	Col3a1/Fkbp10	2
GO:0043491	phosphatidylinositol 3-kinase/protein kinase B signal transduction	4/49	317/28891	0.00204299	0.0198258	0.012473	Fn1/Lox/Rcn3/Thbs1	4
GO:0090101	negative regulation of transmembrane receptor protein serine/threonine kinase signaling pathway	3/49	149/28891	0.00208176	0.0198979	0.0125183	Fbn1/Aspn/Emilin1	3
GO:0010714	positive regulation of collagen metabolic process	2/49	40/28891	0.00210935	0.0198979	0.0125183	Ccn2/Serpine1	2
GO:0071634	regulation of transforming growth factor beta production	2/49	40/28891	0.00210935	0.0198979	0.0125183	Fn1/Thbs1	2
GO:0048144	fibroblast proliferation	3/49	150/28891	0.00212173	0.0198979	0.0125183	Fn1/Col3a1/Serpine1	3
GO:0006936	muscle contraction	4/49	324/28891	0.0022112	0.0204304	0.0128533	Ccn2/Acta2/Tpm2/Nppa	4
GO:0045823	positive regulation of heart contraction	2/49	41/28891	0.00221513	0.0204304	0.0128533	Ccn2/Nppa	2
GO:0010634	positive regulation of epithelial cell migration	3/49	162/28891	0.00263897	0.0241401	0.0151872	Serpine1/Thbs1/Sparc	3
GO:1903524	positive regulation of blood circulation	2/49	45/28891	0.00266283	0.0241603	0.0151999	Ccn2/Nppa	2
GO:0070372	regulation of ERK1 and ERK2 cascade	4/49	343/28891	0.00271564	0.0243919	0.0153456	Fn1/Ccn2/Acta2/Emilin1	4
GO:0001837	epithelial to mesenchymal transition	3/49	164/28891	0.00273207	0.0243919	0.0153456	Col1a1/Loxl2/Loxl3	3
GO:0050921	positive regulation of chemotaxis	3/49	165/28891	0.00277937	0.0244366	0.0153737	Fn1/Serpine1/Thbs1	3
GO:0030195	negative regulation of blood coagulation	2/49	46/28891	0.00278086	0.0244366	0.0153737	Serpine1/Thbs1	2
GO:0001937	negative regulation of endothelial cell proliferation	2/49	47/28891	0.00290132	0.0250998	0.015791	Thbs1/Sparc	2
GO:1900047	negative regulation of hemostasis	2/49	47/28891	0.00290132	0.0250998	0.015791	Serpine1/Thbs1	2
GO:0050680	negative regulation of epithelial cell proliferation	3/49	169/28891	0.00297362	0.0255274	0.01606	Thbs1/Sparc/Serpinf1	3
GO:0050819	negative regulation of coagulation	2/49	49/28891	0.00314949	0.0266275	0.0167521	Serpine1/Thbs1	2
GO:1905521	regulation of macrophage migration	2/49	49/28891	0.00314949	0.0266275	0.0167521	Thbs1/Emilin1	2
GO:0006457	protein folding	3/49	173/28891	0.00317605	0.0266502	0.0167663	Fkbp10/Txndc5/Nppa	3
GO:0010594	regulation of endothelial cell migration	3/49	177/28891	0.00338676	0.0281667	0.0177204	Thbs1/Sparc/Serpinf1	3
GO:1902041	regulation of extrinsic apoptotic signaling pathway via death domain receptors	2/49	51/28891	0.00340726	0.0281667	0.0177204	Serpine1/Thbs1	2
GO:0070371	ERK1 and ERK2 cascade	4/49	367/28891	0.00345928	0.0283864	0.0178586	Fn1/Ccn2/Acta2/Emilin1	4
GO:0010762	regulation of fibroblast migration	2/49	52/28891	0.00353973	0.0288346	0.0181406	Acta2/Thbs1	2
GO:0045766	positive regulation of angiogenesis	3/49	182/28891	0.00366195	0.0292916	0.0184281	Serpine1/Thbs1/Emilin1	3
GO:1904018	positive regulation of vasculature development	3/49	182/28891	0.00366195	0.0292916	0.0184281	Serpine1/Thbs1/Emilin1	3
GO:0030850	prostate gland development	2/49	53/28891	0.00367457	0.0292916	0.0184281	Tnc/Serpinf1	2
GO:0010718	positive regulation of epithelial to mesenchymal transition	2/49	54/28891	0.00381179	0.0299574	0.018847	Col1a1/Loxl2	2
GO:0045933	positive regulation of muscle contraction	2/49	54/28891	0.00381179	0.0299574	0.018847	Ccn2/Nppa	2
GO:0007369	gastrulation	3/49	186/28891	0.00389168	0.0303715	0.0191075	Col5a2/Fn1/Col5a1	3
GO:0032330	regulation of chondrocyte differentiation	2/49	55/28891	0.00395136	0.0306231	0.0192658	Ccn2/Loxl2	2
GO:0010596	negative regulation of endothelial cell migration	2/49	57/28891	0.00423756	0.0326146	0.0205187	Thbs1/Serpinf1	2
GO:2000351	regulation of endothelial cell apoptotic process	2/49	59/28891	0.00453311	0.0346504	0.0217995	Serpine1/Thbs1	2
GO:0072577	endothelial cell apoptotic process	2/49	62/28891	0.00499382	0.0379123	0.0238516	Serpine1/Thbs1	2
GO:0090303	positive regulation of wound healing	2/49	63/28891	0.005152	0.0388489	0.0244409	Serpine1/Thbs1	2
GO:0030193	regulation of blood coagulation	2/49	66/28891	0.00564023	0.0422449	0.0265774	Serpine1/Thbs1	2
GO:1905517	macrophage migration	2/49	67/28891	0.00580751	0.0432079	0.0271832	Thbs1/Emilin1	2
GO:0001655	urogenital system development	2/49	68/28891	0.00597706	0.0435974	0.0274283	Tnc/Serpinf1	2
GO:0061045	negative regulation of wound healing	2/49	68/28891	0.00597706	0.0435974	0.0274283	Serpine1/Thbs1	2
GO:1900046	regulation of hemostasis	2/49	68/28891	0.00597706	0.0435974	0.0274283	Serpine1/Thbs1	2
GO:0070613	regulation of protein processing	2/49	69/28891	0.00614885	0.0445592	0.0280334	Serpine1/Thbs1	2
GO:0008347	glial cell migration	2/49	71/28891	0.00649915	0.0464939	0.0292506	Fn1/Col3a1	2
GO:0050818	regulation of coagulation	2/49	71/28891	0.00649915	0.0464939	0.0292506	Serpine1/Thbs1	2
GO:0050866	negative regulation of cell activation	3/49	225/28891	0.00659715	0.0468695	0.0294869	Fn1/Loxl3/Emilin1	3
GO:0031638	zymogen activation	2/49	72/28891	0.00667765	0.0468695	0.0294869	Serpine1/Thbs1	2
GO:0055117	regulation of cardiac muscle contraction	2/49	72/28891	0.00667765	0.0468695	0.0294869	Ccn2/Nppa	2
GO:1903317	regulation of protein maturation	2/49	73/28891	0.00685836	0.0475828	0.0299356	Serpine1/Thbs1	2
GO:0003012	muscle system process	4/49	446/28891	0.00686454	0.0475828	0.0299356	Ccn2/Acta2/Tpm2/Nppa	4
GO:0001649	osteoblast differentiation	3/49	230/28891	0.00700739	0.0482091	0.0303296	Col1a1/Cthrc1/Lox	3
GO:0010761	fibroblast migration	2/49	74/28891	0.00704129	0.0482091	0.0303296	Acta2/Thbs1	2
GO:1903706	regulation of hemopoiesis	4/49	452/28891	0.00718943	0.0488768	0.0307497	Lox/Fbn1/Loxl3/Rbp1	4
GO:0010633	negative regulation of epithelial cell migration	2/49	75/28891	0.00722642	0.0488768	0.0307497	Thbs1/Serpinf1	2
GO:0050867	positive regulation of cell activation	4/49	454/28891	0.00729996	0.0490768	0.0308755	Ccn2/Acta2/Thbs1/Nppa	4
GO:0045637	regulation of myeloid cell differentiation	3/49	237/28891	0.00760677	0.0508332	0.0319805	Lox/Fbn1/Rbp1	3
GO:0006935	chemotaxis	4/49	462/28891	0.0077533	0.0515041	0.0324026	Fn1/Lox/Serpine1/Thbs1	4
GO:0042330	taxis	4/49	464/28891	0.00786948	0.0519665	0.0326935	Fn1/Lox/Serpine1/Thbs1	4
GO:0007584	response to nutrient	2/49	79/28891	0.00798881	0.0521375	0.0328011	Postn/Rbp1	2
GO:0048146	positive regulation of fibroblast proliferation	2/49	79/28891	0.00798881	0.0521375	0.0328011	Fn1/Serpine1	2
GO:0050920	regulation of chemotaxis	3/49	243/28891	0.008144	0.0527993	0.0332175	Fn1/Serpine1/Thbs1	3
GO:1903036	positive regulation of response to wounding	2/49	80/28891	0.00818484	0.0527993	0.0332175	Serpine1/Thbs1	2
GO:0071347	cellular response to interleukin-1	2/49	81/28891	0.00838303	0.053767	0.0338263	Fn1/Serpine1	2
GO:0008543	fibroblast growth factor receptor signaling pathway	2/49	82/28891	0.00858337	0.0541189	0.0340476	Ccn2/Thbs1	2
GO:0008625	extrinsic apoptotic signaling pathway via death domain receptors	2/49	82/28891	0.00858337	0.0541189	0.0340476	Serpine1/Thbs1	2
GO:2000242	negative regulation of reproductive process	2/49	82/28891	0.00858337	0.0541189	0.0340476	Timp1/Serpinf1	2
GO:0002685	regulation of leukocyte migration	3/49	249/28891	0.00870313	0.0545657	0.0343287	Serpine1/Thbs1/Emilin1	3
GO:0048844	artery morphogenesis	2/49	83/28891	0.00878585	0.0547766	0.0344614	Col3a1/Fkbp10	2
GO:0060828	regulation of canonical Wnt signaling pathway	3/49	251/28891	0.0088944	0.0551453	0.0346934	Col1a1/Cthrc1/Nppa	3
GO:0097529	myeloid leukocyte migration	3/49	253/28891	0.00908814	0.0560352	0.0352532	Serpine1/Thbs1/Emilin1	3
GO:0006942	regulation of striated muscle contraction	2/49	90/28891	0.0102626	0.0629287	0.0395901	Ccn2/Nppa	2
GO:0016485	protein processing	3/49	266/28891	0.0104079	0.063126	0.0397142	Serpine1/Bmp1/Thbs1	3
GO:0051896	regulation of phosphatidylinositol 3-kinase/protein kinase B signal transduction	3/49	266/28891	0.0104079	0.063126	0.0397142	Fn1/Rcn3/Thbs1	3
GO:1903035	negative regulation of response to wounding	2/49	94/28891	0.0111524	0.0672761	0.0423252	Serpine1/Thbs1	2
GO:0061053	somite development	2/49	95/28891	0.01138	0.06828	0.0429568	Loxl3/Meox1	2
GO:0070555	response to interleukin-1	2/49	96/28891	0.0116097	0.0692854	0.0435893	Fn1/Serpine1	2
GO:0044344	cellular response to fibroblast growth factor stimulus	2/49	97/28891	0.0118413	0.0702922	0.0442227	Ccn2/Thbs1	2
GO:0002274	myeloid leukocyte activation	3/49	280/28891	0.0119476	0.0705479	0.0443836	Fn1/Thbs1/Nppa	3
GO:0071774	response to fibroblast growth factor	2/49	100/28891	0.0125486	0.0737064	0.0463707	Ccn2/Thbs1	2
GO:0010717	regulation of epithelial to mesenchymal transition	2/49	101/28891	0.0127884	0.0747215	0.0470093	Col1a1/Loxl2	2
GO:0019935	cyclic-nucleotide-mediated signaling	2/49	102/28891	0.0130301	0.0753452	0.0474017	Thbs1/Nppa	2
GO:0034446	substrate adhesion-dependent cell spreading	2/49	102/28891	0.0130301	0.0753452	0.0474017	Fn1/Postn	2
GO:0060560	developmental growth involved in morphogenesis	3/49	292/28891	0.0133666	0.0768923	0.048375	Fn1/Postn/Tnc	3
GO:0045185	maintenance of protein location	2/49	104/28891	0.0135197	0.0773741	0.0486781	Fbn1/Kdelr2	2
GO:0014910	regulation of smooth muscle cell migration	2/49	105/28891	0.0137674	0.0783899	0.0493172	Postn/Serpine1	2
GO:0030510	regulation of BMP signaling pathway	2/49	107/28891	0.0142688	0.0808324	0.0508538	Fbn1/Fstl1	2
GO:0002532	production of molecular mediator involved in inflammatory response	2/49	108/28891	0.0145224	0.0818537	0.0514964	Serpine1/Nppa	2
GO:0060070	canonical Wnt signaling pathway	3/49	305/28891	0.0150082	0.0838985	0.0527828	Col1a1/Cthrc1/Nppa	3
GO:0010595	positive regulation of endothelial cell migration	2/49	110/28891	0.0150356	0.0838985	0.0527828	Thbs1/Sparc	2
GO:0002690	positive regulation of leukocyte chemotaxis	2/49	111/28891	0.015295	0.0849217	0.0534265	Serpine1/Thbs1	2
GO:0015908	fatty acid transport	2/49	113/28891	0.0158198	0.0874004	0.0549859	Thbs1/Rbp1	2
GO:0014909	smooth muscle cell migration	2/49	116/28891	0.0166213	0.0890369	0.0560155	Postn/Serpine1	2
GO:0002604	regulation of dendritic cell antigen processing and presentation	1/49	10/28891	0.016834	0.0890369	0.0560155	Thbs1	1
GO:0035581	sequestering of extracellular ligand from receptor	1/49	10/28891	0.016834	0.0890369	0.0560155	Fbn1	1
GO:0042117	monocyte activation	1/49	10/28891	0.016834	0.0890369	0.0560155	Fn1	1
GO:0060638	mesenchymal-epithelial cell signaling	1/49	10/28891	0.016834	0.0890369	0.0560155	Tnc	1
GO:0099538	synaptic signaling via neuropeptide	1/49	10/28891	0.016834	0.0890369	0.0560155	Nppa	1
GO:1903054	negative regulation of extracellular matrix organization	1/49	10/28891	0.016834	0.0890369	0.0560155	Emilin1	1
GO:2000192	negative regulation of fatty acid transport	1/49	10/28891	0.016834	0.0890369	0.0560155	Thbs1	1
GO:2000491	positive regulation of hepatic stellate cell activation	1/49	10/28891	0.016834	0.0890369	0.0560155	Acta2	1
GO:0010038	response to metal ion	3/49	320/28891	0.0170385	0.0896935	0.0564286	Fn1/Loxl2/Thbs1	3
GO:0030111	regulation of Wnt signaling pathway	3/49	323/28891	0.0174622	0.0914922	0.0575602	Col1a1/Cthrc1/Nppa	3
GO:0002246	wound healing involved in inflammatory response	1/49	11/28891	0.0185021	0.0919506	0.0578486	Timp1	1
GO:0007168	receptor guanylyl cyclase signaling pathway	1/49	11/28891	0.0185021	0.0919506	0.0578486	Nppa	1
GO:0033629	negative regulation of cell adhesion mediated by integrin	1/49	11/28891	0.0185021	0.0919506	0.0578486	Serpine1	1
GO:0060768	regulation of epithelial cell proliferation involved in prostate gland development	1/49	11/28891	0.0185021	0.0919506	0.0578486	Serpinf1	1
GO:0061043	regulation of vascular wound healing	1/49	11/28891	0.0185021	0.0919506	0.0578486	Serpine1	1
GO:0071732	cellular response to nitric oxide	1/49	11/28891	0.0185021	0.0919506	0.0578486	Thbs1	1
GO:1900115	extracellular regulation of signal transduction	1/49	11/28891	0.0185021	0.0919506	0.0578486	Fbn1	1
GO:1900116	extracellular negative regulation of signal transduction	1/49	11/28891	0.0185021	0.0919506	0.0578486	Fbn1	1
GO:1903010	regulation of bone development	1/49	11/28891	0.0185021	0.0919506	0.0578486	Lox	1
GO:2001204	regulation of osteoclast development	1/49	11/28891	0.0185021	0.0919506	0.0578486	Fbn1	1
GO:2001223	negative regulation of neuron migration	1/49	11/28891	0.0185021	0.0919506	0.0578486	Col3a1	1
GO:1902106	negative regulation of leukocyte differentiation	2/49	123/28891	0.0185574	0.0919506	0.0578486	Fbn1/Loxl3	2
GO:0060326	cell chemotaxis	3/49	331/28891	0.0186208	0.0919506	0.0578486	Lox/Serpine1/Thbs1	3
GO:0048145	regulation of fibroblast proliferation	2/49	126/28891	0.019415	0.0924191	0.0581433	Fn1/Serpine1	2
GO:0061041	regulation of wound healing	2/49	128/28891	0.019996	0.0924191	0.0581433	Serpine1/Thbs1	2
GO:0006182	cGMP biosynthetic process	1/49	12/28891	0.0201674	0.0924191	0.0581433	Nppa	1
GO:0015911	long-chain fatty acid import across plasma membrane	1/49	12/28891	0.0201674	0.0924191	0.0581433	Thbs1	1
GO:0030948	negative regulation of vascular endothelial growth factor receptor signaling pathway	1/49	12/28891	0.0201674	0.0924191	0.0581433	Emilin1	1
GO:0038063	collagen-activated tyrosine kinase receptor signaling pathway	1/49	12/28891	0.0201674	0.0924191	0.0581433	Col1a1	1
GO:0046689	response to mercury ion	1/49	12/28891	0.0201674	0.0924191	0.0581433	Fn1	1
GO:0060767	epithelial cell proliferation involved in prostate gland development	1/49	12/28891	0.0201674	0.0924191	0.0581433	Serpinf1	1
GO:0070170	regulation of tooth mineralization	1/49	12/28891	0.0201674	0.0924191	0.0581433	Aspn	1
GO:0071492	cellular response to UV-A	1/49	12/28891	0.0201674	0.0924191	0.0581433	Timp1	1
GO:0071635	negative regulation of transforming growth factor beta production	1/49	12/28891	0.0201674	0.0924191	0.0581433	Fn1	1
GO:0090399	replicative senescence	1/49	12/28891	0.0201674	0.0924191	0.0581433	Serpine1	1
GO:1900747	negative regulation of vascular endothelial growth factor signaling pathway	1/49	12/28891	0.0201674	0.0924191	0.0581433	Emilin1	1
GO:1901203	positive regulation of extracellular matrix assembly	1/49	12/28891	0.0201674	0.0924191	0.0581433	Emilin1	1
GO:1905522	negative regulation of macrophage migration	1/49	12/28891	0.0201674	0.0924191	0.0581433	Emilin1	1
GO:2000320	negative regulation of T-helper 17 cell differentiation	1/49	12/28891	0.0201674	0.0924191	0.0581433	Loxl3	1
GO:0003073	regulation of systemic arterial blood pressure	2/49	129/28891	0.0202891	0.0924191	0.0581433	Postn/Nppa	2
GO:1903707	negative regulation of hemopoiesis	2/49	129/28891	0.0202891	0.0924191	0.0581433	Fbn1/Loxl3	2
GO:1904035	regulation of epithelial cell apoptotic process	2/49	129/28891	0.0202891	0.0924191	0.0581433	Serpine1/Thbs1	2
GO:0048608	reproductive structure development	3/49	343/28891	0.0204375	0.0926318	0.0582771	Tnc/Serpine1/Serpinf1	3
GO:0071675	regulation of mononuclear cell migration	2/49	130/28891	0.0205841	0.0926318	0.0582771	Serpine1/Thbs1	2
GO:0002040	sprouting angiogenesis	2/49	131/28891	0.0208809	0.0926318	0.0582771	Loxl2/Thbs1	2
GO:0014812	muscle cell migration	2/49	131/28891	0.0208809	0.0926318	0.0582771	Postn/Serpine1	2
GO:0061458	reproductive system development	3/49	347/28891	0.021064	0.0926318	0.0582771	Tnc/Serpine1/Serpinf1	3
GO:0060048	cardiac muscle contraction	2/49	134/28891	0.021782	0.0926318	0.0582771	Ccn2/Nppa	2
GO:0002349	histamine production involved in inflammatory response	1/49	13/28891	0.0218299	0.0926318	0.0582771	Nppa	1
GO:0002441	histamine secretion involved in inflammatory response	1/49	13/28891	0.0218299	0.0926318	0.0582771	Nppa	1
GO:0002468	dendritic cell antigen processing and presentation	1/49	13/28891	0.0218299	0.0926318	0.0582771	Thbs1	1
GO:0002553	histamine secretion by mast cell	1/49	13/28891	0.0218299	0.0926318	0.0582771	Nppa	1
GO:0010749	regulation of nitric oxide mediated signal transduction	1/49	13/28891	0.0218299	0.0926318	0.0582771	Thbs1	1
GO:0032060	bleb assembly	1/49	13/28891	0.0218299	0.0926318	0.0582771	Emp1	1
GO:0035437	maintenance of protein localization in endoplasmic reticulum	1/49	13/28891	0.0218299	0.0926318	0.0582771	Kdelr2	1
GO:0035791	platelet-derived growth factor receptor-beta signaling pathway	1/49	13/28891	0.0218299	0.0926318	0.0582771	Lox	1
GO:0051549	positive regulation of keratinocyte migration	1/49	13/28891	0.0218299	0.0926318	0.0582771	Serpine1	1
GO:0072540	T-helper 17 cell lineage commitment	1/49	13/28891	0.0218299	0.0926318	0.0582771	Loxl3	1
GO:1902170	cellular response to reactive nitrogen species	1/49	13/28891	0.0218299	0.0926318	0.0582771	Thbs1	1
GO:2000317	negative regulation of T-helper 17 type immune response	1/49	13/28891	0.0218299	0.0926318	0.0582771	Loxl3	1
GO:0090090	negative regulation of canonical Wnt signaling pathway	2/49	135/28891	0.0220859	0.0933633	0.0587373	Cthrc1/Nppa	2
GO:0002688	regulation of leukocyte chemotaxis	2/49	137/28891	0.0226991	0.0955931	0.0601402	Serpine1/Thbs1	2
GO:0007266	Rho protein signal transduction	2/49	138/28891	0.0230083	0.0956732	0.0601905	Col1a2/Col3a1	2
GO:0060346	bone trabecula formation	1/49	14/28891	0.0234897	0.0956732	0.0601905	Col1a1	1
GO:0071895	odontoblast differentiation	1/49	14/28891	0.0234897	0.0956732	0.0601905	Serpine1	1
GO:0097709	connective tissue replacement	1/49	14/28891	0.0234897	0.0956732	0.0601905	Timp1	1
GO:1900025	negative regulation of substrate adhesion-dependent cell spreading	1/49	14/28891	0.0234897	0.0956732	0.0601905	Postn	1
GO:1901841	regulation of high voltage-gated calcium channel activity	1/49	14/28891	0.0234897	0.0956732	0.0601905	Nppa	1
GO:1902548	negative regulation of cellular response to vascular endothelial growth factor stimulus	1/49	14/28891	0.0234897	0.0956732	0.0601905	Emilin1	1
GO:2000489	regulation of hepatic stellate cell activation	1/49	14/28891	0.0234897	0.0956732	0.0601905	Acta2	1
GO:2001046	positive regulation of integrin-mediated signaling pathway	1/49	14/28891	0.0234897	0.0956732	0.0601905	Loxl3	1
GO:1902105	regulation of leukocyte differentiation	3/49	363/28891	0.0236758	0.0960805	0.0604468	Fbn1/Loxl3/Rbp1	3
GO:0010454	negative regulation of cell fate commitment	1/49	15/28891	0.0251466	0.0981247	0.0617328	Loxl3	1
GO:0032026	response to magnesium ion	1/49	15/28891	0.0251466	0.0981247	0.0617328	Thbs1	1
GO:0032905	transforming growth factor beta1 production	1/49	15/28891	0.0251466	0.0981247	0.0617328	Col3a1	1
GO:0033690	positive regulation of osteoblast proliferation	1/49	15/28891	0.0251466	0.0981247	0.0617328	Cthrc1	1
GO:0036376	sodium ion export across plasma membrane	1/49	15/28891	0.0251466	0.0981247	0.0617328	Nppa	1
GO:0043652	engulfment of apoptotic cell	1/49	15/28891	0.0251466	0.0981247	0.0617328	Thbs1	1
GO:0051547	regulation of keratinocyte migration	1/49	15/28891	0.0251466	0.0981247	0.0617328	Serpine1	1
GO:1900426	positive regulation of defense response to bacterium	1/49	15/28891	0.0251466	0.0981247	0.0617328	Emilin1	1
GO:1903671	negative regulation of sprouting angiogenesis	1/49	15/28891	0.0251466	0.0981247	0.0617328	Thbs1	1
GO:1905048	regulation of metallopeptidase activity	1/49	15/28891	0.0251466	0.0981247	0.0617328	Timp1	1
GO:2000343	positive regulation of chemokine (C-X-C motif) ligand 2 production	1/49	15/28891	0.0251466	0.0981247	0.0617328	Postn	1
GO:0021819	layer formation in cerebral cortex	1/49	16/28891	0.0268009	0.100033	0.0629332	Col3a1	1
GO:0035733	hepatic stellate cell activation	1/49	16/28891	0.0268009	0.100033	0.0629332	Acta2	1
GO:0038065	collagen-activated signaling pathway	1/49	16/28891	0.0268009	0.100033	0.0629332	Col1a1	1
GO:0043508	negative regulation of JUN kinase activity	1/49	16/28891	0.0268009	0.100033	0.0629332	Nppa	1
GO:0070141	response to UV-A	1/49	16/28891	0.0268009	0.100033	0.0629332	Timp1	1
GO:0070278	extracellular matrix constituent secretion	1/49	16/28891	0.0268009	0.100033	0.0629332	Ccn2	1
GO:0071295	cellular response to vitamin	1/49	16/28891	0.0268009	0.100033	0.0629332	Postn	1
GO:0090051	negative regulation of cell migration involved in sprouting angiogenesis	1/49	16/28891	0.0268009	0.100033	0.0629332	Thbs1	1
GO:0090177	establishment of planar polarity involved in neural tube closure	1/49	16/28891	0.0268009	0.100033	0.0629332	Cthrc1	1
GO:1901163	regulation of trophoblast cell migration	1/49	16/28891	0.0268009	0.100033	0.0629332	Timp1	1
GO:1902043	positive regulation of extrinsic apoptotic signaling pathway via death domain receptors	1/49	16/28891	0.0268009	0.100033	0.0629332	Thbs1	1
GO:1902514	regulation of calcium ion transmembrane transport via high voltage-gated calcium channel	1/49	16/28891	0.0268009	0.100033	0.0629332	Nppa	1
GO:1903818	positive regulation of voltage-gated potassium channel activity	1/49	16/28891	0.0268009	0.100033	0.0629332	Nppa	1
GO:0001936	regulation of endothelial cell proliferation	2/49	153/28891	0.0278525	0.102429	0.0644405	Thbs1/Sparc	2
GO:0046328	regulation of JNK cascade	2/49	153/28891	0.0278525	0.102429	0.0644405	Ccn2/Nppa	2
GO:0002761	regulation of myeloid leukocyte differentiation	2/49	154/28891	0.0281889	0.102429	0.0644405	Fbn1/Rbp1	2
GO:0002295	T-helper cell lineage commitment	1/49	17/28891	0.0284524	0.102429	0.0644405	Loxl3	1
GO:0003413	chondrocyte differentiation involved in endochondral bone morphogenesis	1/49	17/28891	0.0284524	0.102429	0.0644405	Serpinh1	1
GO:0055091	phospholipid homeostasis	1/49	17/28891	0.0284524	0.102429	0.0644405	Rcn3	1
GO:0061450	trophoblast cell migration	1/49	17/28891	0.0284524	0.102429	0.0644405	Timp1	1
GO:0061577	calcium ion transmembrane transport via high voltage-gated calcium channel	1/49	17/28891	0.0284524	0.102429	0.0644405	Nppa	1
GO:1901201	regulation of extracellular matrix assembly	1/49	17/28891	0.0284524	0.102429	0.0644405	Emilin1	1
GO:1902001	fatty acid transmembrane transport	1/49	17/28891	0.0284524	0.102429	0.0644405	Thbs1	1
GO:1903587	regulation of blood vessel endothelial cell proliferation involved in sprouting angiogenesis	1/49	17/28891	0.0284524	0.102429	0.0644405	Thbs1	1
GO:0050900	leukocyte migration	3/49	398/28891	0.0299767	0.105307	0.0662513	Serpine1/Thbs1/Emilin1	3
GO:0007614	short-term memory	1/49	18/28891	0.0301011	0.105307	0.0662513	Serpinf1	1
GO:0036035	osteoclast development	1/49	18/28891	0.0301011	0.105307	0.0662513	Fbn1	1
GO:0042249	establishment of planar polarity of embryonic epithelium	1/49	18/28891	0.0301011	0.105307	0.0662513	Cthrc1	1
GO:0046068	cGMP metabolic process	1/49	18/28891	0.0301011	0.105307	0.0662513	Nppa	1
GO:0061042	vascular wound healing	1/49	18/28891	0.0301011	0.105307	0.0662513	Serpine1	1
GO:0061430	bone trabecula morphogenesis	1/49	18/28891	0.0301011	0.105307	0.0662513	Col1a1	1
GO:0070206	protein trimerization	1/49	18/28891	0.0301011	0.105307	0.0662513	Col1a2	1
GO:0098751	bone cell development	1/49	18/28891	0.0301011	0.105307	0.0662513	Fbn1	1
GO:1904019	epithelial cell apoptotic process	2/49	163/28891	0.0312898	0.107689	0.0677502	Serpine1/Thbs1	2
GO:0001821	histamine secretion	1/49	19/28891	0.0317471	0.107689	0.0677502	Nppa	1
GO:0002138	retinoic acid biosynthetic process	1/49	19/28891	0.0317471	0.107689	0.0677502	Rbp1	1
GO:0016102	diterpenoid biosynthetic process	1/49	19/28891	0.0317471	0.107689	0.0677502	Rbp1	1
GO:0032695	negative regulation of interleukin-12 production	1/49	19/28891	0.0317471	0.107689	0.0677502	Thbs1	1
GO:0044539	long-chain fatty acid import into cell	1/49	19/28891	0.0317471	0.107689	0.0677502	Thbs1	1
GO:0070486	leukocyte aggregation	1/49	19/28891	0.0317471	0.107689	0.0677502	Thbs1	1
GO:0090280	positive regulation of calcium ion import	1/49	19/28891	0.0317471	0.107689	0.0677502	Serpine1	1
GO:1902259	regulation of delayed rectifier potassium channel activity	1/49	19/28891	0.0317471	0.107689	0.0677502	Nppa	1
GO:2000319	regulation of T-helper 17 cell differentiation	1/49	19/28891	0.0317471	0.107689	0.0677502	Loxl3	1
GO:0050727	regulation of inflammatory response	3/49	411/28891	0.0325218	0.109621	0.0689655	Tnc/Serpine1/Nppa	3
GO:0006937	regulation of muscle contraction	2/49	167/28891	0.0327095	0.109621	0.0689655	Ccn2/Nppa	2
GO:0031099	regeneration	2/49	167/28891	0.0327095	0.109621	0.0689655	Tnc/Serpine1	2
GO:0050729	positive regulation of inflammatory response	2/49	167/28891	0.0327095	0.109621	0.0689655	Serpine1/Nppa	2
GO:0007379	segment specification	1/49	20/28891	0.0333904	0.109725	0.0690309	Meox1	1
GO:0035313	wound healing, spreading of epidermal cells	1/49	20/28891	0.0333904	0.109725	0.0690309	Col5a1	1
GO:0040037	negative regulation of fibroblast growth factor receptor signaling pathway	1/49	20/28891	0.0333904	0.109725	0.0690309	Thbs1	1
GO:0043373	CD4-positive, alpha-beta T cell lineage commitment	1/49	20/28891	0.0333904	0.109725	0.0690309	Loxl3	1
GO:0097623	potassium ion export across plasma membrane	1/49	20/28891	0.0333904	0.109725	0.0690309	Nppa	1
GO:0030178	negative regulation of Wnt signaling pathway	2/49	169/28891	0.0334288	0.109725	0.0690309	Cthrc1/Nppa	2
GO:0030509	BMP signaling pathway	2/49	169/28891	0.0334288	0.109725	0.0690309	Fbn1/Fstl1	2
GO:2001236	regulation of extrinsic apoptotic signaling pathway	2/49	171/28891	0.0341542	0.111778	0.0703222	Serpine1/Thbs1	2
GO:0001502	cartilage condensation	1/49	21/28891	0.0350309	0.112664	0.0708801	Ccn2	1
GO:0002577	regulation of antigen processing and presentation	1/49	21/28891	0.0350309	0.112664	0.0708801	Thbs1	1
GO:0045623	negative regulation of T-helper cell differentiation	1/49	21/28891	0.0350309	0.112664	0.0708801	Loxl3	1
GO:0051546	keratinocyte migration	1/49	21/28891	0.0350309	0.112664	0.0708801	Serpine1	1
GO:0071636	positive regulation of transforming growth factor beta production	1/49	21/28891	0.0350309	0.112664	0.0708801	Thbs1	1
GO:1900424	regulation of defense response to bacterium	1/49	21/28891	0.0350309	0.112664	0.0708801	Emilin1	1
GO:1903034	regulation of response to wounding	2/49	174/28891	0.035254	0.113056	0.0711265	Serpine1/Thbs1	2
GO:0050678	regulation of epithelial cell proliferation	3/49	426/28891	0.0355955	0.11327	0.071261	Thbs1/Sparc/Serpinf1	3
GO:0007596	blood coagulation	2/49	175/28891	0.0356236	0.11327	0.071261	Serpine1/Thbs1	2
GO:0031667	response to nutrient levels	3/49	427/28891	0.0358056	0.11327	0.071261	Postn/Fbn1/Rbp1	3
GO:0002687	positive regulation of leukocyte migration	2/49	176/28891	0.0359948	0.11327	0.071261	Serpine1/Thbs1	2
GO:0002363	alpha-beta T cell lineage commitment	1/49	22/28891	0.0366687	0.11327	0.071261	Loxl3	1
GO:0030852	regulation of granulocyte differentiation	1/49	22/28891	0.0366687	0.11327	0.071261	Rbp1	1
GO:0032332	positive regulation of chondrocyte differentiation	1/49	22/28891	0.0366687	0.11327	0.071261	Loxl2	1
GO:0045652	regulation of megakaryocyte differentiation	1/49	22/28891	0.0366687	0.11327	0.071261	Lox	1
GO:0051608	histamine transport	1/49	22/28891	0.0366687	0.11327	0.071261	Nppa	1
GO:0060602	branch elongation of an epithelium	1/49	22/28891	0.0366687	0.11327	0.071261	Tnc	1
GO:0071731	response to nitric oxide	1/49	22/28891	0.0366687	0.11327	0.071261	Thbs1	1
GO:0072537	fibroblast activation	1/49	22/28891	0.0366687	0.11327	0.071261	Acta2	1
GO:0006941	striated muscle contraction	2/49	178/28891	0.0367416	0.11327	0.071261	Ccn2/Nppa	2
GO:0050817	coagulation	2/49	178/28891	0.0367416	0.11327	0.071261	Serpine1/Thbs1	2
GO:0007565	female pregnancy	2/49	179/28891	0.0371173	0.113799	0.0715941	Timp1/Nppa	2
GO:0007599	hemostasis	2/49	179/28891	0.0371173	0.113799	0.0715941	Serpine1/Thbs1	2
GO:0015718	monocarboxylic acid transport	2/49	180/28891	0.0374944	0.113992	0.0717155	Thbs1/Rbp1	2
GO:0007254	JNK cascade	2/49	181/28891	0.0378731	0.113992	0.0717155	Ccn2/Nppa	2
GO:0071772	response to BMP	2/49	181/28891	0.0378731	0.113992	0.0717155	Fbn1/Fstl1	2
GO:0071773	cellular response to BMP stimulus	2/49	181/28891	0.0378731	0.113992	0.0717155	Fbn1/Fstl1	2
GO:0002043	blood vessel endothelial cell proliferation involved in sprouting angiogenesis	1/49	23/28891	0.0383038	0.113992	0.0717155	Thbs1	1
GO:0009190	cyclic nucleotide biosynthetic process	1/49	23/28891	0.0383038	0.113992	0.0717155	Nppa	1
GO:0032095	regulation of response to food	1/49	23/28891	0.0383038	0.113992	0.0717155	Fbn1	1
GO:0051043	regulation of membrane protein ectodomain proteolysis	1/49	23/28891	0.0383038	0.113992	0.0717155	Timp1	1
GO:1900120	regulation of receptor binding	1/49	23/28891	0.0383038	0.113992	0.0717155	Lox	1
GO:1900746	regulation of vascular endothelial growth factor signaling pathway	1/49	23/28891	0.0383038	0.113992	0.0717155	Emilin1	1
GO:2001026	regulation of endothelial cell chemotaxis	1/49	23/28891	0.0383038	0.113992	0.0717155	Thbs1	1
GO:0055088	lipid homeostasis	2/49	184/28891	0.0390179	0.115501	0.0726649	Rcn3/Rbp1	2
GO:0071897	DNA biosynthetic process	2/49	184/28891	0.0390179	0.115501	0.0726649	Lox/Ccn2	2
GO:0035296	regulation of tube diameter	2/49	186/28891	0.0397884	0.115763	0.0728296	Acta2/Nppa	2
GO:0097746	blood vessel diameter maintenance	2/49	186/28891	0.0397884	0.115763	0.0728296	Acta2/Nppa	2
GO:0010640	regulation of platelet-derived growth factor receptor signaling pathway	1/49	24/28891	0.0399362	0.115763	0.0728296	Lox	1
GO:0016114	terpenoid biosynthetic process	1/49	24/28891	0.0399362	0.115763	0.0728296	Rbp1	1
GO:0016202	regulation of striated muscle tissue development	1/49	24/28891	0.0399362	0.115763	0.0728296	Lox	1
GO:0043369	CD4-positive or CD8-positive, alpha-beta T cell lineage commitment	1/49	24/28891	0.0399362	0.115763	0.0728296	Loxl3	1
GO:0060055	angiogenesis involved in wound healing	1/49	24/28891	0.0399362	0.115763	0.0728296	Serpine1	1
GO:0140354	lipid import into cell	1/49	24/28891	0.0399362	0.115763	0.0728296	Thbs1	1
GO:0035150	regulation of tube size	2/49	187/28891	0.0401758	0.115856	0.072888	Acta2/Nppa	2
GO:0043409	negative regulation of MAPK cascade	2/49	187/28891	0.0401758	0.115856	0.072888	Emilin1/Nppa	2
GO:0009612	response to mechanical stimulus	2/49	189/28891	0.040955	0.11714	0.0736959	Col1a1/Thbs1	2
GO:0010759	positive regulation of macrophage chemotaxis	1/49	25/28891	0.0415658	0.11714	0.0736959	Thbs1	1
GO:0033008	positive regulation of mast cell activation involved in immune response	1/49	25/28891	0.0415658	0.11714	0.0736959	Nppa	1
GO:0043306	positive regulation of mast cell degranulation	1/49	25/28891	0.0415658	0.11714	0.0736959	Nppa	1
GO:0043371	negative regulation of CD4-positive, alpha-beta T cell differentiation	1/49	25/28891	0.0415658	0.11714	0.0736959	Loxl3	1
GO:0060216	definitive hemopoiesis	1/49	25/28891	0.0415658	0.11714	0.0736959	Mfap5	1
GO:1902455	negative regulation of stem cell population maintenance	1/49	25/28891	0.0415658	0.11714	0.0736959	Loxl2	1
GO:1902547	regulation of cellular response to vascular endothelial growth factor stimulus	1/49	25/28891	0.0415658	0.11714	0.0736959	Emilin1	1
GO:2000353	positive regulation of endothelial cell apoptotic process	1/49	25/28891	0.0415658	0.11714	0.0736959	Thbs1	1
GO:0010952	positive regulation of peptidase activity	2/49	193/28891	0.0425306	0.118727	0.0746943	Rcn3/Ccn2	2
GO:0048660	regulation of smooth muscle cell proliferation	2/49	193/28891	0.0425306	0.118727	0.0746943	Thbs1/Ogn	2
GO:0051897	positive regulation of phosphatidylinositol 3-kinase/protein kinase B signal transduction	2/49	193/28891	0.0425306	0.118727	0.0746943	Fn1/Thbs1	2
GO:0001558	regulation of cell growth	3/49	459/28891	0.0428688	0.118727	0.0746943	Fn1/Tnc/Nppa	3
GO:0009991	response to extracellular stimulus	3/49	460/28891	0.0431001	0.118727	0.0746943	Postn/Fbn1/Rbp1	3
GO:0016055	Wnt signaling pathway	3/49	460/28891	0.0431001	0.118727	0.0746943	Col1a1/Cthrc1/Nppa	3
GO:0003417	growth plate cartilage development	1/49	26/28891	0.0431928	0.118727	0.0746943	Thbs1	1
GO:0070168	negative regulation of biomineral tissue development	1/49	26/28891	0.0431928	0.118727	0.0746943	Aspn	1
GO:0098743	cell aggregation	1/49	26/28891	0.0431928	0.118727	0.0746943	Ccn2	1
GO:0099623	regulation of cardiac muscle cell membrane repolarization	1/49	26/28891	0.0431928	0.118727	0.0746943	Nppa	1
GO:0198738	cell-cell signaling by wnt	3/49	462/28891	0.0435646	0.119455	0.0751521	Col1a1/Cthrc1/Nppa	3
GO:0008016	regulation of heart contraction	2/49	197/28891	0.0441287	0.119942	0.0754586	Ccn2/Nppa	2
GO:0043405	regulation of MAP kinase activity	2/49	197/28891	0.0441287	0.119942	0.0754586	Thbs1/Nppa	2
GO:0044703	multi-organism reproductive process	2/49	197/28891	0.0441287	0.119942	0.0754586	Timp1/Nppa	2
GO:0002504	antigen processing and presentation of peptide or polysaccharide antigen via MHC class II	1/49	27/28891	0.044817	0.119942	0.0754586	Thbs1	1
GO:0032098	regulation of appetite	1/49	27/28891	0.044817	0.119942	0.0754586	Fbn1	1
GO:0033622	integrin activation	1/49	27/28891	0.044817	0.119942	0.0754586	Fn1	1
GO:0035988	chondrocyte proliferation	1/49	27/28891	0.044817	0.119942	0.0754586	Ccn2	1
GO:0046716	muscle cell cellular homeostasis	1/49	27/28891	0.044817	0.119942	0.0754586	Lox	1
GO:0090335	regulation of brown fat cell differentiation	1/49	27/28891	0.044817	0.119942	0.0754586	Fbn1	1
GO:1901018	positive regulation of potassium ion transmembrane transporter activity	1/49	27/28891	0.044817	0.119942	0.0754586	Nppa	1
GO:0071674	mononuclear cell migration	2/49	199/28891	0.0449362	0.119973	0.0754782	Serpine1/Thbs1	2
GO:0006816	calcium ion transport	3/49	469/28891	0.04521	0.120416	0.0757571	Ccn2/Serpine1/Nppa	3
GO:0048659	smooth muscle cell proliferation	2/49	202/28891	0.0461576	0.121656	0.076537	Thbs1/Ogn	2
GO:0018126	protein hydroxylation	1/49	28/28891	0.0464385	0.121656	0.076537	Fkbp10	1
GO:0021801	cerebral cortex radial glia-guided migration	1/49	28/28891	0.0464385	0.121656	0.076537	Col3a1	1
GO:0022030	telencephalon glial cell migration	1/49	28/28891	0.0464385	0.121656	0.076537	Col3a1	1
GO:0051291	protein heterooligomerization	1/49	28/28891	0.0464385	0.121656	0.076537	Col1a2	1
GO:0090026	positive regulation of monocyte chemotaxis	1/49	28/28891	0.0464385	0.121656	0.076537	Serpine1	1
GO:0090103	cochlea morphogenesis	1/49	28/28891	0.0464385	0.121656	0.076537	Cthrc1	1
GO:0002695	negative regulation of leukocyte activation	2/49	206/28891	0.0478052	0.123009	0.0773884	Fn1/Loxl3	2
GO:0032872	regulation of stress-activated MAPK cascade	2/49	206/28891	0.0478052	0.123009	0.0773884	Ccn2/Nppa	2
GO:0030099	myeloid cell differentiation	3/49	480/28891	0.0478581	0.123009	0.0773884	Lox/Fbn1/Rbp1	3
GO:0003180	aortic valve morphogenesis	1/49	29/28891	0.0480574	0.123009	0.0773884	Emilin1	1
GO:0014829	vascular associated smooth muscle contraction	1/49	29/28891	0.0480574	0.123009	0.0773884	Acta2	1
GO:0042059	negative regulation of epidermal growth factor receptor signaling pathway	1/49	29/28891	0.0480574	0.123009	0.0773884	Nppa	1
GO:0046688	response to copper ion	1/49	29/28891	0.0480574	0.123009	0.0773884	Loxl2	1
GO:0048634	regulation of muscle organ development	1/49	29/28891	0.0480574	0.123009	0.0773884	Lox	1
GO:0072567	chemokine (C-X-C motif) ligand 2 production	1/49	29/28891	0.0480574	0.123009	0.0773884	Postn	1
GO:2000341	regulation of chemokine (C-X-C motif) ligand 2 production	1/49	29/28891	0.0480574	0.123009	0.0773884	Postn	1
GO:0070302	regulation of stress-activated protein kinase signaling cascade	2/49	210/28891	0.0494742	0.12374	0.0778483	Ccn2/Nppa	2
GO:0006929	substrate-dependent cell migration	1/49	30/28891	0.0496735	0.12374	0.0778483	Fn1	1
GO:0010460	positive regulation of heart rate	1/49	30/28891	0.0496735	0.12374	0.0778483	Nppa	1
GO:0030511	positive regulation of transforming growth factor beta receptor signaling pathway	1/49	30/28891	0.0496735	0.12374	0.0778483	Thbs1	1
GO:0032891	negative regulation of organic acid transport	1/49	30/28891	0.0496735	0.12374	0.0778483	Thbs1	1
GO:0046639	negative regulation of alpha-beta T cell differentiation	1/49	30/28891	0.0496735	0.12374	0.0778483	Loxl3	1
GO:0048745	smooth muscle tissue development	1/49	30/28891	0.0496735	0.12374	0.0778483	Col3a1	1
GO:0060343	trabecula formation	1/49	30/28891	0.0496735	0.12374	0.0778483	Col1a1	1
GO:0061484	hematopoietic stem cell homeostasis	1/49	30/28891	0.0496735	0.12374	0.0778483	Fstl1	1
GO:1902042	negative regulation of extrinsic apoptotic signaling pathway via death domain receptors	1/49	30/28891	0.0496735	0.12374	0.0778483	Serpine1	1
GO:1903846	positive regulation of cellular response to transforming growth factor beta stimulus	1/49	30/28891	0.0496735	0.12374	0.0778483	Thbs1	1
GO:2000316	regulation of T-helper 17 type immune response	1/49	30/28891	0.0496735	0.12374	0.0778483	Loxl3	1
GO:1990138	neuron projection extension	2/49	211/28891	0.0498947	0.124015	0.0780208	Fn1/Postn	2
GO:0043281	regulation of cysteine-type endopeptidase activity involved in apoptotic process	2/49	212/28891	0.0503166	0.124427	0.0782801	Ccn2/Thbs1	2
GO:0044706	multi-multicellular organism process	2/49	212/28891	0.0503166	0.124427	0.0782801	Timp1/Nppa	2
GO:0003085	negative regulation of systemic arterial blood pressure	1/49	31/28891	0.051287	0.124427	0.0782801	Nppa	1
GO:0033688	regulation of osteoblast proliferation	1/49	31/28891	0.051287	0.124427	0.0782801	Cthrc1	1
GO:0035767	endothelial cell chemotaxis	1/49	31/28891	0.051287	0.124427	0.0782801	Thbs1	1
GO:0043032	positive regulation of macrophage activation	1/49	31/28891	0.051287	0.124427	0.0782801	Thbs1	1
GO:0043129	surfactant homeostasis	1/49	31/28891	0.051287	0.124427	0.0782801	Rcn3	1
GO:0048266	behavioral response to pain	1/49	31/28891	0.051287	0.124427	0.0782801	Thbs1	1
GO:0099622	cardiac muscle cell membrane repolarization	1/49	31/28891	0.051287	0.124427	0.0782801	Nppa	1
GO:1903055	positive regulation of extracellular matrix organization	1/49	31/28891	0.051287	0.124427	0.0782801	Emilin1	1
GO:1905523	positive regulation of macrophage migration	1/49	31/28891	0.051287	0.124427	0.0782801	Thbs1	1
GO:0048771	tissue remodeling	2/49	215/28891	0.05159	0.12489	0.0785718	Cthrc1/Timp1	2
GO:0031032	actomyosin structure organization	2/49	218/28891	0.052875	0.125604	0.0790208	Csrp2/Ccn2	2
GO:0002360	T cell lineage commitment	1/49	32/28891	0.0528978	0.125604	0.0790208	Loxl3	1
GO:0003299	muscle hypertrophy in response to stress	1/49	32/28891	0.0528978	0.125604	0.0790208	Nppa	1
GO:0007263	nitric oxide mediated signal transduction	1/49	32/28891	0.0528978	0.125604	0.0790208	Thbs1	1
GO:0014898	cardiac muscle hypertrophy in response to stress	1/49	32/28891	0.0528978	0.125604	0.0790208	Nppa	1
GO:0042572	retinol metabolic process	1/49	32/28891	0.0528978	0.125604	0.0790208	Rbp1	1
GO:0072539	T-helper 17 cell differentiation	1/49	32/28891	0.0528978	0.125604	0.0790208	Loxl3	1
GO:1901185	negative regulation of ERBB signaling pathway	1/49	32/28891	0.0528978	0.125604	0.0790208	Nppa	1
GO:1990776	response to angiotensin	1/49	32/28891	0.0528978	0.125604	0.0790208	Col3a1	1
GO:0048639	positive regulation of developmental growth	2/49	221/28891	0.0541714	0.127791	0.0803967	Fn1/Serpine1	2
GO:0014887	cardiac muscle adaptation	1/49	33/28891	0.0545058	0.127791	0.0803967	Nppa	1
GO:0030947	regulation of vascular endothelial growth factor receptor signaling pathway	1/49	33/28891	0.0545058	0.127791	0.0803967	Emilin1	1
GO:0060740	prostate gland epithelium morphogenesis	1/49	33/28891	0.0545058	0.127791	0.0803967	Tnc	1
GO:0090594	inflammatory response to wounding	1/49	33/28891	0.0545058	0.127791	0.0803967	Timp1	1
GO:2000352	negative regulation of endothelial cell apoptotic process	1/49	33/28891	0.0545058	0.127791	0.0803967	Serpine1	1
GO:2000241	regulation of reproductive process	2/49	225/28891	0.0559176	0.129114	0.0812289	Timp1/Serpinf1	2
GO:0003176	aortic valve development	1/49	34/28891	0.0561113	0.129114	0.0812289	Emilin1	1
GO:0003416	endochondral bone growth	1/49	34/28891	0.0561113	0.129114	0.0812289	Thbs1	1
GO:0010758	regulation of macrophage chemotaxis	1/49	34/28891	0.0561113	0.129114	0.0812289	Thbs1	1
GO:0040036	regulation of fibroblast growth factor receptor signaling pathway	1/49	34/28891	0.0561113	0.129114	0.0812289	Thbs1	1
GO:0044319	wound healing, spreading of cells	1/49	34/28891	0.0561113	0.129114	0.0812289	Col5a1	1
GO:0052652	cyclic purine nucleotide metabolic process	1/49	34/28891	0.0561113	0.129114	0.0812289	Nppa	1
GO:0060512	prostate gland morphogenesis	1/49	34/28891	0.0561113	0.129114	0.0812289	Tnc	1
GO:0090505	epiboly involved in wound healing	1/49	34/28891	0.0561113	0.129114	0.0812289	Col5a1	1
GO:0043393	regulation of protein binding	2/49	228/28891	0.0572402	0.130912	0.0823604	Cthrc1/Lox	2
GO:0002063	chondrocyte development	1/49	35/28891	0.057714	0.130912	0.0823604	Serpinh1	1
GO:0009187	cyclic nucleotide metabolic process	1/49	35/28891	0.057714	0.130912	0.0823604	Nppa	1
GO:0035025	positive regulation of Rho protein signal transduction	1/49	35/28891	0.057714	0.130912	0.0823604	Col3a1	1
GO:0060306	regulation of membrane repolarization	1/49	35/28891	0.057714	0.130912	0.0823604	Nppa	1
GO:0090279	regulation of calcium ion import	1/49	35/28891	0.057714	0.130912	0.0823604	Serpine1	1
GO:0090504	epiboly	1/49	35/28891	0.057714	0.130912	0.0823604	Col5a1	1
GO:0032369	negative regulation of lipid transport	1/49	36/28891	0.0593141	0.132921	0.083624	Thbs1	1
GO:0043537	negative regulation of blood vessel endothelial cell migration	1/49	36/28891	0.0593141	0.132921	0.083624	Thbs1	1
GO:0048048	embryonic eye morphogenesis	1/49	36/28891	0.0593141	0.132921	0.083624	Mfap5	1
GO:0070316	regulation of G0 to G1 transition	1/49	36/28891	0.0593141	0.132921	0.083624	Ccn2	1
GO:0090025	regulation of monocyte chemotaxis	1/49	36/28891	0.0593141	0.132921	0.083624	Serpine1	1
GO:2000515	negative regulation of CD4-positive, alpha-beta T cell activation	1/49	36/28891	0.0593141	0.132921	0.083624	Loxl3	1
GO:0055001	muscle cell development	2/49	236/28891	0.0608204	0.133028	0.0836914	Lox/Csrp2	2
GO:0001958	endochondral ossification	1/49	37/28891	0.0609115	0.133028	0.0836914	Col1a1	1
GO:0003401	axis elongation	1/49	37/28891	0.0609115	0.133028	0.0836914	Tnc	1
GO:0006775	fat-soluble vitamin metabolic process	1/49	37/28891	0.0609115	0.133028	0.0836914	Rbp1	1
GO:0014912	negative regulation of smooth muscle cell migration	1/49	37/28891	0.0609115	0.133028	0.0836914	Serpine1	1
GO:0031670	cellular response to nutrient	1/49	37/28891	0.0609115	0.133028	0.0836914	Postn	1
GO:0032104	regulation of response to extracellular stimulus	1/49	37/28891	0.0609115	0.133028	0.0836914	Fbn1	1
GO:0032107	regulation of response to nutrient levels	1/49	37/28891	0.0609115	0.133028	0.0836914	Fbn1	1
GO:0033005	positive regulation of mast cell activation	1/49	37/28891	0.0609115	0.133028	0.0836914	Nppa	1
GO:0033687	osteoblast proliferation	1/49	37/28891	0.0609115	0.133028	0.0836914	Cthrc1	1
GO:0036075	replacement ossification	1/49	37/28891	0.0609115	0.133028	0.0836914	Col1a1	1
GO:0042573	retinoic acid metabolic process	1/49	37/28891	0.0609115	0.133028	0.0836914	Rbp1	1
GO:0043302	positive regulation of leukocyte degranulation	1/49	37/28891	0.0609115	0.133028	0.0836914	Nppa	1
GO:0050777	negative regulation of immune response	2/49	239/28891	0.0621825	0.134175	0.0844129	Col3a1/Loxl3	2
GO:0060047	heart contraction	2/49	239/28891	0.0621825	0.134175	0.0844129	Ccn2/Nppa	2
GO:0070374	positive regulation of ERK1 and ERK2 cascade	2/49	239/28891	0.0621825	0.134175	0.0844129	Ccn2/Acta2	2
GO:0043304	regulation of mast cell degranulation	1/49	38/28891	0.0625063	0.134175	0.0844129	Nppa	1
GO:0045023	G0 to G1 transition	1/49	38/28891	0.0625063	0.134175	0.0844129	Ccn2	1
GO:0060071	Wnt signaling pathway, planar cell polarity pathway	1/49	38/28891	0.0625063	0.134175	0.0844129	Cthrc1	1
GO:0060441	epithelial tube branching involved in lung morphogenesis	1/49	38/28891	0.0625063	0.134175	0.0844129	Tnc	1
GO:2000191	regulation of fatty acid transport	1/49	38/28891	0.0625063	0.134175	0.0844129	Thbs1	1
GO:0030595	leukocyte chemotaxis	2/49	240/28891	0.0626389	0.134175	0.0844129	Serpine1/Thbs1	2
GO:2000116	regulation of cysteine-type endopeptidase activity	2/49	240/28891	0.0626389	0.134175	0.0844129	Ccn2/Thbs1	2
GO:0097191	extrinsic apoptotic signaling pathway	2/49	242/28891	0.0635552	0.135877	0.0854836	Serpine1/Thbs1	2
GO:0046329	negative regulation of JNK cascade	1/49	39/28891	0.0640984	0.136515	0.0858852	Nppa	1
GO:0090049	regulation of cell migration involved in sprouting angiogenesis	1/49	39/28891	0.0640984	0.136515	0.0858852	Thbs1	1
GO:0021799	cerebral cortex radially oriented cell migration	1/49	40/28891	0.0656879	0.138578	0.087183	Col3a1	1
GO:0032094	response to food	1/49	40/28891	0.0656879	0.138578	0.087183	Fbn1	1
GO:0045622	regulation of T-helper cell differentiation	1/49	40/28891	0.0656879	0.138578	0.087183	Loxl3	1
GO:0098868	bone growth	1/49	40/28891	0.0656879	0.138578	0.087183	Thbs1	1
GO:1905314	semi-lunar valve development	1/49	40/28891	0.0656879	0.138578	0.087183	Emilin1	1
GO:0003018	vascular process in circulatory system	2/49	247/28891	0.0658658	0.138691	0.0872542	Acta2/Nppa	2
GO:0051403	stress-activated MAPK cascade	2/49	248/28891	0.0663313	0.139408	0.0877053	Ccn2/Nppa	2
GO:0008299	isoprenoid biosynthetic process	1/49	41/28891	0.0672747	0.140334	0.0882877	Rbp1	1
GO:0033006	regulation of mast cell activation involved in immune response	1/49	41/28891	0.0672747	0.140334	0.0882877	Nppa	1
GO:0043368	positive T cell selection	1/49	41/28891	0.0672747	0.140334	0.0882877	Loxl3	1
GO:0071711	basement membrane organization	1/49	41/28891	0.0672747	0.140334	0.0882877	Col3a1	1
GO:0003015	heart process	2/49	252/28891	0.0682044	0.142008	0.0893408	Ccn2/Nppa	2
GO:0010737	protein kinase A signaling	1/49	42/28891	0.0688589	0.142572	0.089696	Fbn1	1
GO:0018208	peptidyl-proline modification	1/49	42/28891	0.0688589	0.142572	0.089696	Fkbp10	1
GO:0060325	face morphogenesis	1/49	42/28891	0.0688589	0.142572	0.089696	Col1a1	1
GO:0010453	regulation of cell fate commitment	1/49	43/28891	0.0704404	0.143977	0.0905798	Loxl3	1
GO:0038084	vascular endothelial growth factor signaling pathway	1/49	43/28891	0.0704404	0.143977	0.0905798	Emilin1	1
GO:0043277	apoptotic cell clearance	1/49	43/28891	0.0704404	0.143977	0.0905798	Thbs1	1
GO:0090175	regulation of establishment of planar polarity	1/49	43/28891	0.0704404	0.143977	0.0905798	Cthrc1	1
GO:1901381	positive regulation of potassium ion transmembrane transport	1/49	43/28891	0.0704404	0.143977	0.0905798	Nppa	1
GO:1901385	regulation of voltage-gated calcium channel activity	1/49	43/28891	0.0704404	0.143977	0.0905798	Nppa	1
GO:1903670	regulation of sprouting angiogenesis	1/49	43/28891	0.0704404	0.143977	0.0905798	Thbs1	1
GO:0072593	reactive oxygen species metabolic process	2/49	257/28891	0.0705705	0.143979	0.0905813	Ccn2/Thbs1	2
GO:0071241	cellular response to inorganic substance	2/49	258/28891	0.071047	0.144687	0.0910264	Fn1/Thbs1	2
GO:0006890	retrograde vesicle-mediated transport, Golgi to endoplasmic reticulum	1/49	44/28891	0.0720193	0.145604	0.0916035	Kdelr2	1
GO:0006953	acute-phase response	1/49	44/28891	0.0720193	0.145604	0.0916035	Fn1	1
GO:0045671	negative regulation of osteoclast differentiation	1/49	44/28891	0.0720193	0.145604	0.0916035	Fbn1	1
GO:0072595	maintenance of protein localization in organelle	1/49	44/28891	0.0720193	0.145604	0.0916035	Kdelr2	1
GO:0031098	stress-activated protein kinase signaling cascade	2/49	261/28891	0.0724828	0.146276	0.0920263	Ccn2/Nppa	2
GO:0090257	regulation of muscle system process	2/49	263/28891	0.0734453	0.147951	0.09308	Ccn2/Nppa	2
GO:0006509	membrane protein ectodomain proteolysis	1/49	45/28891	0.0735956	0.147987	0.0931024	Timp1	1
GO:0034976	response to endoplasmic reticulum stress	2/49	266/28891	0.0748968	0.150332	0.0945781	Rcn3/Thbs1	2
GO:0048265	response to pain	1/49	46/28891	0.0751693	0.150339	0.094582	Thbs1	1
GO:0072538	T-helper 17 type immune response	1/49	46/28891	0.0751693	0.150339	0.094582	Loxl3	1
GO:1903522	regulation of blood circulation	2/49	268/28891	0.0758696	0.151468	0.0952924	Ccn2/Nppa	2
GO:0002686	negative regulation of leukocyte migration	1/49	47/28891	0.0767403	0.152118	0.0957012	Emilin1	1
GO:0046636	negative regulation of alpha-beta T cell activation	1/49	47/28891	0.0767403	0.152118	0.0957012	Loxl3	1
GO:0048246	macrophage chemotaxis	1/49	47/28891	0.0767403	0.152118	0.0957012	Thbs1	1
GO:0060563	neuroepithelial cell differentiation	1/49	47/28891	0.0767403	0.152118	0.0957012	Serpine1	1
GO:0002573	myeloid leukocyte differentiation	2/49	272/28891	0.0778275	0.15359	0.0966274	Fbn1/Rbp1	2
GO:0032873	negative regulation of stress-activated MAPK cascade	1/49	48/28891	0.0783087	0.15359	0.0966274	Nppa	1
GO:0060122	inner ear receptor cell stereocilium organization	1/49	48/28891	0.0783087	0.15359	0.0966274	Cthrc1	1
GO:0060323	head morphogenesis	1/49	48/28891	0.0783087	0.15359	0.0966274	Col1a1	1
GO:0086009	membrane repolarization	1/49	48/28891	0.0783087	0.15359	0.0966274	Nppa	1
GO:1904037	positive regulation of epithelial cell apoptotic process	1/49	48/28891	0.0783087	0.15359	0.0966274	Thbs1	1
GO:0070303	negative regulation of stress-activated protein kinase signaling cascade	1/49	49/28891	0.0798745	0.156112	0.0982142	Nppa	1
GO:1903115	regulation of actin filament-based movement	1/49	49/28891	0.0798745	0.156112	0.0982142	Acta2	1
GO:0022604	regulation of cell morphogenesis	2/49	277/28891	0.0802974	0.156391	0.0983896	Fn1/Sparc	2
GO:0043270	positive regulation of monoatomic ion transport	2/49	277/28891	0.0802974	0.156391	0.0983896	Serpine1/Nppa	2
GO:0030851	granulocyte differentiation	1/49	50/28891	0.0814378	0.15724	0.0989237	Rbp1	1
GO:0033628	regulation of cell adhesion mediated by integrin	1/49	50/28891	0.0814378	0.15724	0.0989237	Serpine1	1
GO:0045214	sarcomere organization	1/49	50/28891	0.0814378	0.15724	0.0989237	Csrp2	1
GO:0048483	autonomic nervous system development	1/49	50/28891	0.0814378	0.15724	0.0989237	Fn1	1
GO:0090102	cochlea development	1/49	50/28891	0.0814378	0.15724	0.0989237	Cthrc1	1
GO:0033002	muscle cell proliferation	2/49	280/28891	0.0817912	0.157649	0.0991814	Thbs1/Ogn	2
GO:0030219	megakaryocyte differentiation	1/49	51/28891	0.0829984	0.159425	0.100299	Lox	1
GO:0048010	vascular endothelial growth factor receptor signaling pathway	1/49	51/28891	0.0829984	0.159425	0.100299	Emilin1	1
GO:0001894	tissue homeostasis	2/49	283/28891	0.0832936	0.159444	0.10031	Ccn2/Col3a1	2
GO:0060249	anatomical structure homeostasis	2/49	283/28891	0.0832936	0.159444	0.10031	Ccn2/Col3a1	2
GO:0003197	endocardial cushion development	1/49	52/28891	0.0845564	0.161308	0.101483	Thbs1	1
GO:0043268	positive regulation of potassium ion transport	1/49	52/28891	0.0845564	0.161308	0.101483	Nppa	1
GO:0031103	axon regeneration	1/49	53/28891	0.0861118	0.163994	0.103173	Tnc	1
GO:0048588	developmental cell growth	2/49	291/28891	0.0873416	0.16526	0.103969	Fn1/Postn	2
GO:0002042	cell migration involved in sprouting angiogenesis	1/49	54/28891	0.0876646	0.16526	0.103969	Thbs1	1
GO:0003179	heart valve morphogenesis	1/49	54/28891	0.0876646	0.16526	0.103969	Emilin1	1
GO:0021795	cerebral cortex cell migration	1/49	54/28891	0.0876646	0.16526	0.103969	Col3a1	1
GO:0045581	negative regulation of T cell differentiation	1/49	54/28891	0.0876646	0.16526	0.103969	Loxl3	1
GO:0045773	positive regulation of axon extension	1/49	54/28891	0.0876646	0.16526	0.103969	Fn1	1
GO:0003007	heart morphogenesis	2/49	294/28891	0.0888749	0.167053	0.105098	Col5a1/Thbs1	2
GO:0002823	negative regulation of adaptive immune response based on somatic recombination of immune receptors built from immunoglobulin superfamily domains	1/49	55/28891	0.0892149	0.167053	0.105098	Loxl3	1
GO:0014888	striated muscle adaptation	1/49	55/28891	0.0892149	0.167053	0.105098	Nppa	1
GO:0043370	regulation of CD4-positive, alpha-beta T cell differentiation	1/49	55/28891	0.0892149	0.167053	0.105098	Loxl3	1
GO:0051924	regulation of calcium ion transport	2/49	296/28891	0.0899015	0.168057	0.105729	Serpine1/Nppa	2
GO:0043300	regulation of leukocyte degranulation	1/49	57/28891	0.0923076	0.171407	0.107836	Nppa	1
GO:0061383	trabecula morphogenesis	1/49	57/28891	0.0923076	0.171407	0.107836	Col1a1	1
GO:0070509	calcium ion import	1/49	57/28891	0.0923076	0.171407	0.107836	Serpine1	1
GO:1901861	regulation of muscle tissue development	1/49	57/28891	0.0923076	0.171407	0.107836	Lox	1
GO:0032757	positive regulation of interleukin-8 production	1/49	58/28891	0.0938501	0.172264	0.108376	Serpine1	1
GO:0043536	positive regulation of blood vessel endothelial cell migration	1/49	58/28891	0.0938501	0.172264	0.108376	Thbs1	1
GO:0045058	T cell selection	1/49	58/28891	0.0938501	0.172264	0.108376	Loxl3	1
GO:0050922	negative regulation of chemotaxis	1/49	58/28891	0.0938501	0.172264	0.108376	Thbs1	1
GO:0051496	positive regulation of stress fiber assembly	1/49	58/28891	0.0938501	0.172264	0.108376	Ccn2	1
GO:0060428	lung epithelium development	1/49	58/28891	0.0938501	0.172264	0.108376	Rcn3	1
GO:2001222	regulation of neuron migration	1/49	58/28891	0.0938501	0.172264	0.108376	Col3a1	1
GO:0007019	microtubule depolymerization	1/49	59/28891	0.0953901	0.173663	0.109256	Ccn2	1
GO:0030514	negative regulation of BMP signaling pathway	1/49	59/28891	0.0953901	0.173663	0.109256	Fbn1	1
GO:0033619	membrane protein proteolysis	1/49	59/28891	0.0953901	0.173663	0.109256	Timp1	1
GO:0035567	non-canonical Wnt signaling pathway	1/49	59/28891	0.0953901	0.173663	0.109256	Cthrc1	1
GO:1900024	regulation of substrate adhesion-dependent cell spreading	1/49	59/28891	0.0953901	0.173663	0.109256	Postn	1
GO:0002820	negative regulation of adaptive immune response	1/49	60/28891	0.0969275	0.175318	0.110297	Loxl3	1
GO:0033003	regulation of mast cell activation	1/49	60/28891	0.0969275	0.175318	0.110297	Nppa	1
GO:0043030	regulation of macrophage activation	1/49	60/28891	0.0969275	0.175318	0.110297	Thbs1	1
GO:0045599	negative regulation of fat cell differentiation	1/49	60/28891	0.0969275	0.175318	0.110297	Fbn1	1
GO:0007528	neuromuscular junction development	1/49	61/28891	0.0984623	0.176662	0.111143	Tnc	1
GO:0035924	cellular response to vascular endothelial growth factor stimulus	1/49	61/28891	0.0984623	0.176662	0.111143	Emilin1	1
GO:0043407	negative regulation of MAP kinase activity	1/49	61/28891	0.0984623	0.176662	0.111143	Nppa	1
GO:0046676	negative regulation of insulin secretion	1/49	61/28891	0.0984623	0.176662	0.111143	Fbn1	1
GO:1905953	negative regulation of lipid localization	1/49	61/28891	0.0984623	0.176662	0.111143	Thbs1	1
GO:0001818	negative regulation of cytokine production	2/49	314/28891	0.0992986	0.177877	0.111907	Fn1/Thbs1	2
GO:0001755	neural crest cell migration	1/49	62/28891	0.0999946	0.178265	0.112151	Fn1	1
GO:0002011	morphogenesis of an epithelial sheet	1/49	62/28891	0.0999946	0.178265	0.112151	Col5a1	1
GO:1903053	regulation of extracellular matrix organization	1/49	62/28891	0.0999946	0.178265	0.112151	Emilin1	1
GO:0030858	positive regulation of epithelial cell differentiation	1/49	63/28891	0.101524	0.179274	0.112786	Serpine1	1
GO:0031102	neuron projection regeneration	1/49	63/28891	0.101524	0.179274	0.112786	Tnc	1
GO:0032655	regulation of interleukin-12 production	1/49	63/28891	0.101524	0.179274	0.112786	Thbs1	1
GO:0042058	regulation of epidermal growth factor receptor signaling pathway	1/49	63/28891	0.101524	0.179274	0.112786	Nppa	1
GO:0045620	negative regulation of lymphocyte differentiation	1/49	63/28891	0.101524	0.179274	0.112786	Loxl3	1
GO:2001238	positive regulation of extrinsic apoptotic signaling pathway	1/49	63/28891	0.101524	0.179274	0.112786	Thbs1	1
GO:0001736	establishment of planar polarity	1/49	64/28891	0.103051	0.179927	0.113197	Cthrc1	1
GO:0010171	body morphogenesis	1/49	64/28891	0.103051	0.179927	0.113197	Col1a1	1
GO:0048260	positive regulation of receptor-mediated endocytosis	1/49	64/28891	0.103051	0.179927	0.113197	Serpine1	1
GO:0060324	face development	1/49	64/28891	0.103051	0.179927	0.113197	Col1a1	1
GO:0090497	mesenchymal cell migration	1/49	64/28891	0.103051	0.179927	0.113197	Fn1	1
GO:1903307	positive regulation of regulated secretory pathway	1/49	64/28891	0.103051	0.179927	0.113197	Nppa	1
GO:0010721	negative regulation of cell development	2/49	323/28891	0.104098	0.179927	0.113197	Fbn1/Loxl3	2
GO:0002548	monocyte chemotaxis	1/49	65/28891	0.104576	0.179927	0.113197	Serpine1	1
GO:0002762	negative regulation of myeloid leukocyte differentiation	1/49	65/28891	0.104576	0.179927	0.113197	Fbn1	1
GO:0003170	heart valve development	1/49	65/28891	0.104576	0.179927	0.113197	Emilin1	1
GO:0006911	phagocytosis, engulfment	1/49	65/28891	0.104576	0.179927	0.113197	Thbs1	1
GO:0007164	establishment of tissue polarity	1/49	65/28891	0.104576	0.179927	0.113197	Cthrc1	1
GO:0032615	interleukin-12 production	1/49	65/28891	0.104576	0.179927	0.113197	Thbs1	1
GO:0050873	brown fat cell differentiation	1/49	65/28891	0.104576	0.179927	0.113197	Fbn1	1
GO:0071260	cellular response to mechanical stimulus	1/49	65/28891	0.104576	0.179927	0.113197	Col1a1	1
GO:0071622	regulation of granulocyte chemotaxis	1/49	65/28891	0.104576	0.179927	0.113197	Thbs1	1
GO:0045927	positive regulation of growth	2/49	324/28891	0.104635	0.179927	0.113197	Fn1/Serpine1	2
GO:0042311	vasodilation	1/49	66/28891	0.106098	0.181883	0.114427	Nppa	1
GO:0048008	platelet-derived growth factor receptor signaling pathway	1/49	66/28891	0.106098	0.181883	0.114427	Lox	1
GO:0019932	second-messenger-mediated signaling	2/49	328/28891	0.106792	0.182791	0.114999	Thbs1/Nppa	2
[truncated: 464 more rows]

## Sheet: SMP4
ID	Description	GeneRatio	BgRatio	pvalue	p.adjust	qvalue	geneID	Count
[truncated: 1,277 more rows]

[truncated: 5 more sheets: SMP5, SMP6, SMP7, SMP8, SMP9]
