# Supplementary material for: An integrated resource for ischemic heart disease defines hallmarks and heterogeneity across time and space
Source: Acta Pharm Sin B. 2025 Nov 14;16(1):642–6. doi: 10.1016/j.apsb.2025.11.020 (PMC12828080; doi:10.1016/j.apsb.2025.11.020)
Supplement: Multimedia component 11 [file mmc11.csv]

	1	2	3	4	5	6	7	8	9	10	11	12	13	14	15	16	17	18	19	20	21	22	23	24	25	26	27	28	29	30	31	32	33	34	35	36	37	38	39	40
1	0.010204082	0	0.32	0.020618557	0	0	0.03125	0	0.03125	0	0.053191489	0.010204082	0.010204082	0	0	0	0.020618557	0	0	0.020618557	0.076086957	0.03125	0	0.03125	0	0.010204082	0.087912088	0.010204082	0	0.178571429	0	0	0.010204082	0.087912088	0	0.064516129	0.064516129	0.03125	0.010204082	0
2	0.010204082	0	0.2375	0.020618557	0	0	0.03125	0	0.1	0	0.010204082	0	0.010204082	0	0	0	0.020618557	0	0	0.053191489	0.010204082	0.010204082	0	0	0	0.042105263	0.010204082	0	0	0.03125	0	0	0.020618557	0.042105263	0	0.010204082	0.1	0.064516129	0.020618557	0.010204082
3	0.253164557	0	0	0	0	0	0	0.042105263	0	0	0.020618557	0.010204082	0	0	0	0	0.010204082	0	0	0	0.020618557	0.020618557	0.087912088	0.010204082	0	0	0	0.010204082	0.042105263	0.010204082	0	0.137931034	0	0.020618557	0.03125	0	0	0.020618557	0	0.010204082
4	0.523076923	0	0.010204082	0.020618557	0	0	0.010204082	0.010204082	0	0	0.03125	0	0	0	0	0	0.042105263	0	0.053191489	0.010204082	0	0.064516129	0.064516129	0	0.010204082	0	0	0.010204082	0.020618557	0.010204082	0	0.112359551	0.053191489	0.010204082	0.053191489	0.010204082	0.064516129	0.020618557	0	0.020618557
5	0	0	0	0	0	0.269230769	0	0.010204082	0	0.010204082	0	0	0	0	0.053191489	0	0	0	0	0	0.010204082	0.010204082	0	0	0	0	0	0.010204082	0.010204082	0	0	0	0.010204082	0.010204082	0	0	0	0.03125	0	0.020618557
6	0	0.020618557	0	0.010204082	0	0.010204082	0	0.03125	0	0	0.010204082	0	0	0	0.03125	0	0.042105263	0	0	0	0.010204082	0.020618557	0	0.03125	0	0	0.03125	0.010204082	0	0	0	0.010204082	0.010204082	0	0	0	0	0	0.010204082	0
7	0.020618557	0.03125	0	0.010204082	0	0	0	0	0	0	0	0	0	0.020618557	0.03125	0	0.042105263	0	0	0.010204082	0.020618557	0	0	0.010204082	0	0	0.020618557	0	0	0	0	0	0.010204082	0	0	0	0	0.010204082	0	0
8	0.010204082	0	0	0	0	0	0	0	0	0	0.03125	0	0	0	0	0.337837838	0	0	0	0	0	0.010204082	0	0	0	0	0	0	0	0.010204082	0	0	0	0	0	0	0	0.178571429	0	0.010204082
9	0.010204082	0.020618557	0	0.020618557	0	0	0.010204082	0.020618557	0	0.010204082	0	0.042105263	0	0	0.010204082	0	0.042105263	0.010204082	0	0.020618557	0.337837838	0.020618557	0	0.010204082	0	0	0.020618557	0.010204082	0.020618557	0	0	0	0	0	0	0	0	0.010204082	0.010204082	0.010204082
