# Supplementary material for: An integrated resource for ischemic heart disease defines hallmarks and heterogeneity across time and space
Source: Acta Pharm Sin B. 2025 Nov 14;16(1):642–6. doi: 10.1016/j.apsb.2025.11.020 (PMC12828080; doi:10.1016/j.apsb.2025.11.020)
Supplement: Multimedia component 12 [file mmc12.xlsx]

## Sheet: Sheet1
Abbreviation	Disease Full Name
AB	aberrent birthweight
ACA	anomalous coronary artery
ACS	acute coronary syndrome
AD	Alzheimer''s disease
AF	atrial fibrillation
AHF	acute heart failure
AMI	acute myocardial infarction
AML	acute myeloid leukemia
AP	angina pectoris
AP	angina pectoris
AS	atherosclerosis
CAA	coronary artery aneurysm
CAC	coronary artery calcification
CAD	coronary artery disease
CAE	coronary artery ectaisa
CAM	coronary artery malformation
CAV	cardiac allograft vasculopathy
CC	coronay collateral
CCM	cerebral cavernous malformation
cCS	congenital cold syndrome
CCS	chronic coronary syndrome
CGL	congenital generalized lipodystrophy
CI	cerebral infarction
CIH	chronic intermittent hypoxia
CIMT	carotid artery intima-media thickness
CKD	chronic kidney disease
CMD	coronary microvascular dysfunction
CME	coronary microembolization
COPD	chronic obstructive pulmonary disease
CR	clopidogrel resistance
DM	diabetes mellitus
DR	diabetic retinopathy
FGR	fetal growth restriction
FH	familial hypercholesterolemia
FTD	frontotemporal dementia
GE	gastrointestinal event
HF	heart failure
HL	hearing loss
HMI	hypoxic myocardial injury
HS	hemorrhage stroke
ICAD	insignificant coronary stenosis
INOCA	ischemia with non-obstructive coronary arteries
IS	ischemic stroke
ISR	in-stent restenosis
KD	Kawasaki disease
LC	liver cirrhosis
MACE	major adverse cardiovascular events
MC	myotonia congenita
MDD	major depressive disorder
MI	myocardial infarction
MIn	oxydative myocardial injury
MPS	VII mucopolysaccharidosis type VII
NAFLD	nonalcoholic fatty liver disease
NSCLC	non-small cell lung cancer
NSTEMI	non-ST-segment elevation myocardoal infarction
PAD	peripheral artery disease
PAH	pulmonary arterial hypertension
PCAD	premature coronary artery disease
PE	plaque erosion
PEc	preeclampsia
PR	plaque rupture
RA	rheumatoid arthritis
RAS	renal artery stenosis
RI	myocardial ischemia/reperfusion injury
RR	repeat revascularization
SA	stable angina
SCAD	spontaneous coronary artery dissection
SCD	sudden cardiac death
SCI	spinal cord injury
SCZ	schizophrenia
SD	sleep duration
SMI	severe mental illness
STEMI	ST-segment elevation myocardial infarction
T1DM	type 1 diabetes mellitus
T2DM	type 2 diabetes mellitus
TGCV	triglyceride deposit cardiomyovasculopathy
UA	unstable angina
VD	ventricular dysfunction
VT	ventricular tachycardia
WCH	white-coat hypertension
